# Supplementary material for: Cell- and Tissue-Specific Transcriptome Analyses of Medicago truncatula Root Nodules
Source: PLoS One. 2013 May 29;8(5):e64377. doi: 10.1371/journal.pone.0064377 (PMC3667139; doi:10.1371/journal.pone.0064377)
Supplement: Table S2 — Genes showing enriched expression specifically in the nodule meristem. (XLS) [file pone.0064377.s003.xls]

## Sheet: Erik_all_comparisons_3prime
Table S2. Genes showing enriched expression specifically in the nodule meristem. Column A: Medicago GeneChip Id; Column B: gene name; Column C: Gene Annotation; Column D: Mean expression value (log2) in all LCM samples; Column E-V: fold enrichment for each LCM cell/tissue including p and q (corrected for multiple testing) statistics; Column E-G = Meristem, H-J = distal infection zone. K-M = Proxi…
Medicago GeneChip ID	Gene	Annotation	A Mean	Meristem enrichment factor	p value	q value	Distal infection zone enrichment factor	p value	q value	Proximal infection zone enrichment factor	p value	q value	Infection zone enrichment factor	p value	q value	Infected cell enrichment factor	p value	q value	Uninfected cell enrichment factor	p value	q value	Root 0d log2	Nod4d log2	Nod10d log2	Nod14d log2	BiolFunction GO ID	GO term	MolecFunct GO ID	GO term	Gene function
Mtr.26895.1.S1_s_at		hypothetical protein predicted by Glimmer/Critica	4.4809	510.417	1.24632e-06	0.00070345	0.203776	0.0684965	0.66595	0.742149	0.718361	0.872016	0.283854	0.0764293	0.415829	0.118809	0.0189097	0.082073	0.109039	0.0152816	0.126143	11.5298	9.824	9.17518	9.83763	GO:0000004	No GO term	GO:0000004	No GO term
Mtr.43054.1.S1_at	MtAUX14	Auxin-responsive protein IAA14 AltName: Full=Indoleacetic acid-induced protein 14; AltName: Full=Protein SOLITARY ROOT;	5.7147	392.727	2.15382e-05	0.00395526	1.37801	0.750919	0.888143	0.530975	0.532846	0.845093	0.81199	0.800518	0.787828	0.0436427	0.00638676	0.0406706	0.0797393	0.0219831	0.156378	12.9423	11.9786	10.1902	10.7154	GO:0009414 GO:0009630 GO:0040008 GO:0009733	response to water deprivation	GO:0003700	transcription factor activity
Mtr.37420.1.S1_at		Glycine cleavage system H protein, mitochondrial Flags: Precursor;	5.0308	237.944	5.93112e-05	0.00748816	0.732499	0.759532	0.889698	0.270869	0.210347	0.77109	0.340182	0.205587	0.561394	0.338239	0.294654	0.387127	0.0626231	0.0139954	0.119142	4.10434	7.55536	4.67807	5.74953	GO:0006546	glycine catabolic process	GO:0004375	glycine dehydrogenase (decarboxylating) activity	KOG: Glycine cleavage system H protein (lipoate-binding)
Mtr.46435.1.S1_at		hypothetical protein predicted by Glimmer/Critica	5.3009	162.187	7.88474e-05	0.00859652	2.41701	0.369736	0.823338	0.77654	0.794665	0.880282	1.52158	0.59808	0.743093	0.0317942	0.0024947	0.0220845	0.103322	0.030902	0.186414	6.94486	10.726	7.90509	8.64458	GO:0008150	biological_process	GO:0003674	molecular_function
Mtr.6663.1.S1_at		Indole-3-acetic acid-amido synthetase GH3.5 EC=6.3.2.-; AltName: Full=Auxin-responsive GH3-like protein 5; Short=AtGH3-5;	4.7384	151.024	3.18575e-05	0.00513744	0.515574	0.454802	0.841877	0.73459	0.725915	0.873101	0.523468	0.372999	0.660017	0.110526	0.021959	0.0904655	0.158181	0.0493469	0.234159	6.04221	6.33985	5.64097	5.51728	GO:0009733 GO:0010252	response to auxin stimulus	GO:0010279	indole-3-acetic acid amido synthetase
Mtr.42126.1.S1_at		Transcription factor bHLH135 AltName: Full=Transcription factor EN 67; AltName: Full=bHLH transcription factor bHLH135; AltName: Full=Basic helix-loop-helix protein 135; Short=bHLH 135; Short=AtbHLH135;	4.3928	117.13	1.21755e-05	0.00288846	0.497587	0.367563	0.822425	0.687163	0.624812	0.860246	0.488974	0.261615	0.599433	0.0946071	0.00665466	0.0417445	0.263924	0.0962968	0.313505	7.35226	6.64386	5.72792	6.0268	GO:0045449	regulation of transcription	GO:0030528	transcription regulator activity
Mtr.36079.1.S1_at		hypothetical protein predicted by Glimmer/Critica	6.0419	104.665	1.4781e-05	0.00318823	7.37623	0.0170454	0.517409	0.772244	0.733966	0.874578	3.18953	0.0761141	0.415379	0.0362561	0.000453779	0.00685113	0.0462624	0.000881704	0.0193658	8.93517	9.42038	6.66249	7.87283	GO:0000004	No GO term	GO:0000004	No GO term
Mtr.11101.1.S1_at		glycosyl hydrolase family 9 protein	3.8872	102.598	3.86635e-08	9.82976e-05	0.400986	0.0654545	0.663949	0.420857	0.0793873	0.678311	0.305382	0.00641431	0.140259	0.268297	0.0118146	0.0607598	0.215268	0.0044187	0.0579525	4.66676	9.35909	6.05961	6.21723	GO:0005975	carbohydrate metabolic process	GO:0004553	hydrolase activity, hydrolyzing O-glycosyl compounds
Mtr.26883.1.S1_at		hypothetical protein predicted by Glimmer/Critica	6.2845	101.554	4.77682e-06	0.00165785	11.6505	0.00229554	0.281782	1.78699	0.401286	0.820945	7.56795	0.00213586	0.0789425	0.0211542	3.6579e-05	0.00127381	0.0223584	4.26791e-05	0.00270717	8.41278	8.62461	5.51412	6.6865	GO:0000004	No GO term	GO:0000004	No GO term
Mtr.12715.1.S1_at		Basic 7S globulin AltName: Full=SBg7S; Short=Bg; Contains: RecName: Full=Basic 7S globulin high kDa subunit; Contains: RecName: Full=Basic 7S globulin low kDa subunit; Flags: Precursor;	3.3035	101.266	2.68479e-09	2.06088e-05	0.339973	0.0118711	0.476102	0.407655	0.0310755	0.576122	0.267809	0.000644689	0.0406856	0.277479	0.00392789	0.0296436	0.256786	0.00256919	0.039794	10.347	8.87866	6.85674	8.07093	GO:0008150	biological_process	GO:0003674	molecular_function	KOG: Aspartyl protease
Mtr.31857.1.S1_at		hypothetical protein predicted by Glimmer/Critica	6.7478	95.5916	7.71316e-09	4.22908e-05	41.6095	1.15852e-07	0.00179598	2.90292	0.0181073	0.524338	24.4353	6.09225e-08	0.000102429	0.0102161	7.1817e-09	9.13033e-06	0.00847749	4.13656e-09	6.76238e-06	8.40216	8.74012	7.33539	7.42878	GO:0000004	No GO term	GO:0000004	No GO term
Mtr.12566.1.S1_at		Dehydration-responsive protein RD22 Flags: Precursor;	3.3817	91.9617	1.0475e-06	0.000618521	0.261318	0.035063	0.587421	1.31415	0.644481	0.863328	0.490391	0.153019	0.516096	0.167257	0.00746178	0.0450627	0.189319	0.0115566	0.106111	11.2971	9.67136	9.06313	9.80977	GO:0000004	No GO term	GO:0003674	molecular_function
Mtr.8436.1.S1_at		lipoxygenase, putative	6.8666	90.4912	0.000959432	0.0329665	1.3595	0.784909	0.892791	1.39789	0.766006	0.87768	1.53427	0.642085	0.753687	0.0220622	0.00348759	0.0274688	0.263567	0.246132	0.443476	11.9712	12.5326	10.2979	11.3073	GO:0048364	root development	GO:0016165	lipoxygenase activity
Mtr.43645.1.S1_at		Homeobox-leucine zipper protein ATHB-40 AltName: Full=Homeodomain transcription factor ATHB-40; AltName: Full=HD-ZIP protein ATHB-40;	3.3576	79.0946	2.49863e-07	0.000264648	0.308037	0.0325285	0.576801	0.829682	0.714444	0.871486	0.402726	0.0416185	0.331063	0.281404	0.022778	0.0925404	0.175796	0.00333772	0.0480938	8.09329	7.84862	6.97613	7.80284	GO:0006355 GO:0009733	regulation of transcription, DNA-dependent	GO:0003677 GO:0003700	DNA binding	KOG: Transcription factor HEX, contains HOX and HALZ domains
Mtr.43746.1.S1_at		Gibberellin-regulated protein 1 Flags: Precursor;	4.4181	78.5796	0.000216646	0.0139629	0.872403	0.88234	0.902849	0.282247	0.183048	0.760198	0.392854	0.225993	0.576941	0.131	0.0402713	0.129803	0.394522	0.321109	0.488114	9.63771	10.1076	5.52356	6.76022	GO:0009739	response to gibberellic acid stimulus	GO:0005199	structural constituent of cell wall
Mtr.24198.1.S1_s_at		lipoxygenase, putative	5.1561	73.2506	0.000519608	0.0229898	0.588123	0.596368	0.870673	1.09376	0.928425	0.893337	0.745176	0.718589	0.772074	0.0445297	0.00620588	0.0399832	0.476595	0.461623	0.547767	11.5367	12.5702	9.86589	10.9939	GO:0048364	root development	GO:0016165	lipoxygenase activity
Mtr.12014.1.S1_at		Root phototropism protein 3 AltName: Full=Non-phototropic hypocotyl protein 3;	4.7574	70.9942	0.000103891	0.00980923	5.3359	0.059313	0.660743	0.637096	0.591261	0.855892	2.26087	0.242591	0.58713	0.0665129	0.0047754	0.0336901	0.0622958	0.00404961	0.0545489	8.50144	7.03342	5.86295	6.11478	GO:0009416	response to light stimulus	GO:0004871	signal transducer activity
Mtr.4074.1.S1_at		UDP-glucoronosyl/UDP-glucosyl transferase family protein	4.6051	63.2768	3.41849e-07	0.000295199	15.1513	4.88405e-05	0.0463559	0.224421	0.00767143	0.416684	2.26121	0.0577402	0.375439	0.0708507	6.43832e-05	0.00187445	0.0655994	4.76986e-05	0.00289087	5.75756	7.24603	3.29278	3.89724	GO:0009636 GO:0006805 GO:0042178	response to toxin	GO:0008194 GO:0016757 GO:0035251	UDP-glycosyltransferase activity	KOG: UDP-glucuronosyl and UDP-glucosyl transferase
Mtr.6917.1.S1_at		Leucine-rich repeat receptor protein kinase EXS EC=2.7.11.1; AltName: Full=Extra sporogenous cells protein; AltName: Full=Protein EXCESS MICROSPOROCYTES 1; Flags: Precursor;	3.4715	62.8598	1.55959e-09	1.49645e-05	0.650506	0.206604	0.775066	0.330732	0.0039141	0.34024	0.359047	0.00153005	0.0657737	0.169429	6.31166e-05	0.0018589	0.436427	0.0222519	0.157445	6.08321	8.31696	6.19967	6.76022	GO:0009556 GO:0010234	microsporogenesis	GO:0019199	transmembrane receptor protein kinase activity
Mtr.20465.1.S1_at		heavy-metal-associated domain-containing protein	4.9407	61.8761	4.7323e-06	0.00165785	0.411341	0.158927	0.754045	0.700419	0.561449	0.850222	0.436221	0.110549	0.466563	0.487565	0.24933	0.356777	0.115049	0.00252772	0.039355	9.13955	9.21747	8.28401	8.80896	GO:0030001	metal ion transport	GO:0046872	metal ion binding
Mtr.38407.1.S1_at		Auxin-induced protein AUX28	5.1508	60.5717	0.000124107	0.0105616	0.2007	0.0643296	0.66318	0.353172	0.215505	0.772693	0.171273	0.0168155	0.222373	0.34736	0.208642	0.326269	0.670527	0.626813	0.607151	9.4818	7.52591	6.61765	7.35931	GO:0009733 GO:0010102	response to auxin stimulus	GO:0005515 GO:0016564	protein binding
Mtr.4772.1.S1_at		expressed protein	4.677	56.3744	0.000389528	0.0191671	2.34035	0.35551	0.819671	0.388878	0.306331	0.805371	0.939138	0.932446	0.812133	0.148587	0.0491935	0.145925	0.131172	0.0376243	0.205743	8.27752	8.75422	5.76288	7.00675	GO:0008150	biological_process	GO:0005488	binding
Mtr.41839.1.S1_at		hypothetical protein predicted by Glimmer/Critica	4.8362	55.2695	0.000268495	0.0153377	0.328176	0.210783	0.776334	0.222217	0.09781	0.699229	0.174551	0.0239468	0.261493	0.127815	0.0288709	0.106488	1.94111	0.448693	0.54194	8.75856	10.0897	7.35491	8.81826	GO:0000004	No GO term	GO:0000004	No GO term
Mtr.32740.1.S1_at		14 kDa proline-rich protein DC2.15 Flags: Precursor;	4.6056	54.76	1.6784e-05	0.0034265	0.449644	0.237426	0.789057	1.23172	0.752846	0.875638	0.674405	0.46922	0.701375	0.155872	0.0117557	0.0605967	0.211538	0.0301515	0.184472	10.2615	11.4073	8.74987	9.43921	GO:0006869	lipid transport	GO:0008289	lipid binding
Mtr.9240.1.S1_at		ubiquitin-conjugating enzyme E2C	5.5573	54.2769	0.000215858	0.0139474	6.97143	0.0332198	0.579288	0.0961971	0.0126959	0.475493	0.766165	0.699651	0.768245	0.0925879	0.0115585	0.0598866	0.29672	0.163397	0.38248	8.55036	8.96521	5.96116	7.07788	GO:0008283	cell proliferation	GO:0004842	ubiquitin-protein ligase activity	KOG: Ubiquitin-protein ligase
Mtr.26811.1.S1_at		hypothetical protein predicted by Glimmer/Critica	3.7302	51.3842	1.51776e-06	0.000776702	0.928189	0.888153	0.90335	0.423716	0.119764	0.712294	0.536794	0.163918	0.527448	0.126775	0.00120578	0.0133384	0.390324	0.0907306	0.306169	4.94953	4.97728	4.89239	5.12928	GO:0000004	No GO term	GO:0000004	No GO term
Mtr.11756.1.S1_at		hypothetical protein predicted by Glimmer/Critica	6.0928	51.2441	7.40141e-06	0.0022021	2.78281	0.105468	0.714999	0.300749	0.0612578	0.651362	0.888092	0.810192	0.789186	0.053059	0.00016915	0.00349251	0.439451	0.186714	0.402543	9.39853	9.11374	7.7879	8.54032	GO:0000004	No GO term	GO:0000004	No GO term
Mtr.11291.1.S1_at		remorin family protein	3.477	50.2033	1.03934e-06	0.000618521	0.775926	0.620741	0.872227	0.660446	0.42161	0.825204	0.640381	0.294034	0.619536	0.172036	0.00311724	0.0256167	0.225939	0.00954945	0.094147	5.6865	7.82146	6.33985	6.88753	GO:0008150	biological_process	GO:0000004	No GO term
Mtr.13238.1.S1_at		male sterility MS5, putative	5.5876	49.1868	0.000332734	0.0174896	12.7623	0.00873468	0.435865	0.213654	0.0882151	0.690496	1.95176	0.348898	0.648606	0.0633391	0.00520787	0.0357447	0.117718	0.0231002	0.160418	8.96145	9.61949	7.33539	8.31832	GO:0000004	No GO term	GO:0005488	binding
Mtr.40476.1.S1_at		Bowman-Birk type proteinase inhibitor AltName: Full=Trypsin/chymotrypsin inhibitor; AltName: Full=LCTI; Flags: Precursor;	7.7438	48.4809	1.42302e-05	0.00313917	1.88359	0.323803	0.812184	0.79921	0.723114	0.872596	1.3135	0.598468	0.743096	0.0326698	5.59129e-05	0.00169947	0.419408	0.181727	0.397709	13.8239	12.9438	11.525	11.8606	GO:0000004	No GO term	GO:0000004	No GO term
Mtr.37043.1.S1_at		putative dermal glycoprotein precursor	5.3776	44.8895	0.00479154	0.0840838	0.600651	0.664935	0.878536	0.708706	0.769481	0.878366	0.565882	0.554593	0.72921	0.0650511	0.0314875	0.112066	0.804476	0.852967	0.672975	8.90117	9.45984	7.15785	8.62753	GO:0006508	proteolysis	GO:0004194	pepsin A activity
Mtr.39371.1.S1_at	MtSCR	Protein SCARECROW AltName: Full=PsSCR;	6.6719	44.6012	0.000272656	0.0154804	4.87803	0.068532	0.66595	0.995665	0.995784	0.900025	2.86795	0.131035	0.49207	0.0371078	0.000962991	0.0114095	0.124403	0.0207908	0.151734	8.83573	9.99605	9.40748	9.38995	GO:0008356 GO:0009630 GO:0009956 GO:0051457	asymmetric cell division	GO:0003700	transcription factor activity
Mtr.21627.1.S1_at	MtBBM	AP2-like ethylene-responsive transcription factor BBM1 Short=BnBBM1; AltName: Full=Protein BABY BOOM 1;	3.4649	43.5532	4.20942e-08	9.82976e-05	0.389435	0.024397	0.548423	0.549149	0.132977	0.723052	0.357616	0.00442499	0.117259	0.331039	0.0102396	0.0550981	0.324322	0.00916254	0.091795	6.04221	6.96116	5.92125	6.01792	GO:0006355 GO:0009887	regulation of transcription, DNA-dependent	GO:0003677 GO:0003700	DNA binding
Mtr.33304.1.S1_at	MtWOX5	WUSCHEL-related homeobox 5	3.4376	42.8673	2.79778e-06	0.00122023	1.27702	0.646601	0.876304	0.465154	0.163466	0.746026	0.706636	0.428467	0.684889	0.206654	0.00853814	0.0489898	0.190036	0.00613813	0.0714432	3.75489	5.80478	4.98185	4.14568	GO:0009733	response to auxin stimulus	GO:0003700	transcription factor activity
Mtr.38909.1.S1_at		hypothetical protein predicted by Glimmer/Critica	4.1348	42.0706	6.35954e-05	0.00765151	1.53823	0.540139	0.859294	0.628271	0.508932	0.8413	0.977492	0.968162	0.817638	0.152995	0.0152317	0.0718036	0.160758	0.017614	0.13743	9.82337	7.41024	5.926	6.83542	GO:0006355	regulation of transcription, DNA-dependent	GO:0003700	transcription factor activity
Mtr.41159.1.S1_at		AP2-like ethylene-responsive transcription factor AIL5 AltName: Full=Protein AINTEGUMENTA-LIKE 5;	7.1815	41.8082	0.0036216	0.0714788	1.63216	0.658822	0.877405	0.0930631	0.0450559	0.616193	0.284682	0.177299	0.5399	0.0553672	0.0176152	0.0785931	2.84411	0.351633	0.501367	8.32012	8.86635	8.32823	8.24508	GO:0006355 GO:0009887	regulation of transcription, DNA-dependent	GO:0003677 GO:0003700	DNA binding
Mtr.35639.1.S1_s_at		expressed protein	4.3665	41.6588	4.44003e-06	0.0016218	1.27891	0.654739	0.876956	0.952084	0.92865	0.893432	1.14028	0.769666	0.782453	0.135879	0.00207442	0.0194842	0.145086	0.00266758	0.0408952	8.32238	8.31922	5.99774	6.85922	GO:0007267	cell-cell signaling	GO:0004871	signal transducer activity
Mtr.9319.1.S1_at		expressed protein	2.863	41.4965	0.000438808	0.0205867	0.535202	0.465714	0.844288	0.402051	0.292361	0.800111	0.359086	0.15364	0.516819	0.333624	0.208271	0.32596	0.335686	0.210704	0.420394	9.19673	7.65893	5.10852	6.16189	GO:0008150	biological_process	GO:0003674	molecular_function
Mtr.19153.1.S1_at		expressed protein	3.5213	38.1906	2.70052e-07	0.000264648	1.1637	0.72305	0.885213	0.425547	0.0596375	0.650475	0.625931	0.191605	0.550876	0.211242	0.00206813	0.0194417	0.250307	0.00477199	0.0606024	8.88509	9.17143	6.27053	7.44626	GO:0008150	biological_process	GO:0003674	molecular_function
Mtr.40697.1.S1_at		Retinol dehydrogenase 12 EC=1.1.1.-;	3.1652	37.7159	1.49261e-06	0.000774154	0.36576	0.0529665	0.645525	0.27631	0.0168352	0.512252	0.216968	0.00136677	0.0618661	0.295414	0.0222647	0.0911598	0.888077	0.807795	0.66193	6.67807	6.75355	5.31832	6.34341	GO:0008152	metabolic process	GO:0016491	oxidoreductase activity	KOG: Dehydrogenases with different specificities (related to short-chain alcohol dehydrogenases)
Mtr.8701.1.S1_at		DNA-damage-repair/toleration protein DRT100 Flags: Precursor;	5.5704	36.5216	0.00112712	0.0361098	0.0804846	0.0133012	0.486749	0.19745	0.0913014	0.69418	0.0632092	0.00184813	0.0728018	0.243562	0.137154	0.261296	7.07408	0.0458743	0.226757	11.8861	11.0834	8.20065	9.328	GO:0009411 GO:0042221 GO:0042493	response to UV	GO:0000166	nucleotide binding	KOG: FOG: Leucine rich repeat
Mtr.45124.1.S1_at		Auxin efflux carrier component 2 Short=AtPIN2; AltName: Full=Auxin efflux carrier AGR; AltName: Full=Polar-auxin-transport efflux component AGR1; AltName: Full=Protein AGRAVITROPIC 1; Short=AtAGR1; AltName: Full=Ethylene-insensitive root 1; Short=AtEIR1; AltName: Full=Protein WAVY 6;	2.9605	35.508	2.31787e-10	8.89615e-06	0.513845	0.0159328	0.508572	0.395012	0.00176056	0.261504	0.345378	8.35979e-05	0.0119179	0.437642	0.00417268	0.030866	0.317039	0.000284478	0.00948223	8.97613	8.43505	6.20945	7.0433	GO:0009926	auxin polar transport	GO:0009672 GO:0005215	auxin:hydrogen symporter activity
Mtr.35940.1.S1_at		Rac-like GTP-binding protein ARAC7 AltName: Full=GTPase protein ROP9;	4.4014	35.4366	0.000193356	0.013252	1.5854	0.538694	0.858732	0.394261	0.223	0.776328	0.731051	0.608058	0.74548	0.11527	0.00980067	0.0534941	0.39166	0.219886	0.426459	7.32193	8.81057	6.35579	7.2891	GO:0007264	small GTPase mediated signal transduction	GO:0005525	GTP binding
Mtr.12785.1.S1_at		Cyclin-D3-1 AltName: Full=G1/S-specific cyclin-D3-1; Short=CycD3;1; AltName: Full=Cyclin-delta-3; Short=Cyclin-d3;	4.8928	35.406	0.000138737	0.0110245	3.75537	0.0809225	0.68105	0.362988	0.172475	0.752769	1.22941	0.725784	0.773627	0.113339	0.0075554	0.0453647	0.182809	0.0295413	0.182553	8.7738	9.42585	7.32733	7.93958	GO:0000080 GO:0000082 GO:0042127 GO:0009744 GO:0009741 GO:0009735 GO:0051726	G1 phase of mitotic cell cycle	GO:0016538 GO:0005515	cyclin-dependent protein kinase regulator activity	KOG: G1/S-specific cyclin D
Mtr.46508.1.S1_at		zinc-binding family protein	3.4145	35.1622	8.65795e-06	0.00244001	2.42704	0.124342	0.731977	0.503534	0.227154	0.777109	1.14306	0.767966	0.78193	0.193384	0.00857885	0.0490688	0.120337	0.00142197	0.0268319	5.69766	7.19967	5.76022	5.86295	GO:0008150	biological_process	GO:0003674	molecular_function
Mtr.37046.1.S1_at		hydroxycinnamoyl/benzoyltransferase-related	4.4077	34.8414	6.16332e-08	0.000112644	1.97617	0.0818118	0.683325	0.583446	0.160905	0.744192	1.09955	0.754889	0.779269	0.181935	0.000292815	0.00506128	0.136824	6.38178e-05	0.00349882	6.90929	7.5932	4.48543	5.02237	GO:0008150	biological_process	GO:0016740	transferase activity
Mtr.12626.1.S1_at		Snakin-1 Flags: Precursor;	4.542	34.6166	1.22648e-05	0.00288846	0.41901	0.140598	0.743888	0.848594	0.773222	0.878857	0.501899	0.15182	0.514962	0.332629	0.0676432	0.175676	0.244248	0.0233755	0.161426	7.90809	4.74416	3.60881	4.40599	GO:0009739	response to gibberellic acid stimulus	GO:0003674	molecular_function
Mtr.38793.1.S1_at		Probable pectate lyase 12 EC=4.2.2.2; Flags: Precursor;	7.1217	33.9892	0.000532158	0.0233424	6.35137	0.036777	0.593888	0.575592	0.504472	0.8405	2.37313	0.209571	0.564998	0.0129796	7.19932e-05	0.00201834	0.620032	0.562807	0.585065	8.36194	9.56796	7.55305	8.30469	GO:0008150	biological_process	GO:0016829 GO:0030570	lyase activity
Mtr.31613.1.S1_at		leucine-rich repeat family protein	5.2869	33.8013	0.00043371	0.0204599	0.692899	0.648295	0.876382	1.14742	0.863838	0.888228	0.858214	0.815427	0.79081	0.0913128	0.00819873	0.0477683	0.407514	0.27245	0.460726	9.11998	8.39103	5.90207	6.6014	GO:0006468 GO:0007169	protein amino acid phosphorylation	GO:0005524 GO:0016301 GO:0004672	ATP binding
Mtr.40154.1.S1_at		hydroxymethylglutaryl CoA reductase	6.1827	33.6979	2.45666e-06	0.00109637	15.9711	3.73174e-05	0.0394439	1.93505	0.192412	0.763891	9.84806	3.31741e-05	0.00709406	0.0427331	8.90722e-06	0.000542959	0.0224702	9.67697e-07	0.000220275	9.00787	10.5378	9.56834	9.82956	GO:0008299	isoprenoid biosynthetic process	GO:0042282	hydroxymethylglutaryl-CoA reductase activity	KOG: 3-hydroxy-3-methylglutaryl-CoA (HMG-CoA) reductase
Mtr.36792.1.S1_at		cyclopropane-fatty-acyl-phospholipid synthase	3.7626	33.5531	1.67038e-08	8.01377e-05	0.840115	0.60329	0.870899	0.390504	0.0116434	0.46591	0.475674	0.0140475	0.204232	0.282878	0.00153541	0.0157907	0.321147	0.00341454	0.0488632	8.61361	7.78202	5.31832	6.55919	GO:0008610	lipid biosynthetic process	GO:0008825	cyclopropane-fatty-acyl-phospholipid synthase activity
Mtr.26942.1.S1_at		expressed protein	4.5434	32.7203	6.34541e-06	0.0019921	0.474342	0.171674	0.761766	2.32605	0.124973	0.714446	1.06776	0.879315	0.803316	0.0879761	0.00028499	0.00495439	0.314852	0.0417569	0.216923	6.29829	7.28725	5.92837	6.35755	GO:0008150	biological_process	GO:0003674	molecular_function
Mtr.38822.1.S1_at		RNA-binding protein 38 AltName: Full=RNA-binding motif protein 38;	2.5633	31.6124	9.08543e-10	1.16235e-05	0.352627	0.00115774	0.21879	0.611071	0.0789722	0.677051	0.359422	0.000226482	0.0216727	0.371409	0.00174218	0.0172205	0.395261	0.00284931	0.0427914	10.463	7.98925	5.49185	6.37504	GO:0008150	biological_process	GO:0003723	RNA binding	KOG: Predicted RNA-binding protein SEB4 (RRM superfamily)
Mtr.12988.1.S1_at		4-coumarate--CoA ligase family protein / 4-coumaroyl-CoA synthase family protein	4.6462	31.0825	3.39095e-05	0.00537797	1.37356	0.601441	0.870899	0.448842	0.197866	0.764525	0.724371	0.516809	0.717161	0.160258	0.00753051	0.0452889	0.325629	0.0785119	0.28881	9.072	9.22713	7.8189	7.98925	GO:0009695	jasmonic acid biosynthetic process	GO:0016207 GO:0004321	4-coumarate-CoA ligase activity	KOG: Acyl-CoA synthetase
Mtr.42970.1.S1_at		Oxygen-evolving enhancer protein 1, chloroplastic Short=OEE1; AltName: Full=33 kDa subunit of oxygen evolving system of photosystem II; AltName: Full=OEC 33 kDa subunit; AltName: Full=33 kDa thylakoid membrane protein; Flags: Precursor;	5.6402	30.7973	0.00394943	0.0753125	0.951311	0.961272	0.90983	0.0701222	0.0187768	0.531621	0.164482	0.0447479	0.339803	0.872008	0.894035	0.626953	0.558198	0.572623	0.588701	8.37374	5.89966	6.16792	5.92837	GO:0019684	photosynthesis, light reaction	GO:0010242	oxygen evolving activity
Mtr.41039.1.S1_at		Sec14 cytosolic factor AltName: Full=Phosphatidylinositol/phosphatidyl-choline transfer protein; Short=PI/PC TP; AltName: Full=Sporulation-specific protein 20;	4.4012	30.7918	0.000247532	0.0148909	0.591665	0.478499	0.846171	0.506311	0.360749	0.815174	0.447709	0.192773	0.551375	0.134184	0.0138019	0.0674951	0.807926	0.771771	0.651516	8.54458	8.90959	8.20163	8.30788	GO:0006810	transport	GO:0005215	transporter activity	KOG: Phosphatidylinositol transfer protein PDR16 and related proteins
Mtr.6109.1.S1_at		aspartyl protease family protein	3.7287	30.0849	1.90561e-05	0.00367529	1.06722	0.908893	0.905103	0.289931	0.0423855	0.611562	0.457472	0.106902	0.462339	0.131445	0.00240432	0.0215414	0.81726	0.723104	0.637596	7.6279	7.41363	5.08321	5.97957	GO:0006508	proteolysis	GO:0004194	pepsin A activity
Mtr.14769.1.S1_at		senescence-associated family protein	5.3032	29.4605	0.00015152	0.0116776	0.580545	0.434548	0.837673	0.76615	0.69966	0.868991	0.582684	0.344139	0.646384	0.0598556	0.000813093	0.0102179	1.27498	0.724857	0.63802	8.59656	9.74265	7.00787	7.32373	GO:0007568	aging	GO:0003674	molecular_function
Mtr.1437.1.S1_at		hypothetical protein predicted by Glimmer/Critica	7.015	29.4458	2.35311e-05	0.00414232	6.59151	0.004468	0.356931	1.30562	0.644374	0.863283	4.19954	0.00713221	0.147186	0.0908566	0.000691346	0.00914683	0.0434327	5.28999e-05	0.00307857	10.3313	9.71407	6.5157	7.51649	GO:0000004	No GO term	GO:0000004	No GO term
Mtr.7451.1.S1_at		hypothetical protein predicted by Glimmer/Critica	3.5193	29.3306	5.17785e-06	0.00175866	1.40711	0.500608	0.851259	0.292999	0.0252457	0.556774	0.55394	0.164166	0.527626	0.187909	0.00405271	0.0302624	0.440087	0.117696	0.338765	4.70044	7.99774	6.53294	7.19476	GO:0000004	No GO term	GO:0000004	No GO term
Mtr.36181.1.S1_at		hypothetical protein predicted by Glimmer/Critica	4.5243	29.198	1.71595e-06	0.000866567	5.02044	0.00266708	0.295127	0.516509	0.163054	0.745875	1.88747	0.104537	0.460691	0.0805562	4.82349e-05	0.0015417	0.163956	0.00109413	0.022486	7.66534	7.72315	5.34341	6.19967	GO:0000004	No GO term	GO:0000004	No GO term
Mtr.11809.1.S1_at		Metal-nicotianamine transporter YSL1 AltName: Full=Protein YELLOW STRIPE LIKE 1; Short=AtYSL1;	4.8512	29.0779	0.000122663	0.0105086	0.835555	0.789317	0.893258	0.342153	0.124951	0.714446	0.433974	0.142195	0.50308	0.153396	0.0122907	0.0621771	0.7842	0.717965	0.635635	8.7761	8.57327	7.35931	7.5157	GO:0010039	response to iron ion	GO:0015198	oligopeptide transporter activity
Mtr.31281.1.S1_at		hypothetical protein predicted by Glimmer/Critica	4.4045	28.8629	0.00180208	0.0476671	0.580924	0.55165	0.862551	0.24409	0.134448	0.723812	0.271923	0.0936857	0.445088	0.159126	0.0568357	0.158125	1.53549	0.637582	0.610736	8.54612	8.25974	5.77347	6.78005	GO:0000004	No GO term	GO:0000004	No GO term
Mtr.43345.1.S1_at		Auxin-induced protein AUX28	4.6364	28.7296	0.000279711	0.0156295	0.330801	0.143309	0.745347	0.422456	0.247747	0.78463	0.269298	0.0402718	0.327434	0.122703	0.0102613	0.0551884	2.02987	0.338825	0.49611	9.4028	7.32733	6.14975	6.70874	GO:0009733	response to auxin stimulus	GO:0003700	transcription factor activity
Mtr.11302.1.S1_at		Mannosylglycoprotein endo-beta-mannosidase Short=Endo-beta-mannosidase; Short=AtEBM; EC=3.2.1.152; Contains: RecName: Full=Mannosylglycoprotein endo-beta-mannosidase 31 kDa subunit; Contains: RecName: Full=Mannosylglycoprotein endo-beta-mannosidase 28 kDa subunit; Contains: RecName: Full=Mannosylglycoprotein endo-beta-mannosidase 42 kDa subunit;	4.4664	28.6388	3.84909e-07	0.000321153	0.946599	0.892035	0.903825	1.78505	0.165294	0.747274	1.41866	0.298138	0.621249	0.139808	0.000165514	0.00343679	0.147807	0.000218224	0.00800049	7.14364	8.28123	5.93546	7.01235	GO:0005975	carbohydrate metabolic process	GO:0004553	hydrolase activity, hydrolyzing O-glycosyl compounds
Mtr.43722.1.S1_at		L-ascorbate oxidase homolog EC=1.10.3.-; Flags: Precursor;	6.9901	27.8106	7.7692e-05	0.00853155	4.07042	0.0393615	0.602367	4.47675	0.0292267	0.572215	6.9247	0.00167695	0.0691115	0.0384434	9.5535e-05	0.00243521	0.0513292	0.000237367	0.00849561	9.39832	8.31424	6.06393	7.01123	GO:0000004	No GO term	GO:0005507 GO:0016491	copper ion binding	KOG: Multicopper oxidases
Mtr.10187.1.S1_at		glycosyl hydrolase family 3	7.868	27.5371	2.79212e-06	0.00122023	4.14794	0.00740925	0.415301	5.6647	0.00183265	0.264514	8.20364	4.80571e-05	0.00868917	0.0210185	4.22542e-07	9.81646e-05	0.073531	4.20903e-05	0.00268439	9.35359	11.4344	6.37851	8.40557	GO:0045493	xylan catabolic process	GO:0009044	xylan 1,4-beta-xylosidase activity
Mtr.12816.1.S1_at		Putative glucan endo-1,3-beta-glucosidase 14 EC=3.2.1.39; AltName: Full=(1->3)-beta-glucan endohydrolase 14; Short=(1->3)-beta-glucanase 14; AltName: Full=Beta-1,3-endoglucanase 14; Short=Beta-1,3-glucanase 14; Flags: Precursor;	4.7161	27.3003	0.000914557	0.0319102	0.137764	0.0264289	0.553692	0.205013	0.0679889	0.662527	0.0927424	0.0025056	0.0863944	0.437024	0.320929	0.403443	2.96763	0.197276	0.409946	9.51609	9.18933	6.00675	6.824	GO:0005975	carbohydrate metabolic process	GO:0004553	hydrolase activity, hydrolyzing O-glycosyl compounds
Mtr.35631.1.S1_at		Flavonol-3-O-glycoside-7-O-glucosyltransferase 1 EC=2.4.1.-; AltName: Full=UDP-glycosyltransferase 73C6;	7.2795	27.182	0.00160114	0.0445309	10.9516	0.0140207	0.491381	1.14891	0.874348	0.889213	5.40976	0.0298205	0.288635	0.0492669	0.00322334	0.0261182	0.0593467	0.00503604	0.0629991	9.56167	9.65267	7.10643	8.04985	GO:0000004	No GO term	GO:0000004	No GO term
Mtr.35638.1.S1_at		hypothetical protein	5.0521	26.8873	7.56798e-05	0.00844371	1.82005	0.345494	0.817521	0.801109	0.723439	0.872737	1.28583	0.623865	0.748848	0.125841	0.00411862	0.0305828	0.202702	0.0200927	0.14863	7.55382	7.93605	5.50462	6.53294	GO:0008150	biological_process	GO:0003674	molecular_function
Mtr.42951.1.S1_at		serine carboxypeptidase S10 family protein	6.1211	26.7908	6.55287e-05	0.00775616	0.830689	0.763662	0.889943	0.403055	0.154121	0.737602	0.482172	0.160713	0.522977	0.123089	0.0034355	0.0271745	0.90572	0.872343	0.677657	9.21675	10.1317	8.25408	8.84298	GO:0006508	proteolysis	GO:0004185	serine carboxypeptidase activity	KOG: Serine carboxypeptidases (lysosomal cathepsin A)
Mtr.2253.1.S1_at		(+)-neomenthol dehydrogenase EC=1.1.1.208; AltName: Full=Menthone:neomenthol reductase; AltName: Full=Short-chain dehydrogenase/reductase 1; Short=AtSDR1;	5.0907	26.6319	1.98454e-05	0.00377068	1.1537	0.795123	0.893555	0.565694	0.308748	0.805735	0.752403	0.529168	0.722173	0.0602355	0.000102654	0.00255647	0.955146	0.933512	0.691977	5.57592	4.88753	3.87774	4.94486	GO:0008152	metabolic process	GO:0016491	oxidoreductase activity
Mtr.45667.1.S1_x_at		chalcone and stilbene synthase family protein	2.4549	26.4132	2.16142e-06	0.00103696	0.310938	0.0190713	0.52925	0.717754	0.468238	0.834916	0.367931	0.0147774	0.208753	0.290675	0.0140582	0.0683101	0.583609	0.245417	0.443123	11.6379	11.0528	9.28933	10.112	GO:0009813 GO:0006979 GO:0009629 GO:0009611 GO:0009715 GO:0009753 GO:0009926 GO:0010224 GO:0031540	flavonoid biosynthetic process	GO:0016210	naringenin-chalcone synthase activity
Mtr.12383.1.S1_at		LysM domain-containing GPI-anchored protein 2 Flags: Precursor;	6.9018	26.4099	0.000352785	0.0180295	0.298206	0.111677	0.721587	0.763766	0.712099	0.871337	0.37295	0.11222	0.468372	0.035942	0.00030492	0.00519039	4.62545	0.049162	0.233601	11.2647	10.5385	9.63825	9.96073	GO:0016998	cell wall catabolic process	GO:0003674	molecular_function
Mtr.30779.1.S1_s_at		hypothetical protein predicted by Glimmer/Critica	4.0724	26.3581	2.95967e-05	0.00485444	1.01744	0.975752	0.910631	0.890457	0.838448	0.885145	0.936296	0.887304	0.805068	0.164985	0.00559564	0.0374307	0.253818	0.0267232	0.173452	4.24793	7.79896	5.71699	6.37678	GO:0000004	No GO term	GO:0000004	No GO term
Mtr.11481.1.S1_at		hypothetical protein predicted by Glimmer/Critica	5.2197	25.4233	0.000972648	0.0331312	0.634522	0.575697	0.866491	1.26519	0.771415	0.878857	0.863775	0.824579	0.792222	0.0333089	0.000634512	0.00867828	1.47098	0.634403	0.610083	11.3422	9.25526	7.8157	8.21965	GO:0008150	biological_process	GO:0003674	molecular_function
Mtr.43781.1.S1_at		heavy-metal-associated domain-containing protein	7.1725	25.0793	0.0040898	0.0766077	0.424603	0.38383	0.825775	0.299139	0.225435	0.776865	0.25268	0.0977807	0.451978	0.136471	0.0542592	0.154043	2.30032	0.396722	0.520358	9.54206	8.76321	6.75622	7.23074	GO:0030001	metal ion transport	GO:0046872	metal ion binding	KOG: Copper chaperone
Mtr.37656.1.S1_at		Pectinesterase PPE8B Short=PE; EC=3.1.1.11; AltName: Full=Pectin methylesterase; Flags: Precursor;	3.0406	25.0782	0.00010402	0.00980923	0.424981	0.188279	0.7687	0.915579	0.888976	0.889617	0.532979	0.233534	0.582014	0.277868	0.0567277	0.157985	0.368807	0.128862	0.349791	9.22593	8.9867	5.44626	6.2211	GO:0042545	cell wall modification	GO:0030599	pectinesterase activity
Mtr.12243.1.S1_at		hypothetical protein predicted by Glimmer/Critica	9.3139	25.0172	2.19657e-05	0.00397833	2.70014	0.0830827	0.686106	1.42334	0.519712	0.843123	2.45356	0.0576889	0.375317	0.0114521	4.43043e-07	9.96623e-05	0.908204	0.859714	0.674754	9.52278	10.4345	8.28123	9.10355	GO:0000004	No GO term	GO:0000004	No GO term
Mtr.4224.1.S1_at		hypothetical protein predicted by Glimmer/Critica	3.6928	24.9711	0.00010761	0.00995515	2.108	0.249255	0.794797	0.426745	0.191165	0.76264	0.931877	0.891432	0.806207	0.196862	0.0194551	0.0836407	0.226132	0.0302652	0.184741	6.11686	6.54381	4.20945	5.2211	GO:0000004	No GO term	GO:0000004	No GO term
Mtr.10432.1.S1_at		Auxin-induced protein 22B AltName: Full=Indole-3-acetic acid-induced protein ARG4;	8.4727	24.8755	2.67092e-05	0.00446841	1.6977	0.346052	0.817521	0.795505	0.680146	0.867442	1.22181	0.658528	0.758334	0.01259	7.11299e-07	0.000127046	2.36427	0.134413	0.355511	11.2002	10.3404	10.3196	10.151	GO:0009733	response to auxin stimulus	GO:0003700	transcription factor activity
Mtr.46956.1.S1_at		Histone H3.2	7.4345	24.7782	3.68307e-06	0.00148798	7.58842	0.000460736	0.159478	8.47063	0.000284003	0.105121	16.0464	1.84877e-06	0.00117406	0.00985385	3.59856e-08	2.21389e-05	0.0637173	2.13764e-05	0.00173648	10.8895	11.7382	9.57667	10.4594	GO:0006334 GO:0051276	nucleosome assembly	GO:0003677	DNA binding	KOG: Histones H3 and H4
Mtr.6299.1.S1_at		hypothetical protein predicted by Glimmer/Critica	5.4846	24.6468	0.000595554	0.0247345	10.3273	0.00662721	0.400797	0.464366	0.318458	0.807252	2.8438	0.105437	0.461549	0.0545116	0.00134258	0.0143973	0.155203	0.024025	0.163804	8.53605	7.19279	4.23266	4.87283	GO:0006511 GO:0045045	ubiquitin-dependent protein catabolic process	GO:0005515 GO:0004842 GO:0008270	protein binding
Mtr.10792.1.S1_at		expressed protein	6.429	24.4164	9.42079e-06	0.00251094	1.51571	0.411926	0.832391	0.954936	0.9267	0.893168	1.27956	0.549283	0.727631	0.040977	9.43801e-06	0.00056685	0.69054	0.464025	0.548605	10.2489	10.8891	9.11114	9.60047	GO:0008150	biological_process	GO:0016787	hydrolase activity	KOG: Predicted inosine-uridine preferring nucleoside hydrolase
Mtr.3372.1.S1_at		hypothetical protein predicted by Glimmer/Critica	3.0734	24.3891	0.000160457	0.01192	0.474914	0.264984	0.799678	0.486617	0.280294	0.797657	0.376589	0.0824249	0.425951	0.473735	0.263458	0.366505	0.374512	0.147376	0.368187	6.89239	5.80735	3.6893	4.48543	GO:0000004	No GO term	GO:0000004	No GO term
Mtr.35992.1.S1_at		hypothetical protein predicted by Glimmer/Critica	3.4506	24.215	6.1268e-05	0.0075349	0.186116	0.0112471	0.469931	1.59761	0.434395	0.828415	0.445488	0.109964	0.46574	0.273864	0.0419909	0.132853	0.50714	0.26249	0.45421	6.69766	6.83289	4.85798	5.9331	GO:0000004	No GO term	GO:0000004	No GO term
Mtr.11801.1.S1_at		Histone-lysine N-methyltransferase ASHR2 EC=2.1.1.43; AltName: Full=ASH1-related protein 2; AltName: Full=Protein SET DOMAIN GROUP 39;	3.7447	24.1293	7.95183e-08	0.000138726	0.224748	0.000432013	0.153372	0.28557	0.00187234	0.265232	0.160302	6.32164e-06	0.00230401	0.156505	5.17759e-05	0.00161966	4.12589	0.000683208	0.0163051	8.22978	6.62936	5.1416	5.67243	GO:0008150	biological_process	GO:0003674	molecular_function	KOG: Predicted histone tail methylase containing SET domain
Mtr.12724.1.S1_at		Nucleoredoxin EC=1.8.1.8; AltName: Full=Protein Red-1;	4.2813	24.114	0.0028788	0.0628623	0.795205	0.802103	0.894033	0.679509	0.673192	0.867025	0.663412	0.584041	0.738518	0.174738	0.0708614	0.1802	0.439208	0.374054	0.510781	9.20384	8.87129	9.02929	8.71493	GO:0006118 GO:0045454	electron transport	GO:0009055 GO:0016491 GO:0015035	electron carrier activity	KOG: Thioredoxin, nucleoredoxin and related proteins
Mtr.20298.1.S1_at		expressed protein	6.3824	24.1077	2.73318e-05	0.0045216	2.08596	0.19323	0.772241	0.314496	0.0487328	0.623404	0.755001	0.533448	0.723618	0.132819	0.00192355	0.018416	0.47606	0.189265	0.404213	8.66888	9.40557	8.07735	8.18537	GO:0008150	biological_process	GO:0003674	molecular_function
Mtr.8857.1.S1_at		Bifunctional monodehydroascorbate reductase and carbonic anhydrase nectarin-3 EC=1.6.5.4; EC=4.2.1.1; AltName: Full=Nectarin-III; Contains: RecName: Full=Nectarin-2; Flags: Precursor;	4.9494	24.0693	0.0035497	0.0706638	0.506469	0.472933	0.845239	0.836996	0.8499	0.885909	0.564309	0.459966	0.697619	0.142958	0.0522926	0.151019	0.68557	0.688672	0.626374	9.63427	9.68124	8.52943	9.29462	GO:0006730	one-carbon compound metabolic process	GO:0004089 GO:0008270	carbonate dehydratase activity	KOG: Carbonic anhydrase
Mtr.3214.1.S1_at		hypothetical protein predicted by Glimmer/Critica	3.6744	23.683	5.42531e-05	0.00710671	0.793411	0.691813	0.881554	1.47493	0.507645	0.840877	1.11049	0.825672	0.792386	0.170624	0.00737394	0.0447279	0.211472	0.0158445	0.128897	5.10434	6.43796	3.44626	3.8679	GO:0000004	No GO term	GO:0000004	No GO term
Mtr.31632.1.S1_at		hypothetical protein predicted by Glimmer/Critica	4.3554	23.5072	0.000281562	0.0156298	0.178142	0.0216406	0.538094	0.16064	0.0159064	0.503056	0.0935575	0.00060456	0.0391327	0.69114	0.591902	0.530227	2.15087	0.273771	0.46135	5.73335	5.93074	6.34341	7.26397	GO:0000004	No GO term	GO:0000004	No GO term
Mtr.30704.1.S1_at		pectinesterase family	5.2058	23.4655	0.000523452	0.0230395	0.454791	0.2919	0.803924	4.43338	0.0564987	0.64282	1.59599	0.439764	0.689715	0.130785	0.0127817	0.0638539	0.16161	0.0230668	0.160279	8.51017	8.55651	6.06178	7.46025	GO:0042545	cell wall modification	GO:0030599	pectinesterase activity
Mtr.142.1.S1_s_at	LYK3	Probable serine/threonine-protein kinase RLCKVII EC=2.7.11.1;	3.8845	23.4114	9.57326e-06	0.00253398	9.5216	0.000313975	0.132177	0.343958	0.0443716	0.614976	2.20535	0.0650028	0.392845	0.111338	0.000399456	0.00624205	0.117142	0.000493142	0.0133153	9.50799	7.848	6.55919	6.97957	GO:0032491	detection of molecule of fungal origin	GO:0016301 GO:0005057 GO:0019199	kinase activity	KOG: Serine/threonine protein kinase
Mtr.38480.1.S1_at		Jasmonate O-methyltransferase EC=2.1.1.141; AltName: Full=S-adenosyl-L-methionine:jasmonic acid carboxyl methyltransferase;	2.7645	23.3029	5.18722e-05	0.00696607	0.406511	0.133128	0.738833	0.747069	0.61469	0.857474	0.451809	0.106571	0.462337	0.443236	0.171739	0.294323	0.318803	0.0618778	0.259679	4.45286	7.75756	6.73064	6.92006	GO:0009944	polarity specification of adaxial/abaxial axis	GO:0051749	indole acetic acid carboxyl methyltransferase activity
Mtr.1427.1.S1_at		hypothetical protein predicted by Glimmer/Critica	5.3822	23.0979	0.000144633	0.0113519	0.857855	0.809744	0.895863	2.21942	0.221763	0.776167	1.53616	0.41384	0.679062	0.190841	0.0180986	0.0798494	0.119152	0.00387231	0.053075	6.16591	9.06178	5.33985	7.2182	GO:0000004	No GO term	GO:0000004	No GO term
Mtr.43594.1.S1_at		Uncharacterized protein At1g66480	5.5709	22.3317	0.000345695	0.0178573	3.26674	0.101111	0.711377	0.179632	0.0228349	0.548361	0.700917	0.530752	0.722696	0.0910736	0.00294472	0.0245924	0.837888	0.797834	0.658533	10.4568	9.97169	9.8283	9.79993	GO:0006499	N-terminal protein myristoylation	GO:0003674	molecular_function
Mtr.13820.1.S1_s_at		Putative boron transporter-like protein 4	5.7919	22.1058	0.0007237	0.0275283	1.02034	0.978501	0.910825	4.90068	0.0467909	0.620149	2.92415	0.0935649	0.445088	0.0303484	0.000242016	0.00442498	0.298098	0.119958	0.34116	8.94808	9.648	7.95361	8.81698	GO:0006820	anion transport	GO:0015380	anion exchanger activity
Mtr.43642.1.S1_at		expressed protein	2.5811	22.0825	0.000246419	0.0148909	0.487483	0.287497	0.802755	0.516158	0.326197	0.810141	0.398561	0.104117	0.460294	0.409483	0.190633	0.311227	0.439515	0.226245	0.430986	8.58834	5.31832	4.18587	5.24031	GO:0008150	biological_process	GO:0003674	molecular_function
Mtr.45732.1.S1_at		Intracellular protein transport protein USO1 Short=Int-1;	4.7338	22.0601	1.66582e-05	0.00341913	1.08889	0.867528	0.899914	1.10954	0.838707	0.885205	1.13437	0.762574	0.780913	0.282246	0.0233213	0.0936915	0.132933	0.00107518	0.0223004	6.29094	7.21626	5.12102	5.82018	GO:0045449	regulation of transcription	GO:0003677 GO:0003700	DNA binding	KOG: ER-Golgi vesicle-tethering protein p115
Mtr.49412.1.S1_at		expressed protein	3.7765	22.0246	1.37133e-05	0.00307792	0.965217	0.943702	0.908405	0.490099	0.168335	0.748582	0.607117	0.233904	0.582107	0.480828	0.157913	0.281732	0.199615	0.00508252	0.0633163	9.1153	10.0513	7.61692	8.47857	GO:0008150	biological_process	GO:0003674	molecular_function
Mtr.43282.1.S1_at		O-methyltransferase family 2 protein	3.8678	21.8673	1.20994e-05	0.00288846	1.15138	0.775939	0.891292	1.16293	0.76059	0.876871	1.21483	0.631212	0.750884	0.159476	0.00178595	0.0175182	0.214158	0.00625312	0.072463	6.32193	10.9687	9.51274	9.85019	GO:0000004	No GO term	GO:0008171	O-methyltransferase activity	KOG: Hydroxyindole-O-methyltransferase and related SAM-dependent methyltransferases
Mtr.44608.1.S1_at		Histone H3.2	4.856	21.842	0.000251871	0.0149417	2.13695	0.261419	0.799332	1.7373	0.409411	0.822449	2.39762	0.120421	0.47914	0.100285	0.00294212	0.024583	0.12297	0.00562365	0.0676894	8.07093	9.17143	6.99435	7.88448	GO:0006334 GO:0051276	nucleosome assembly	GO:0003677	DNA binding	KOG: Histones H3 and H4
Mtr.13275.1.S1_at		Cytokinin-O-glucosyltransferase 2 EC=2.4.1.-; AltName: Full=Zeatin O-glucosyltransferase 2; Short=AtZOG2; AltName: Full=UDP-glucosyl transferase 85A1;	4.8545	21.8259	1.23423e-05	0.00288846	6.84453	0.00124371	0.225065	0.648597	0.387911	0.820345	2.70113	0.0243318	0.263554	0.0927648	0.000188846	0.0037703	0.111257	0.000397711	0.0116102	6.45779	5.75489	3.57289	4.17792	GO:0008152	metabolic process	GO:0015020 GO:0016757	glucuronosyltransferase activity	KOG: UDP-glucuronosyl and UDP-glucosyl transferase
Mtr.42689.1.S1_at		expressed protein	4.4725	21.8032	0.000298287	0.0162645	1.44927	0.583624	0.867957	0.216762	0.0354152	0.591905	0.462121	0.173767	0.536038	0.181626	0.0209163	0.0876039	0.803834	0.746235	0.644375	7.13237	8.12309	6.2211	6.8392	GO:0008150	biological_process	GO:0003674	molecular_function
Mtr.7422.1.S1_at		hypothetical protein predicted by Glimmer/Critica	4.5307	21.4998	1.1614e-05	0.00286582	0.803397	0.656205	0.877107	0.3021	0.0251013	0.55522	0.389094	0.0296781	0.288501	0.194877	0.00393022	0.0296544	0.983385	0.97273	0.700139	6.97499	8.03947	5.48543	5.85798	GO:0006355 GO:0009887	regulation of transcription, DNA-dependent	GO:0003677 GO:0003700	DNA binding
Mtr.50839.1.S1_at		cyclin-dependent kinase 2	3.4509	21.2365	0.00037695	0.0187161	0.879734	0.851702	0.898621	0.857741	0.822891	0.883878	0.828842	0.737619	0.775745	0.183838	0.0236152	0.0944883	0.33945	0.129328	0.350303	9.23242	10.0304	8.11061	8.77972	GO:0000087 GO:0007346	M phase of mitotic cell cycle	GO:0004693	cyclin-dependent protein kinase activity	KOG: Protein kinase PCTAIRE and related kinases
Mtr.31852.1.S1_s_at		hypothetical protein predicted by Glimmer/Critica	3.4173	21.1991	3.11054e-06	0.00132649	2.06693	0.110553	0.718782	0.281725	0.00966168	0.448377	0.697325	0.319006	0.633048	0.22298	0.00313488	0.0257008	0.3633	0.0318192	0.188874	6.92837	6.44791	3.7866	4.7761	GO:0006355	regulation of transcription, DNA-dependent	GO:0003700	transcription factor activity
Mtr.2946.1.S1_at		hypothetical protein predicted by Glimmer/Critica	3.8298	21.1543	4.10414e-05	0.00606583	2.19008	0.165281	0.759376	0.463859	0.173417	0.753596	1.01056	0.981221	0.819854	0.177358	0.00566362	0.0376762	0.262364	0.0248712	0.16676	8.61618	8.58796	7.23458	7.6907	GO:0000004	No GO term	GO:0000004	No GO term
Mtr.4519.1.S1_at		hypothetical protein predicted by Glimmer/Critica	3.7836	21.15	0.000388519	0.019146	0.850993	0.814315	0.896231	0.541938	0.378357	0.817755	0.596921	0.36389	0.656077	0.211244	0.0357452	0.120842	0.485322	0.300936	0.477678	7.46271	6.74147	5.64674	5.38198	GO:0000004	No GO term	GO:0000004	No GO term
Mtr.36009.1.S1_at		Subtilisin-like protease EC=3.4.21.-; AltName: Full=Cucumisin-like serine protease; Flags: Precursor;	2.8063	21.0331	2.32236e-07	0.000264648	0.506985	0.0688681	0.666239	0.375538	0.0126986	0.475493	0.330953	0.00136977	0.0618661	0.522747	0.0809388	0.194258	0.477701	0.0499585	0.235296	3.39232	3.3505	3.26303	3.41954	GO:0006508	proteolysis	GO:0004289	subtilase activity
Mtr.6252.1.S1_at		BAG domain containing protein	2.7474	20.9356	8.60803e-07	0.000543466	0.535499	0.124528	0.732447	0.634794	0.255021	0.787001	0.487074	0.036437	0.313657	0.441984	0.0502982	0.147727	0.317919	0.00914717	0.0917147	5.46597	5.1375	3.79701	4.43962	GO:0006512	ubiquitin cycle	GO:0003674	molecular_function
Mtr.31684.1.S1_at		Ras-related protein Rab11A	6.139	20.8034	7.68018e-05	0.0084704	2.76838	0.0928596	0.700407	1.02076	0.971613	0.897263	1.99879	0.155762	0.51929	0.0352118	2.7366e-05	0.00103665	0.48309	0.219378	0.426116	9.83257	9.6077	7.90147	8.66676	GO:0015031 GO:0007264	protein transport	GO:0005525	GTP binding	KOG: GTPase Rab11/YPT3, small G protein superfamily
Mtr.6561.1.S1_at		expressed protein	6.5056	20.7112	2.64139e-05	0.00445678	8.06139	0.000969213	0.211905	0.981858	0.971982	0.897263	3.97166	0.00481251	0.122544	0.0453928	2.11767e-05	0.000885174	0.134385	0.00133577	0.0257673	8.29554	8.7705	6.24982	7.21626	GO:0000914 GO:0055046	phragmoplast formation	GO:0003777 GO:0008574	microtubule motor activity
Mtr.4693.1.S1_at		expressed protein	4.1615	20.6704	5.47063e-05	0.00714171	0.460586	0.177658	0.764557	1.63673	0.383074	0.8181	0.828309	0.679963	0.764339	0.0805384	0.000336045	0.00553219	0.796821	0.684632	0.625032	6.90929	7.52513	5.46597	6.12722	GO:0008150	biological_process	GO:0003674	molecular_function	KOG: Uncharacterized conserved protein
Mtr.43878.1.S1_at		Homeobox-leucine zipper protein ANTHOCYANINLESS 2 AltName: Full=Homeodomain transcription factor ANL2; AltName: Full=HD-ZIP protein ANL2; AltName: Full=Homeodomain protein AHDP;	3.1136	20.6653	6.7941e-05	0.00785468	0.447513	0.171288	0.761486	0.386354	0.109788	0.708996	0.310357	0.021588	0.250228	0.491945	0.224294	0.338116	0.568917	0.329628	0.491406	6.52669	5.49185	5.22882	5.58195	GO:0048364 GO:0043481	root development	GO:0003700	transcription factor activity
Mtr.28821.1.S1_at		Probable inactive receptor kinase At5g58300 Flags: Precursor;	3.8435	20.6298	1.51279e-07	0.000214084	0.68785	0.279455	0.80087	0.424232	0.0211085	0.53984	0.439945	0.00857506	0.16146	0.351865	0.00674865	0.0421664	0.472097	0.039632	0.211525	8.94075	8.48864	6.03342	7.02348	GO:0006468 GO:0007169	protein amino acid phosphorylation	GO:0005524 GO:0016301 GO:0004674	ATP binding	KOG: Serine/threonine protein kinase
Mtr.17043.1.S1_at		Heat stress transcription factor B-4 Short=AtHsfB4; AltName: Full=AtHsf-02;	5.7726	20.5194	1.35943e-06	0.000734872	3.83619	0.00390901	0.339945	3.10952	0.0116423	0.46591	5.2207	0.000120452	0.0150229	0.0963582	2.65562e-05	0.00101993	0.0423988	7.77485e-07	0.000190205	7.07468	8.31651	6.16189	6.27426	GO:0006355	regulation of transcription, DNA-dependent	GO:0003677 GO:0003700	DNA binding	KOG: Heat shock transcription factor
Mtr.45460.1.S1_at		DNA topoisomerase 2 EC=5.99.1.3; AltName: Full=DNA topoisomerase II; AltName: Full=PsTopII;	6.9214	20.4631	8.79512e-05	0.00903355	4.11809	0.0256261	0.551165	2.33729	0.15843	0.742466	4.52487	0.00550051	0.130178	0.0289392	1.59165e-05	0.000755068	0.175442	0.00812536	0.0851985	9.11504	10.0541	7.73944	8.60548	GO:0006259 GO:0006265	DNA metabolic process	GO:0003916	DNA topoisomerase activity
Mtr.34318.1.S1_at		leucine-rich repeat transmembrane protein kinase, putative	6.5214	20.395	8.85877e-08	0.000147293	5.15534	0.000113894	0.0821105	5.1717	0.000111717	0.0724486	8.92471	4.06902e-07	0.000437298	0.0106446	3.10261e-10	2.06148e-06	0.172765	5.67062e-05	0.00322698	7.19673	9.34007	8.12464	8.36676	GO:0006468 GO:0007169	protein amino acid phosphorylation	GO:0005524 GO:0004674	ATP binding
Mtr.40094.1.S1_at		Indole-3-acetic acid-amido synthetase GH3.5 EC=6.3.2.-; AltName: Full=Auxin-responsive GH3-like protein 5; Short=AtGH3-5;	9.0753	19.81	0.000210609	0.0138408	1.1483	0.826128	0.897774	1.01173	0.985207	0.898668	1.10513	0.845768	0.796713	0.0371566	8.00796e-05	0.00215241	1.16939	0.803733	0.660562	13.2161	12.7664	11.9671	12.0266	GO:0009733 GO:0010252	response to auxin stimulus	GO:0010279	indole-3-acetic acid amido synthetase
Mtr.40649.1.S1_at		Homeobox-leucine zipper protein HAT5 AltName: Full=Homeodomain-leucine zipper protein HAT5; Short=HD-ZIP protein 5; AltName: Full=Homeodomain transcription factor ATHB-1; AltName: Full=HD-ZIP protein ATHB-1;	8.3369	19.7801	0.00643869	0.0989275	0.367422	0.306631	0.807503	0.40251	0.35135	0.814101	0.279658	0.119636	0.477623	0.100715	0.0281345	0.104691	3.3942	0.215902	0.424037	9.88585	10.6944	9.89527	9.57194	GO:0009788	negative regulation of abscisic acid mediated signaling	GO:0003677 GO:0005515 GO:0016563	DNA binding	KOG: Transcription factor HEX, contains HOX and HALZ domains
Mtr.35530.1.S1_at		hypothetical protein predicted by Glimmer/Critica	4.1628	19.6328	0.00011557	0.0101866	0.607816	0.404081	0.830466	0.847612	0.779504	0.879102	0.642658	0.365164	0.656568	0.157734	0.00604955	0.0392992	0.626791	0.433086	0.535481	8.45204	7.87652	6.71425	7.22593	GO:0000004	No GO term	GO:0000004	No GO term
Mtr.1414.1.S1_at		hypothetical protein predicted by Glimmer/Critica	6.0349	19.565	0.00349834	0.0702608	1.93369	0.456153	0.841877	0.948392	0.951807	0.89608	1.49825	0.574234	0.735487	0.397962	0.301943	0.39138	0.0700331	0.00743832	0.0807489	7.74685	8.38931	5.88509	6.92837	GO:0006118 GO:0006499	electron transport	GO:0009055 GO:0015035	electron carrier activity
Mtr.22036.1.S1_at		hydroxyproline-rich glycoprotein family protein	3.4429	19.4795	8.63754e-07	0.000543466	0.630216	0.237178	0.789057	0.920235	0.827628	0.884435	0.695438	0.253957	0.594578	0.369981	0.0179817	0.0795872	0.239252	0.00165026	0.0294844	5.9472	7.04439	4.67243	5.63807	GO:0000004	No GO term	GO:0000004	No GO term
Mtr.37657.1.S1_at		Peptide transporter PTR2 AltName: Full=Histidine-transporting protein;	3.6868	19.3982	9.58266e-05	0.00947908	0.759817	0.635053	0.874762	0.695151	0.53095	0.845093	0.65342	0.372432	0.65998	0.195215	0.0112658	0.0588133	0.499962	0.240132	0.439871	9.14287	10.4621	9.80896	9.79425	GO:0006857	oligopeptide transport	GO:0005215	transporter activity	KOG: H+/oligopeptide symporter
Mtr.21374.1.S1_at		hypothetical protein	2.6429	19.388	6.47959e-10	1.16235e-05	0.470572	0.00358078	0.333823	0.495402	0.00581449	0.380222	0.378782	6.61467e-05	0.0107458	0.407953	0.000934224	0.0111814	0.542341	0.01355	0.116978	5.38543	6.22689	3.74416	3.99095	GO:0008150	biological_process	GO:0003674	molecular_function
Mtr.41560.1.S1_at	MtKNOLLE	Syntaxin-related protein KNOLLE AltName: Full=Syntaxin-111; Short=AtSYP111;	6.1652	18.8371	0.00773986	0.109879	8.33024	0.0425722	0.614278	0.27808	0.201252	0.766115	1.75073	0.484955	0.706478	0.0765838	0.0168756	0.0763291	0.299241	0.226923	0.431536	9.36916	10.1293	7.46761	8.56033	GO:0006886 GO:0006944	intracellular protein transport	GO:0005484	SNAP receptor activity	KOG: SNARE protein Syntaxin 1 and related proteins
Mtr.13058.1.S1_at		F-box/Kelch-repeat protein At3g27150	7.2937	18.8231	0.00108868	0.0355007	4.24994	0.0661856	0.664208	0.0965704	0.00588961	0.380736	0.55227	0.335577	0.642516	0.0601645	0.00154523	0.015843	2.1515	0.311105	0.483284	9.61967	10.5056	9.44108	9.36304	GO:0008150	biological_process	GO:0003674	molecular_function	KOG: FOG: Kelch repeat
Mtr.1033.1.S1_s_at		heavy-metal-associated domain-containing protein	4.9581	18.6241	0.00151696	0.043	0.567929	0.46745	0.844317	0.169477	0.033355	0.580328	0.210025	0.0234196	0.259388	0.241229	0.0803019	0.193369	2.31255	0.286555	0.469074	9.02015	8.45245	7.96578	7.58195	GO:0030001	metal ion transport	GO:0046872	metal ion binding	KOG: Copper chaperone
Mtr.40615.1.S1_at		Inorganic phosphate transporter 1-7 Short=AtPht1;7; AltName: Full=H(+)/Pi cotransporter;	4.955	18.5818	0.000245094	0.0148909	0.291247	0.0629993	0.662583	0.399922	0.15667	0.742001	0.238502	0.0119037	0.188629	0.059944	0.000347967	0.00564468	7.70779	0.00456628	0.0590959	10.8732	10.6122	10.0872	10.0119	GO:0006817 GO:0006810	phosphate transport	GO:0005315	inorganic phosphate transporter activity	KOG: Inorganic phosphate transporter
Mtr.10888.1.S1_at		phosphate-responsive 1 family protein	7.58	18.5642	0.000234924	0.0145247	0.878824	0.835712	0.898577	0.328006	0.0883075	0.690496	0.436371	0.117547	0.475207	0.0708205	0.000576994	0.00812734	2.63865	0.133521	0.354788	11.6835	12.1009	10.1367	10.6416	GO:0008150	biological_process	GO:0003674	molecular_function
Mtr.43370.1.S1_at		Thaumatin-like protein 1 Flags: Precursor;	7.7519	18.3201	0.00164224	0.0452154	0.593772	0.504468	0.852244	0.0812781	0.00483621	0.361186	0.132555	0.00531691	0.12829	0.410459	0.260781	0.364421	2.75556	0.203251	0.414817	9.80864	9.70373	7.30378	7.97671	GO:0051707	response to other organism	GO:0003674	molecular_function
Mtr.39381.1.S1_at		expressed protein	4.2657	18.3167	4.75559e-05	0.00666141	1.20863	0.72043	0.884847	1.43961	0.493809	0.837969	1.44663	0.397718	0.671896	0.155704	0.00267146	0.0231362	0.20152	0.00745095	0.0808372	5.80735	6.91169	4.56682	5.00899	GO:0008150	biological_process	GO:0003674	molecular_function
Mtr.38479.1.S1_at		Cysteine-rich receptor-like protein kinase 11 Short=Cysteine-rich RLK11; EC=2.7.11.-; AltName: Full=Receptor-like protein kinase 3; Flags: Precursor;	3.7916	18.2494	9.1574e-06	0.00247512	0.307208	0.0183156	0.523796	0.264136	0.00921798	0.442499	0.18743	0.000338637	0.0278409	0.581255	0.24323	0.352384	1.16178	0.741825	0.642988	8.23554	7.35491	7.09064	7.01458	GO:0006468	protein amino acid phosphorylation	GO:0016301	kinase activity	KOG: Serine/threonine protein kinase
Mtr.9611.1.S1_at		serine carboxypeptidase S10 family protein	5.5929	18.2268	0.000143108	0.0112553	0.490268	0.236154	0.788717	0.757027	0.636953	0.863104	0.516452	0.18147	0.543365	0.0865101	0.000692756	0.00915453	1.70875	0.36841	0.508591	10.2878	9.89618	7.66035	8.58646	GO:0006508	proteolysis	GO:0004185	serine carboxypeptidase activity	KOG: Serine carboxypeptidases (lysosomal cathepsin A)
Mtr.41055.1.S1_at		1-aminocyclopropane-1-carboxylate oxidase homolog 1	6.6327	18.1134	0.00180873	0.0477772	2.51692	0.248283	0.794797	1.4133	0.65914	0.864949	2.33024	0.197494	0.5548	0.132884	0.0189075	0.082073	0.116795	0.0134727	0.116478	10.4428	9.95216	7.43296	8.57516	GO:0008150	biological_process	GO:0010302	2-oxoglutarate-dependent dioxygenase activity	KOG: Iron/ascorbate family oxidoreductases
Mtr.4047.1.S1_at		hypothetical protein predicted by Glimmer/Critica	3.5308	18.0741	3.15572e-08	9.31682e-05	0.985881	0.960651	0.909818	0.38015	0.00377405	0.336498	0.51982	0.0125755	0.193922	0.240583	0.000142235	0.00314605	0.613616	0.10512	0.325268	8.56186	8.56834	6.98413	7.18884	GO:0000004	No GO term	GO:0000004	No GO term
Mtr.43283.1.S1_at		alpha-galactosidase, putative / melibiase, putative / alpha-D-galactoside galactohydrolase, putative	5.5296	18.0595	0.000261178	0.0151289	0.207025	0.0211938	0.536807	0.923829	0.898913	0.890392	0.331953	0.0434139	0.335352	0.124566	0.00389776	0.0295302	2.32422	0.188954	0.403864	9.76005	9.22207	8.75989	8.79961	GO:0005975 GO:0005990	carbohydrate metabolic process	GO:0004557	alpha-galactosidase activity	KOG: Alpha-D-galactosidase (melibiase)
Mtr.10289.1.S1_at		myb family transcription factor	3.2584	17.9525	8.50618e-05	0.00892001	3.40876	0.0398512	0.604491	0.239891	0.0192756	0.532034	0.874461	0.767507	0.781839	0.307426	0.0469812	0.141826	0.221576	0.0143752	0.121249	4.21723	6.02237	3.83794	4.37851	GO:0006355	regulation of transcription, DNA-dependent	GO:0003677 GO:0003700	DNA binding	KOG: Zuotin and related molecular chaperones (DnaJ superfamily), contains DNA-binding domains
Mtr.1434.1.S1_at		hypothetical protein predicted by Glimmer/Critica	6.0008	17.942	2.56846e-05	0.00438129	2.97383	0.0406089	0.607146	3.93494	0.0129647	0.477183	5.1543	0.000871662	0.0482619	0.0300662	2.78062e-06	0.00028129	0.158415	0.00175552	0.0308441	8.12722	8.36107	7.44626	7.58571	GO:0000004	No GO term	GO:0000004	No GO term
Mtr.21271.1.S1_at		K(+)/H(+) antiporter 1	3.7368	17.9017	0.0001302	0.0108711	0.518571	0.266177	0.799678	0.158832	0.00545044	0.371638	0.189306	0.00264767	0.0892064	0.328088	0.068643	0.17697	2.06713	0.22092	0.427152	4.32912	4.52982	4.22497	4.03562	GO:0006812	cation transport	GO:0015385	sodium:hydrogen antiporter activity	KOG: Predicted K+/H+-antiporter
Mtr.41171.1.S1_at		Carbon catabolite repressor protein 4 homolog 4 Short=CCR4 homolog 4; EC=3.1.13.4;	5.4021	17.6123	1.28237e-05	0.00292965	1.85179	0.195153	0.773149	1.29313	0.580109	0.854539	1.78988	0.137399	0.497622	0.0537606	1.03541e-05	0.000591034	0.441045	0.0916173	0.307453	8.60363	8.86295	7.3156	7.85112	GO:0000004	No GO term	GO:0016787	hydrolase activity	KOG: Glucose-repressible alcohol dehydrogenase transcriptional effector CCR4 and related proteins
Mtr.37527.1.S1_at		L-ascorbate oxidase homolog EC=1.10.3.-; Flags: Precursor;	3.7347	17.4595	0.00167431	0.0457701	0.26816	0.100012	0.709796	0.548186	0.436172	0.828533	0.278536	0.0544913	0.367684	0.76105	0.721417	0.577215	0.511956	0.38695	0.516764	8.9901	10.3671	7.63445	9.07708	GO:0000004	No GO term	GO:0005507 GO:0016491	copper ion binding	KOG: Multicopper oxidases
Mtr.41123.1.S1_at		Cyclin-D3-1 AltName: Full=G1/S-specific cyclin-D3-1; Short=CycD3;1; AltName: Full=Cyclin-delta-3; Short=Cyclin-d3;	7.81	17.3213	0.000135113	0.0108906	4.95769	0.0123418	0.477525	1.17724	0.776467	0.879102	3.24162	0.0218997	0.251724	0.0150982	1.88503e-06	0.00022799	0.655167	0.465251	0.549156	7.18587	8.2341	7.07468	6.99209	GO:0000080 GO:0000082 GO:0042127 GO:0009744 GO:0009741 GO:0009735 GO:0051726	G1 phase of mitotic cell cycle	GO:0016538 GO:0005515	cyclin-dependent protein kinase regulator activity	KOG: G1/S-specific cyclin D
Mtr.48768.1.S1_at		Snakin-2 Flags: Precursor;	6.2255	17.3088	7.42774e-05	0.00833571	1.5583	0.417159	0.833673	0.361215	0.0744767	0.670044	0.681727	0.391364	0.66846	0.119191	0.00112157	0.0127145	0.861135	0.782433	0.654526	7.97785	9.24864	10.9924	10.0451	GO:0009739	response to gibberellic acid stimulus	GO:0005199	structural constituent of cell wall
Mtr.45719.1.S1_at		Transcription factor bHLH30 AltName: Full=Transcription factor EN 53; AltName: Full=bHLH transcription factor bHLH030; AltName: Full=Basic helix-loop-helix protein 30; Short=bHLH 30; Short=AtbHLH30;	5.1798	17.2936	0.000112195	0.010061	4.16955	0.0207547	0.536807	2.23703	0.166223	0.747662	4.43106	0.00483136	0.122855	0.0513385	7.41049e-05	0.00205064	0.120756	0.00163072	0.0293018	7.4363	7.52199	5.24031	5.59096	GO:0045449	regulation of transcription	GO:0003677 GO:0003700	DNA binding
Mtr.9741.1.S1_s_at		proline-rich family protein	5.6188	17.1821	0.00398124	0.0755327	0.94986	0.951964	0.909043	0.683897	0.657397	0.864832	0.750068	0.680822	0.76449	0.0261798	0.000562287	0.00796253	3.42223	0.163279	0.38248	8.78856	9.01402	6.91169	7.40769	GO:0000004	No GO term	GO:0000004	No GO term
Mtr.8652.1.S1_at		O-methyltransferase family 2 protein	5.947	17.0368	0.00273773	0.0609319	0.755989	0.729756	0.886149	0.664941	0.615106	0.857767	0.632217	0.490591	0.708904	0.0337578	0.000654132	0.00886481	3.45891	0.138998	0.360063	12.364	12.355	11.2624	11.7045	GO:0000004	No GO term	GO:0008171	O-methyltransferase activity	KOG: Hydroxyindole-O-methyltransferase and related SAM-dependent methyltransferases
Mtr.7635.1.S1_at		hypothetical protein predicted by Glimmer/Critica	2.4317	16.9723	0.000208955	0.0137935	0.412877	0.151717	0.75049	0.552809	0.327738	0.810141	0.373477	0.0571072	0.374199	0.555445	0.331513	0.409644	0.464752	0.210535	0.420309	9.96362	6.64818	5.31832	6.78136	GO:0000004	No GO term	GO:0000004	No GO term
Mtr.24484.1.S1_at		remorin family protein	6.8164	16.6863	1.14727e-05	0.00286582	2.04675	0.125445	0.732508	1.80441	0.201155	0.766115	2.38928	0.0287277	0.284248	0.0450581	3.73947e-06	0.000326925	0.360138	0.0351385	0.19872	6	8.15634	6.81634	7.12825	GO:0008150	biological_process	GO:0003677	DNA binding
Mtr.50845.1.S1_at		Kinesin-like protein KIF11 AltName: Full=Kinesin-related motor protein Eg5; AltName: Full=Kinesin-like spindle protein HKSP; AltName: Full=Thyroid receptor-interacting protein 5; Short=TRIP-5; AltName: Full=Kinesin-like protein 1;	4.8291	16.6728	4.91221e-05	0.00680383	3.50879	0.0248218	0.550114	0.299323	0.0300714	0.574689	1.03323	0.937768	0.81302	0.265054	0.0186278	0.0813202	0.215456	0.00807846	0.0849047	7.57667	8.36807	5.91648	6.35226	GO:0007018	microtubule-based movement	GO:0003777	microtubule motor activity	KOG: Kinesin-like protein
Mtr.35515.1.S1_at		Deacetoxyvindoline 4-hydroxylase EC=1.14.11.20;	5.1304	16.6724	0.00327855	0.0675938	0.937338	0.937261	0.907829	0.637212	0.585424	0.855129	0.709229	0.610289	0.745576	0.060313	0.00332542	0.0266464	1.66499	0.537734	0.575686	9.87744	8.6844	7.64458	8.3996	GO:0015986	ATP synthesis coupled proton transport	GO:0016491	oxidoreductase activity	KOG: Iron/ascorbate family oxidoreductases
Mtr.7074.1.S1_at		barren homolog (Drosophila)	3.3888	16.5303	2.64331e-07	0.000264648	2.49242	0.012523	0.480436	0.470955	0.0337491	0.582514	1.11276	0.690908	0.76667	0.203083	0.000169041	0.00349251	0.253774	0.000674741	0.0161782	7.19377	7.9331	5.98868	6.74551	GO:0007067 GO:0000278	mitosis	GO:0000004	No GO term	KOG: Chromosome condensation complex Condensin, subunit H
Mtr.41155.1.S1_at		Kinesin-4 AltName: Full=Kinesin-like protein D;	4.9924	16.3222	0.0016922	0.0459971	1.11582	0.883429	0.903025	0.570166	0.456306	0.832303	0.739715	0.622589	0.748519	0.101729	0.00704492	0.0433655	0.946629	0.941487	0.69341	7.95012	8.41109	6.01569	6.89482	GO:0007018	microtubule-based movement	GO:0003777	microtubule motor activity	KOG: Kinesin (KAR3 subfamily)
Mtr.3183.1.S1_at		hypothetical protein predicted by Glimmer/Critica	5.3002	16.3175	1.98236e-05	0.00377068	0.233169	0.0063021	0.393414	3.40817	0.0174676	0.517398	0.857949	0.689168	0.766554	0.190563	0.00254504	0.0223999	0.404684	0.0677913	0.270123	9.09038	8.47695	7.7879	7.95361	GO:0000004	No GO term	GO:0000004	No GO term
Mtr.37992.1.S1_s_at		Protein PROLIFERA	8.1144	16.1195	3.52101e-05	0.0054712	6.82456	0.0011761	0.21879	6.19247	0.00178054	0.261929	12.1327	1.23662e-05	0.00352592	0.0117048	1.24379e-07	4.33594e-05	0.125414	0.000608478	0.0152715	9.08932	10.4216	7.68018	8.6532	GO:0006270 GO:0010182	DNA replication initiation	GO:0005524 GO:0003677 GO:0008094	ATP binding	KOG: DNA replication licensing factor, MCM7 component
Mtr.23280.1.S1_at		xyloglucan:xyloglucosyl transferase, putative / xyloglucan endotransglycosylase, putative / endo-xyloglucan transferase, putative	6.1928	16.1176	0.00220176	0.0537221	0.462717	0.324584	0.812434	4.29477	0.0730432	0.668091	1.58066	0.47015	0.701792	0.100365	0.00818239	0.0476999	0.311074	0.143431	0.364483	11.2676	11.5197	8.87098	9.57289	GO:0005975 GO:0006073	carbohydrate metabolic process	GO:0016798	hydrolase activity, acting on glycosyl bonds
Mtr.12228.1.S1_at		Probable histone H2B.1	5.9773	16.0485	6.55029e-06	0.00201123	6.6192	0.000362091	0.141007	6.51255	0.000391769	0.121131	12.2943	1.95259e-06	0.00119311	0.0318556	4.69759e-07	0.000101886	0.0453758	1.80638e-06	0.000336616	6.88874	8.14466	5.65249	6.45615	GO:0006334 GO:0051276	nucleosome assembly	GO:0003677	DNA binding	KOG: Histone H2B
Mtr.37781.1.S1_at		protease inhibitor/seed storage/lipid transfer protein (LTP) family protein	6.8702	16.0277	0.00250765	0.0580339	0.240529	0.083197	0.686106	0.89393	0.885943	0.889617	0.358906	0.122992	0.482452	0.275377	0.113754	0.235693	1.05373	0.946603	0.694565	10.0588	11.3144	8.81986	9.81298	GO:0006869	lipid transport	GO:0008289	lipid binding
Mtr.44395.1.S1_at		hypothetical protein	4.6224	16.0128	0.000118329	0.010275	1.829	0.282298	0.80087	0.811023	0.704364	0.870025	1.30066	0.561028	0.731426	0.0955194	0.000564352	0.00798157	0.440752	0.150862	0.371427	4.80219	6.89966	5.52042	5.94953	GO:0008150	biological_process	GO:0003674	molecular_function
Mtr.49924.1.S1_s_at		cytochrome P450-like protein	2.3865	15.8483	2.04399e-07	0.000264648	0.425557	0.014972	0.500842	0.662989	0.206818	0.769369	0.430172	0.0046176	0.120136	0.49668	0.0399851	0.129235	0.450274	0.0215483	0.154689	6.44791	6.95187	4.72247	5.37504	GO:0006118	electron transport	GO:0019825	oxygen binding	KOG: Cytochrome P450 CYP4/CYP19/CYP26 subfamilies
Mtr.26939.1.S1_at		hypothetical protein predicted by Glimmer/Critica	4.7244	15.8336	0.000211091	0.0138408	0.59785	0.382837	0.825386	0.838219	0.762054	0.877249	0.630909	0.339798	0.644292	0.0694851	0.000294247	0.00507548	1.81375	0.314515	0.48477	7.24127	7.91528	7.55995	7.2317	GO:0000004	No GO term	GO:0000004	No GO term
Mtr.43193.1.S1_at		glutamate dehydrogenase (EC 1.4.1.-) 1 (pir||S71217)	4.8219	15.6331	0.000851985	0.0305885	2.10823	0.279534	0.80087	0.340566	0.125854	0.714512	0.801824	0.689931	0.76667	0.153746	0.0128784	0.0641925	0.579475	0.424722	0.532127	9.86155	11.202	9.05799	10.1045	GO:0006520	amino acid metabolic process	GO:0016491	oxidoreductase activity	KOG: Glutamate/leucine/phenylalanine/valine dehydrogenases
Mtr.41237.1.S1_at		Probable indole-3-acetic acid-amido synthetase GH3.1 EC=6.3.2.-; AltName: Full=Auxin-responsive GH3-like protein 1; Short=AtGH3-1;	4.018	15.5956	0.000193824	0.0132604	0.410518	0.135091	0.740622	0.438388	0.164174	0.746026	0.318758	0.0251611	0.267525	0.286289	0.0422215	0.133315	1.24453	0.703627	0.631076	7.61692	7.99209	7.88264	8.50581	GO:0009733	response to auxin stimulus	GO:0003674	molecular_function
Mtr.43644.1.S1_at		Homeobox-leucine zipper protein ATHB-40 AltName: Full=Homeodomain transcription factor ATHB-40; AltName: Full=HD-ZIP protein ATHB-40;	2.3907	15.5103	2.02392e-05	0.00380781	0.435073	0.0855449	0.691146	0.631727	0.326165	0.810141	0.422728	0.0339424	0.304764	0.474556	0.120098	0.242654	0.49431	0.140111	0.361357	5.95652	6.42291	6.85175	6.52513	GO:0006355 GO:0009733	regulation of transcription, DNA-dependent	GO:0003677 GO:0003700	DNA binding	KOG: Transcription factor HEX, contains HOX and HALZ domains
Mtr.10764.1.S1_at		Uncharacterized GPI-anchored protein At4g28100 Flags: Precursor;	6.2332	15.4697	0.00326663	0.0674702	0.714462	0.675094	0.880286	0.298033	0.144335	0.7318	0.356585	0.128901	0.489223	0.0747357	0.00478444	0.0337336	4.06205	0.094689	0.311256	9.99859	9.93177	9.37808	9.28702	GO:0008150	biological_process	GO:0003674	molecular_function
Mtr.12925.1.S1_at		RING-H2 finger protein ATL3F AltName: Full=RING-H2 finger protein ATL2;	4.5998	15.4262	0.00190872	0.0493984	0.216961	0.0538019	0.647729	1.03103	0.967215	0.897166	0.368498	0.11492	0.471809	0.0958383	0.00576761	0.0381464	3.02377	0.150714	0.371266	9.30241	9.82384	9.20433	9.77297	GO:0006952	defense response	GO:0005515 GO:0008270	protein binding
Mtr.24842.1.S1_at		Transcription factor bHLH94 AltName: Full=Transcription factor EN 16; AltName: Full=bHLH transcription factor bHLH094; AltName: Full=Basic helix-loop-helix protein 94; Short=bHLH 94; Short=AtbHLH94;	6.315	15.4219	0.000744636	0.0279918	0.809681	0.75033	0.888107	0.375836	0.153494	0.737602	0.45242	0.156345	0.519875	0.153729	0.0114146	0.0593722	1.3861	0.623461	0.606042	10.1384	10.2892	9.17916	10.015	GO:0045449	regulation of transcription	GO:0003677 GO:0003700	DNA binding
Mtr.37348.1.S1_at		Subtilisin-like protease EC=3.4.21.-; AltName: Full=Cucumisin-like serine protease; Flags: Precursor;	5.4086	15.3855	1.59123e-05	0.00331916	4.20286	0.00526829	0.37585	2.17924	0.0978069	0.699229	4.37757	0.000923453	0.0496855	0.0578921	9.96031e-06	0.000580523	0.12258	0.000244145	0.00858288	8.52748	10.1053	6.90328	8.39189	GO:0006508	proteolysis	GO:0004289	subtilase activity
Mtr.4957.1.S1_at		C2 domain-containing protein	5.5435	15.3409	0.000197715	0.01337	1.29075	0.656172	0.877107	1.16112	0.793979	0.880186	1.30962	0.565301	0.732892	0.178451	0.00769903	0.0457964	0.243731	0.0237018	0.162556	8.5691	8.66711	7.31832	7.67666	GO:0008150	biological_process	GO:0003674	molecular_function
Mtr.20928.1.S1_at		Putative glucan endo-1,3-beta-glucosidase 4 EC=3.2.1.39; AltName: Full=(1->3)-beta-glucan endohydrolase 4; Short=(1->3)-beta-glucanase 4; AltName: Full=Beta-1,3-endoglucanase 4; Short=Beta-1,3-glucanase 4; Flags: Precursor;	3.9775	15.3258	4.64173e-05	0.00659824	1.6915	0.29697	0.805668	1.01484	0.976257	0.897896	1.43365	0.378812	0.662503	0.151445	0.00143887	0.0151127	0.250989	0.0122337	0.110126	5.80993	6.84298	4.47897	4.74953	GO:0005975	carbohydrate metabolic process	GO:0004553	hydrolase activity, hydrolyzing O-glycosyl compounds
Mtr.12187.1.S1_at		hypothetical protein predicted by Glimmer/Critica	4.9104	15.2855	0.00216183	0.0531873	0.531789	0.407172	0.831554	0.442689	0.288406	0.799698	0.381263	0.131394	0.492482	0.164431	0.0274892	0.103265	1.69005	0.489437	0.55768	8.1467	7.25833	5.91886	5.65249	GO:0030001	metal ion transport	GO:0046872	metal ion binding
Mtr.11175.1.S1_at		Putative Myb family transcription factor At1g14600	6.7132	15.2783	2.72872e-07	0.000264648	3.21951	0.00200683	0.265148	2.94294	0.0036235	0.331479	4.47762	3.02818e-05	0.00697965	0.0169138	1.16455e-09	4.2987e-06	0.408424	0.0120744	0.109148	8.96463	9.32912	7.86666	8.28956	GO:0045449	regulation of transcription	GO:0003700	transcription factor activity
Mtr.33923.1.S1_at		hypothetical protein predicted by Glimmer/Critica	4.6689	15.1965	0.000248887	0.0149257	2.13026	0.206961	0.775078	1.27197	0.680898	0.867442	1.9436	0.176163	0.538436	0.166407	0.00681893	0.0424623	0.145941	0.00425196	0.0563426	4.36457	5.10852	4.3147	4.2555	GO:0000004	No GO term	GO:0000004	No GO term
Mtr.40508.1.S1_at		Magnesium protoporphyrin IX chelatase subunit I	5.5055	15.1763	3.26985e-05	0.00520742	0.353233	0.0421603	0.613491	3.85025	0.0114505	0.464158	1.22753	0.600384	0.743531	0.0405996	5.16261e-06	0.000393441	1.19333	0.711666	0.633547	6.62205	6.41785	6.8936	6.38024	GO:0015995	chlorophyll biosynthetic process	GO:0016851	magnesium chelatase activity
Mtr.44817.1.S1_at		expressed protein	4.5307	15.1363	0.000272184	0.0154764	2.40293	0.150048	0.750011	0.441448	0.177544	0.75682	1.04011	0.934721	0.812217	0.145417	0.00443785	0.0321307	0.428296	0.162968	0.38221	8.56682	8.32328	6.64386	6.85175	GO:0000004	No GO term	GO:0000004	No GO term
Mtr.7355.1.S1_at		hypothetical protein predicted by Glimmer/Critica	3.6443	15.0861	0.000102563	0.00977229	2.49128	0.100748	0.7112	0.344389	0.0590364	0.648959	0.902917	0.814028	0.79048	0.352063	0.0638688	0.169665	0.219447	0.0107752	0.101581	8.76188	9.1982	7.10014	7.83668	GO:0000004	No GO term	GO:0000004	No GO term
Mtr.22958.1.S1_at		O-methyltransferase family 2 protein	2.8763	15.0026	4.43169e-08	9.82976e-05	0.551129	0.0444339	0.621962	0.991056	0.974087	0.897421	0.668191	0.0891997	0.439022	0.336103	0.00110167	0.0125858	0.363085	0.0019776	0.0332731	9.23266	7.38888	6.00675	7.21917	GO:0000004	No GO term	GO:0008171	O-methyltransferase activity	KOG: Hydroxyindole-O-methyltransferase and related SAM-dependent methyltransferases
Mtr.18031.1.S1_at		hypothetical protein predicted by Glimmer/Critica	2.8285	14.949	6.20373e-05	0.0075349	2.23365	0.125519	0.732508	0.40565	0.0884517	0.690496	0.936363	0.873117	0.802457	0.288057	0.0237723	0.0947965	0.256297	0.0148155	0.123687	2.848	5.65535	3.24793	3.40599	GO:0000004	No GO term	GO:0000004	No GO term
Mtr.2282.1.S1_at		Putative UPF0481 protein At3g02645	5.557	14.8703	0.000248644	0.0149257	5.80049	0.00735427	0.414076	0.704722	0.547738	0.848386	2.55655	0.0612982	0.383881	0.0492877	8.53151e-05	0.00225456	0.333779	0.0726743	0.278266	7.50541	8.67136	8.18289	7.98641	GO:0008150	biological_process	GO:0003674	molecular_function
Mtr.24270.1.S1_s_at		Transcription factor bHLH94 AltName: Full=Transcription factor EN 16; AltName: Full=bHLH transcription factor bHLH094; AltName: Full=Basic helix-loop-helix protein 94; Short=bHLH 94; Short=AtbHLH94;	2.3622	14.8413	5.54463e-07	0.000417603	0.831901	0.58407	0.868026	0.423934	0.0195497	0.532693	0.499168	0.0204265	0.244498	0.381023	0.0101312	0.0546632	0.501425	0.0529336	0.241602	6.74551	6.89482	6.17991	5.90448	GO:0045449	regulation of transcription	GO:0003677 GO:0003700	DNA binding
Mtr.12372.1.S1_a_at		Protein TIFY 11B AltName: Full=Jasmonate ZIM domain-containing protein 6;	5.0119	14.8132	2.13758e-05	0.00394431	0.800567	0.626129	0.873909	0.211673	0.00333789	0.323891	0.306226	0.00538192	0.12907	0.17089	0.00124214	0.0136259	2.33117	0.0776027	0.287164	8.45533	10.8381	10.6176	10.7646	GO:0009867 GO:0009555 GO:0009908 GO:0009753	jasmonic acid mediated signaling pathway	GO:0005515	protein binding
Mtr.12809.1.S1_at		dihydroneopterin aldolase	4.4808	14.807	0.000264303	0.0152314	1.38283	0.579181	0.866948	0.764101	0.644738	0.863328	1.0374	0.938358	0.813193	0.36494	0.0979994	0.216872	0.175143	0.00802931	0.0845985	6.82146	7.10852	6.71287	6.8679	GO:0006760	folic acid and derivative metabolic process	GO:0004150	dihydroneopterin aldolase activity
Mtr.22160.1.S1_x_at		Histone H3.2	5.3449	14.7129	1.25326e-05	0.00291522	2.73409	0.0316841	0.573029	3.99898	0.00518091	0.367164	4.92615	0.000336572	0.0278242	0.043465	2.06463e-06	0.000238161	0.143021	0.000349798	0.010716	9.79019	10.7027	7.84298	8.91797	GO:0006334 GO:0051276	nucleosome assembly	GO:0003677	DNA binding	KOG: Histones H3 and H4
Mtr.40274.1.S1_x_at		Histone H4	5.3412	14.5305	6.43607e-06	0.0019921	5.50046	0.000647484	0.185575	5.35254	0.000744143	0.169053	9.53468	4.45351e-06	0.00184037	0.0496054	1.62384e-06	0.000209909	0.0471229	1.31906e-06	0.000277429	6.49665	7.39832	4.89724	5.73606	GO:0006334 GO:0051276	nucleosome assembly	GO:0003677	DNA binding	KOG: Histone H4
Mtr.9388.1.S1_at		Probable WRKY transcription factor 23 AltName: Full=WRKY DNA-binding protein 23;	5.6455	14.5233	0.00178628	0.0473648	0.246935	0.066961	0.665756	0.263967	0.0795751	0.678742	0.161965	0.00656261	0.141817	0.198983	0.0375939	0.124781	5.30869	0.0323435	0.190446	9.0337	9.13878	9.13186	9.22834	GO:0006355	regulation of transcription, DNA-dependent	GO:0003700	transcription factor activity
Mtr.13194.1.S1_s_at		Tip elongation aberrant protein 3 AltName: Full=Cell polarity protein tea3;	4.5268	14.504	0.000281803	0.0156298	0.796837	0.696592	0.882247	0.309842	0.0579011	0.647171	0.393556	0.0637765	0.389549	0.0891683	0.000699302	0.00922269	3.13178	0.0638827	0.263646	8.59842	8.7303	8.54535	8.34252	GO:0008150	biological_process	GO:0003674	molecular_function	KOG: Kelch repeat-containing proteins
Mtr.43948.1.S1_at		expressed protein	5.1096	14.4628	5.9275e-05	0.00748816	6.29912	0.00178235	0.255137	0.0746985	8.02556e-05	0.0647526	0.604961	0.225777	0.576786	0.101778	0.000278405	0.00488078	1.44379	0.462821	0.548234	7.47492	8.25503	11.2277	10.534	GO:0008150	biological_process	GO:0003674	molecular_function
Mtr.9045.1.S1_at		Carbonic anhydrase, chloroplastic EC=4.2.1.1; AltName: Full=Carbonate dehydratase; Contains: RecName: Full=Carbonic anhydrase, 27 kDa isoform; Contains: RecName: Full=Carbonic anhydrase, 25 kDa isoform; Flags: Precursor;	5.306	14.4452	0.000228749	0.0142989	1.92581	0.258317	0.798368	0.401656	0.122628	0.71369	0.842645	0.712326	0.771203	0.0338859	1.99088e-05	0.000855744	2.64114	0.101938	0.321396	10.0967	9.15	6.74147	7.75489	GO:0015976	carbon utilization	GO:0004089 GO:0008270	carbonate dehydratase activity	KOG: Predicted carbonic anhydrase involved in protection against oxidative damage
Mtr.38606.1.S1_at		pyruvate kinase, putative	7.9645	14.4424	1.44265e-07	0.000212961	3.64248	0.000487468	0.160786	2.10173	0.0227403	0.548361	3.88433	4.15867e-05	0.00805743	0.0185084	5.92864e-10	2.8137e-06	0.488671	0.0272379	0.17487	9.26327	9.49205	7.84172	8.56834	GO:0006633 GO:0006096 GO:0048316	fatty acid biosynthetic process	GO:0004743	pyruvate kinase activity	KOG: Pyruvate kinase
Mtr.49033.1.S1_s_at		protein kinase, putative	3.2335	14.3826	4.60723e-06	0.0016526	1.73148	0.175863	0.76423	0.684418	0.342172	0.813384	1.11985	0.724927	0.773623	0.244204	0.0023278	0.021066	0.240254	0.00213339	0.0351319	8.95594	9.89451	7.50383	8.34252	GO:0016572	histone phosphorylation	GO:0016301 GO:0004674 GO:0035175	kinase activity	KOG: Serine/threonine protein kinase
Mtr.35234.1.S1_at		targeting protein-related	3.9161	14.3243	0.000120432	0.0103871	1.51058	0.440559	0.838189	0.540877	0.256121	0.787442	0.873966	0.755733	0.779269	0.178365	0.00466019	0.0331661	0.479044	0.177736	0.394052	6.87529	7.46434	5.12516	5.97499	GO:0008150	biological_process	GO:0003674	molecular_function
Mtr.9529.1.S1_at		expressed protein	2.9842	14.2018	0.000802778	0.0295692	1.07455	0.911678	0.905334	0.338102	0.109197	0.70889	0.509153	0.213958	0.567911	0.368912	0.138242	0.262412	0.525366	0.328403	0.490841	7.13443	10.2192	8.88509	8.66142	GO:0008150	biological_process	GO:0003674	molecular_function
Mtr.35875.1.S1_at		hypothetical protein predicted by Glimmer/Critica	5.5849	14.0035	0.000150692	0.0116453	1.29097	0.635665	0.87478	1.6946	0.333663	0.811435	1.68522	0.24472	0.588648	0.0922493	0.000395203	0.00619047	0.353849	0.0676771	0.269952	9.8157	9.29623	8.04658	8.2427	GO:0000004	No GO term	GO:0000004	No GO term
Mtr.43764.1.S1_at		Ras-related protein Rab7	6.833	13.951	0.000240805	0.0147876	1.09524	0.871687	0.900846	1.38961	0.561179	0.850222	1.32313	0.544945	0.726578	0.0403657	3.26709e-05	0.00118751	1.16675	0.784405	0.654829	9.96737	9.64061	8.17742	8.51728	GO:0015031 GO:0007264	protein transport	GO:0005525	GTP binding	KOG: Ras-related GTPase
Mtr.12130.1.S1_at		DNA-binding protein MNB1B AltName: Full=HMG1-like protein;	4.8375	13.9004	3.88485e-05	0.00582433	2.42071	0.0743322	0.67478	4.91068	0.00349898	0.330034	5.20863	0.000515819	0.0362139	0.0625964	2.22306e-05	0.000908599	0.0966808	0.000132338	0.00572064	8.21626	9.58871	6.73877	7.80735	GO:0006355	regulation of transcription, DNA-dependent	GO:0003700	transcription factor activity
Mtr.4755.1.S1_at		remorin family protein	3.6866	13.7949	0.000150798	0.0116453	4.12633	0.0163132	0.51436	0.40777	0.107947	0.70834	1.41466	0.431107	0.685813	0.230196	0.0133798	0.0660082	0.187157	0.0059667	0.0702665	6.93546	6.84298	4.20163	5.06178	GO:0008150	biological_process	GO:0003677	DNA binding
Mtr.10055.1.S1_at		Putative cysteine-rich receptor-like protein kinase 39 Short=Cysteine-rich RLK39; EC=2.7.11.-; Flags: Precursor;	7.1857	13.7632	0.00139246	0.0409414	0.402504	0.196223	0.773496	1.01452	0.9832	0.89852	0.55041	0.294333	0.61961	0.0350807	0.000156952	0.00332538	5.07203	0.0288994	0.18029	8.00731	9.97241	9.45615	9.76205	GO:0006468	protein amino acid phosphorylation	GO:0016301	kinase activity	KOG: Serine/threonine protein kinase
Mtr.44509.1.S1_at		Probable aquaporin PIP1-2 AltName: Full=Plasma membrane intrinsic protein 1-2; AltName: Full=OsPIP1;2;	8.4966	13.7451	0.00169174	0.0459971	4.00766	0.0621216	0.662583	1.26034	0.741856	0.874731	2.94388	0.074103	0.410997	0.104397	0.00499693	0.0347584	0.137969	0.0114705	0.105671	11.192	11.8358	9.26021	10.0593	GO:0006810	transport	GO:0015250	water channel activity	KOG: Aquaporin (major intrinsic protein family)
Mtr.26217.1.S1_at		Auxin response factor 4	3.9486	13.7283	0.000862106	0.0308083	0.229179	0.0344738	0.586423	1.50892	0.526504	0.844719	0.492675	0.1917	0.550876	0.201369	0.0230736	0.0931147	1.04605	0.944375	0.69401	7.58195	7.32553	6.75221	7.22786	GO:0010050 GO:0010158	vegetative phase change	GO:0003700	transcription factor activity
Mtr.51614.1.S1_at		Zinc finger protein JACKDAW AltName: Full=ID1-like zinc finger protein 3;	4.8422	13.7059	0.000168596	0.0122553	0.470915	0.175487	0.763964	0.201057	0.0083565	0.428537	0.207734	0.00239601	0.0845367	0.125762	0.00134252	0.0143973	6.12748	0.00370908	0.051505	4.19377	7.79961	8.1982	8.33718	GO:0045449	regulation of transcription	GO:0003676 GO:0003700 GO:0008270	nucleic acid binding	KOG: FOG: Zn-finger
Mtr.38903.1.S1_at		Serine/threonine-protein kinase PBS1 EC=2.7.11.1; AltName: Full=AvrPphB susceptible protein 1;	5.4289	13.6512	0.00292053	0.0633878	3.6862	0.0976111	0.706257	0.591862	0.488781	0.837328	1.68216	0.402281	0.674236	0.122372	0.0122004	0.0618989	0.274379	0.100307	0.318951	8.98954	8.90839	9.41891	9.1393	GO:0006468	protein amino acid phosphorylation	GO:0016301	kinase activity	KOG: Serine/threonine protein kinase
Mtr.38426.1.S1_at		Fizzy-related protein homolog Short=Fzr; AltName: Full=Cdh1/Hct1 homolog; Short=hCDH1; AltName: Full=CDC20-like protein 1;	4.4146	13.5427	0.0003886	0.019146	4.25614	0.0236821	0.546656	0.393972	0.126654	0.714924	1.41141	0.475285	0.702792	0.160935	0.00623977	0.0401171	0.273628	0.0397574	0.211753	7.88874	8.67419	6.94134	7.55228	GO:0007165	signal transduction	GO:0004871	signal transducer activity	KOG: Anaphase promoting complex, Cdc20, Cdh1, and Ama1 subunits
Mtr.35824.1.S1_at		GATA transcription factor 6 Short=AtGATA-6;	4.4581	13.523	6.44804e-05	0.00770965	1.1938	0.71675	0.884355	2.75544	0.0512488	0.632383	2.21181	0.0602862	0.381806	0.153883	0.00135991	0.0145269	0.146089	0.00108797	0.0224235	6.63227	7.71287	6.24603	6.51096	GO:0006355	regulation of transcription, DNA-dependent	GO:0003700	transcription factor activity	KOG: GATA-4/5/6 transcription factors
Mtr.44384.1.S1_at		Pleiotropic drug resistance protein 8	7.4612	13.4899	0.00300064	0.0642323	1.72167	0.473212	0.845355	0.17059	0.0298986	0.57338	0.441844	0.195363	0.553639	0.109012	0.0088164	0.0499553	2.31532	0.273264	0.46113	11.2649	10.2421	9.57705	9.7897	GO:0015691 GO:0006855 GO:0009627 GO:0009817 GO:0031348	cadmium ion transport	GO:0015086 GO:0042626	cadmium ion transporter activity	KOG: Pleiotropic drug resistance proteins (PDR1-15), ABC superfamily
Mtr.31170.1.S1_at		G2/mitotic-specific cyclin-2 AltName: Full=B-like cyclin; AltName: Full=CycMs2;	4.7691	13.485	0.00372355	0.0727659	0.741354	0.699618	0.882345	0.502153	0.379514	0.817755	0.517497	0.305626	0.626228	0.503757	0.381668	0.43809	0.395428	0.241356	0.440912	5.86047	6.41785	4.71149	5.27053	GO:0051726	regulation of cell cycle	GO:0016538	cyclin-dependent protein kinase regulator activity
Mtr.49427.1.S1_at		Tetratricopeptide repeat protein 7A Short=TPR repeat protein 7A;	2.7937	13.4011	2.75814e-07	0.000264648	0.703491	0.258588	0.798444	0.692825	0.239339	0.782344	0.619329	0.0687564	0.399635	0.348226	0.00301653	0.0249926	0.43966	0.0149315	0.124328	6.29278	6.99548	4.59694	5.2891	GO:0008150	biological_process	GO:0005516	calmodulin binding	KOG: Predicted calmodulin-binding protein
Mtr.33491.1.S1_at		hypothetical protein predicted by Glimmer/Critica	3.088	13.3936	2.69994e-08	9.31682e-05	0.386224	0.00173634	0.254239	0.452766	0.00642513	0.396497	0.31271	4.15089e-05	0.00805743	0.438558	0.00494419	0.0345217	0.973558	0.916445	0.688722	6.86913	4.66107	4.12928	3.71149	GO:0008150	biological_process	GO:0003674	molecular_function
Mtr.1960.1.S1_at		hypothetical protein predicted by Glimmer/Critica	6.1284	13.2546	2.23881e-05	0.0039966	3.91051	0.00626821	0.393414	3.4278	0.0117408	0.468582	5.64286	0.000174776	0.0187832	0.0992272	7.37764e-05	0.00204589	0.0567224	6.85935e-06	0.000806204	6.84046	6.90328	5.9542	6.14975	GO:0000004	No GO term	GO:0008026	ATP-dependent helicase activity
Mtr.11240.1.S1_at		expressed protein	3.0745	13.2262	0.000190677	0.0132099	1.22037	0.712038	0.884018	0.456615	0.159104	0.742714	0.677165	0.38126	0.663892	0.395718	0.100047	0.219547	0.342876	0.061116	0.258575	9.0045	9.02846	5.84298	6.60881	GO:0009641 GO:0032502	shade avoidance	GO:0003674	molecular_function
Mtr.10468.1.S1_at		squalene monooxygenase, putative / squalene epoxidase, putative	4.7486	13.2183	0.000223262	0.014195	6.4853	0.00331892	0.324086	0.869329	0.798207	0.880519	3.16769	0.0189442	0.235263	0.142016	0.00241861	0.0216228	0.094487	0.000511412	0.0136245	8.39403	8.09751	6.0917	7.02015	GO:0009611 GO:0016126 GO:0009753	response to wounding	GO:0016491	oxidoreductase activity	KOG: Squalene monooxygenase
Mtr.7559.1.S1_at		Putative kinase-like protein TMKL1 Flags: Precursor;	4.497	13.2159	0.000244588	0.0148909	0.365423	0.0833379	0.686329	0.372955	0.0891753	0.69066	0.264831	0.00891601	0.164771	0.129846	0.00184688	0.0179081	4.27585	0.0171233	0.134965	9.1249	8.12567	7.37156	7.24888	GO:0006468 GO:0007169	protein amino acid phosphorylation	GO:0005524 GO:0016301 GO:0004674	ATP binding
Mtr.37573.1.S1_at		Embryonic abundant protein VF30.1 Flags: Precursor;	4.0983	13.1934	0.0039679	0.0754331	0.763608	0.728092	0.886149	0.185153	0.0423781	0.611562	0.271395	0.0529873	0.363506	0.258663	0.0957188	0.214209	2.07255	0.353515	0.502582	11.5552	10.9956	10.3482	10.3119	GO:0009269 GO:0009651 GO:0009737	response to desiccation	GO:0045735	nutrient reservoir activity
Mtr.11725.1.S1_at		Licodione synthase EC=1.14.13.87; AltName: Full=Cytochrome P450 93B1; AltName: Full=(2S)-flavanone 2-hydroxylase; AltName: Full=Flavone synthase II; AltName: Full=CYP GE-5;	2.9601	13.1071	0.0050525	0.0862846	1.06421	0.937987	0.907937	0.432106	0.302783	0.804535	0.595769	0.432517	0.686482	0.345271	0.196176	0.315727	0.480526	0.366104	0.508037	7.12309	8.77873	6.43129	7.49745	GO:0009411 GO:0009813	response to UV	GO:0016711 GO:0019825	flavonoid 3'-monooxygenase activity	KOG: Cytochrome P450 CYP2 subfamily
Mtr.13889.1.S1_at		expressed protein	6.2261	13.0754	1.4578e-05	0.00317906	2.97226	0.0182392	0.523796	0.128838	0.000158135	0.0868986	0.527336	0.0762866	0.415588	0.0393135	9.52912e-07	0.000151116	5.08012	0.00125835	0.0247577	7.1179	7.32733	7.75822	7.43296	GO:0008150	biological_process	GO:0003674	molecular_function
Mtr.42641.1.S1_at		hypothetical protein	7.368	13.0589	0.00024572	0.0148909	5.37594	0.00706145	0.408468	0.83637	0.745737	0.87495	2.72417	0.0382107	0.318568	0.0111924	4.72295e-07	0.000101886	1.52166	0.449726	0.542423	8.08958	7.15886	6.2384	6.46434	GO:0005975	carbohydrate metabolic process	GO:0004553	hydrolase activity, hydrolyzing O-glycosyl compounds
Mtr.13875.1.S1_at		putative 3,4-dihydroxy-2-butanone 4-phosphate synthase/GTP cyclohydrolase II	5.9411	13.0505	5.66476e-05	0.00724724	2.43536	0.0755518	0.676137	1.44435	0.443037	0.829393	2.3129	0.0436016	0.33612	0.028036	1.3e-06	0.000186478	0.777003	0.596692	0.597212	9.64169	9.08826	8.28031	8.3733	GO:0009231	riboflavin biosynthetic process	GO:0008686 GO:0003935	3,4-dihydroxy-2-butanone-4-phosphate synthase activity	KOG: Bifunctional GTP cyclohydrolase II/3,4-dihydroxy-2butanone-4-phosphate synthase
Mtr.24365.1.S1_s_at		expressed protein	3.0526	13.0299	3.25304e-07	0.000290357	1.02857	0.926494	0.906485	0.679524	0.217405	0.774304	0.787575	0.345292	0.647026	0.35135	0.00325478	0.0262896	0.312523	0.00145344	0.0271759	6.31107	6.62498	5.14975	5.03122	GO:0008150	biological_process	GO:0003674	molecular_function
Mtr.12706.1.S1_at		expressed protein	5.0573	12.8403	0.000584588	0.0244776	0.268952	0.0418331	0.611578	0.365511	0.108927	0.70889	0.213002	0.00579982	0.133346	0.176554	0.0101132	0.0546079	4.48716	0.0224295	0.158072	10.4392	9.1814	6.82273	7.25267	GO:0008150	biological_process	GO:0000004	No GO term	KOG: Extracellular protein with conserved cysteines
Mtr.46306.1.S1_at		hypothetical protein predicted by Glimmer/Critica	7.568	12.7904	0.00415881	0.0772974	1.4973	0.601791	0.870899	0.974756	0.973512	0.897272	1.28668	0.689275	0.766579	0.0453927	0.000945012	0.0112607	1.18012	0.829839	0.667784	9.59805	10.0939	9.52982	9.54419	GO:0000004	No GO term	GO:0000004	No GO term
Mtr.4684.1.S1_s_at		Probable polyamine oxidase 5 Short=AtPAO5; EC=1.5.3.-;	5.4942	12.7409	0.000731758	0.0277458	1.40903	0.579018	0.866877	1.32619	0.647283	0.86375	1.5171	0.411713	0.678148	0.0447164	0.00011423	0.00274595	0.939313	0.91891	0.689265	7.39917	8.07307	4.56682	5.48543	GO:0006118	electron transport	GO:0008131	amine oxidase activity
Mtr.12034.1.S1_at		Mitochondrial substrate carrier family protein ancA AltName: Full=ADP/ATP translocase; AltName: Full=Adenine nucleotide translocator; Short=ANT; AltName: Full=ADP,ATP carrier protein;	5.1053	12.5671	0.004515	0.0806743	0.9152	0.908854	0.905103	0.491429	0.365223	0.815276	0.587018	0.404684	0.675145	0.404846	0.253043	0.359108	0.437016	0.29373	0.473683	7.12205	6.88387	6.40088	6.53605	GO:0006839 GO:0006810	mitochondrial transport	GO:0005488	binding	KOG: Mitochondrial ADP/ATP carrier proteins
Mtr.45182.1.S1_at		hypothetical protein predicted by Glimmer/Critica	6.614	12.4954	6.99492e-05	0.00799016	3.91316	0.0105417	0.461856	6.09726	0.00149338	0.244793	8.28785	5.37683e-05	0.00934197	0.0491363	1.02578e-05	0.000590608	0.0682628	3.6811e-05	0.00247461	6.78005	7.6125	5.1127	5.9542	GO:0042752	regulation of circadian rhythm	GO:0000004	No GO term
Mtr.18429.1.S1_at		hypothetical protein predicted by Glimmer/Critica	4.0421	12.4228	8.27349e-06	0.00236886	0.754823	0.475389	0.845548	0.773665	0.514336	0.842322	0.698659	0.27079	0.605485	0.304175	0.00723477	0.0441335	0.453166	0.056927	0.250231	9.20335	10.3246	8.51412	9.05989	GO:0000004	No GO term	GO:0000004	No GO term
Mtr.37635.1.S1_at		Probable gibberellin receptor GID1L3 EC=3.-.-.-; AltName: Full=GID1-like protein 3;	3.0134	12.4189	1.54329e-05	0.00327251	0.220952	0.00199887	0.264848	0.587549	0.209622	0.770714	0.256386	0.000900914	0.049337	0.452178	0.069146	0.177662	1.37172	0.448203	0.541763	10.2797	8.75288	7.80025	8.23936	GO:0008150	biological_process	GO:0004091	carboxylesterase activity	KOG: Arylacetamide deacetylase
Mtr.42244.1.S1_at		tesmin/TSO1-like CXC domain-containing protein	3.9635	12.3916	5.06572e-05	0.00686354	2.26053	0.091285	0.698807	0.943114	0.898728	0.890392	1.65647	0.191792	0.550876	0.214864	0.00388341	0.0294618	0.176171	0.00156727	0.0284395	8.21965	9.26491	7.67807	8.24745	GO:0045449	regulation of transcription	GO:0003700	transcription factor activity
Mtr.49783.1.S1_at		Glucan endo-1,3-beta-glucosidase, acidic isoform GI9 EC=3.2.1.39; AltName: Full=(1->3)-beta-glucan endohydrolase; Short=(1->3)-beta-glucanase; AltName: Full=Beta-1,3-endoglucanase; AltName: Full=PR-2B; AltName: Full=PR-36; Flags: Precursor;	4.4351	12.2925	0.000160566	0.01192	2.0411	0.178147	0.764557	1.30302	0.608069	0.856523	1.9196	0.134582	0.495834	0.155442	0.00215384	0.0199649	0.196777	0.00565379	0.0679839	7.51649	7.42794	4.71149	5.79961	GO:0005975	carbohydrate metabolic process	GO:0004553	hydrolase activity, hydrolyzing O-glycosyl compounds
Mtr.40136.1.S1_at		14 kDa proline-rich protein DC2.15 Flags: Precursor;	8.3517	12.2648	0.00367784	0.0723515	1.28118	0.739643	0.886795	1.17617	0.827539	0.884435	1.31438	0.653899	0.756871	0.0856272	0.00422406	0.0311016	0.631896	0.539935	0.576575	13.0395	13.658	11.9416	12.8085	GO:0006869	lipid transport	GO:0008289	lipid binding
Mtr.44320.1.S1_at		pectinacetylesterase, putative	5.0021	12.2423	0.000187857	0.0130854	0.373079	0.0734034	0.671995	0.69451	0.487957	0.837328	0.40643	0.0479566	0.348962	0.197416	0.00630405	0.0403685	1.59689	0.375655	0.511563	8.4292	7.31198	4.64386	5.73064	GO:0006979	response to oxidative stress	GO:0004091	carboxylesterase activity
Mtr.1435.1.S1_at		hypothetical protein predicted by Glimmer/Critica	5.1936	12.1574	0.000551448	0.0238344	1.3391	0.618671	0.871961	2.17927	0.194982	0.764194	2.04213	0.148546	0.510993	0.191772	0.0114258	0.0593987	0.146977	0.00440869	0.0578474	5.10014	5.61765	4.44626	4.34341	GO:0000004	No GO term	GO:0000004	No GO term
Mtr.45215.1.S1_at		calcium-transporting ATPase	6.6624	12.0761	0.00551371	0.090635	0.661478	0.600004	0.870899	0.440587	0.304695	0.805277	0.439574	0.211384	0.565914	0.0584944	0.00217127	0.020076	4.85749	0.0581337	0.252772	9.78431	8.69453	8.2817	8.36457	GO:0006970 GO:0009651	response to osmotic stress	GO:0005516	calmodulin binding	KOG: Calcium transporting ATPase
Mtr.35547.1.S1_at		Probable replication factor C subunit 3 AltName: Full=Activator 1 subunit 3;	6.9357	12.0464	0.000267811	0.0153377	4.87956	0.00888117	0.439403	5.30275	0.00642712	0.396497	8.74826	0.000143161	0.0163748	0.0344532	1.15239e-05	0.000626583	0.0931176	0.000414046	0.011913	7.28817	8.66071	6.08958	7.04439	GO:0000004	No GO term	GO:0000166 GO:0017111	nucleotide binding	KOG: Replication factor C, subunit RFC3
Mtr.45795.1.S1_x_at		Probable histone H2A.3	7.3495	12.0293	9.75351e-05	0.00954418	2.36704	0.0903389	0.697611	4.52649	0.00624046	0.39107	4.86009	0.000983354	0.0515873	0.0716425	5.3657e-05	0.00165821	0.108298	0.000290737	0.00963728	10.822	11.6597	9.20921	10.1788	GO:0006334 GO:0051276	nucleosome assembly	GO:0003677	DNA binding	KOG: Histone 2A
Mtr.31852.1.S1_at		hypothetical protein predicted by Glimmer/Critica	4.4887	12.0261	0.000642886	0.0259457	2.30075	0.172604	0.761983	0.28669	0.0483662	0.623404	0.757742	0.56812	0.733483	0.487257	0.235624	0.346931	0.258724	0.0344426	0.197094	7.92659	7.25927	5.3147	5.87283	GO:0006355	regulation of transcription, DNA-dependent	GO:0003700	transcription factor activity
Mtr.10212.1.S1_at		RING finger protein 44	6.4452	12.0151	0.000393246	0.0192513	3.67622	0.0317401	0.573029	1.76489	0.318438	0.807252	3.47867	0.014048	0.204232	0.0438439	4.07327e-05	0.0013803	0.292579	0.041038	0.215004	9.69732	9.76238	8.05365	8.62863	GO:0006499	N-terminal protein myristoylation	GO:0005515 GO:0008270	protein binding	KOG: FOG: Predicted E3 ubiquitin ligase
Mtr.42104.1.S1_at		heterotrimeric G protein gamma-subunit (AGG1)	7.6418	12.0093	5.23836e-05	0.00698095	2.12754	0.112537	0.723218	0.904268	0.825405	0.884331	1.54686	0.251628	0.593232	0.0386652	2.50542e-06	0.000267015	1.11941	0.804735	0.660999	7.6886	7.27612	6.25927	6.98527	GO:0008150	biological_process	GO:0003674	molecular_function
Mtr.30024.1.S1_at		Aspartic proteinase nepenthesin-2 EC=3.4.23.12; AltName: Full=Nepenthesin-II; Flags: Precursor;	4.4273	11.9971	0.000159439	0.0119054	1.12061	0.82295	0.89737	1.21471	0.702784	0.869626	1.22824	0.621917	0.748287	0.168287	0.00276078	0.0236435	0.363871	0.0611563	0.258575	7.66747	7.96232	5.59991	6.31107	GO:0006508	proteolysis	GO:0004194	pepsin A activity	KOG: Aspartyl protease
Mtr.23616.1.S1_at		Probable WRKY transcription factor 70 AltName: Full=WRKY DNA-binding protein 70;	2.7102	11.9934	0.000866549	0.0309096	0.901038	0.86492	0.899693	0.479173	0.240438	0.782629	0.571247	0.272431	0.606076	0.545622	0.330172	0.408706	0.35394	0.104799	0.32512	6.22882	6.97957	6.22497	7.40599	GO:0009864 GO:0009862 GO:0009753 GO:0009759 GO:0042742 GO:0010120 GO:0050832	induced systemic resistance, jasmonic acid mediated signaling pathway	GO:0003700 GO:0016564	transcription factor activity
Mtr.26285.1.S1_s_at		Uncharacterized protein At5g39865	3.7707	11.9526	4.57108e-05	0.00654631	4.40973	0.00420934	0.348254	0.331853	0.0244024	0.550363	1.28896	0.492215	0.709338	0.18324	0.00155175	0.0158883	0.312004	0.0184647	0.141265	5.39917	6.58195	4.47249	4.86295	GO:0006118 GO:0006499	electron transport	GO:0009055 GO:0015035	electron carrier activity	KOG: Glutaredoxin-related protein
Mtr.43462.1.S1_at		ferredoxin-related	6.2379	11.9404	0.000409498	0.0197945	2.05481	0.211232	0.776334	0.304663	0.0476224	0.622351	0.731803	0.498773	0.710827	0.0933669	0.000610256	0.00845795	1.43284	0.524307	0.570607	10.776	9.74953	8.00169	8.6077	GO:0008150	biological_process	GO:0003674	molecular_function
Mtr.8926.1.S1_at		glucosidase, alpha	8.7438	11.9373	0.00229406	0.054961	4.03736	0.0573399	0.655273	2.18539	0.267271	0.793633	4.2699	0.0191497	0.236694	0.0413718	0.000275476	0.00483453	0.22949	0.0463499	0.227869	11.152	11.238	8.47046	9.73978	GO:0045493	xylan catabolic process	GO:0004553 GO:0009044 GO:0046556	hydrolase activity, hydrolyzing O-glycosyl compounds	KOG: Maltase glucoamylase and related hydrolases, glycosyl hydrolase family 31
Mtr.29706.1.S1_at		hypothetical protein predicted by Glimmer/Critica	6.4576	11.8669	0.00271552	0.0607716	3.55063	0.0869912	0.69186	0.603477	0.477066	0.835653	1.66205	0.383078	0.664737	0.028657	0.000116527	0.00277941	1.37235	0.654214	0.615994	8.32508	7.09803	5.10852	5.51096	GO:0000004	No GO term	GO:0000004	No GO term
Mtr.7242.1.S1_at		Esterase EC=3.1.1.-; AltName: Full=Early nodule-specific protein homolog; AltName: Full=Latex allergen Hev b 13; AltName: Allergen=Hev b 13; Flags: Precursor;	5.9929	11.8662	0.00134953	0.0402766	0.616396	0.456166	0.841877	0.437546	0.210824	0.771242	0.417435	0.111166	0.467103	0.0964721	0.00209746	0.0196491	3.23893	0.0826672	0.295512	8.5988	8.75288	8.06124	8.38414	GO:0006629	lipid metabolic process	GO:0004091	carboxylesterase activity
Mtr.4347.1.S1_s_at		Chalcone--flavonone isomerase 2 Short=Chalcone isomerase 2; EC=5.5.1.6;	8.6197	11.5819	0.000320803	0.0171246	2.90664	0.0623871	0.662583	0.744986	0.587179	0.855308	1.67376	0.25278	0.593847	0.192829	0.00716605	0.0438744	0.20678	0.00939026	0.0932007	11.8024	11.1355	8.65678	9.69314	GO:0009813	flavonoid biosynthetic process	GO:0045430	chalcone isomerase activity
Mtr.43551.1.S1_at		NADP-dependent oxidoreductase, putative	5.4504	11.5632	0.000351725	0.0180277	1.47084	0.482297	0.846724	0.5251	0.247527	0.78463	0.841794	0.69925	0.76817	0.126483	0.00149466	0.0155172	0.88528	0.823102	0.665832	9.53955	9.15203	8.43171	8.11166	GO:0000004	No GO term	GO:0016491 GO:0008270	oxidoreductase activity	KOG: Predicted NAD-dependent oxidoreductase
Mtr.12832.1.S1_at		Cysteine-rich receptor-like protein kinase 11 Short=Cysteine-rich RLK11; EC=2.7.11.-; AltName: Full=Receptor-like protein kinase 3; Flags: Precursor;	7.0703	11.4976	0.000253047	0.0149417	1.8504	0.251134	0.795017	0.430846	0.123097	0.713847	0.859789	0.724794	0.773623	0.0218718	1.94089e-06	0.00023111	4.98794	0.00696468	0.0776702	10.626	10.4958	9.43463	9.68877	GO:0006468	protein amino acid phosphorylation	GO:0005524 GO:0005515 GO:0004672	ATP binding	KOG: Serine/threonine protein kinase
Mtr.11454.1.S1_at		Mitotic spindle checkpoint protein MAD2	4.3094	11.4436	0.00149626	0.0426335	3.47526	0.0669698	0.665756	0.721604	0.612876	0.856955	1.84583	0.252805	0.593847	0.19174	0.0192867	0.0832231	0.181735	0.01626	0.130739	9.01876	9.32733	6.95652	7.92125	GO:0007094	mitotic spindle checkpoint	GO:0003677	DNA binding	KOG: Spindle assembly checkpoint protein
Mtr.1891.1.S1_at		hypothetical protein predicted by Glimmer/Critica	3.8875	11.4247	4.4791e-06	0.0016218	1.45454	0.304357	0.806685	1.18199	0.642005	0.863111	1.43514	0.228304	0.578569	0.200395	0.000358249	0.005765	0.254054	0.00141239	0.0267673	6.8802	7.54998	5.42626	6.35226	GO:0000004	No GO term	GO:0000004	No GO term
Mtr.3358.1.S1_at		hypothetical protein predicted by Glimmer/Critica	3.5444	11.3749	5.5009e-06	0.00179364	1.33854	0.428025	0.836661	0.28447	0.00307433	0.310801	0.525346	0.0434514	0.335374	0.166248	0.000146384	0.00319732	1.38875	0.373362	0.510619	4.7866	4.14568	3.3505	3.66676	GO:0000004	No GO term	GO:0000004	No GO term
Mtr.9799.1.S1_at		hypothetical protein	7.2189	11.3687	0.000768217	0.0285704	5.25072	0.0118868	0.476102	3.01598	0.0764821	0.673111	6.30616	0.00142779	0.0632594	0.0340448	3.1368e-05	0.00114895	0.163152	0.00688719	0.077165	9.00955	9.26585	7.34341	8.13853	GO:0010197	polar nucleus fusion	GO:0003723	RNA binding	KOG: H/ACA snoRNP complex, subunit NOP10
Mtr.8805.1.S1_at		cytochrome P450 family protein	5.9509	11.3626	0.000574028	0.0242127	1.80555	0.309212	0.807642	1.62452	0.401064	0.820945	2.04907	0.138249	0.498573	0.0744023	0.000313993	0.00528439	0.403276	0.126392	0.347824	11.5173	10.9869	9.33807	9.82289	GO:0006118	electron transport	GO:0000249 GO:0019825	C-22 sterol desaturase activity	KOG: Cytochrome P450 CYP4/CYP19/CYP26 subfamilies
Mtr.9997.1.S1_at		hypothetical protein predicted by Glimmer/Critica	6.1858	11.3235	0.000100657	0.00968236	1.96093	0.169023	0.760535	1.73106	0.257459	0.788724	2.25865	0.048939	0.352284	0.0606482	2.20532e-05	0.000905617	0.428971	0.0892867	0.303835	7.37764	8.36982	7.7046	7.69975	GO:0005975	carbohydrate metabolic process	GO:0004553	hydrolase activity, hydrolyzing O-glycosyl compounds
Mtr.42289.1.S1_at		hypothetical protein predicted by Glimmer/Critica	8.9593	11.3189	0.000954354	0.0328803	3.73462	0.0424041	0.613787	0.589981	0.388991	0.820769	1.69326	0.29522	0.62014	0.044744	9.71927e-05	0.00246105	0.896138	0.856225	0.673882	7.47816	10.086	8.82305	8.68299	GO:0000004	No GO term	GO:0000004	No GO term
Mtr.18322.1.S1_s_at		alternative oxidase 2, mitochondrial (AOX2)	5.7314	11.2765	0.000123321	0.0105415	1.3431	0.543936	0.860411	0.651116	0.380605	0.817755	0.914488	0.820856	0.791692	0.0910142	0.00013722	0.00308645	1.11416	0.823068	0.665823	10.2422	9.49765	8.14109	8.83542	GO:0006118	electron transport	GO:0009916	alternative oxidase activity
Mtr.43625.1.S1_at		BRASSINOSTEROID INSENSITIVE 1-associated receptor kinase 1 Short=BRI1-associated receptor kinase 1; EC=2.7.11.1; AltName: Full=Somatic embryogenesis receptor-like kinase 3; Flags: Precursor;	7.1285	11.2448	6.81492e-05	0.00785468	0.935303	0.883196	0.902988	1.45486	0.415267	0.823816	1.22795	0.582428	0.738014	0.182565	0.00169377	0.0168977	0.357982	0.0363033	0.202145	9.745	9.47634	8.19525	8.64638	GO:0009556 GO:0010152	microsporogenesis	GO:0016301	kinase activity	KOG: Serine/threonine protein kinase
Mtr.28714.1.S1_at		Chalcone synthase 1A EC=2.3.1.74; AltName: Full=Naringenin-chalcone synthase 1A;	4.6406	11.2423	0.00160031	0.0445309	2.64772	0.144076	0.745468	2.88759	0.113899	0.711182	3.88095	0.0188452	0.234804	0.0824702	0.00125073	0.0136907	0.141072	0.00722648	0.0794035	5.52356	5.72792	4.98185	5.36457	GO:0009813 GO:0006979 GO:0009629 GO:0009611 GO:0009715 GO:0009753 GO:0009926 GO:0010224 GO:0031540	flavonoid biosynthetic process	GO:0016210	naringenin-chalcone synthase activity
Mtr.15523.1.S1_at		U-box domain-containing protein 30 EC=6.3.2.-; AltName: Full=Plant U-box protein 30;	6.3379	11.1543	0.00194205	0.049891	1.85631	0.353315	0.81866	0.769095	0.69016	0.867934	1.2679	0.659107	0.758427	0.0327362	8.47604e-05	0.00224373	1.91822	0.329111	0.491114	7.38974	8.75889	8.44874	8.30195	GO:0016567	protein ubiquitination	GO:0005488 GO:0004842	binding	KOG: FOG: Armadillo/beta-catenin-like repeats
Mtr.25417.1.S1_at		Interactor of constitutive active ROPs 2, chloroplastic Flags: Precursor;	3.6426	11.107	1.23089e-05	0.00288846	2.65821	0.0210643	0.536807	0.642715	0.26292	0.792026	1.42913	0.267865	0.603413	0.232635	0.00157315	0.0160414	0.226527	0.00136186	0.0260947	8.13083	9.74164	8.2635	8.30561	GO:0000004	No GO term	GO:0000004	No GO term
Mtr.16686.1.S1_at		expressed protein	2.8784	11.0656	1.95204e-08	8.32448e-05	0.559672	0.0217677	0.539061	0.559201	0.0216075	0.541334	0.460965	0.000783104	0.0450858	0.403163	0.00112401	0.0127359	0.716213	0.162142	0.381705	8.20065	7.10014	4.78136	5.58796	GO:0008150	biological_process	GO:0000004	No GO term
Mtr.2329.1.S1_at		expressed protein	2.9861	11.0246	8.44124e-07	0.000543466	0.560849	0.0750637	0.676137	0.491953	0.0330383	0.579653	0.423818	0.00332502	0.101031	0.401166	0.00852022	0.0489462	0.819494	0.520646	0.569362	6.5744	8.6471	5.78921	7.07361	GO:0008150	biological_process	GO:0003674	molecular_function
Mtr.35827.1.S1_at		Auxin response factor 7 AltName: Full=Non-phototropic hypocotyl protein 4; AltName: Full=Protein BIPOSTO; AltName: Full=Auxin-responsive protein IAA21/IAA23/IAA25;	8.2679	11.0172	1.82814e-05	0.00359822	2.21881	0.0601561	0.662033	0.819876	0.620217	0.85897	1.4902	0.232136	0.581062	0.0247596	9.22002e-08	3.85404e-05	2.0152	0.0941754	0.310982	10.3923	9.60641	8.53722	8.64674	GO:0006355 GO:0040008	regulation of transcription, DNA-dependent	GO:0003700	transcription factor activity
Mtr.31629.1.S1_at		hypothetical protein	4.4467	11.0078	0.000117194	0.0102459	0.953113	0.919623	0.906068	0.437506	0.0973436	0.698859	0.558152	0.147497	0.509738	0.609967	0.307333	0.394929	0.357161	0.0436145	0.221659	4.96347	5.2211	3.48543	4.27798	GO:0008150	biological_process	GO:0003674	molecular_function
Mtr.14421.1.S1_s_at		hypothetical protein predicted by Glimmer/Critica	2.7442	11.0009	0.000986367	0.0333227	0.761492	0.65096	0.87667	0.36344	0.106681	0.706827	0.424683	0.0955547	0.447863	0.320091	0.0724586	0.182585	1.02613	0.965721	0.698581	5.32553	5.27053	3.6893	4.1375	GO:0000004	No GO term	GO:0000004	No GO term
Mtr.11167.1.S1_at		Auxin response factor 8	5.057	10.9926	0.00382139	0.0739997	0.944438	0.936333	0.907622	0.686506	0.600809	0.856212	0.749109	0.62243	0.748458	0.055899	0.000916538	0.0110442	2.51002	0.210427	0.420169	8.51846	7.15785	5.79181	5.51412	GO:0009908 GO:0009733 GO:0010154	flower development	GO:0003700	transcription factor activity
Mtr.12222.1.S1_at		Pistil-specific extensin-like protein Short=PELP; Flags: Precursor;	6.3073	10.9807	0.00245846	0.0573473	0.57964	0.422871	0.834921	0.127367	0.00700711	0.409273	0.175985	0.00568525	0.132156	0.256571	0.0574533	0.159237	4.80782	0.0312605	0.187413	11.0251	10.6125	8.42459	8.8805	GO:0008150	biological_process	GO:0003674	molecular_function
Mtr.10243.1.S1_at		hypothetical protein predicted by Glimmer/Critica	3.1013	10.9716	0.000848037	0.0305237	0.872153	0.816458	0.89642	0.47061	0.212469	0.772266	0.552293	0.22825	0.578565	0.290795	0.049588	0.146488	0.76364	0.64813	0.614298	6.12722	6.35403	5.46271	5.64097	GO:0000004	No GO term	GO:0000004	No GO term
Mtr.9073.1.S1_at		Endoglucanase 17 EC=3.2.1.4; AltName: Full=Endo-1,4-beta glucanase 17; Flags: Precursor;	3.0911	10.9587	0.000807672	0.0296924	0.634562	0.441569	0.838426	1.23779	0.716038	0.871716	0.851298	0.736628	0.775488	0.370989	0.105135	0.225836	0.313154	0.0616132	0.259386	8.75722	7.68299	6.61618	6.66676	GO:0005975	carbohydrate metabolic process	GO:0004553	hydrolase activity, hydrolyzing O-glycosyl compounds
Mtr.43881.1.S1_at		beta-fructosidase (BFRUCT3) / beta-fructofuranosidase / invertase, vacuolar	4.2792	10.8155	0.00227962	0.0547846	0.221016	0.0347406	0.587044	0.590001	0.430406	0.827655	0.257148	0.0218076	0.251383	0.494125	0.295958	0.388089	1.43496	0.587353	0.593963	12.1112	10.0978	8.03892	8.41785	GO:0005975 GO:0019575	carbohydrate metabolic process	GO:0004564 GO:0004553	beta-fructofuranosidase activity	KOG: Beta-fructofuranosidase (invertase)
Mtr.39327.1.S1_at		amidohydrolase family	4.1326	10.8134	0.000477919	0.0218549	0.7402	0.584859	0.868174	0.972141	0.958876	0.896479	0.803006	0.625239	0.749124	0.17249	0.00515803	0.0355073	0.745062	0.592977	0.596022	6.2384	6.51728	5.82782	5.96809	GO:0008152	metabolic process	GO:0016787	hydrolase activity
Mtr.45262.1.S1_at		hypothetical protein predicted by Glimmer/Critica	7.7848	10.8014	4.99751e-05	0.00682589	4.33503	0.00361551	0.333856	1.10448	0.819216	0.883537	2.84075	0.00896132	0.164873	0.0202142	1.3904e-07	4.61912e-05	0.956567	0.918597	0.689173	5.05311	7.41954	5.63227	5.926	GO:0000004	No GO term	GO:0000004	No GO term
Mtr.28691.1.S1_at		hypothetical protein predicted by Glimmer/Critica	4.4307	10.7924	0.000468707	0.0216477	1.46848	0.485418	0.847348	0.486538	0.199642	0.766115	0.799202	0.616788	0.746941	0.277172	0.0302747	0.109538	0.467895	0.177612	0.393976	5.29646	6.02237	5.21335	5.14568	GO:0009688 GO:0009414 GO:0006970 GO:0042538	abscisic acid biosynthetic process	GO:0045549	9-cis-epoxycarotenoid dioxygenase activity
Mtr.21210.1.S1_s_at		glycosyl hydrolase family protein 27 / alpha-galactosidase family protein / melibiase family protein	3.7838	10.7602	0.000303471	0.0164744	1.7563	0.288135	0.802878	0.689454	0.47845	0.835759	1.13606	0.764262	0.781115	0.276219	0.0235847	0.0944004	0.277857	0.0241324	0.164167	5.2891	6.22689	5.80219	6.59544	GO:0005975 GO:0005990 GO:0006499	carbohydrate metabolic process	GO:0004557	alpha-galactosidase activity	KOG: Alpha-D-galactosidase (melibiase)
Mtr.18417.1.S1_at		3-deoxy-D-manno-octulosonic acid transferase	3.8306	10.7597	0.000698707	0.0271151	0.621414	0.410042	0.831787	1.4836	0.493041	0.837698	0.947252	0.907479	0.808057	0.192323	0.0100717	0.0544773	0.524169	0.267804	0.457496	5.12928	5.76818	4.99095	5.05745	GO:0009058	biosynthetic process	GO:0016757	transferase activity, transferring glycosyl groups
Mtr.8877.1.S1_at		expressed protein	9.2795	10.7118	7.94051e-05	0.00860909	1.3032	0.560729	0.864462	1.18007	0.715118	0.87165	1.33234	0.442066	0.690715	0.0269871	6.32039e-07	0.000119985	2.24937	0.0883056	0.30298	9.94559	10.5806	9.32823	9.53275	GO:0008150	biological_process	GO:0000004	No GO term
Mtr.52011.1.S1_s_at		hypothetical protein predicted by Glimmer/Critica	2.6728	10.657	0.000292907	0.0161291	1.00514	0.99207	0.911645	0.470327	0.157707	0.742193	0.606855	0.246621	0.589674	0.564667	0.277706	0.375764	0.351514	0.0569378	0.250249	4.29278	4.32193	3.6893	3.848	GO:0000004	No GO term	GO:0000004	No GO term
Mtr.35983.1.S1_at		hypothetical protein predicted by Glimmer/Critica	4.7922	10.6379	0.0022156	0.0538474	0.803838	0.739367	0.886725	2.21346	0.236253	0.781	1.46834	0.476443	0.702976	0.134639	0.00701579	0.0432263	0.392402	0.166851	0.385485	5.82018	6.01346	5.70874	5.90689	GO:0000004	No GO term	GO:0000004	No GO term
Mtr.31820.1.S1_at		7-ethoxycoumarin O-deethylase Short=ECOD; EC=1.14.-.-; AltName: Full=Phenylurea dealkylase; AltName: Full=Cytochrome P450 76B1;	4.0277	10.6369	0.000243271	0.0148694	0.974185	0.958748	0.909612	0.423678	0.1044	0.704427	0.554351	0.166546	0.529274	0.42702	0.107342	0.22837	0.533408	0.225348	0.430227	9.09434	6.24031	4.23266	4.67807	GO:0006118	electron transport	GO:0019825	oxygen binding	KOG: Cytochrome P450 CYP2 subfamily
Mtr.46771.1.S1_at		hypothetical protein predicted by Glimmer/Critica	3.7392	10.6143	0.000211543	0.0138408	1.21025	0.702161	0.882702	0.383032	0.0685319	0.663384	0.598973	0.219005	0.571915	0.308357	0.0294059	0.107613	0.659087	0.407742	0.524893	4.2854	5.50144	6.02901	5.53294	GO:0045449 GO:0009944 GO:0048440 GO:0048481	regulation of transcription	GO:0003677 GO:0003700	DNA binding
Mtr.18630.1.S1_at		pentacyclic triterpene synthase (04C11)	6.6458	10.5817	0.00521687	0.0878188	4.93309	0.0434107	0.618194	1.53089	0.565425	0.851175	3.84925	0.0375179	0.316462	0.0838419	0.0037073	0.028576	0.149252	0.0189178	0.142938	11.5166	10.8015	8.27519	9.1918	GO:0008152	metabolic process	GO:0003824 GO:0016829	catalytic activity	KOG: Oxidosqualene-lanosterol cyclase and related proteins
Mtr.40410.1.S1_at		glycosyl hydrolase family 1 protein	4.362	10.5266	0.000254242	0.0149892	0.369366	0.0633742	0.662583	0.662615	0.420858	0.824935	0.391272	0.0352407	0.308878	0.21001	0.00665838	0.0417599	1.84822	0.235649	0.436936	11.2737	10.7359	8.86511	9.47371	GO:0005975	carbohydrate metabolic process	GO:0004553	hydrolase activity, hydrolyzing O-glycosyl compounds
Mtr.13803.1.S1_at		Secologanin synthase Short=SLS; EC=1.3.3.9; AltName: Full=Cytochrome P450 72A1; AltName: Full=CYPLXXII;	6.5811	10.5022	0.00125413	0.0387243	1.3316	0.637773	0.874869	0.368094	0.113985	0.711182	0.621664	0.344004	0.646276	0.0410414	7.4871e-05	0.0020659	4.73328	0.0195618	0.146237	8.27426	9.10591	7.03232	7.43045	GO:0006118	electron transport	GO:0019825	oxygen binding	KOG: Cytochrome P450 CYP4/CYP19/CYP26 subfamilies
Mtr.2095.1.S1_at		hypothetical protein	4.0618	10.4871	0.000181447	0.0128222	1.99402	0.170221	0.76112	3.0999	0.0319895	0.576899	3.36811	0.00715537	0.147519	0.124837	0.000559175	0.00793538	0.123573	0.000535589	0.0139888	4.6893	5.07468	4.03562	4.24031	GO:0008150	biological_process	GO:0003674	molecular_function
Mtr.44802.1.S1_at		Wall-associated receptor kinase-like 14 EC=2.7.11.-; Flags: Precursor;	6.1205	10.2823	0.000304381	0.0165005	0.685187	0.462953	0.843792	0.760743	0.593901	0.855947	0.647686	0.305876	0.626305	0.18597	0.00428538	0.0314	1.00327	0.994892	0.704997	8.7252	9.3626	8.04166	8.53877	GO:0006468	protein amino acid phosphorylation	GO:0016301	kinase activity	KOG: Serine/threonine protein kinase
Mtr.35553.1.S1_at		hypothetical protein	3.503	10.2637	5.81794e-05	0.00739391	0.373217	0.0343565	0.58562	0.30414	0.0131254	0.479063	0.234435	0.000762406	0.0446738	0.566348	0.199828	0.319094	1.51558	0.342356	0.497372	8.13134	6.28725	4.41954	4.70044	GO:0030001	metal ion transport	GO:0046872	metal ion binding
Mtr.17795.1.S1_x_at		Histone H4	7.064	10.225	0.000756317	0.0282648	1.45973	0.505518	0.852553	1.65981	0.37519	0.817608	1.80393	0.211996	0.566526	0.0737405	0.000270446	0.00476943	0.547392	0.294176	0.473978	11.8027	12.7292	10.8458	11.4347	GO:0006334 GO:0051276	nucleosome assembly	GO:0003677	DNA binding	KOG: Histone H4
Mtr.32638.1.S1_at		expressed protein	2.6936	10.179	0.000875597	0.0310878	1.25779	0.689514	0.881329	0.458294	0.185861	0.760834	0.69263	0.43678	0.688024	0.387231	0.112408	0.234101	0.440122	0.165331	0.384105	2.80735	2.96347	2.88753	2.94486	GO:0008150	biological_process	GO:0003674	molecular_function
Mtr.19268.1.S1_at		spermidine synthase	3.9754	10.1752	8.80319e-05	0.00903355	2.43545	0.0609467	0.662318	0.18327	0.00150537	0.24588	0.584046	0.15483	0.518231	0.122977	0.000238873	0.00438566	1.79046	0.205085	0.416402	9.63499	9.67119	7.91648	7.84423	GO:0009826 GO:0009926 GO:0010087	unidimensional cell growth	GO:0016768 GO:0010487	spermine synthase activity	KOG: Spermidine synthase
Mtr.14000.1.S1_at		invertase/pectin methylesterase inhibitor family protein	3.5328	10.0973	4.20925e-06	0.00159758	0.722882	0.344844	0.817492	0.872381	0.687416	0.867442	0.735387	0.275583	0.60878	0.213582	0.000306685	0.00520586	0.735285	0.370005	0.509298	9.13443	8.40003	9.47675	9.67754	GO:0000004	No GO term	GO:0046910	pectinesterase inhibitor activity
Mtr.29166.1.S1_at		hypothetical protein predicted by Glimmer/Critica	2.8652	10.0532	0.00101739	0.0340438	0.706188	0.550894	0.862321	0.512082	0.258605	0.789135	0.507583	0.16561	0.528293	0.48432	0.222695	0.337076	0.56794	0.336709	0.495073	4.46597	4.76022	3.98185	3.7866	GO:0000004	No GO term	GO:0000004	No GO term
Mtr.28834.1.S1_at		HMG1/2-like protein	3.2396	10.005	0.000127742	0.0107754	1.19938	0.693972	0.881752	1.16216	0.744788	0.874923	1.24781	0.558557	0.730674	0.266982	0.0105417	0.0561691	0.268584	0.0108298	0.101917	5.25927	6.26491	5.05745	5.65249	GO:0006333	chromatin assembly or disassembly	GO:0003677 GO:0003682 GO:0030527	DNA binding	KOG: HMG box-containing protein
Mtr.31759.1.S1_at		Homeobox-leucine zipper protein HAT4 AltName: Full=Homeodomain-leucine zipper protein HAT4; Short=HD-ZIP protein 4; AltName: Full=Homeodomain transcription factor ATHB-2; AltName: Full=HD-ZIP protein ATHB-2;	5.8693	9.97029	0.000111476	0.010061	1.18249	0.712536	0.884018	0.601199	0.272033	0.795127	0.796545	0.541895	0.725798	0.0347978	1.61767e-06	0.000209909	4.05438	0.00668342	0.0754634	9.90283	10.1288	9.47289	9.30287	GO:0010017	red or far red light signaling pathway	GO:0003677 GO:0003700	DNA binding	KOG: Transcription factor HEX, contains HOX and HALZ domains
Mtr.38263.1.S1_at		Uncharacterized protein At2g34460, chloroplastic Flags: Precursor;	2.9291	9.93405	9.75654e-05	0.00954418	0.906116	0.825661	0.897702	0.509389	0.145653	0.732003	0.597249	0.171476	0.533953	0.305993	0.0165223	0.0753773	0.712735	0.453197	0.544035	7.89785	7.58571	5.74416	6.22882	GO:0044237	cellular metabolic process	GO:0003824 GO:0050662	catalytic activity	KOG: Predicted dehydrogenase
Mtr.32384.1.S1_s_at		lupeol synthase (LUP1) / 2,3-oxidosqualene-triterpenoid cyclase	3.2249	9.9004	0.000475218	0.0218172	0.990389	0.985387	0.911228	0.470513	0.16632	0.747662	0.60106	0.247681	0.590888	0.258141	0.0194412	0.0836377	0.839678	0.740809	0.642748	11.7878	11.2561	8.94486	9.52943	GO:0008152	metabolic process	GO:0042300	beta-amyrin synthase activity	KOG: Oxidosqualene-lanosterol cyclase and related proteins
Mtr.4364.1.S1_at		Histone H4	9.016	9.89832	0.000369346	0.0185062	3.41329	0.0276402	0.557668	3.74558	0.0191593	0.532034	5.46757	0.000866036	0.0481897	0.158426	0.00229039	0.0208464	0.0498794	2.48174e-05	0.00189907	9.83589	10.7669	8.75255	9.31447	GO:0006334 GO:0051276	nucleosome assembly	GO:0003677	DNA binding	KOG: Histone H4
Mtr.8265.1.S1_at		hypothetical protein predicted by Glimmer/Critica	6.6733	9.89157	0.000576315	0.0242803	0.876933	0.807579	0.895211	0.652425	0.432675	0.828089	0.689178	0.402899	0.674629	1.05103	0.92639	0.634388	0.168121	0.00415656	0.0555526	8.54844	7.18488	6.15381	6.79831	GO:0006979	response to oxidative stress	GO:0004091	carboxylesterase activity
Mtr.50993.1.S1_s_at		Putative polygalacturonase At3g15720 Short=PG; EC=3.2.1.15; AltName: Full=Pectinase; Flags: Precursor;	2.2695	9.86127	1.40816e-06	0.000741183	1.03697	0.90553	0.905068	0.457261	0.019838	0.534362	0.608071	0.060702	0.382974	0.426031	0.0123366	0.0623147	0.501989	0.0365921	0.202999	3.45943	4.04439	3.48543	3.94486	GO:0005975	carbohydrate metabolic process	GO:0004650	polygalacturonase activity
Mtr.48811.1.S1_at		Auxin-responsive protein IAA9 AltName: Full=Indoleacetic acid-induced protein 9;	4.9298	9.8471	0.00129859	0.0393305	1.4906	0.503322	0.851917	1.18854	0.77077	0.878542	1.46414	0.434935	0.687692	0.159662	0.00647055	0.040997	0.359019	0.0985567	0.31622	9.02929	9.834	8.98954	8.83794	GO:0009733 GO:0009734	response to auxin stimulus	GO:0003700	transcription factor activity
Mtr.12266.1.S1_at		Putative glucan endo-1,3-beta-glucosidase 13 EC=3.2.1.39; AltName: Full=(1->3)-beta-glucan endohydrolase 13; Short=(1->3)-beta-glucanase 13; AltName: Full=Beta-1,3-endoglucanase 13; Short=Beta-1,3-glucanase 13; Flags: Precursor;	6.8088	9.82651	2.58208e-05	0.00438504	4.09703	0.00227949	0.281201	2.41223	0.0371906	0.597985	4.60531	0.000201723	0.0203095	0.0575555	1.97223e-06	0.000232504	0.178906	0.000437965	0.0123541	10.8058	12.1706	10.5109	10.9982	GO:0005975	carbohydrate metabolic process	GO:0004553	hydrolase activity, hydrolyzing O-glycosyl compounds
Mtr.17268.1.S1_at		Thaumatin-like protein Flags: Precursor;	5.2644	9.79076	0.000676022	0.0266822	4.06186	0.0195221	0.531362	2.41124	0.121816	0.713187	4.57766	0.00336056	0.101698	0.0550162	6.91532e-05	0.0019806	0.189552	0.00725069	0.0795111	10.0835	10.9471	8.31243	9.44688	GO:0051707	response to other organism	GO:0000004	No GO term
Mtr.23791.1.S1_at		hypothetical protein predicted by Glimmer/Critica	5.716	9.78189	0.000132968	0.0108906	1.09857	0.837552	0.898621	1.46247	0.412051	0.822811	1.37175	0.403689	0.674957	0.620537	0.306214	0.394224	0.102541	0.000134732	0.00576206	6.43962	6.99095	5.30012	5.89239	GO:0000004	No GO term	GO:0000004	No GO term
Mtr.37326.1.S1_at		30S ribosomal protein S16	7.9581	9.75853	0.000197658	0.01337	4.15821	0.00814264	0.424542	2.29962	0.0956753	0.697951	4.50514	0.00128907	0.0603203	0.020487	4.80462e-07	0.000102979	0.523087	0.18689	0.402746	9.14389	8.75822	7.17991	7.75889	GO:0006412 GO:0042254	translation	GO:0003735	structural constituent of ribosome	KOG: Mitochondrial/chloroplast ribosomal protein S16
Mtr.45795.1.S1_at		Probable histone H2A.3	7.2566	9.73978	0.000219021	0.0140336	1.85276	0.212169	0.776334	4.3169	0.00735896	0.412952	3.99939	0.00263719	0.0890633	0.0830952	9.13377e-05	0.00236692	0.154484	0.00125668	0.0247577	10.8799	11.6347	9.29347	10.1117	GO:0006334 GO:0051276	nucleosome assembly	GO:0003677	DNA binding	KOG: Histone 2A
Mtr.4487.1.S1_at		hypothetical protein predicted by Glimmer/Critica	3.2364	9.73656	7.86962e-06	0.00230485	0.976955	0.947105	0.908621	0.743435	0.40436	0.821432	0.808001	0.461555	0.69813	0.274167	0.00189941	0.0182766	0.515776	0.074361	0.281576	3.98185	3.91648	3.56071	3.82782	GO:0000004	No GO term	GO:0000004	No GO term
Mtr.50973.1.S1_at		Transcription factor FER-LIKE IRON DEFICIENCY-INDUCED TRANSCRIPTION FACTOR AltName: Full=Transcription factor EN 43; AltName: Full=Transcription factor Fe-DEFICIENCY INDUCED TRANSCRIPTION FACTOR 1; AltName: Full=FER-LIKE REGULATOR OF IRON UPTAKE; AltName: Full=bHLH transcription factor bHLH029; AltName: Full=Basic helix-loop-helix protein 29; Short=bHLH 29; Short=AtbHLH29;	2.7425	9.72414	5.95085e-06	0.00190331	0.640503	0.205977	0.774848	1.5813	0.193966	0.763985	1.00853	0.975786	0.818767	0.30309	0.00289615	0.0243398	0.334998	0.00535173	0.065497	6.27053	5.1127	5.19771	5.59694	GO:0045449 GO:0010039	regulation of transcription	GO:0003677 GO:0003700	DNA binding
Mtr.6194.1.S1_at		kinesin motor protein-related	3.8361	9.69531	0.00530801	0.0886145	2.92248	0.14579	0.746568	1.40262	0.635573	0.862892	2.56131	0.120115	0.478418	0.137611	0.01237	0.0624262	0.182849	0.0279477	0.177306	6.19771	6.32193	4.12928	4.6893	GO:0007018	microtubule-based movement	GO:0003777	microtubule motor activity
Mtr.14127.1.S1_at		expressed protein	4.5164	9.69245	9.88994e-06	0.00255165	2.08627	0.0537741	0.647729	1.47454	0.286919	0.798709	2.1152	0.0195889	0.239259	0.230808	0.000796299	0.0100817	0.145308	5.90238e-05	0.00331699	4.72792	5.1819	3.6893	4.07895	GO:0008150	biological_process	GO:0003674	molecular_function
Mtr.32292.1.S1_at		hypothetical protein predicted by Glimmer/Critica	2.9171	9.68452	8.42967e-05	0.00891284	0.475958	0.103542	0.71334	0.705128	0.427777	0.827052	0.482937	0.0548775	0.368546	0.427203	0.0656042	0.172496	0.720196	0.455716	0.544893	6.84674	7.92065	6.69766	6.67101	GO:0000004	No GO term	GO:0000004	No GO term
Mtr.37676.1.S1_at		E3 ubiquitin-protein ligase RGLG2 EC=6.3.2.-; AltName: Full=RING domain ligase 2;	5.0676	9.67326	0.000374018	0.0186187	0.87228	0.788311	0.893258	0.647452	0.398109	0.820769	0.683244	0.36536	0.656732	0.152425	0.00182764	0.0177871	1.2009	0.7193	0.63606	10.4556	9.86511	9.74416	9.62169	GO:0006499	N-terminal protein myristoylation	GO:0005515 GO:0008270	protein binding	KOG: Copine
Mtr.5461.1.S1_s_at		hypothetical protein predicted by Glimmer/Critica	3.2552	9.49882	0.000108272	0.00995515	0.431523	0.0726032	0.671482	0.658687	0.353022	0.814101	0.432303	0.0321741	0.298478	0.370401	0.0374406	0.124423	0.999945	0.9999	0.705674	4.33628	4.91648	4.26303	4.03562	GO:0008150	biological_process	GO:0003674	molecular_function
Mtr.46219.1.S1_s_at		hypothetical protein predicted by Glimmer/Critica	2.1298	9.41044	0.000158337	0.0118693	0.620565	0.30656	0.807503	0.59044	0.260634	0.789755	0.512046	0.0887803	0.438235	0.519772	0.167041	0.290033	0.557974	0.215021	0.423417	6.59395	7.26585	4.26303	5.40939	GO:0000004	No GO term	GO:0000004	No GO term
Mtr.17725.1.S1_at		pectinesterase family protein	4.2151	9.40796	4.95112e-05	0.00680383	1.29631	0.528331	0.857508	0.48518	0.0919082	0.69495	0.734075	0.361145	0.654677	0.53044	0.135377	0.259338	0.318609	0.0121341	0.109512	8.42122	9.50402	7.24413	8.33539	GO:0042545	cell wall modification	GO:0030599	pectinesterase activity
Mtr.27773.1.S1_at		Protein BRASSINOSTEROID INSENSITIVE 1 Short=AtBRI1; EC=2.7.11.1; AltName: Full=Brassinosteroid LRR receptor kinase; Flags: Precursor;	8.9143	9.39219	4.21396e-05	0.00613834	2.90613	0.0164013	0.515039	2.12776	0.0753972	0.67095	3.36892	0.00184119	0.0726274	0.0261916	1.25295e-07	4.33594e-05	0.657407	0.305731	0.480476	9.18339	9.18388	8.41701	8.67384	GO:0009742	brassinosteroid mediated signaling	GO:0016301	kinase activity
Mtr.4593.1.S1_at		lysine and histidine specific transporter, putative	3.1147	9.38819	0.00506952	0.086361	0.891622	0.869224	0.900389	0.74997	0.680361	0.867442	0.764686	0.638301	0.752525	0.407983	0.210007	0.327463	0.390438	0.189635	0.404326	8.71081	8.54959	7.09487	7.5306	GO:0006865 GO:0043090	amino acid transport	GO:0015171	amino acid transporter activity	KOG: Amino acid transporters
Mtr.13372.1.S1_at		expressed protein	2.4397	9.36959	2.26872e-07	0.000264648	0.870257	0.592935	0.869843	0.819921	0.447233	0.830041	0.798509	0.295684	0.620445	0.346925	0.000806551	0.010165	0.431145	0.00469689	0.0601156	9.03315	8.4822	6.16792	6.91767	GO:0008150	biological_process	GO:0003674	molecular_function	KOG: Uncharacterized conserved protein
Mtr.41764.1.S1_s_at		Histone H4 variant TH091	7.9489	9.29828	0.000571879	0.0242127	2.44725	0.102443	0.712593	2.68562	0.07403	0.669816	3.50872	0.00910958	0.165789	0.0593692	5.89121e-05	0.00176639	0.275621	0.024174	0.164257	10.5315	11.5906	9.85783	10.2937	GO:0006334 GO:0051276	nucleosome assembly	GO:0003677	DNA binding	KOG: Histone H4
Mtr.11242.1.S1_at		peroxidase, putative	2.6373	9.29766	0.000964499	0.0330224	0.547984	0.288968	0.802878	0.685081	0.500084	0.839224	0.520403	0.164273	0.527717	0.463076	0.179716	0.301283	0.618679	0.394095	0.51935	9.38176	8.72928	5.21335	6.8936	GO:0006979	response to oxidative stress	GO:0004601	peroxidase activity
Mtr.43136.1.S1_at		chorismate mutase	3.1465	9.28107	9.01383e-05	0.00913873	0.692853	0.399759	0.829904	0.497901	0.120105	0.712294	0.491877	0.0577602	0.375507	0.69561	0.40476	0.448825	0.449006	0.077827	0.287467	6.49825	4.70598	4.19377	4.30012	GO:0009073	aromatic amino acid family biosynthetic process	GO:0004106	chorismate mutase activity	KOG: Chorismate mutase
Mtr.38958.1.S1_at		GATA transcription factor 14	5.1007	9.26295	1.29727e-05	0.00294616	3.34298	0.00373617	0.334072	2.38523	0.0262119	0.561389	3.99125	0.000222337	0.0213736	0.00610007	2.53914e-10	2.06148e-06	2.21948	0.0390557	0.209963	8.18537	8.67807	8.95303	8.85175	GO:0006355	regulation of transcription, DNA-dependent	GO:0003700	transcription factor activity	KOG: GATA-4/5/6 transcription factors
Mtr.16993.1.S1_at		hypothetical protein predicted by Glimmer/Critica	4.2286	9.24076	0.00166076	0.0454647	0.277213	0.0438052	0.618224	1.14827	0.815972	0.882969	0.466201	0.1299	0.49058	0.256791	0.0339987	0.117423	1.32389	0.637669	0.610745	8.88905	8.03177	8.25597	8.15279	GO:0006508	proteolysis	GO:0004194	pepsin A activity
Mtr.24054.1.S1_at		Homeobox-leucine zipper protein ANTHOCYANINLESS 2 AltName: Full=Homeodomain transcription factor ANL2; AltName: Full=HD-ZIP protein ANL2; AltName: Full=Homeodomain protein AHDP;	2.113	9.23761	1.16153e-06	0.000675457	0.558287	0.0606272	0.662033	0.543578	0.0509139	0.630712	0.451592	0.00399846	0.112547	0.57771	0.0755243	0.186935	0.617465	0.11417	0.335414	5.51412	5.87774	4.57289	4.59694	GO:0048364 GO:0043481	root development	GO:0003700	transcription factor activity
Mtr.39377.1.S1_at		Auxin response factor 5 AltName: Full=Transcription factor MONOPTEROS; AltName: Full=Auxin-responsive protein IAA24;	4.564	9.23297	0.000633089	0.0257125	0.960556	0.939266	0.907952	1.28594	0.635218	0.862852	1.15123	0.744417	0.777314	0.170488	0.00382377	0.0291425	0.514307	0.219685	0.426381	9.02873	9.72979	8.6851	8.71596	GO:0009908 GO:0009733 GO:0009790 GO:0009942 GO:0010051 GO:0048364 GO:0048507 GO:0010305	flower development	GO:0003700	transcription factor activity
Mtr.43823.1.S1_at		Epoxide hydrolase 2 EC=3.3.2.10; AltName: Full=Soluble epoxide hydrolase; Short=SEH; AltName: Full=Epoxide hydratase; AltName: Full=Cytosolic epoxide hydrolase; Short=CEH;	6.4926	9.22968	0.000598831	0.0247667	3.46923	0.0289722	0.563773	0.308853	0.0376201	0.599142	1.0471	0.914456	0.809077	0.0414238	1.64747e-05	0.000768461	2.44106	0.103945	0.323839	6.1334	8.32688	8.73437	8.59059	GO:0006725	aromatic compound metabolic process	GO:0004301	epoxide hydrolase activity	KOG: Soluble epoxide hydrolase
Mtr.8523.1.S1_at		21 kDa seed protein Flags: Precursor;	3.9117	9.22694	0.00136906	0.040513	1.22907	0.722191	0.885213	0.318466	0.0625073	0.654261	0.535088	0.198307	0.555113	0.211022	0.0152332	0.0718036	1.31213	0.640118	0.611345	11.5404	10.8148	8.53722	9.48905	GO:0000004	No GO term	GO:0000004	No GO term
Mtr.35935.1.S1_at		Ubiquitin carboxyl-terminal hydrolase 15 EC=3.1.2.15; AltName: Full=Ubiquitin thioesterase 15; AltName: Full=Ubiquitin-specific-processing protease 15; AltName: Full=Deubiquitinating enzyme 15; Short=AtUBP15;	6.6021	9.21857	0.000193277	0.013252	3.24131	0.0207616	0.536807	1.95573	0.16173	0.744842	3.4252	0.00469905	0.121065	0.0238344	5.59682e-07	0.00011113	0.717966	0.478617	0.554469	8.48422	8.22641	6.92244	7.35226	GO:0006511	ubiquitin-dependent protein catabolic process	GO:0004843	ubiquitin-specific protease activity
Mtr.24535.1.S1_at		peroxidase, putative	4.022	9.20024	0.00505752	0.0862846	0.734911	0.656338	0.877115	0.706952	0.616676	0.858144	0.646274	0.442891	0.691098	0.158548	0.0158048	0.073384	1.31952	0.688552	0.626374	10.3183	10.0174	8.84423	9.16641	GO:0006979	response to oxidative stress	GO:0004601	peroxidase activity
Mtr.10663.1.S1_at		calmodulin-binding family protein	6.6074	9.17148	0.000422707	0.0202797	1.32481	0.578091	0.86664	0.677302	0.443172	0.829393	0.930302	0.860462	0.799385	0.151524	0.00164549	0.0165784	0.801942	0.661884	0.618202	11.3218	11.3145	10.5606	10.9332	GO:0008150	biological_process	GO:0005516	calmodulin binding
Mtr.4705.1.S1_at		expressed protein	4.4226	9.16546	5.35459e-05	0.00706229	2.67891	0.0262195	0.553429	0.838789	0.666837	0.866288	1.71557	0.119199	0.47695	0.16762	0.000438204	0.00665729	0.289673	0.00727285	0.0796498	7.53528	7.03452	5.55459	6.22497	GO:0008150	biological_process	GO:0003674	molecular_function
Mtr.8746.1.S1_at		Aldose reductase Short=AR; EC=1.1.1.21; AltName: Full=Aldehyde reductase;	6.6159	9.14503	0.0010784	0.0353817	1.6793	0.361309	0.821445	1.61602	0.397055	0.820769	1.94559	0.159231	0.522261	0.0266579	7.91371e-06	0.000502689	1.51152	0.464666	0.548999	10.3174	10.0516	9.36807	9.28656	GO:0000004	No GO term	GO:0016491	oxidoreductase activity	KOG: Aldo/keto reductase family proteins
Mtr.13714.1.S1_at		Auxin-induced protein 22D AltName: Full=Indole-3-acetic acid-induced protein ARG13;	3.631	9.1433	4.89798e-05	0.00680383	0.555687	0.158861	0.754045	0.455816	0.0659084	0.660008	0.400325	0.0125681	0.193922	0.483209	0.0862582	0.201635	0.893598	0.780517	0.654073	6.91767	5.83289	6.66534	6.21723	GO:0009733	response to auxin stimulus	GO:0003677	DNA binding
Mtr.24242.1.S1_at		expressed protein	3.1317	9.09894	0.00111884	0.0359947	1.04467	0.937935	0.907937	0.480148	0.203348	0.767161	0.6313	0.323384	0.635536	0.458735	0.178088	0.299837	0.477633	0.2003	0.412686	7.58646	7.848	7.30743	7.3505	GO:0008150	biological_process	GO:0003674	molecular_function
Mtr.34594.1.S1_s_at		hypothetical protein predicted by Glimmer/Critica	4.2122	9.06974	0.000439297	0.0205867	0.898916	0.832244	0.898037	0.756539	0.580837	0.854642	0.773334	0.533827	0.723794	0.162433	0.00218665	0.0201678	0.998114	0.997003	0.705357	4.75489	4.90689	6.02459	4.76022	GO:0000004	No GO term	GO:0000004	No GO term
Mtr.37085.1.S1_at		hypothetical protein predicted by Glimmer/Critica	8.4519	9.06733	0.000538588	0.0234902	1.81314	0.257502	0.798041	2.19744	0.140114	0.729455	2.51323	0.0410516	0.329618	0.0148338	4.57096e-07	0.000101237	1.86604	0.236179	0.437299	10.0331	9.95332	8.41193	9.13571	GO:0006857	oligopeptide transport	GO:0005215	transporter activity
Mtr.8956.1.S1_at		Probable E3 ubiquitin-protein ligase HERC4 EC=6.3.2.-; AltName: Full=HECT domain and RCC1-like domain-containing protein 4;	7.2559	9.05485	0.000358086	0.0181461	4.44215	0.00738918	0.415036	1.33817	0.555437	0.849454	3.28147	0.00860392	0.161785	0.0167327	3.68481e-07	9.00114e-05	1.11032	0.831396	0.668053	9.59824	9.55497	8.91409	8.91229	GO:0008150	biological_process	GO:0008536 GO:0003682	Ran GTPase binding	KOG: FOG: RCC1 domain
Mtr.28988.1.S1_at		Uncharacterized GPI-anchored protein At3g06035 Flags: Precursor;	2.4978	9.05037	0.000984041	0.0333026	0.873949	0.807074	0.895034	0.47818	0.193358	0.763985	0.558965	0.208281	0.563841	0.503553	0.224723	0.33832	0.525063	0.252918	0.448025	4.53605	3.62059	3.16993	3.1375	GO:0008150	biological_process	GO:0003674	molecular_function
Mtr.13409.1.S1_at		Probable inactive receptor kinase At5g10020 Flags: Precursor;	5.5663	9.02643	0.00281869	0.061996	3.20418	0.0792778	0.679374	2.39018	0.179457	0.758021	3.88536	0.0167831	0.222265	0.0235934	2.04443e-05	0.000872164	0.613122	0.441703	0.538773	8.13545	9.30561	7.73809	8.11686	GO:0006499 GO:0007165	N-terminal protein myristoylation	GO:0005515	protein binding	KOG: Serine/threonine protein kinase
Mtr.10005.1.S1_at		Putative cysteine-rich receptor-like protein kinase 35 Short=Cysteine-rich RLK35; EC=2.7.11.-; Flags: Precursor;	3.1318	9.00366	0.00433964	0.0791412	1.02413	0.971533	0.910234	0.489838	0.294339	0.800497	0.631351	0.404663	0.675145	0.3023	0.0883341	0.20463	0.73238	0.642267	0.612144	7.24888	8.23314	7.17093	7.28725	GO:0006468 GO:0007169	protein amino acid phosphorylation	GO:0005524 GO:0016301 GO:0004674	ATP binding	KOG: Serine/threonine protein kinase
Mtr.32128.1.S1_at		serine carboxypeptidase S10 family protein	5.3136	8.958	0.00223326	0.0541184	1.97103	0.27418	0.800249	0.46691	0.222018	0.776167	0.94613	0.91122	0.808489	0.101284	0.00159599	0.016175	1.19763	0.767143	0.650301	11.0699	10.4515	8.81954	9.18463	GO:0006508	proteolysis	GO:0004185	serine carboxypeptidase activity	KOG: Serine carboxypeptidases
Mtr.41009.1.S1_at		expressed protein	8.0426	8.9532	0.00072039	0.0274997	2.64377	0.0808373	0.680726	0.415972	0.111968	0.709619	1.06543	0.883303	0.804182	0.0247257	3.16519e-06	0.000300748	4.10758	0.0157073	0.128187	10.5362	9.94354	9.5072	9.53469	GO:0008150	biological_process	GO:0003674	molecular_function
Mtr.47993.1.S1_s_at		expressed protein	3.588	8.9459	3.60962e-05	0.00558627	1.48032	0.320016	0.811436	2.30757	0.0443232	0.614913	2.26817	0.0187699	0.234279	0.199803	0.000713249	0.00934358	0.163781	0.000249411	0.00869198	6.34341	7.37504	5.33985	5.43962	GO:0006499	N-terminal protein myristoylation	GO:0000004	No GO term
Mtr.25773.1.S1_x_at		hypothetical protein predicted by Glimmer/Critica	3.1687	8.87332	0.000745775	0.0280071	0.41011	0.10672	0.717038	0.525106	0.234143	0.779865	0.359279	0.02892	0.285257	1.365	0.558376	0.517453	0.383382	0.0847068	0.297684	6.83542	6.43129	6.36457	6.51412	GO:0000004	No GO term	GO:0000004	No GO term
Mtr.44013.1.S1_at		Embryogenesis-associated protein EMB8 EC=3.1.1.-;	5.5886	8.8569	7.66364e-05	0.0084704	2.84757	0.0213535	0.536807	1.79567	0.171657	0.752663	2.96803	0.00511537	0.126119	0.0239058	1.35456e-07	4.59191e-05	0.923664	0.848313	0.671738	9.17268	9.13699	7.86481	8.3097	GO:0008150	biological_process	GO:0003824	catalytic activity	KOG: Alpha/beta hydrolase
Mtr.43833.1.S1_at		Uncharacterized protein At5g39865	2.7251	8.83478	0.0011258	0.0361098	0.549985	0.289703	0.803353	0.385318	0.100226	0.701231	0.355452	0.0342782	0.305069	0.370367	0.0880403	0.204292	1.44212	0.511832	0.566664	6.42962	7.96636	7.66178	7.853	GO:0006118 GO:0006499	electron transport	GO:0030508	thiol-disulfide exchange intermediate activity	KOG: Glutaredoxin-related protein
Mtr.46654.1.S1_at		pectinesterase family protein	3.7274	8.80109	0.000167875	0.0122493	0.678316	0.391576	0.82734	0.90694	0.827335	0.884435	0.723337	0.381509	0.664133	0.230906	0.00446887	0.0322536	0.799866	0.619195	0.604608	9.98314	9.63118	8.56262	9.23362	GO:0042545	cell wall modification	GO:0030599	pectinesterase activity
Mtr.9263.1.S1_at		glycine--tRNA ligase	4.0524	8.79558	2.38806e-06	0.0010867	1.89746	0.0483449	0.634594	0.838936	0.564934	0.851113	1.36333	0.222543	0.574418	0.118103	2.95282e-06	0.00029023	0.604745	0.112327	0.333568	6.33092	6.12102	5.78921	6.01123	GO:0009793	embryonic development (sensu Magnoliophyta)	GO:0004820	glycine-tRNA ligase activity
Mtr.1483.1.S1_at		hypothetical protein predicted by Glimmer/Critica	2.9834	8.79057	0.000117955	0.010275	0.921586	0.849982	0.898621	0.621678	0.28008	0.797657	0.689818	0.300616	0.623049	0.318506	0.0163978	0.0750569	0.623395	0.282773	0.466945	3.27798	3.27798	3.18587	3.12102	GO:0000004	No GO term	GO:0000004	No GO term
Mtr.22990.1.S1_at		leucine-rich repeat transmembrane protein kinase, putative	6.0739	8.77708	2.82762e-05	0.00465775	0.298473	0.00506573	0.37109	2.70081	0.0166986	0.511283	0.866163	0.640952	0.75322	0.0780521	4.58479e-06	0.000369043	1.81078	0.128857	0.349791	9.84172	10.888	9.21917	9.56624	GO:0010075 GO:0048229 GO:0048437 GO:0048653 GO:0010480	regulation of meristem size	GO:0005524 GO:0016301 GO:0004674	ATP binding	KOG: FOG: Leucine rich repeat
Mtr.35808.1.S1_at		30S ribosomal protein 3, chloroplastic AltName: Full=Plastid-specific 30S ribosomal protein 3; Short=PSRP-3; Flags: Precursor;	6.2196	8.76648	0.000368244	0.0184751	1.87448	0.207647	0.77561	1.37759	0.512363	0.841764	1.8822	0.125234	0.48579	0.0497754	1.34109e-05	0.000685433	0.887482	0.80595	0.661343	7.83983	7.41532	7.28077	7.0542	GO:0006412	translation	GO:0003735	structural constituent of ribosome
Mtr.24170.1.S1_s_at		Aspartic proteinase-like protein 1 EC=3.4.23.-; Flags: Precursor;	2.4401	8.75942	3.75716e-05	0.00568586	0.704825	0.370837	0.823545	0.473112	0.0668842	0.660874	0.480873	0.0317332	0.296099	0.359431	0.0163406	0.0748981	0.952499	0.899603	0.684273	6.94017	7.17293	5.74685	6.2891	GO:0006508	proteolysis	GO:0004194	pepsin A activity	KOG: Aspartyl protease
Mtr.13793.1.S1_at		expressed protein	5.3195	8.71678	0.00125562	0.0387391	0.648964	0.443006	0.838426	0.475782	0.19574	0.764201	0.456828	0.100558	0.455696	0.110218	0.00108076	0.0124237	3.37104	0.042462	0.218979	8.07093	7.65678	6.80735	6.86542	GO:0008150	biological_process	GO:0003674	molecular_function	KOG: Endoplasmic reticulum protein EP58, contains filamin rod domain and KDEL motif
Mtr.21209.1.S1_at		Ras-related protein ARA-3	2.5526	8.71606	0.00143632	0.0416053	0.794407	0.685851	0.881034	0.53851	0.284677	0.79846	0.567751	0.232978	0.581593	0.531166	0.274529	0.373448	0.504908	0.239419	0.439527	3.12102	3.05311	3.07039	3.07039	GO:0015031 GO:0007264 GO:0006355	protein transport	GO:0005525	GTP binding	KOG: GTP-binding protein SEC4, small G protein superfamily, and related Ras family GTP-binding proteins
Mtr.34636.1.S1_at		amino acid permease family protein	2.5656	8.69122	0.000498812	0.0224177	1.22449	0.68628	0.881034	0.382672	0.0694031	0.66511	0.603281	0.227181	0.577631	0.553495	0.247486	0.355413	0.443635	0.11887	0.340003	5.04439	3.926	3.20163	3.51096	GO:0015802 GO:0043091 GO:0051938	basic amino acid transport	GO:0015181 GO:0015326 GO:0005313 GO:0015189	L-arginine transporter activity	KOG: Amino acid transporters
Mtr.51581.1.S1_at		F-box protein At4g10400	3.8136	8.68824	1.78897e-05	0.00356233	0.370046	0.0128567	0.481957	0.904136	0.779168	0.879102	0.48194	0.0227602	0.255889	0.359534	0.0108866	0.0573839	0.956839	0.902192	0.684793	3.848	4.36457	3.89724	3.96347	GO:0008150	biological_process	GO:0003674	molecular_function
Mtr.11049.1.S1_at		serine carboxypeptidase S10 family protein	4.192	8.66652	0.00387613	0.0745706	1.91384	0.322894	0.811721	0.532404	0.336631	0.81225	1.01258	0.981084	0.819849	0.111063	0.00342262	0.0270985	1.01963	0.975992	0.70083	8.77281	8.70943	6.60881	7.16591	GO:0006508	proteolysis	GO:0004185	serine carboxypeptidase activity	KOG: Serine carboxypeptidases (lysosomal cathepsin A)
Mtr.12340.1.S1_at		Glutaredoxin-C6 AltName: Full=Glutaredoxin-C2 homolog 1;	4.3569	8.63847	6.25243e-06	0.00198324	0.546361	0.078921	0.679151	0.294902	0.00167836	0.257645	0.2961	0.000303539	0.0264498	0.26703	0.000888544	0.0108299	2.69058	0.00744296	0.0807749	11.6489	11.2778	11.0451	10.8961	GO:0006118	electron transport	GO:0008794 GO:0030508	arsenate reductase (glutaredoxin) activity	KOG: Glutaredoxin and related proteins
Mtr.44681.1.S1_at		Boron transporter 1	5.0869	8.62989	0.00203758	0.0514159	1.07769	0.899228	0.90431	1.22754	0.72904	0.873844	1.20509	0.699595	0.768223	0.0774792	0.000492543	0.00724994	1.13053	0.835564	0.669029	3.58496	3.18587	3.07039	3.16993	GO:0046713	boron transport	GO:0015380	anion exchanger activity	KOG: Na+-independent Cl/HCO3 exchanger AE1 and related transporters (SLC4 family)
Mtr.46544.1.S1_at		hypothetical protein	4.695	8.62566	0.00330417	0.0679251	1.40361	0.592356	0.86963	1.22227	0.750521	0.875382	1.4331	0.487875	0.707755	0.278247	0.0564737	0.157508	0.242864	0.0371406	0.204622	10.6084	10.5037	7.85487	8.96	GO:0000004	No GO term	GO:0003674	molecular_function
Mtr.31783.1.S1_at		hypothetical protein predicted by Glimmer/Critica	3.8272	8.62096	0.00270632	0.0606364	1.72498	0.379995	0.82457	0.667463	0.512642	0.84189	1.09852	0.851178	0.797703	0.185039	0.0133307	0.0658441	0.544465	0.329108	0.491114	8.29048	8.41827	5.27053	6.7252	GO:0000004	No GO term	GO:0000004	No GO term
Mtr.37406.1.S1_at		UDP-glucose 4-epimerase	8.9709	8.60723	0.000978013	0.0332184	1.23068	0.700464	0.882355	0.415726	0.117745	0.712218	0.639687	0.317477	0.631988	0.115335	0.000950714	0.0113124	1.9689	0.2198	0.426417	9.84706	9.9691	9.34296	9.32912	GO:0009225 GO:0019853	nucleotide-sugar metabolic process	GO:0003824 GO:0047918 GO:0051287	catalytic activity	KOG: dTDP-glucose 4-6-dehydratase/UDP-glucuronic acid decarboxylase
Mtr.41468.1.S1_at		hypothetical protein predicted by Glimmer/Critica	6.1792	8.5681	0.000744285	0.0279918	2.3326	0.118166	0.728074	0.785155	0.643036	0.863111	1.49691	0.349186	0.648851	0.0484278	2.60031e-05	0.00100919	1.31591	0.599247	0.598093	7.95536	8.8157	7.97613	8.23506	GO:0008150	biological_process	GO:0003677	DNA binding
Mtr.42288.1.S1_at		Iron(III)-zinc(II) purple acid phosphatase 12 Short=PAP; EC=3.1.3.2; Flags: Precursor;	2.971	8.55881	1.75123e-05	0.00353755	0.382017	0.0146947	0.500055	0.626384	0.200889	0.766115	0.385433	0.00440732	0.117137	0.653947	0.243317	0.352432	0.746656	0.416702	0.528751	9.55094	7.99887	6.05528	6.89603	GO:0008150	biological_process	GO:0003993 GO:0004722	acid phosphatase activity	KOG: Purple acid phosphatase
Mtr.12274.1.S1_at		phosphoenolpyruvate carboxylase, putative / PEP carboxylase, putative (PPC2)	6.2659	8.54999	6.19568e-05	0.0075349	1.75769	0.171781	0.761792	2.19266	0.0640804	0.656714	2.45815	0.013261	0.199359	0.0247214	9.39679e-08	3.85404e-05	1.22758	0.609678	0.601584	10.764	10.3492	10.2859	10.0844	GO:0006099	tricarboxylic acid cycle	GO:0008964	phosphoenolpyruvate carboxylase activity
Mtr.41367.1.S1_at		hypothetical protein predicted by Glimmer/Critica	2.7639	8.54348	0.00128228	0.0389975	0.306278	0.0461668	0.628724	0.619439	0.393409	0.820769	0.330174	0.0247979	0.265889	0.308	0.0470816	0.142014	2.00309	0.221736	0.427687	8.04002	9.27845	9.34296	9.64926	GO:0008150	biological_process	GO:0003674	molecular_function
Mtr.13421.1.S1_at		Cytochrome b reductase 1 EC=1.-.-.-; AltName: Full=Duodenal cytochrome b; AltName: Full=Ferric-chelate reductase 3;	8.3274	8.5182	0.0056752	0.0918105	0.865281	0.831001	0.898008	0.750934	0.673371	0.867025	0.750192	0.604975	0.744427	0.0923169	0.00269157	0.023274	1.9571	0.329409	0.491242	9.11894	8.97585	7.39489	7.69139	GO:0006118	electron transport	GO:0008805	carbon-monoxide oxygenase activity
Mtr.23092.1.S1_at		expressed protein	4.7347	8.51384	0.000939572	0.0324877	0.642215	0.411335	0.832351	3.32212	0.0366256	0.597985	1.65728	0.255987	0.596042	0.19059	0.00632255	0.0404201	0.288854	0.031419	0.187707	6.62352	7.25739	7.33002	7.03782	GO:0008150	biological_process	GO:0003674	molecular_function
Mtr.25841.1.S1_at		Aquaporin PIP2-1 AltName: Full=Plasma membrane intrinsic protein 2-1; Short=AtPIP2;1; AltName: Full=Plasma membrane intrinsic protein 2a; Short=PIP2a;	4.2449	8.50308	0.000341661	0.0177518	1.61422	0.321141	0.811604	3.58376	0.015191	0.498679	3.22257	0.00765525	0.152571	0.131346	0.000550919	0.00785175	0.154776	0.00112978	0.0229953	9.41236	10.0912	7.57289	8.40472	GO:0006810	transport	GO:0015250	water channel activity	KOG: Aquaporin (major intrinsic protein family)
Mtr.37594.1.S1_at		Albumin-2 AltName: Full=PA2;	7.0983	8.46474	0.000719559	0.0274997	1.47631	0.453726	0.841877	0.60662	0.339239	0.812647	0.929099	0.861248	0.799614	0.398332	0.0889199	0.205415	0.331168	0.0451775	0.225013	10.7407	13.0894	11.0767	11.6249	GO:0000004	No GO term	GO:0000004	No GO term
Mtr.41404.1.S1_at		Transcription factor bHLH49 AltName: Full=Transcription factor EN 82; AltName: Full=bHLH transcription factor bHLH049; AltName: Full=Basic helix-loop-helix protein 49; Short=bHLH 49; Short=AtbHLH49;	5.0221	8.44107	0.00025206	0.0149417	1.47186	0.404112	0.830466	1.4883	0.391055	0.820769	1.6867	0.175289	0.537579	0.122669	0.00029414	0.00507548	0.440871	0.0886818	0.303248	8.69801	7.99435	7.73403	7.69766	GO:0045449	regulation of transcription	GO:0003677 GO:0003700	DNA binding
Mtr.48838.1.S1_at		Condensin-2 complex subunit G2 AltName: Full=Chromosome-associated protein G2; Short=CAP-G2; AltName: Full=More than blood protein; AltName: Full=Non-SMC condensin II complex subunit G2; AltName: Full=Leucine zipper protein 5;	2.8012	8.43128	0.000638166	0.025864	1.9426	0.202597	0.773496	0.421493	0.103363	0.703352	0.875216	0.747898	0.778147	0.448287	0.128155	0.251627	0.32313	0.0384476	0.208373	6.03342	6.58946	5.05311	5.27053	GO:0000004	No GO term	GO:0005488	binding	KOG: Uncharacterized conserved protein
Mtr.42216.1.S1_at		RanGAP1 interacting protein	7.3594	8.42428	3.7599e-05	0.00568586	4.08298	0.00177556	0.255137	1.39188	0.388593	0.820657	3.18458	0.00166299	0.0689431	0.00793112	1.1465e-09	4.2987e-06	2.63363	0.0199031	0.147652	8.81282	8.73944	8.53838	8.30561	GO:0008150	biological_process	GO:0003674	molecular_function	KOG: Kelch repeat-containing proteins
Mtr.29823.1.S1_at		hypothetical protein predicted by Glimmer/Critica	3.8699	8.41896	3.77546e-06	0.00149362	1.1233	0.707313	0.883205	0.405624	0.00939929	0.445186	0.592125	0.0515559	0.359368	0.136164	8.19342e-06	0.000513583	1.91451	0.0491511	0.233601	3.926	3.43296	3.40599	3.48543	GO:0000004	No GO term	GO:0000004	No GO term
Mtr.27953.1.S1_at		dynamin family protein	3.4169	8.41651	0.00136264	0.04043	0.917894	0.877288	0.901942	0.938912	0.909534	0.891074	0.905618	0.826849	0.792499	0.302534	0.0443152	0.137011	0.455698	0.169915	0.387288	6.8009	7.54148	5.9542	6.2724	GO:0008150	biological_process	GO:0005525	GTP binding	KOG: Vacuolar sorting protein VPS1, dynamin, and related proteins
Mtr.42641.1.S1_s_at		hypothetical protein	5.8008	8.39209	0.00143086	0.0415098	2.42244	0.126985	0.733912	0.420066	0.134079	0.723812	1.01169	0.979626	0.81963	0.054504	8.22348e-05	0.00219303	2.14848	0.182948	0.398783	8.76885	8.00282	7.29737	7.45121	GO:0005975	carbohydrate metabolic process	GO:0004553	hydrolase activity, hydrolyzing O-glycosyl compounds
Mtr.41247.1.S1_at		expressed protein	7.278	8.38853	6.09078e-05	0.0075349	1.83227	0.140228	0.743888	1.34234	0.460924	0.833537	1.82208	0.0781746	0.418472	0.0409768	5.45748e-07	0.00011113	1.18283	0.672217	0.621673	8.21432	8.12412	7.1639	7.45533	GO:0008150	biological_process	GO:0003674	molecular_function	KOG: Uncharacterized conserved protein
Mtr.9139.1.S1_at		RING finger protein 185	5.7693	8.36933	0.000296147	0.0162462	3.25852	0.020346	0.536415	0.187276	0.00220926	0.278606	0.719451	0.39065	0.668221	0.0615604	1.83946e-05	0.000816977	3.18058	0.0226187	0.158668	8.09276	8.20994	7.02237	7.48059	GO:0000004	No GO term	GO:0005515 GO:0008270	protein binding	KOG: Predicted E3 ubiquitin ligase
Mtr.30799.1.S1_at		hypothetical protein predicted by Glimmer/Critica	4.8258	8.36664	0.00559201	0.0911358	1.4557	0.577364	0.866491	0.484295	0.288571	0.799698	0.792117	0.671197	0.761664	0.140395	0.00924124	0.0515324	1.20758	0.778708	0.653445	3.51096	3.32193	3.32193	3.24793	GO:0000004	No GO term	GO:0000004	No GO term
Mtr.8704.1.S1_at		universal stress protein (USP) family protein / responsive to dessication protein (RD2)	9.0248	8.36222	8.10048e-05	0.0086844	0.611275	0.236615	0.78891	0.836358	0.660986	0.865129	0.63937	0.190175	0.549862	0.0560031	2.6808e-06	0.000274879	4.17674	0.00267466	0.0409664	9.73978	9.57061	9.85891	9.65625	GO:0009269	response to desiccation	GO:0003674	molecular_function
Mtr.40218.1.S1_at		Epoxide hydrolase 2 EC=3.3.2.10; AltName: Full=Soluble epoxide hydrolase; Short=SEH; AltName: Full=Epoxide hydratase; AltName: Full=Cytosolic epoxide hydrolase; Short=CEH;	10.0035	8.35726	0.000280506	0.0156295	2.50575	0.0606195	0.662033	2.11259	0.119481	0.712294	3.03741	0.00880886	0.163584	0.0167325	1.62662e-07	5.20042e-05	1.35089	0.517069	0.568528	12.463	12.212	10.4927	11.1279	GO:0006725	aromatic compound metabolic process	GO:0004301	epoxide hydrolase activity	KOG: Soluble epoxide hydrolase
Mtr.36171.1.S1_s_at		expressed protein	3.7864	8.34473	0.0063154	0.0977334	0.549916	0.386585	0.826672	0.522199	0.347927	0.813993	0.435266	0.14931	0.512076	0.155223	0.0139113	0.0678248	2.68844	0.16076	0.38032	8.06232	6.99209	4.99095	5.05311	GO:0008150	biological_process	GO:0003674	molecular_function
Mtr.4884.1.S1_at		Putative serine/threonine-protein kinase At4g35230 EC=2.7.11.1;	7.5427	8.31965	1.28219e-05	0.00292965	2.60208	0.0120524	0.476102	1.24981	0.516639	0.842542	2.19505	0.0115802	0.186025	0.0233435	9.1022e-09	1.00797e-05	1.5833	0.191058	0.405426	9.17966	9.14185	8.53916	8.61985	GO:0006499 GO:0006468	N-terminal protein myristoylation	GO:0016301	kinase activity
Mtr.4709.1.S1_at		Cysteine-rich receptor-like protein kinase 28 Short=Cysteine-rich RLK28; EC=2.7.11.-; Flags: Precursor;	6.9187	8.31121	5.19089e-05	0.00696607	2.13902	0.0645161	0.663379	0.870581	0.721486	0.872408	1.51362	0.202984	0.559313	0.0222294	4.31993e-08	2.4744e-05	2.90659	0.0133865	0.115886	5.80478	8.66178	7.79377	7.9431	GO:0006468	protein amino acid phosphorylation	GO:0016301	kinase activity
Mtr.23573.1.S1_at		Polygalacturonase inhibitor AltName: Full=Polygalacturonase-inhibiting protein; Short=PGIG; Flags: Precursor;	4.4096	8.30622	6.2552e-05	0.00757345	0.577488	0.177533	0.764557	0.868133	0.72081	0.872317	0.631083	0.166877	0.529524	0.475559	0.0745925	0.185541	0.504967	0.0985625	0.31622	8.0268	8.78463	6.80219	7.16289	GO:0006952 GO:0007165	defense response	GO:0005515	protein binding	KOG: FOG: Leucine rich repeat
Mtr.11124.1.S1_at		glycosyl hydrolase family 1	9.3575	8.24335	5.59649e-05	0.00721601	2.32019	0.0437454	0.618194	1.47499	0.325932	0.810141	2.27095	0.018957	0.235353	0.041528	4.67868e-07	0.000101886	0.853577	0.685028	0.625208	10.1709	10.4096	9.10407	9.53974	GO:0005975	carbohydrate metabolic process	GO:0004553	hydrolase activity, hydrolyzing O-glycosyl compounds
Mtr.43373.1.S1_s_at		Mitochondrial import receptor subunit TOM40 homolog 1 AltName: Full=Translocase of outer membrane 40 kDa subunit homolog 1;	4.3434	8.23254	0.00190243	0.0492688	0.261703	0.0307391	0.570409	1.16287	0.792381	0.88016	0.452439	0.104787	0.460858	0.991008	0.987414	0.649043	0.402762	0.126875	0.348219	9.66231	10.8637	9.36304	9.80945	GO:0006626	protein targeting to mitochondrion	GO:0015450	protein translocase activity	KOG: Translocase of outer mitochondrial membrane complex, subunit TOM40
Mtr.3869.1.S1_at		Uncharacterized GPI-anchored protein At3g06035 Flags: Precursor;	5.4987	8.21355	0.000956824	0.0329206	1.78644	0.278709	0.80087	2.78038	0.0660615	0.660008	2.91114	0.0226976	0.255666	0.0664656	9.2217e-05	0.00238007	0.368789	0.0722472	0.277606	9.56358	9.17468	7.07361	7.6014	GO:0008150	biological_process	GO:0003674	molecular_function
Mtr.47993.1.S1_at		expressed protein	3.4552	8.1943	0.00155837	0.043708	1.51181	0.462118	0.843664	1.5931	0.408484	0.822321	1.79678	0.20958	0.564998	0.257661	0.0254773	0.0986253	0.196652	0.00941213	0.0932793	4.82273	6.6279	3.8679	4.3147	GO:0006499	N-terminal protein myristoylation	GO:0000004	No GO term
Mtr.10357.1.S1_at		similar to elongation factor 1 alpha	6.9634	8.19287	0.00350344	0.0703265	3.7051	0.0482473	0.634591	2.52359	0.149612	0.736452	4.43825	0.00897272	0.164873	0.114115	0.00278828	0.0237821	0.114394	0.0028115	0.0423288	12.8059	12.9422	12.0172	12.319	GO:0006414	translational elongation	GO:0005516 GO:0003746	calmodulin binding	KOG: Translation elongation factor EF-1 alpha/Tu
Mtr.12476.1.S1_at		alcohol dehydrogenase, zinc-containing	6.891	8.19252	0.0012636	0.0387673	2.86349	0.067075	0.665756	1.39714	0.540165	0.846974	2.52013	0.0506479	0.357558	0.0326268	1.06296e-05	0.000598532	0.935131	0.901636	0.684627	10.1767	10.1351	8.95187	9.27891	GO:0000004	No GO term	GO:0008270	zinc ion binding	KOG: Zinc-binding oxidoreductase
Mtr.37824.1.S1_at		1-deoxy-D-xylulose 5-phosphate reductoisomerase	7.9264	8.183	4.74612e-05	0.00666141	2.84714	0.0136687	0.489485	0.819813	0.604485	0.856473	1.75961	0.0848957	0.430259	0.0451011	5.1194e-07	0.000109016	1.16085	0.69682	0.629325	10.4399	9.84188	9.50779	9.48261	GO:0008299 GO:0019288	isoprenoid biosynthetic process	GO:0030604	1-deoxy-D-xylulose-5-phosphate reductoisomerase activity
Mtr.25420.1.S1_at		hypothetical protein predicted by Glimmer/Critica	4.0171	8.18264	0.00068856	0.0269497	0.36822	0.0619657	0.662583	0.717711	0.513732	0.842193	0.411817	0.0443977	0.339016	0.50372	0.186757	0.307848	0.918038	0.865405	0.676326	3.48543	3.15381	3.03562	2.90689	GO:0000004	No GO term	GO:0000004	No GO term
Mtr.51421.1.S1_at		hypothetical protein predicted by Glimmer/Critica	2.7916	8.18131	0.000343621	0.0177981	0.421845	0.0791578	0.679151	0.919302	0.856926	0.887405	0.531791	0.112183	0.468372	0.400275	0.0641385	0.170014	0.787422	0.609958	0.601596	7.64313	7.20457	5.78398	6.08321	GO:0000004	No GO term	GO:0000004	No GO term
Mtr.38372.1.S1_at		phosphoribosylaminoimidazole carboxylase, putative / AIR carboxylase, putative	6.6411	8.15877	0.000923555	0.0320784	3.95348	0.0168938	0.517409	3.17983	0.0391253	0.603735	5.40658	0.00105048	0.0531751	0.0567416	4.75003e-05	0.00153805	0.171827	0.00359671	0.0503724	7.96521	8.05257	6.27426	6.80993	GO:0006189	'de novo' IMP biosynthetic process	GO:0004638	phosphoribosylaminoimidazole carboxylase activity	KOG: Phosphoribosylamidoimidazole-succinocarboxamide synthase
Mtr.10753.1.S1_at		Cellulose synthase-like protein G1 Short=AtCslG1; EC=2.4.1.-;	8.2291	8.15746	0.00184976	0.0484276	1.26455	0.680325	0.880364	1.85343	0.286596	0.798709	1.76444	0.23206	0.581061	0.0602967	0.000142046	0.00314601	0.867444	0.802526	0.660376	8.26021	10.9416	8.62278	9.61545	GO:0000271	polysaccharide biosynthetic process	GO:0016759	cellulose synthase activity
Mtr.26487.1.S1_at		Oxysterol-binding protein-related protein 3 Short=OSBP-related protein 3; Short=ORP-3;	4.9785	8.10998	0.00100482	0.0337703	0.54521	0.25822	0.798368	3.90438	0.0184404	0.529308	1.65479	0.250569	0.592949	0.0981437	0.000408818	0.00634013	0.590205	0.323217	0.489094	8.65785	8.45039	7.12619	7.51728	GO:0008202	steroid metabolic process	GO:0008142	oxysterol binding	KOG: Oxysterol-binding protein
Mtr.47077.1.S1_at		hypothetical protein predicted by Glimmer/Critica	5.7277	8.08038	0.00211418	0.0526096	1.28206	0.666839	0.878899	1.70908	0.358444	0.814356	1.68699	0.27528	0.608532	0.173011	0.00718832	0.0439389	0.326457	0.0662702	0.267386	8.08587	8.02625	6.49185	7.20261	GO:0008150	biological_process	GO:0003674	molecular_function
Mtr.7746.1.S1_at		Glutamate dehydrogenase Short=GDH; EC=1.4.1.3; AltName: Full=Legdh1;	3.4596	8.07801	4.76393e-06	0.00165785	0.600321	0.113494	0.723513	0.329025	0.00226882	0.278661	0.339163	0.00053964	0.0367185	0.446267	0.0178056	0.0790712	1.40439	0.281122	0.465767	4.43962	5.85549	4.6893	5.37851	GO:0006520	amino acid metabolic process	GO:0016491	oxidoreductase activity
Mtr.51056.1.S1_at		hypothetical protein predicted by Glimmer/Critica	4.6234	8.0593	3.21211e-05	0.00515827	1.07413	0.844967	0.898621	0.441106	0.0376001	0.599142	0.607761	0.110081	0.465857	0.693821	0.32512	0.406037	0.377447	0.0159218	0.129321	7.81442	8.71631	6.59842	7.52121	GO:0000004	No GO term	GO:0000004	No GO term
Mtr.45681.1.S1_s_at		calmodulin-binding family protein	3.2051	8.02938	0.00212996	0.0526873	2.03223	0.228186	0.785356	0.454339	0.182473	0.760004	0.948206	0.909701	0.808334	0.284177	0.0413422	0.131683	0.474652	0.206522	0.417305	6.3837	7.00562	6.08321	6.40769	GO:0000004	No GO term	GO:0005516	calmodulin binding
Mtr.3847.1.S1_at		hypothetical protein predicted by Glimmer/Critica	7.815	8.02401	0.00587689	0.0935928	2.06139	0.283904	0.80087	2.04148	0.290172	0.800031	2.60657	0.0913807	0.442329	0.167881	0.0149913	0.0711278	0.176402	0.0174772	0.136795	7.41109	8.74046	8.24174	8.04221	GO:0008150	biological_process	GO:0003674	molecular_function
Mtr.29172.1.S1_at		ribulose-1,5 bisphosphate carboxylase/oxygenase large subunit N-methyltransferase-related	5.2623	8.01193	0.000677215	0.0266822	2.14818	0.139246	0.743888	0.496342	0.173105	0.753491	1.04368	0.916323	0.809521	0.104075	0.000320041	0.00537528	1.12477	0.813623	0.663556	6.49185	6.32733	5.86542	5.62059	GO:0000004	No GO term	GO:0000004	No GO term
Mtr.43925.1.S1_at		Histone H2AX	9.9077	7.99229	2.02146e-06	0.0010076	3.2826	0.000708736	0.191636	3.77234	0.000261511	0.101826	5.35245	2.32532e-06	0.00129949	0.0702982	9.05337e-08	3.85404e-05	0.143733	4.61691e-06	0.000636659	10.5576	11.3536	9.19205	9.99067	GO:0006334 GO:0051276	nucleosome assembly	GO:0003677	DNA binding	KOG: Histone 2A
Mtr.27700.1.S1_at		hypothetical protein predicted by Glimmer/Critica	4.5182	7.96452	4.94007e-05	0.00680383	1.25298	0.553493	0.86272	1.96483	0.0892675	0.69066	1.82325	0.0664542	0.394916	0.0816792	6.10083e-06	0.000430015	0.624396	0.22472	0.429808	5.2854	4.83289	4.12102	4.32912	GO:0000004	No GO term	GO:0000004	No GO term
Mtr.49495.1.S1_at		Transcription factor SPATULA AltName: Full=Transcription factor EN 99; AltName: Full=bHLH transcription factor bHLH024; AltName: Full=Basic helix-loop-helix protein 24; Short=bHLH 24; Short=AtbHLH24;	2.881	7.9632	0.000387603	0.019146	1.57634	0.336844	0.815349	0.60062	0.283854	0.79814	0.964199	0.923766	0.810589	0.333696	0.0300564	0.10908	0.397477	0.0623914	0.26083	5.9542	6.08746	5.26679	5.76022	GO:0009409 GO:0009908 GO:0010114 GO:0010187	response to cold	GO:0003677 GO:0003700	DNA binding
Mtr.11073.1.S1_at		WW domain-containing oxidoreductase EC=1.1.1.-;	3.6216	7.95545	0.00121936	0.0380897	1.59436	0.387111	0.826804	1.03766	0.944674	0.895466	1.39881	0.444727	0.691673	0.186773	0.00581483	0.0383405	0.406801	0.106229	0.326572	9.78463	10.0808	6.42794	7.64169	GO:0008152	metabolic process	GO:0016491	oxidoreductase activity	KOG: Dehydrogenases with different specificities (related to short-chain alcohol dehydrogenases)
Mtr.44602.1.S1_at		Protein PINHEAD AltName: Full=Protein ZWILLE;	5.2633	7.94287	0.00440671	0.0796014	0.610986	0.439778	0.837911	0.69114	0.560699	0.850124	0.562857	0.274543	0.607793	0.137922	0.00596891	0.0389293	2.16169	0.233248	0.435332	8.70632	9.05365	8.24413	8.28817	GO:0000004	No GO term	GO:0003743	translation initiation factor activity	KOG: Translation initiation factor 2C (eIF-2C) and related proteins
Mtr.19242.1.S1_at		Phosphoinositide phospholipase C 6 EC=3.1.4.11; AltName: Full=Phosphoinositide phospholipase PLC6; Short=PI-PLC6; Short=AtPLC6; Short=AtPLC8;	2.9967	7.94088	9.13706e-06	0.00247512	0.376355	0.00771879	0.422032	0.446268	0.022823	0.548361	0.304412	0.000351954	0.0285392	0.32453	0.00295536	0.0246317	2.31038	0.0188411	0.14259	7.80219	7.76354	6.15381	6.46923	GO:0007242 GO:0006629 GO:0007165	intracellular signaling cascade	GO:0004435	phosphoinositide phospholipase C activity	KOG: Phosphoinositide-specific phospholipase C
Mtr.38620.1.S1_at		Uncharacterized protein At1g66480	5.5583	7.90078	0.000371247	0.018553	0.924598	0.865488	0.899693	0.679975	0.409769	0.822449	0.73389	0.417851	0.680496	0.176618	0.00165513	0.0166473	1.13985	0.777485	0.653136	7.05311	9.08773	8.79409	8.6749	GO:0006499	N-terminal protein myristoylation	GO:0003674	molecular_function
Mtr.50766.1.S1_at		Root phototropism protein 3 AltName: Full=Non-phototropic hypocotyl protein 3;	2.7561	7.89613	5.21595e-08	0.000100096	0.696158	0.104954	0.714365	0.605054	0.030076	0.574689	0.561912	0.00420263	0.115279	0.630587	0.0440558	0.136582	0.476803	0.00298601	0.0443405	4.65535	6.26491	6.22304	5.3505	GO:0009416	response to light stimulus	GO:0004871	signal transducer activity
Mtr.8905.1.S1_at		hypothetical protein	6.2587	7.89315	0.000431795	0.0204599	1.84733	0.203984	0.774634	0.547797	0.212424	0.772266	1.00796	0.983527	0.819999	0.163752	0.00134007	0.014387	0.764539	0.570038	0.587723	9.34119	9.6027	8.20065	8.35579	GO:0008150	biological_process	GO:0003674	molecular_function
Mtr.51664.1.S1_s_at		Metal transporter Nramp6 Short=AtNramp6;	5.5071	7.81237	0.00593012	0.0940755	2.224	0.233156	0.786602	1.24013	0.742731	0.874731	1.96668	0.217394	0.570746	0.0582231	0.000478426	0.00710828	0.797115	0.729513	0.639384	9.06851	9.71149	8.12928	8.50541	GO:0006875 GO:0030001	metal ion homeostasis	GO:0015103	inorganic anion transporter activity	KOG: Mn2+ and Fe2+ transporters of the NRAMP family
Mtr.31153.1.S1_at		Uncharacterized mscS family protein At1g78610	6.4211	7.80504	0.00368182	0.072366	0.591643	0.395422	0.828655	1.33968	0.633032	0.861617	0.856461	0.756158	0.779412	0.0605481	0.000285994	0.00496665	2.6697	0.122252	0.34349	8.48945	8.43921	8.28448	8.30879	GO:0000004	No GO term	GO:0000004	No GO term	KOG: Predicted mechanosensitive ion channel
Mtr.31625.1.S1_at		hypothetical protein predicted by Glimmer/Critica	4.9261	7.77962	0.000580614	0.0244078	3.7558	0.0136188	0.489485	1.04103	0.933601	0.893877	2.48187	0.032918	0.301227	0.0559762	1.9633e-05	0.000854839	0.587314	0.279632	0.464943	7.16892	7.97785	6.75889	6.86542	GO:0006468	protein amino acid phosphorylation	GO:0005524 GO:0004672	ATP binding
Mtr.35221.1.S1_at		expressed protein	3.6717	7.76259	0.000315748	0.0169254	1.00725	0.987216	0.911393	1.14199	0.768604	0.878276	1.09782	0.79998	0.78773	0.171157	0.00116156	0.0130104	0.654337	0.353599	0.502662	6.87774	6.848	5.95884	5.53605	GO:0000004	No GO term	GO:0000004	No GO term
Mtr.3513.1.S1_at		hypothetical protein predicted by Glimmer/Critica	3.7323	7.67348	1.66589e-05	0.00341913	1.59678	0.177055	0.764557	0.883972	0.71431	0.871486	1.25831	0.407911	0.676105	0.137706	2.25682e-05	0.000916569	0.670459	0.24504	0.443006	7.90749	8.36063	6.88387	7.33628	GO:0006499	N-terminal protein myristoylation	GO:0000004	No GO term
Mtr.31106.1.S1_s_at		hypothetical protein predicted by Glimmer/Critica	2.8508	7.66065	0.00138149	0.0407798	0.621313	0.376441	0.824456	0.311426	0.0408882	0.604592	0.334537	0.0212137	0.248292	0.309629	0.0400239	0.129307	2.17885	0.156364	0.376508	8.43212	8.52943	6.06824	6.77873	GO:0008150	biological_process	GO:0003674	molecular_function
Mtr.35777.1.S1_at		lipase-like protein	4.5613	7.65174	0.0006253	0.0254501	1.20037	0.705904	0.883015	3.49029	0.0186385	0.530833	2.59887	0.0261057	0.272048	0.116098	0.000377559	0.00599003	0.268681	0.014186	0.120233	9.80041	12.522	9.6961	11.0912	GO:0006629	lipid metabolic process	GO:0004806	triacylglycerol lipase activity	KOG: Predicted lipase
Mtr.12585.1.S1_at		3-oxoacyl-	7.609	7.6473	0.00235089	0.0555938	3.42159	0.0434873	0.618194	2.31899	0.152693	0.737462	3.97818	0.0083607	0.159067	0.0804501	0.000396578	0.0062	0.204851	0.0123086	0.110505	9.44439	9.70943	7.7211	8.52943	GO:0006633	fatty acid biosynthetic process	GO:0004312	fatty-acid synthase activity	KOG: 3-oxoacyl-(acyl-carrier-protein) synthase (I and II)
Mtr.33880.1.S1_s_at		cytochrome B561 family protein	2.9728	7.63416	2.5445e-05	0.0043598	0.422908	0.0237336	0.546656	0.523241	0.0779082	0.674482	0.365846	0.00259138	0.0883754	0.695501	0.30587	0.393995	0.851125	0.644793	0.612979	8.23984	8.16189	6.66249	6.7866	GO:0006118	electron transport	GO:0008805	carbon-monoxide oxygenase activity
Mtr.27707.1.S1_at		hypothetical protein predicted by Glimmer/Critica	6.5912	7.58654	0.000397311	0.0193762	2.35446	0.0757432	0.676137	0.949936	0.910514	0.891277	1.71024	0.163928	0.527448	0.0446186	4.41113e-06	0.000359179	1.32086	0.544958	0.57852	6.06824	8.51017	8.20701	8.39832	GO:0009954 GO:0009944 GO:0010227 GO:0048439	proximal/distal pattern formation	GO:0005515	protein binding
Mtr.10240.1.S1_at		hypothetical protein predicted by Glimmer/Critica	6.3974	7.57878	0.000647631	0.025966	2.52446	0.0696226	0.667345	1.93568	0.183991	0.760234	2.87962	0.015316	0.212448	0.0487439	1.15708e-05	0.000627081	0.553961	0.232078	0.434781	8.58346	8.55842	8.20114	8.32103	GO:0016567	protein ubiquitination	GO:0005488 GO:0004842	binding
Mtr.35738.1.S1_at		DNA-damage-repair/toleration protein DRT100 Flags: Precursor;	2.8884	7.57096	2.67774e-05	0.00446841	0.572317	0.124122	0.73189	0.570645	0.12231	0.713297	0.474244	0.0174623	0.226525	0.635569	0.205758	0.323972	0.636332	0.206899	0.417611	10.0909	8.77742	6.62498	7.58271	GO:0006952 GO:0007165	defense response	GO:0005515	protein binding	KOG: FOG: Leucine rich repeat
Mtr.29983.1.S1_s_at		Beta-carotene hydroxylase	4.7143	7.56169	0.00393355	0.0751105	2.6085	0.128454	0.73478	0.77629	0.677123	0.867272	1.60058	0.34923	0.648851	0.335127	0.0863977	0.201875	0.194876	0.0149391	0.124343	8.37112	8.3015	7.30561	7.30925	GO:0016119 GO:0016123	carotene metabolic process	GO:0042411	beta-carotene hydroxylase activity
Mtr.22568.1.S1_at		hypothetical protein predicted by Glimmer/Critica	2.3502	7.55951	9.21047e-08	0.000147293	0.935078	0.758811	0.88961	0.550084	0.0137214	0.486311	0.641975	0.0229402	0.256884	0.492004	0.00472203	0.0334337	0.522709	0.00844405	0.087342	4.2854	4.64962	4.3147	4.24031	GO:0000004	No GO term	GO:0000004	No GO term
Mtr.23876.1.S1_at		serine carboxypeptidase S10 family protein	5.6056	7.5529	0.00245627	0.0573439	0.786498	0.673309	0.879541	1.70666	0.353597	0.814101	1.21683	0.673065	0.76227	0.0688832	0.000226878	0.00425113	1.43195	0.530009	0.572846	9.61618	10.0347	9.2031	9.50064	GO:0006508	proteolysis	GO:0004185	serine carboxypeptidase activity	KOG: Serine carboxypeptidases (lysosomal cathepsin A)
Mtr.38847.1.S1_at		Syntaxin-132 Short=AtSYP132;	7.1195	7.54113	0.00171992	0.0463584	2.48543	0.107765	0.717038	2.16242	0.16803	0.748437	3.06828	0.0208162	0.24674	0.029095	7.15923e-06	0.000472358	0.848015	0.761232	0.648596	7.93074	7.57667	7.13853	6.79312	GO:0006886 GO:0006944	intracellular protein transport	GO:0005484	SNAP receptor activity	KOG: SNARE protein Syntaxin 1 and related proteins
Mtr.11552.1.S1_at		expressed protein	6.9663	7.53586	0.000991979	0.0334558	1.04581	0.929455	0.906704	0.584998	0.298015	0.801574	0.720671	0.432495	0.686482	0.082211	0.000143448	0.00315569	2.63835	0.0698131	0.273831	10.3831	9.87391	8.90509	9.02735	GO:0008150	biological_process	GO:0000004	No GO term
Mtr.39361.1.S1_at		Putative glucan endo-1,3-beta-glucosidase 9 EC=3.2.1.39; AltName: Full=(1->3)-beta-glucan endohydrolase 9; Short=(1->3)-beta-glucanase 9; AltName: Full=Beta-1,3-endoglucanase 9; Short=Beta-1,3-glucanase 9; Flags: Precursor;	5.2953	7.50451	0.00349616	0.0702538	2.38591	0.157145	0.752262	0.46164	0.205453	0.768297	1.06653	0.894407	0.806652	0.0997806	0.00125718	0.0137297	1.21248	0.746154	0.644372	8.70044	7.39917	5.58496	5.86295	GO:0005975	carbohydrate metabolic process	GO:0004553	hydrolase activity, hydrolyzing O-glycosyl compounds
Mtr.12120.1.S1_at		leucine-rich repeat transmembrane protein kinase, putative	3.6351	7.48991	0.00028388	0.0157222	0.828562	0.668427	0.878978	0.316669	0.0172491	0.516256	0.409846	0.0225351	0.254588	0.247488	0.00534995	0.0362587	2.05607	0.114494	0.335808	8.30104	7.06393	5.87774	6.33271	GO:0006468 GO:0007169	protein amino acid phosphorylation	GO:0005524 GO:0004674	ATP binding
Mtr.20248.1.S1_s_at		hypothetical protein predicted by Glimmer/Critica	5.0945	7.48741	0.0016058	0.0445517	2.57532	0.0921021	0.698915	1.40964	0.523948	0.844105	2.36207	0.0636054	0.389014	0.3243	0.0489358	0.145427	0.113444	0.000848939	0.0188471	6.13955	6.37851	5.34696	5.69488	GO:0000004	No GO term	GO:0000004	No GO term
Mtr.14808.1.S1_at		Nascent polypeptide-associated complex subunit alpha-like protein 2 Short=NAC-alpha-like protein 2; AltName: Full=Alpha-NAC-like protein 2;	6.7155	7.47832	0.000558367	0.0239632	1.4593	0.427434	0.836543	1.40838	0.471299	0.83542	1.6165	0.22349	0.575346	0.0989738	0.000152611	0.00328155	0.657371	0.379557	0.513284	9.73725	9.73064	8.65857	8.88935	GO:0008150	biological_process	GO:0003674	molecular_function	KOG: Transcription factor containing NAC and TS-N domains
Mtr.40385.1.S1_at		Cytokinin-O-glucosyltransferase 2 EC=2.4.1.-; AltName: Full=Zeatin O-glucosyltransferase 2; Short=AtZOG2; AltName: Full=UDP-glucosyl transferase 85A1;	3.6622	7.42205	0.000205034	0.0136148	0.85166	0.703616	0.882838	0.255843	0.00483971	0.361186	0.362098	0.00875091	0.163158	0.187669	0.00103191	0.011995	3.29492	0.011301	0.104889	7.2937	6.32912	6.98299	6.8936	GO:0008152	metabolic process	GO:0008194 GO:0015020 GO:0016757	UDP-glycosyltransferase activity	KOG: UDP-glucuronosyl and UDP-glucosyl transferase
Mtr.28323.1.S1_at		leucine-rich repeat family protein / protein kinase family protein	3.1239	7.40091	0.000344203	0.0178042	0.40844	0.0580587	0.658319	0.449666	0.0870181	0.689673	0.323106	0.00626913	0.138957	0.24943	0.00612604	0.0396256	2.9495	0.0254921	0.169126	7.33807	5.98185	4.78136	4.92125	GO:0006468	protein amino acid phosphorylation	GO:0005515 GO:0004672	protein binding
Mtr.29831.1.S1_at		hypothetical protein predicted by Glimmer/Critica	6.5113	7.35574	0.00430105	0.0786081	1.57746	0.456035	0.841877	2.94032	0.0900464	0.691314	2.78122	0.0525098	0.362938	0.0317652	3.31222e-05	0.00120001	0.922721	0.894413	0.68294	8.46597	8.59582	8.02956	8.21286	GO:0000004	No GO term	GO:0000004	No GO term
Mtr.39390.1.S1_at		contains EST C28194(C60315)	3.0281	7.3543	0.00014766	0.0114955	0.687205	0.361272	0.821445	0.324275	0.0125989	0.475493	0.367564	0.00755336	0.151549	0.316845	0.0111911	0.0585398	1.92581	0.120536	0.341561	5.64097	6.62498	6.89966	6.14568	GO:0006099	tricarboxylic acid cycle	GO:0008964	phosphoenolpyruvate carboxylase activity
Mtr.35690.1.S1_at		Hexokinase-1 EC=2.7.1.1; AltName: Full=SoHxK1;	9.399	7.35076	0.000153414	0.0117394	2.72805	0.0238331	0.547573	2.19518	0.0677926	0.662527	3.29773	0.0022882	0.0818088	0.016539	2.97514e-08	1.97678e-05	1.37352	0.439713	0.537904	11.2073	10.2514	10.474	10.0688	GO:0019320 GO:0012501 GO:0010255	hexose catabolic process	GO:0008865 GO:0004340 GO:0004396	fructokinase activity
Mtr.12779.1.S1_at		Photosystem II stability/assembly factor HCF136, chloroplastic Flags: Precursor;	4.287	7.34964	0.00561284	0.091249	0.87012	0.825306	0.89757	0.855194	0.804038	0.881356	0.821163	0.702289	0.768823	1.15917	0.814739	0.605633	0.15774	0.00917245	0.0918401	4.30012	5.00899	4.9542	4.79701	GO:0009657 GO:0006461	plastid organization and biogenesis	GO:0005515	protein binding	KOG: Sortilin and related receptors
Mtr.14686.1.S1_at		Oligopeptide transporter 4 Short=AtOPT4;	5.0987	7.31011	0.000120973	0.0103951	0.106334	3.52203e-05	0.0386816	2.34275	0.044758	0.615476	0.395912	0.0105191	0.177207	0.213712	0.00120873	0.0133498	2.56951	0.0282251	0.178258	10.9133	10.8549	9.61673	9.45265	GO:0006857	oligopeptide transport	GO:0015198	oligopeptide transporter activity	KOG: Sexual differentiation process protein ISP4
Mtr.29273.1.S1_at		expressed protein	2.4424	7.30528	0.00184665	0.0483793	0.429777	0.131082	0.73747	0.821721	0.715772	0.871716	0.499626	0.128833	0.489223	0.726617	0.555148	0.516127	0.533446	0.253287	0.448316	7.74886	7.43212	5.43962	5.79961	GO:0008150	biological_process	GO:0003674	molecular_function
Mtr.4852.1.S1_at		hypothetical protein predicted by Glimmer/Critica	7.435	7.29925	0.000606127	0.0249877	2.30992	0.0898359	0.696602	1.9938	0.155884	0.740879	2.76813	0.0163323	0.219194	0.039427	3.87905e-06	0.000332135	0.754483	0.551225	0.580798	8.02459	8.66285	7.08852	7.6865	GO:0006468 GO:0007169	protein amino acid phosphorylation	GO:0005524 GO:0016301 GO:0004674	ATP binding
Mtr.10929.1.S1_at		Pentatricopeptide repeat-containing protein At1g10910, chloroplastic Flags: Precursor;	5.3633	7.29381	0.000649225	0.025983	0.910444	0.843023	0.898621	0.855374	0.741901	0.874731	0.84646	0.667303	0.760639	0.218252	0.00507921	0.0351468	0.806635	0.651061	0.614937	6.74012	6.71973	6.59096	6.76686	GO:0008150	biological_process	GO:0003674	molecular_function	KOG: FOG: PPR repeat
Mtr.4321.1.S1_at		zinc finger (C3HC4-type RING finger) family protein	3.2945	7.28595	0.000620848	0.0254036	1.28426	0.596861	0.870673	0.436981	0.0936951	0.695621	0.680369	0.324339	0.636309	0.65038	0.367406	0.430602	0.376037	0.0515518	0.238881	6.50621	7.18686	5.61471	5.76022	GO:0000004	No GO term	GO:0005515 GO:0008270	protein binding
Mtr.45839.1.S1_at		Mitochondrial import inner membrane translocase subunit Tim8	6.2192	7.28461	0.00476055	0.083698	2.08892	0.239534	0.790225	1.50868	0.504697	0.840508	2.14954	0.139894	0.500923	0.0990918	0.0015531	0.0158955	0.439582	0.191834	0.405934	9.92526	10.2188	9.27006	9.66285	GO:0006626	protein targeting to mitochondrion	GO:0015450	protein translocase activity	KOG: Mitochondrial import inner membrane translocase, subunit TIM8
Mtr.16797.1.S1_s_at		Histone H4 variant TH091	7.1834	7.27486	0.00064562	0.025966	2.51409	0.0656101	0.664004	3.60915	0.0143635	0.49051	4.35036	0.0014516	0.0639089	0.0654966	2.87861e-05	0.00107937	0.231297	0.00648666	0.0741044	11.6538	12.6051	10.7705	11.3269	GO:0006334 GO:0051276	nucleosome assembly	GO:0003677	DNA binding	KOG: Histone H4
Mtr.44878.1.S1_at		Probable inactive receptor kinase At4g23740 Flags: Precursor;	4.8821	7.27414	0.00335184	0.0685015	2.3352	0.15852	0.753313	1.33792	0.618103	0.858789	2.13716	0.124384	0.4846	0.0432178	5.7816e-05	0.00174613	1.01812	0.975359	0.700717	10.0314	9.21237	7.8716	8.28401	GO:0006468 GO:0007169	protein amino acid phosphorylation	GO:0005524 GO:0016301 GO:0004674	ATP binding	KOG: Serine/threonine protein kinase
Mtr.19007.1.S1_at		Expansin-A10 Short=AtEXPA10; AltName: Full=Alpha-expansin-10; Short=At-EXP10; Short=AtEx10; AltName: Full=Ath-ExpAlpha-1.1; Flags: Precursor;	3.3771	7.25624	0.00596852	0.0945031	0.758481	0.662627	0.878037	0.614574	0.445302	0.829914	0.601192	0.331477	0.640395	0.361681	0.122087	0.244643	0.817418	0.749984	0.645609	9.72059	8.49225	7.37764	7.24793	GO:0006949 GO:0009828	syncytium formation	GO:0005199	structural constituent of cell wall
Mtr.10874.1.S1_at		myosin family protein	7.2987	7.25194	6.15283e-05	0.0075349	2.81433	0.0119629	0.476102	1.42955	0.340158	0.8128	2.52958	0.00672738	0.143639	0.0536784	6.8768e-07	0.000124162	0.638518	0.235117	0.436607	9.19943	8.86573	7.53761	7.893	GO:0030048	actin filament-based movement	GO:0003774	motor activity	KOG: Myosin class V heavy chain
Mtr.45785.1.S1_s_at		Serine/threonine-protein kinase ATM EC=2.7.11.1; AltName: Full=Ataxia telangiectasia mutated homolog; Short=AtATM;	2.3694	7.23488	0.000970921	0.0331312	0.644983	0.381205	0.824866	0.756488	0.574442	0.853413	0.619774	0.246617	0.589674	0.588497	0.292532	0.385915	0.481365	0.153123	0.373465	5.3147	6.16993	4.0268	4.60881	GO:0006281 GO:0007126 GO:0010212 GO:0043247 GO:0032204 GO:0032504 GO:0010332 GO:0033044	DNA repair	GO:0000285	1-phosphatidylinositol-3-phosphate 5-kinase activity
Mtr.31871.1.S1_at		pyruvate dehydrogenase E1 component beta subunit, chloroplast	4.8437	7.23096	0.00404483	0.0762491	0.539386	0.308248	0.807557	0.554923	0.330291	0.81059	0.447461	0.112945	0.469214	3.5338	0.0474513	0.142858	0.130747	0.00331707	0.0478729	7.73877	7.3966	5.8679	6.96347	GO:0008150	biological_process	GO:0004802	transketolase activity	KOG: Pyruvate dehydrogenase E1, beta subunit
Mtr.39302.1.S1_at		translation initiation factor IF-2	4.4852	7.23018	0.00338581	0.069012	3.06992	0.0679809	0.665756	0.836075	0.758155	0.876466	1.87463	0.197421	0.554707	0.0709238	0.000309119	0.00522619	0.759779	0.637312	0.61064	6.08958	5.58195	5.20945	5.21335	GO:0006413	translational initiation	GO:0003743	translation initiation factor activity	KOG: Mitochondrial translation initiation factor 2 (IF-2; GTPase)
Mtr.38686.1.S1_at		NifS-related aminotranfserase	6.0245	7.2258	6.78965e-05	0.00785468	3.54016	0.00343829	0.328347	1.97366	0.0823936	0.680946	3.6548	0.000558554	0.0374583	0.0208193	1.93344e-08	1.56664e-05	0.951379	0.893383	0.682645	10.0564	9.8458	9.08799	9.12076	GO:0016226	iron-sulfur cluster assembly	GO:0008483 GO:0031071	transaminase activity	KOG: Cysteine desulfurase NFS1
Mtr.28671.1.S1_at		Putative serine/threonine-protein kinase At1g01540 EC=2.7.11.1;	4.5733	7.21775	0.000879773	0.0311784	0.817837	0.68114	0.880364	0.964209	0.940469	0.894848	0.853543	0.691816	0.766976	0.263732	0.013922	0.0678665	0.666189	0.410565	0.526381	7.84109	8.39874	7.25833	7.5306	GO:0006468	protein amino acid phosphorylation	GO:0005515 GO:0004672	protein binding	KOG: Serine/threonine protein kinase
Mtr.48575.1.S1_at		expressed protein	3.0791	7.18893	0.00173785	0.0466106	0.955927	0.93218	0.907167	0.466332	0.163377	0.746026	0.583553	0.224392	0.575973	0.401049	0.0994872	0.218883	0.778069	0.636869	0.61064	10.3121	10.9869	8.29737	9.17717	GO:0008150	biological_process	GO:0003674	molecular_function
Mtr.9170.1.S1_at		Replication factor C subunit 5 AltName: Full=Activator 1 subunit 5; AltName: Full=Replication factor C 36 kDa subunit; Short=RF-C 36 kDa subunit; Short=RFC36; AltName: Full=Activator 1 36 kDa subunit; Short=A1 36 kDa subunit;	7.6732	7.18018	0.000208329	0.0137935	2.22015	0.0691504	0.666736	1.64707	0.239871	0.782629	2.37354	0.0200821	0.242357	0.0602156	4.6586e-06	0.000372035	0.632502	0.278913	0.464453	8.37417	9.55382	7.93369	8.40854	GO:0000004	No GO term	GO:0016887	ATPase activity	KOG: Replication factor C, subunit RFC5
Mtr.4354.1.S1_at		ABC transporter family protein	4.4163	7.15503	0.000662956	0.026313	1.70068	0.268452	0.799678	0.469435	0.122371	0.713297	0.860594	0.696389	0.76782	0.260203	0.0105698	0.0562733	0.672788	0.404628	0.523713	8.58082	8.28864	7.64818	7.85798	GO:0006810	transport	GO:0005215	transporter activity	KOG: Mitochondrial Fe/S cluster exporter, ABC superfamily
Mtr.34722.1.S1_at		60S ribosomal protein L6, mitochondrial	5.9929	7.13156	0.000852767	0.0305885	2.1527	0.127235	0.733912	2.30732	0.0986184	0.699916	2.91112	0.0145999	0.207501	0.0607234	2.72627e-05	0.0010351	0.46491	0.127607	0.348904	8.15583	8.44874	7.39575	7.70113	GO:0006412	translation	GO:0003735	structural constituent of ribosome	KOG: Mitochondrial/chloroplast ribosomal protein L6
Mtr.14722.1.S1_at		hypothetical protein predicted by Glimmer/Critica	3.3066	7.11387	0.00142686	0.0414563	0.722756	0.530159	0.857508	0.344288	0.0517677	0.633541	0.395618	0.0398097	0.325763	2.67958	0.0697444	0.178559	0.21082	0.00748303	0.0809352	5.96116	5.09592	4.69488	5.07895	GO:0006812 GO:0006885 GO:0006813	cation transport	GO:0015079	potassium ion transporter activity
Mtr.16346.1.S1_at		Girdin AltName: Full=Girders of actin filament; AltName: Full=Coiled-coil domain-containing protein 88A; AltName: Full=Akt phosphorylation enhancer; Short=APE; AltName: Full=Hook-related protein 1; Short=HkRP1; AltName: Full=G alpha-interacting vesicle-associated protein; Short=GIV;	3.9349	7.1016	0.000520251	0.0229898	1.00888	0.984518	0.911228	0.413529	0.067138	0.661539	0.558337	0.131628	0.49285	0.165676	0.00109136	0.0124966	2.03722	0.132728	0.35418	8.47857	9.54187	8.6575	8.81922	GO:0008150	biological_process	GO:0003674	molecular_function	KOG: Cytoskeleton-associated protein and related proteins
Mtr.34721.1.S1_at		Subtilisin-like protease EC=3.4.21.-; AltName: Full=Cucumisin-like serine protease; Flags: Precursor;	3.9842	7.07315	0.000294231	0.0161787	0.279648	0.00822585	0.426015	0.860655	0.725763	0.873032	0.386926	0.0141318	0.204881	0.197392	0.00148235	0.0154279	2.97588	0.0200014	0.148168	9.24911	9.25172	7.27798	8.20799	GO:0006508	proteolysis	GO:0008236	serine-type peptidase activity
Mtr.20471.1.S1_at		expressed protein	3.2909	7.04232	0.000647193	0.025966	1.19646	0.700374	0.882355	0.606028	0.290492	0.800035	0.807098	0.574426	0.735527	0.351844	0.0370756	0.123676	0.556602	0.219302	0.426102	7.20163	6.69905	5.93546	6.36457	GO:0008150	biological_process	GO:0003674	molecular_function
Mtr.43974.1.S1_at		IST1-like protein	4.2095	7.01541	0.00489813	0.0849935	0.59433	0.393809	0.828206	0.829381	0.756659	0.876134	0.624005	0.345191	0.647026	0.402752	0.145532	0.269394	0.718005	0.584476	0.593223	5.65821	6.26866	4.96347	6.23649	GO:0008150	biological_process	GO:0000004	No GO term	KOG: Spindle pole body protein
Mtr.45382.1.S1_at		Uncharacterized amino-acid permease C15C4.04c	3.4245	6.98828	8.70966e-06	0.00244001	0.737266	0.322203	0.811622	0.717904	0.283164	0.797916	0.654325	0.101298	0.456175	0.438936	0.014282	0.0690098	0.615939	0.124262	0.345865	8.76055	8.93487	7.40344	7.89057	GO:0006865 GO:0006810	amino acid transport	GO:0015171	amino acid transporter activity	KOG: Amino acid transporters
Mtr.38510.1.S1_at		24 kDa vacuolar protein, putative	3.8222	6.97647	9.07892e-06	0.00247512	0.509507	0.0390398	0.60156	0.537672	0.0550549	0.639658	0.421805	0.00289958	0.0941107	0.501063	0.035026	0.119493	1.04425	0.886666	0.681013	7.69209	8.35843	7.53216	7.6532	GO:0006508	proteolysis	GO:0008233	peptidase activity	KOG: Aminopeptidases of the M20 family
Mtr.17492.1.S1_at		expressed protein	3.1146	6.96239	0.000314245	0.0169028	1.4995	0.349284	0.818292	0.842251	0.688093	0.867495	1.1684	0.655998	0.75773	0.415342	0.0532953	0.152513	0.273809	0.00737086	0.0803805	7.65105	9.21116	8.23026	8.16591	GO:0042023 GO:0010091 GO:0010224	DNA endoreduplication	GO:0003674	molecular_function
Mtr.12962.1.S1_at		Rho GDP-dissociation inhibitor 1 Short=Rho GDI-1; Short=AtRhoGDI1;	4.9842	6.94547	0.000305788	0.0165534	1.21255	0.651097	0.87667	0.80801	0.617183	0.858349	0.986458	0.968638	0.817638	0.186891	0.0010863	0.0124664	0.786306	0.573401	0.589039	9.27729	8.58158	6.63662	7.16792	GO:0008150	biological_process	GO:0005094	Rho GDP-dissociation inhibitor activity	KOG: Rho GDP-dissociation inhibitor
Mtr.8343.1.S1_at		amine oxidase-related	5.9527	6.93448	0.00104749	0.034688	1.47046	0.434397	0.837673	1.26705	0.629145	0.861121	1.51414	0.306544	0.626533	0.0854943	0.000118028	0.00279281	0.90532	0.838668	0.66953	7.88081	8.12412	7.5345	7.6872	GO:0006118	electron transport	GO:0015036	disulfide oxidoreductase activity
Mtr.11491.1.S1_at		Putative serine/threonine-protein kinase At1g01540 EC=2.7.11.1;	4.3251	6.91485	0.0002142	0.0138804	0.676671	0.345694	0.817521	0.334938	0.0154457	0.500206	0.371731	0.00847426	0.160543	0.407728	0.040732	0.130578	1.56496	0.281763	0.466431	8.87375	8.1236	7.55995	7.46107	GO:0006468	protein amino acid phosphorylation	GO:0016301	kinase activity	KOG: Serine/threonine protein kinase
Mtr.8680.1.S1_at		Expansin-A8 Short=AtEXPA8; AltName: Full=Alpha-expansin-8; Short=At-EXP8; Short=AtEx8; AltName: Full=Ath-ExpAlpha-1.11; Flags: Precursor;	6.6301	6.90689	0.00389277	0.0746662	3.31826	0.0519181	0.642242	3.16316	0.0608152	0.651113	4.79389	0.00408015	0.113705	0.0521893	0.00010319	0.00256587	0.264304	0.0333182	0.193487	10.7952	11.441	10.3228	11.1733	GO:0006949	syncytium formation	GO:0003674	molecular_function
Mtr.10936.1.S1_at		expressed protein	3.4788	6.90609	2.21179e-05	0.00397833	0.833476	0.579495	0.867064	0.671918	0.235141	0.779865	0.679422	0.161461	0.52384	0.570386	0.101018	0.220687	0.453304	0.0262863	0.172046	5.2817	5.32912	5.37851	5.10014	GO:0000004	No GO term	GO:0003674	molecular_function
Mtr.41731.1.S1_at		DELLA protein GAI1 AltName: Full=Gibberellic acid-insensitive mutant protein 1; AltName: Full=VvGAI1;	7.7821	6.89816	0.00145331	0.0419389	3.43998	0.0253516	0.550114	1.61968	0.348577	0.814101	3.14285	0.0129341	0.196631	0.019983	9.58556e-07	0.000151116	1.30203	0.60423	0.599856	8.69349	10.8434	9.45018	9.60363	GO:0009740 GO:0045449	gibberellic acid mediated signaling	GO:0003700	transcription factor activity
Mtr.18312.1.S1_at		lipase class 3 family protein	6.9041	6.89325	0.00162257	0.0448024	1.30597	0.604989	0.870899	0.97012	0.952921	0.89608	1.17086	0.707563	0.77029	0.0394294	1.09389e-05	0.000606473	2.90399	0.051804	0.239132	10.2636	11.1261	9.73064	10.4689	GO:0006629	lipid metabolic process	GO:0004806	triacylglycerol lipase activity	KOG: Predicted lipase
Mtr.12657.1.S1_at		Histone H1 AltName: Full=PsH1b; AltName: Full=PsH1b-40;	6.3183	6.86307	0.000422324	0.0202797	1.48503	0.372207	0.823831	2.30693	0.0706086	0.666882	2.27254	0.0333991	0.302804	0.167763	0.000821965	0.0102804	0.253523	0.00595956	0.0702054	10.695	11.7098	10.8219	10.7921	GO:0006334	nucleosome assembly	GO:0003677	DNA binding
Mtr.16587.1.S1_at		Transcription factor bHLH25 AltName: Full=Transcription factor EN 29; AltName: Full=bHLH transcription factor bHLH025; AltName: Full=Basic helix-loop-helix protein 25; Short=bHLH 25; Short=AtbHLH25;	3.0496	6.85775	0.00110562	0.0357313	0.393084	0.0707085	0.669874	0.475308	0.1422	0.730131	0.326819	0.0119929	0.189218	0.5572	0.242157	0.351488	1.40071	0.493796	0.559541	9.23458	9.37764	7.95884	8.25219	GO:0045449	regulation of transcription	GO:0003677 GO:0003700	DNA binding
Mtr.15470.1.S1_at		Vacuolar amino acid transporter 1	4.7352	6.85632	0.00479181	0.0840838	1.03877	0.948919	0.909021	0.569518	0.350139	0.814101	0.704723	0.474192	0.702608	0.850297	0.785011	0.596552	0.289942	0.0507884	0.23717	5.77347	7.50224	7.01235	7.28817	GO:0006865	amino acid transport	GO:0015171	amino acid transporter activity	KOG: Amino acid transporters
Mtr.38618.1.S1_at		expressed protein	3.5641	6.84604	6.14832e-05	0.0075349	0.966614	0.924485	0.906369	1.78402	0.120831	0.712294	1.43803	0.225642	0.57674	0.232474	0.00083884	0.01041	0.364362	0.0116195	0.106498	5.21335	5.25172	4.56682	4.81762	GO:0008150	biological_process	GO:0003674	molecular_function
Mtr.40356.1.S1_at		Histone H4 variant TH091	10.4768	6.84272	0.000660514	0.0262608	1.82757	0.201459	0.773496	2.03363	0.136555	0.726538	2.39937	0.0311562	0.294047	0.0943766	9.62786e-05	0.00244723	0.416641	0.0712832	0.275966	11.4406	12.1815	10.2109	11.1053	GO:0006334 GO:0051276	nucleosome assembly	GO:0003677	DNA binding	KOG: Histone H4
Mtr.16841.1.S1_at		hypothetical protein predicted by Glimmer/Critica	4.2755	6.82061	0.00452904	0.0808564	1.12567	0.840354	0.898621	0.254433	0.0313902	0.576426	0.4345	0.0971614	0.450887	0.482145	0.225614	0.339064	1.06173	0.918772	0.689233	7.69905	7.893	6.27053	6.40599	GO:0000004	No GO term	GO:0000004	No GO term
Mtr.10891.1.S1_at		legume lectin family protein	5.4947	6.79376	0.00193971	0.0498653	1.09128	0.867096	0.899912	0.577276	0.301015	0.803453	0.734874	0.473419	0.702608	0.115885	0.00074422	0.00963157	2.01624	0.191623	0.405738	9.59917	9.44191	7.43379	8.09961	GO:0008150	biological_process	GO:0030246	carbohydrate binding
Mtr.32797.1.S1_s_at		delta-8 sphingolipid desaturase, putative	5.8678	6.74468	0.00187341	0.0488468	2.04001	0.18129	0.766268	1.04412	0.933514	0.893877	1.65547	0.243591	0.58784	0.0758096	0.000130865	0.00299518	0.91819	0.869038	0.677292	7.03232	9.49586	7.77742	8.21675	GO:0006633 GO:0006629	fatty acid biosynthetic process	GO:0016491	oxidoreductase activity	KOG: Delta 6-fatty acid desaturase/delta-8 sphingolipid desaturase
Mtr.31650.1.S1_at		arginyl-tRNA synthetase, putative / arginine--tRNA ligase, putative	4.9081	6.72633	2.06734e-05	0.00383314	0.936895	0.838991	0.898621	1.10001	0.766563	0.877692	1.02029	0.938836	0.813205	0.291595	0.0013531	0.0144821	0.494717	0.0410169	0.215004	7.46842	7.49905	7.81506	7.62498	GO:0006420	arginyl-tRNA aminoacylation	GO:0005524 GO:0004814	ATP binding
Mtr.37647.1.S1_at		expressed protein	8.3376	6.71797	0.000952621	0.0328501	1.99099	0.160662	0.754845	1.10018	0.840726	0.885315	1.68664	0.190239	0.549869	0.057947	1.87078e-05	0.00082522	1.17273	0.73764	0.641837	10.3509	10.3113	9.70356	9.69174	GO:0008150	biological_process	GO:0003674	molecular_function
Mtr.41729.1.S1_at		Zinc finger CCCH domain-containing protein 8 Short=OsC3H8;	6.7307	6.70557	0.00020085	0.0134768	1.05839	0.886894	0.90326	0.996546	0.993079	0.899922	1.03617	0.913147	0.808762	0.121201	7.17525e-05	0.0020167	1.16658	0.699992	0.629878	8.88203	8.69	8.58834	8.52239	GO:0001709	cell fate determination	GO:0003723	RNA binding	KOG: CCCH-type Zn-finger protein
Mtr.31765.1.S1_at		hypothetical protein predicted by Glimmer/Critica	6.8345	6.66958	0.00028049	0.0156295	1.42615	0.394675	0.828459	0.782561	0.554099	0.849283	1.07594	0.827875	0.792706	0.726658	0.442859	0.467281	0.184879	0.000797809	0.0180575	8.72928	8.97957	7.1127	7.88081	GO:0007018	microtubule-based movement	GO:0003777	microtubule motor activity
Mtr.27699.1.S1_s_at		endonuclease/exonuclease/phosphatase family protein	4.1715	6.65526	0.00279862	0.0618297	1.36953	0.563848	0.864717	0.353425	0.069597	0.66511	0.616472	0.283544	0.612011	0.118971	0.00113303	0.0127908	2.6093	0.091739	0.307453	9.06097	7.51333	6.77873	6.99322	GO:0000004	No GO term	GO:0016787	hydrolase activity
Mtr.43890.1.S1_at		Enoyl-ACP reductase precursor	8.2104	6.64981	0.00417722	0.0773021	2.6615	0.102438	0.712593	1.96565	0.248638	0.78463	3.01362	0.0296757	0.288501	0.122951	0.00199374	0.0188867	0.233789	0.0207061	0.151321	9.8351	9.89633	7.48059	8.62534	GO:0006633	fatty acid biosynthetic process	GO:0004318 GO:0016491	enoyl-[acyl-carrier-protein] reductase (NADH) activity	KOG: Reductases with broad range of substrate specificities
Mtr.46125.1.S1_s_at		armadillo/beta-catenin repeat family protein	7.26	6.62919	0.000585007	0.0244776	1.45935	0.401624	0.830263	1.19053	0.696105	0.868726	1.44522	0.319299	0.633182	0.0658798	1.53377e-05	0.0007374	1.31792	0.537962	0.575709	9.5467	9.79165	9.56834	9.36763	GO:0008150	biological_process	GO:0005488	binding	KOG: FOG: Armadillo/beta-catenin-like repeats
Mtr.17110.1.S1_at		expressed protein	4.7411	6.62239	0.00294454	0.0634948	0.57752	0.321073	0.811604	0.996031	0.994169	0.899975	0.691661	0.412011	0.678323	0.3463	0.0658851	0.17288	0.758041	0.612252	0.602249	8.26866	8.58158	7.73064	7.91349	GO:0008150	biological_process	GO:0003674	molecular_function
Mtr.22897.1.S1_s_at		Putative polygalacturonase At3g15720 Short=PG; EC=3.2.1.15; AltName: Full=Pectinase; Flags: Precursor;	3.678	6.55021	0.000263606	0.0152141	1.1921	0.665665	0.878579	0.479647	0.0849037	0.685625	0.6889	0.270029	0.605108	0.206863	0.00123691	0.0135797	1.29071	0.531711	0.573466	8.44045	8.77446	7.57969	7.75221	GO:0005975	carbohydrate metabolic process	GO:0004650	polygalacturonase activity
Mtr.20120.1.S1_at		Auxin-induced protein 15A	3.3587	6.53572	0.00156431	0.0437833	1.00013	0.999785	0.912459	0.308981	0.0295075	0.572215	0.457081	0.0684916	0.39909	0.188991	0.00382075	0.0291395	2.61985	0.0673951	0.26965	6.1127	5.52042	4.99548	4.7761	GO:0009733	response to auxin stimulus	GO:0003674	molecular_function
Mtr.36902.1.S1_at		epoxide hydrolase, putative	6.3351	6.52851	0.00119568	0.0376462	0.867321	0.767454	0.890434	1.09923	0.844069	0.885388	0.968674	0.935373	0.812304	0.105652	0.00024334	0.00443454	1.52069	0.389126	0.517439	7.51017	7.61839	7.03672	7.07146	GO:0006725	aromatic compound metabolic process	GO:0004301	epoxide hydrolase activity	KOG: Soluble epoxide hydrolase
Mtr.42743.1.S1_at		hypothetical protein predicted by Glimmer/Critica	5.211	6.51449	0.000842594	0.0304513	1.57827	0.3293	0.813713	1.17945	0.720515	0.872317	1.51324	0.279865	0.610665	0.141251	0.000579352	0.00813828	0.583802	0.252797	0.44801	7.60659	7.13443	6.30743	7.40173	GO:0000004	No GO term	GO:0000004	No GO term
Mtr.41941.1.S1_at		Vesicle-associated membrane protein 724 Short=AtVAMP724; AltName: Full=SYBL1-like protein;	6.3811	6.5067	0.00472943	0.0834184	1.29357	0.656296	0.877107	1.34529	0.608474	0.856587	1.44679	0.437308	0.688291	0.0271998	1.17665e-05	0.00063253	3.24688	0.0550918	0.24645	8.51806	8.93221	9.41722	8.97154	GO:0006810 GO:0016192	transport	GO:0003674	molecular_function	KOG: Synaptobrevin/VAMP-like protein
Mtr.11267.1.S1_at		Putative wall-associated receptor kinase-like 20 EC=2.7.11.-; Flags: Precursor;	3.3488	6.4969	0.000587897	0.0245526	0.475878	0.107059	0.717038	0.764507	0.544951	0.848106	0.509626	0.0759657	0.415066	0.396177	0.049345	0.146146	1.06789	0.881603	0.679745	10.4488	9.63118	8.83605	8.93929	GO:0006468	protein amino acid phosphorylation	GO:0016301	kinase activity	KOG: Serine/threonine protein kinase
Mtr.51889.1.S1_s_at		Subtilisin-like protease EC=3.4.21.-; AltName: Full=Cucumisin-like serine protease; Flags: Precursor;	8.3607	6.49279	0.00262085	0.0595109	1.16666	0.771506	0.890686	2.19223	0.152629	0.737344	1.8702	0.161725	0.524201	0.0352434	1.05757e-05	0.000596504	1.70867	0.32023	0.487699	11.4947	11.4487	9.75906	10.2522	GO:0009733 GO:0010102	response to auxin stimulus	GO:0004291	subtilisin activity
Mtr.43985.1.S1_at		10 kDa chaperonin AltName: Full=Protein CPN10; AltName: Full=Protein groES;	8.2824	6.48591	1.38953e-05	0.00310065	2.92924	0.00255321	0.291179	0.850418	0.595128	0.855947	1.83763	0.0244241	0.263837	0.11144	2.13758e-06	0.000244738	0.555396	0.0672334	0.269276	9.64728	10.1292	8.74618	9.31266	GO:0006457	protein folding	GO:0005524	ATP binding	KOG: Mitochondrial chaperonin
Mtr.31039.1.S1_at		hypothetical protein predicted by Glimmer/Critica	3.4255	6.47799	3.64128e-05	0.00561264	0.639114	0.189079	0.769204	0.843735	0.609344	0.85693	0.662506	0.141992	0.502752	0.330331	0.00385563	0.0293181	0.866615	0.666404	0.619761	3.32193	3.23266	3.01792	3.10434	GO:0000004	No GO term	GO:0000004	No GO term
Mtr.13951.1.S1_at		expressed protein	3.3445	6.45234	0.000476623	0.0218295	0.882966	0.772002	0.890686	0.956926	0.918262	0.892191	0.893748	0.748836	0.778157	0.433706	0.0660368	0.173085	0.422926	0.0590924	0.254862	7.52356	7.38974	4.95884	5.72792	GO:0008150	biological_process	GO:0000004	No GO term	KOG: Spindle pole body protein
Mtr.13125.1.S1_at		expressed protein	5.5561	6.44188	0.000762165	0.028428	1.03369	0.941588	0.908098	2.13372	0.108696	0.708691	1.69441	0.166777	0.529524	0.0427873	3.33078e-06	0.000308947	1.64491	0.280534	0.46534	6.82909	6.87036	6.09592	6.3345	GO:0008150	biological_process	GO:0003674	molecular_function
Mtr.40858.1.S1_at		myosin family protein	6.3164	6.44114	0.00114274	0.0364581	0.436031	0.0953176	0.701861	1.67744	0.285027	0.79846	0.811787	0.592288	0.741046	0.0776311	5.97543e-05	0.0017852	2.73425	0.0475407	0.230402	9.10276	8.40557	7.97212	7.85237	GO:0030048	actin filament-based movement	GO:0003774	motor activity	KOG: Myosin class V heavy chain
Mtr.25421.1.S1_at		Protein IQ-DOMAIN 1	4.1931	6.42102	0.00127136	0.0388223	0.801105	0.645273	0.876026	0.474955	0.135345	0.725407	0.525083	0.115111	0.472037	0.339879	0.0369674	0.123466	1.20429	0.699294	0.629812	10.718	9.71751	8.2384	8.7187	GO:0008150	biological_process	GO:0005516	calmodulin binding
Mtr.46545.1.S1_at		ATP-dependent Clp protease proteolytic subunit	5.2703	6.42034	0.00299727	0.0642306	1.92681	0.232772	0.786281	1.86646	0.25518	0.78707	2.34731	0.0660165	0.394209	0.145666	0.00230508	0.0209174	0.297322	0.0360714	0.201478	8.58233	8.72554	7.91169	8.07253	GO:0006510	ATP-dependent proteolysis	GO:0008462	endopeptidase Clp activity	KOG: ATP-dependent Clp protease, proteolytic subunit
Mtr.31734.1.S1_at		expressed protein	7.0649	6.41787	0.00161423	0.0447086	3.17576	0.030994	0.570633	1.02299	0.963338	0.897033	2.19354	0.0662571	0.394468	0.0349435	4.58781e-06	0.000369043	1.37254	0.524716	0.570749	6.83036	8.15987	6.05961	6.81762	GO:0009825 GO:0009926 GO:0009933 GO:0009965 GO:0009956 GO:0010305	multidimensional cell growth	GO:0003674	molecular_function	KOG: LRR-containing protein
Mtr.11771.1.S1_at		guanylate kinase 2 (GK-2)	5.5418	6.40981	0.00440725	0.0796014	1.59793	0.412913	0.832662	1.07154	0.902864	0.890514	1.43123	0.442412	0.690979	0.171275	0.00623126	0.0400853	0.53198	0.274483	0.461781	9.25809	9.5919	7.56758	8.23458	GO:0009117	nucleotide metabolic process	GO:0004385	guanylate kinase activity	KOG: Guanylate kinase
Mtr.41169.1.S1_at		Cysteine-rich receptor-like protein kinase 3 Short=Cysteine-rich RLK3; EC=2.7.11.-; Flags: Precursor;	6.4291	6.40175	0.00186077	0.0485833	1.05788	0.910916	0.905334	2.94906	0.0447341	0.615476	2.13508	0.0795914	0.420775	0.136816	0.00107131	0.0123493	0.365968	0.0598938	0.25644	10.0414	9.49125	7.59246	8.33851	GO:0006468 GO:0007169	protein amino acid phosphorylation	GO:0005524 GO:0016301 GO:0004674	ATP binding	KOG: Serine/threonine protein kinase
Mtr.18295.1.S1_at		alcohol dehydrogenase class III (glutathione-dependent formaldehyde dehydrogenase) (GSH-FDH) (ADHIII)	4.5331	6.38946	0.000653859	0.026114	1.79072	0.200139	0.773496	1.09782	0.833013	0.885017	1.5693	0.223626	0.575417	0.151423	0.000560323	0.00794149	0.52576	0.159824	0.379414	8.9571	8.69384	6.46761	7.34873	GO:0000004	No GO term	GO:0016491 GO:0008270	oxidoreductase activity	KOG: Alcohol dehydrogenase, class III
Mtr.7410.1.S1_at		hypothetical protein predicted by Glimmer/Critica	6.7515	6.37687	0.00345455	0.0699302	3.1636	0.0481942	0.634261	1.1449	0.804183	0.881356	2.35849	0.0685785	0.399216	0.0904506	0.000420616	0.00645491	0.478665	0.189374	0.404254	9.26068	8.03837	6.30378	6.80993	GO:0000004	No GO term	GO:0000004	No GO term
Mtr.28544.1.S1_at		hypothetical protein predicted by Glimmer/Critica	7.1229	6.35658	0.00434974	0.0791412	1.02799	0.960854	0.90983	0.21729	0.0144167	0.491229	0.368145	0.0425791	0.33331	0.384652	0.104339	0.225086	1.83096	0.291238	0.472204	9.04712	8.22834	7.61324	7.87406	GO:0000004	No GO term	GO:0000004	No GO term
Mtr.10247.1.S1_at		F-box protein At2g26850	5.9146	6.34129	0.00170238	0.0461751	1.38794	0.510534	0.853165	0.463009	0.133984	0.723812	0.744687	0.469321	0.701426	0.0818343	0.00011268	0.00271853	2.99865	0.0390442	0.209963	9.50799	8.8805	8.35226	8.32733	GO:0008150	biological_process	GO:0003674	molecular_function
Mtr.3160.1.S1_at		hypothetical protein predicted by Glimmer/Critica	3.8017	6.32482	0.000525573	0.0231063	2.20329	0.0805249	0.680726	0.945788	0.896668	0.890082	1.63146	0.175594	0.537892	0.20687	0.00193966	0.0185062	0.366765	0.0309474	0.186618	4.848	5.14975	4.60881	5.09592	GO:0000004	No GO term	GO:0000004	No GO term
Mtr.25503.1.S1_at		Probable WRKY transcription factor 23 AltName: Full=WRKY DNA-binding protein 23;	3.8755	6.31977	0.000226447	0.0142245	0.500417	0.0918792	0.698915	0.630418	0.248975	0.78463	0.463419	0.0269337	0.276257	0.660375	0.297796	0.38901	0.759534	0.485697	0.556718	8.06985	8.63227	8.1127	8.49985	GO:0006355	regulation of transcription, DNA-dependent	GO:0003700	transcription factor activity
Mtr.48105.1.S1_at		U-box domain-containing protein 4 EC=6.3.2.-; AltName: Full=Plant U-box protein 4;	2.7315	6.31836	2.12894e-06	0.0010343	1.6415	0.0663856	0.664315	0.413738	0.00301393	0.310016	0.772639	0.226547	0.577278	0.461354	0.00739733	0.044837	0.505122	0.0154755	0.127088	6.05528	5.4363	4.26303	4.36457	GO:0008150	biological_process	GO:0005488	binding	KOG: FOG: Armadillo/beta-catenin-like repeats
Mtr.26962.1.S1_at		hypothetical protein predicted by Glimmer/Critica	3.3421	6.31558	0.0030093	0.0642731	1.67452	0.340047	0.815744	0.486911	0.189006	0.761917	0.872756	0.754476	0.779269	0.385111	0.0879321	0.204112	0.504267	0.210233	0.420106	6.42122	5.97039	4.18587	4.46597	GO:0000004	No GO term	GO:0000004	No GO term
Mtr.41204.1.S1_at		dihydrolipoamide S-acetyltransferase	7.6088	6.29768	0.00460915	0.0818307	1.89979	0.265433	0.799678	2.39997	0.13526	0.725327	2.74963	0.0410152	0.329601	0.117623	0.00150685	0.0155781	0.296084	0.0442099	0.223063	10.152	10.3731	8.58496	9.24222	GO:0009793	embryonic development (sensu Magnoliophyta)	GO:0004742	dihydrolipoyllysine-residue acetyltransferase activity	KOG: Dihydrolipoamide acetyltransferase
Mtr.31477.1.S1_at		Heat shock cognate 70 kDa protein 2	3.7177	6.28906	0.00377905	0.0734764	0.536637	0.266014	0.799678	0.680886	0.486632	0.837099	0.511097	0.14773	0.510105	0.821005	0.719512	0.576331	0.530046	0.257023	0.450885	5.37851	5.71149	4.7866	5.62352	GO:0009408 GO:0006457 GO:0009617 GO:0009644 GO:0009615 GO:0042542	response to heat	GO:0005524	ATP binding
Mtr.40372.1.S1_at		Endochitinase	4.3999	6.26814	0.00560018	0.0912285	2.49758	0.128719	0.73486	1.80732	0.315208	0.806856	2.73131	0.0471074	0.345921	0.213093	0.0158351	0.073463	0.165858	0.00644611	0.0738802	8.45984	6.35403	6.31107	6.58796	GO:0005975	carbohydrate metabolic process	GO:0004553	hydrolase activity, hydrolyzing O-glycosyl compounds	KOG: Chitinase
Mtr.21620.1.S1_at		pterin-4-alpha-carbinolamine dehydratase	3.0372	6.25899	0.00119379	0.0376178	0.328583	0.0290718	0.564531	1.73789	0.249971	0.78488	0.688302	0.337649	0.643126	0.31572	0.0245086	0.096414	0.886186	0.797243	0.658303	7.82718	7.79831	7.10224	7.13237	GO:0000004	No GO term	GO:0004160	dihydroxy-acid dehydratase activity	KOG: Pterin carbinolamine dehydratase PCBD/dimerization cofactor of HNF1
Mtr.13403.1.S1_at		tRNA (guanine-N(1)-)-methyltransferase EC=2.1.1.31; AltName: Full=M1G-methyltransferase; AltName: Full=tRNA [GM37] methyltransferase; AltName: Full=tRNA methyltransferase 5;	7.0568	6.23785	0.0057438	0.0925039	1.25172	0.699406	0.882345	1.12402	0.840366	0.885315	1.25561	0.632091	0.75093	0.186522	0.00991347	0.053858	0.61088	0.40108	0.522384	8.49745	8.45943	8.21237	8.19426	GO:0008150	biological_process	GO:0003674	molecular_function
Mtr.43521.1.S1_at		phenylalkylamine Ca2+ antagonist (emopamil) binding protein	7.7024	6.21602	0.000116373	0.0101974	1.87186	0.0984818	0.707661	1.54563	0.240207	0.782629	2.03042	0.0276103	0.279526	0.0416581	1.88069e-07	5.73206e-05	1.33478	0.430141	0.534462	11.0756	11.042	9.61434	9.98128	GO:0016126	sterol biosynthetic process	GO:0000247	C-8 sterol isomerase activity	KOG: C-8,7 sterol isomerase
Mtr.26902.1.S1_s_at		hypothetical protein predicted by Glimmer/Critica	5.889	6.20737	0.00262	0.0595109	1.61035	0.363699	0.8216	1.44033	0.484197	0.836727	1.75222	0.196705	0.554125	0.0872097	0.0002245	0.00422709	0.796425	0.660944	0.617905	9.8805	9.2165	8.44667	8.52826	GO:0009612 GO:0009733 GO:0009926	response to mechanical stimulus	GO:0003674	molecular_function
Mtr.39779.1.S1_at		Uncharacterized GPI-anchored protein At4g28100 Flags: Precursor;	2.6952	6.18359	5.60402e-05	0.00721601	0.47639	0.0402109	0.606176	0.581609	0.12174	0.713187	0.425007	0.00623954	0.138866	0.601384	0.144642	0.268523	0.970542	0.929149	0.691265	7.42122	5.65249	3.7761	4	GO:0008150	biological_process	GO:0003674	molecular_function
Mtr.4165.1.S1_at		hypothetical protein predicted by Glimmer/Critica	4.0368	6.17559	0.00367545	0.0723415	2.48742	0.106747	0.717038	0.90998	0.861512	0.887728	1.72393	0.228503	0.578655	0.185736	0.006265	0.0402191	0.385163	0.0925337	0.30859	7.73064	7.72178	7.35579	7.06178	GO:0000004	No GO term	GO:0000004	No GO term
Mtr.12309.1.S1_at		hypothetical protein predicted by Glimmer/Critica	7.6349	6.15976	0.00152929	0.0432745	1.36676	0.518252	0.855213	0.94785	0.911218	0.891421	1.18838	0.66086	0.758748	0.0529422	1.50115e-05	0.000732592	2.36703	0.0877877	0.302379	10.5062	9.95361	8.49305	9.03782	GO:0006118	electron transport	GO:0005506 GO:0004497 GO:0020037	iron ion binding
Mtr.12329.1.S1_at		shaggy-related protein kinase gamma / ASK-gamma (ASK3)	8.1313	6.14629	0.000739391	0.0278937	1.28522	0.569922	0.865342	1.67704	0.249733	0.784808	1.66858	0.166971	0.529607	0.053087	5.45908e-06	0.000408836	1.42193	0.427802	0.533514	11.4051	11.1142	10.9572	10.7733	GO:0009933	meristem organization	GO:0004674	protein serine/threonine kinase activity	KOG: Glycogen synthase kinase-3
Mtr.38716.1.S1_at		Auxin efflux carrier component 7 Short=AtPIN7;	3.3655	6.13525	5.75209e-05	0.00733451	0.589592	0.130025	0.736039	0.446672	0.0272574	0.566294	0.41086	0.00475713	0.122099	0.489356	0.0466348	0.141242	1.26474	0.487589	0.557094	7.27705	7.33807	6.80349	6.63952	GO:0009926	auxin polar transport	GO:0009672	auxin:hydrogen symporter activity
Mtr.40619.1.S1_at		Putative DNA-binding protein ESCAROLA	5.0819	6.1032	0.0018275	0.0481187	0.794433	0.639	0.875064	0.570053	0.260362	0.789395	0.589724	0.19819	0.55506	0.443223	0.11087	0.232472	0.816296	0.678803	0.623339	10.4506	9.77528	9.00562	9.13443	GO:0008150	biological_process	GO:0003674	molecular_function
Mtr.1155.1.S1_at		hypothetical protein predicted by Glimmer/Critica	2.7917	6.07827	0.0024624	0.0573473	0.903777	0.841964	0.898621	1.35267	0.553716	0.849283	1.14332	0.746755	0.777739	0.377919	0.0696788	0.178491	0.356098	0.0558014	0.248103	3.848	4.53605	3.59694	3.54844	GO:0000004	No GO term	GO:0000004	No GO term
Mtr.985.1.S1_at		Ethylene-responsive transcription factor 12 Short=AtERF12; AltName: Full=Ethylene-responsive element-binding factor 12; Short=EREBP-12;	5.5869	6.06025	0.0017515	0.0469035	1.26716	0.626213	0.873948	0.777454	0.604774	0.856473	0.990083	0.979889	0.819687	0.137067	0.000786496	0.00999951	1.222	0.679706	0.623681	8.86728	10.3385	9.7733	10.2413	GO:0006355 GO:0009873	regulation of transcription, DNA-dependent	GO:0003677 GO:0003700 GO:0016564	DNA binding
Mtr.575.1.S1_at		Lamin-like protein Flags: Precursor;	6.6135	6.0575	0.00193485	0.0498363	2.64794	0.0614048	0.662583	2.3573	0.0953411	0.697951	3.39012	0.00718361	0.147754	0.033484	3.57797e-06	0.000320163	0.789855	0.631752	0.60921	11.3167	11.0161	8.81762	9.70061	GO:0006118	electron transport	GO:0005507	copper ion binding
Mtr.13339.1.S1_at		armadillo/beta-catenin repeat family protein	7.5047	6.05323	0.00191703	0.0495465	2.40649	0.0878467	0.693517	2.15617	0.131091	0.7209	2.99717	0.0135006	0.200798	0.0349317	4.07442e-06	0.000341816	0.911436	0.849849	0.671907	8.78758	8.97212	8.29094	8.30788	GO:0008150	biological_process	GO:0005488	binding	KOG: FOG: Armadillo/beta-catenin-like repeats
Mtr.39433.1.S1_at		xyloglucan:xyloglucosyl transferase, putative / xyloglucan endotransglycosylase, putative / endo-xyloglucan transferase, putative	3.1443	6.05227	2.30307e-06	0.00106498	0.454048	0.00579977	0.386837	1.10625	0.687724	0.867442	0.631881	0.0372572	0.315878	0.482766	0.00967581	0.0530853	0.681384	0.140029	0.361223	7.94193	9.58778	9.33092	8.72656	GO:0005975 GO:0006073	carbohydrate metabolic process	GO:0016798	hydrolase activity, acting on glycosyl bonds
Mtr.10403.1.S1_at		Photosystem I reaction center subunit IV, chloroplastic Short=PSI-E; Flags: Precursor;	2.7059	6.04111	0.00652902	0.0995432	0.3592	0.0931043	0.700407	0.381831	0.112455	0.710468	0.265953	0.0122947	0.191697	0.876309	0.82041	0.607413	1.37727	0.583642	0.592951	7.07146	4.20945	4.14568	3.85798	GO:0006118	electron transport	GO:0003674	molecular_function
Mtr.42305.1.S1_at		Acyltransferase-like protein At3g26840, chloroplastic EC=2.3.1.-; Flags: Precursor;	6.2165	6.04002	0.0014471	0.0418226	1.64783	0.298547	0.806095	1.81588	0.217784	0.77438	2.0765	0.0726068	0.408848	0.117996	0.000327299	0.00543944	0.468917	0.123144	0.344444	6.86047	6.66107	5.45943	5.67243	GO:0000004	No GO term	GO:0003824	catalytic activity
Mtr.30507.1.S1_at		Glutamate receptor 3.7 AltName: Full=Ligand-gated ion channel 3.7; AltName: Full=Ionotropic glutamate receptor GLR5; Flags: Precursor;	5.6372	6.03926	0.00204335	0.0514941	1.83711	0.228671	0.785356	1.39937	0.498808	0.839176	1.87663	0.132383	0.493528	0.030025	2.616e-06	0.000270929	2.14518	0.136022	0.356605	8.84392	8.47086	8.05853	8.08002	GO:0006874 GO:0009416	calcium ion homeostasis	GO:0005217	intracellular ligand-gated ion channel activity	KOG: Glutamate-gated kainate-type ion channel receptor subunit GluR5 and related subunits
Mtr.38161.1.S1_at		Rae1-like protein At1g80670	6.3922	6.03112	0.00487868	0.0848807	1.11025	0.850792	0.898621	0.935178	0.904021	0.890521	1.02536	0.95598	0.816228	0.265114	0.0279227	0.104298	0.602357	0.368172	0.50849	8.20555	8.73403	7.43296	7.81186	GO:0000004	No GO term	GO:0000166	nucleotide binding	KOG: mRNA export protein (contains WD40 repeats)
Mtr.12572.1.S1_at		Putative metal tolerance protein C3 Short=AtMTPc3;	2.5607	5.99295	7.14092e-06	0.00215667	0.57136	0.055221	0.650995	0.627081	0.103697	0.703435	0.504455	0.00707274	0.146463	0.785741	0.385165	0.439802	0.592716	0.0711419	0.275767	9.53255	9.96492	8.54496	8.85767	GO:0006812 GO:0030026 GO:0046688 GO:0010042	cation transport	GO:0008324 GO:0005384 GO:0010486	cation transporter activity	KOG: Mitochondrial Fe2+ transporter MMT1 and related transporters (cation diffusion facilitator superfamily)
Mtr.8794.1.S1_at		transcriptional factor B3 family protein	7.2772	5.97688	0.00551745	0.090635	2.07448	0.207119	0.775329	2.1704	0.181782	0.759607	2.72667	0.0421018	0.332259	0.0344057	1.92316e-05	0.000841771	1.08006	0.891241	0.681892	7.47168	7.14873	7.17293	6.99548	GO:0006355	regulation of transcription, DNA-dependent	GO:0003677 GO:0003700	DNA binding
Mtr.7380.1.S1_at		hypothetical protein predicted by Glimmer/Critica	7.8809	5.96297	0.00511455	0.0868199	1.42724	0.525109	0.857268	2.00742	0.221688	0.776167	2.01723	0.136583	0.497364	0.0325389	1.39094e-05	0.000700139	1.79887	0.299716	0.476884	7.07575	9.0381	8.49065	8.24603	GO:0000004	No GO term	GO:0000004	No GO term
Mtr.4579.1.S1_at		hypothetical protein predicted by Glimmer/Critica	8.2675	5.94674	0.0001876	0.0130854	1.93404	0.0904623	0.697611	1.67883	0.17585	0.755363	2.19271	0.018539	0.233273	0.2426	0.00143141	0.0150534	0.213481	0.000697784	0.0165323	8.10276	8.56986	7.33539	7.78463	GO:0008150	biological_process	GO:0003674	molecular_function
Mtr.6613.1.S1_at		hypothetical protein predicted by Glimmer/Critica	8.0216	5.93914	0.00217319	0.0533939	1.89841	0.20516	0.774634	1.30045	0.595391	0.855947	1.82665	0.148078	0.510513	0.106003	0.000309064	0.00522619	0.643389	0.376718	0.511941	6.8189	7.51175	6.37851	6.62498	GO:0000004	No GO term	GO:0000004	No GO term
Mtr.29940.1.S1_at		hypothetical protein predicted by Glimmer/Critica	5.2789	5.93677	0.00631769	0.0977334	0.587959	0.360419	0.821274	0.369942	0.0974553	0.699229	0.361677	0.0426399	0.333524	1.21732	0.731766	0.580327	0.636155	0.434292	0.535884	6.91648	7.6703	7.26679	7.26303	GO:0000004	No GO term	GO:0000004	No GO term
Mtr.41213.1.S1_at		casein kinase I (CKI1)	6.795	5.92063	0.000505485	0.0225854	1.27003	0.563854	0.864717	0.705725	0.402994	0.821147	0.929607	0.828302	0.792706	0.068336	7.35174e-06	0.000479837	2.75762	0.0240838	0.164018	10.0884	9.54226	8.95274	8.92926	GO:0016310	phosphorylation	GO:0004681	casein kinase I activity	KOG: Casein kinase (serine/threonine/tyrosine protein kinase)
Mtr.37400.1.S1_at		Transcription factor bHLH78 AltName: Full=Transcription factor EN 86; AltName: Full=bHLH transcription factor bHLH078; AltName: Full=Basic helix-loop-helix protein 78; Short=bHLH 78; Short=AtbHLH78;	5.2933	5.90694	0.0015503	0.0436209	2.9121	0.0351044	0.587808	0.952105	0.916843	0.892105	1.97361	0.0914636	0.442341	0.132151	0.000517805	0.00753212	0.462038	0.115262	0.336575	8.09434	8.81282	8.09856	7.88142	GO:0045449	regulation of transcription	GO:0003677 GO:0003700	DNA binding
Mtr.43558.1.S1_at		Serine/threonine-protein phosphatase 6 regulatory ankyrin repeat subunit A Short=Serine/threonine-protein phosphatase 6 regulatory subunit ARS-A; Short=PP6-ARS-A; AltName: Full=Ankyrin repeat domain-containing protein 28; AltName: Full=Phosphatase interactor targeting protein hnRNP K; Short=PITK;	7.5339	5.90219	0.00347733	0.0700957	1.52455	0.424983	0.83523	0.966476	0.948014	0.89608	1.29486	0.547496	0.72708	0.270062	0.0221856	0.0910053	0.425785	0.117342	0.338521	9.30561	9.39275	8.32733	8.48623	GO:0000004	No GO term	GO:0005515	protein binding	KOG: FOG: Ankyrin repeat
Mtr.692.1.S1_at		NADH dehydrogenase-related	8.235	5.86194	0.00188116	0.0489491	1.63828	0.311749	0.80867	1.58323	0.345353	0.813874	1.88779	0.119488	0.477439	0.0365868	3.77045e-06	0.000327051	1.79764	0.232635	0.434958	10.8636	10.0828	8.97212	9.46903	GO:0000004	No GO term	GO:0003954	NADH dehydrogenase activity	KOG: NADH-dehydrogenase (ubiquinone)
Mtr.4884.1.S1_s_at		Putative serine/threonine-protein kinase At4g35230 EC=2.7.11.1;	6.3532	5.85962	0.000115109	0.0101866	1.63296	0.174589	0.763804	1.30656	0.449392	0.830959	1.65731	0.0922056	0.44336	0.0765654	1.78395e-06	0.000221969	1.0447	0.900619	0.684572	8.68615	8.50859	8.09645	8.27938	GO:0006499 GO:0006468	N-terminal protein myristoylation	GO:0016301	kinase activity
Mtr.33510.1.S1_at		tRNA (cytosine-5-)-methyltransferase EC=2.1.1.29; AltName: Full=DNA (cytosine-5)-methyltransferase-like protein 2; Short=Dnmt2;	4.6123	5.84938	0.00656048	0.0997604	0.444615	0.169291	0.760662	1.35521	0.596315	0.855947	0.713389	0.472759	0.702381	0.461555	0.188614	0.309481	0.61472	0.399852	0.521823	7.56834	7.4545	7.23362	7.09803	GO:0006306	DNA methylation	GO:0003677	DNA binding	KOG: C-5 cytosine-specific DNA methylase
Mtr.40906.1.S1_at		alcohol dehydrogenase, zinc-containing	5.1865	5.83047	0.00260772	0.0594334	1.69055	0.301618	0.806235	1.81794	0.24205	0.783259	2.11384	0.0812491	0.423862	0.0399335	8.23499e-06	0.000515217	1.39749	0.505777	0.564358	10.0293	9.12386	7.84046	8.00899	GO:0009409	response to cold	GO:0008270	zinc ion binding	KOG: Zinc-binding oxidoreductase
Mtr.43903.1.S1_at		hypothetical protein similar to Arabidopsis thaliana chromosome 1, T6L1.12	3.7759	5.81366	0.000341465	0.0177518	0.339447	0.0129086	0.482189	1.08288	0.838484	0.885145	0.513138	0.0499985	0.355439	0.249607	0.00248093	0.0220082	1.87475	0.122135	0.343307	8.72212	8.37243	8.03947	8.19967	GO:0008150	biological_process	GO:0003674	molecular_function
Mtr.46552.1.S1_at		zinc finger (DHHC type) family protein	2.4648	5.8124	2.4264e-07	0.000264648	0.768078	0.209146	0.776334	0.843371	0.410338	0.822712	0.748657	0.0980869	0.452392	0.552363	0.00978084	0.0534532	0.480835	0.00235794	0.0377242	6.62059	7.28633	4.63227	5.42626	GO:0008150	biological_process	GO:0008270	zinc ion binding	KOG: DHHC-type Zn-finger proteins
Mtr.26970.1.S1_at		hypothetical protein predicted by Glimmer/Critica	2.6183	5.78621	0.00016478	0.0120925	1.6826	0.162576	0.757575	0.426626	0.0294265	0.572215	0.801711	0.456935	0.696042	0.374874	0.0141949	0.0687434	0.642234	0.23059	0.43398	5.20163	4.10434	3.20163	3.54844	GO:0000004	No GO term	GO:0000004	No GO term
Mtr.49103.1.S1_s_at		Histone H3.2	2.7858	5.78084	2.51458e-05	0.00434735	0.961516	0.896098	0.904065	1.48342	0.201642	0.766115	1.26711	0.341854	0.645415	0.275988	0.000540632	0.00774168	0.439441	0.0137571	0.117984	10.1621	11.1488	8.77742	9.68527	GO:0006334 GO:0051276	nucleosome assembly	GO:0003677	DNA binding	KOG: Histones H3 and H4
Mtr.27595.1.S1_at		hypothetical protein predicted by Glimmer/Critica	6.1733	5.75258	0.0047494	0.0835787	0.977081	0.965683	0.910137	1.33698	0.591747	0.855892	1.19501	0.686376	0.766085	0.131934	0.00161905	0.0163678	1.00861	0.987305	0.70342	7.24793	7.0607	6.52669	6.64818	GO:0000004	No GO term	GO:0005515	protein binding
Mtr.9339.1.S1_at		HNH endonuclease domain-containing protein	7.1594	5.75108	0.00083517	0.0302971	1.40478	0.433262	0.83762	1.27069	0.578767	0.854263	1.47151	0.279871	0.610665	0.03864	1.20284e-06	0.000177601	2.52096	0.0444535	0.22322	7.94017	8.3336	8.01569	7.87836	GO:0008150	biological_process	GO:0004519 GO:0003676	endonuclease activity
Mtr.10397.1.S1_at		hydroxymethylglutaryl CoA reductase	5.968	5.7504	0.00532372	0.0886646	1.95362	0.232839	0.786342	0.830969	0.735911	0.874624	1.38128	0.474128	0.702608	0.0877498	0.000392849	0.00617073	1.22076	0.716431	0.6353	9.72945	9.91439	8.92807	9.24722	GO:0008299	isoprenoid biosynthetic process	GO:0042282	hydroxymethylglutaryl-CoA reductase activity	KOG: 3-hydroxy-3-methylglutaryl-CoA (HMG-CoA) reductase
Mtr.43382.1.S1_at		laccase (diphenol oxidase), putative	10.8704	5.74793	0.000103259	0.00978557	2.14082	0.0389164	0.601294	2.41005	0.0194621	0.532651	2.98587	0.00117669	0.0570917	0.0337109	3.85056e-08	2.28696e-05	1.00026	0.999404	0.705627	12.0425	12.6943	10.4612	11.1608	GO:0000004	No GO term	GO:0008447 GO:0005507	L-ascorbate oxidase activity	KOG: Multicopper oxidases
Mtr.40192.1.S1_at		hypothetical protein predicted by Glimmer/Critica	5.5909	5.7332	0.000687891	0.0269497	0.856639	0.712458	0.884018	0.850019	0.698798	0.868926	0.809377	0.53893	0.725001	0.179278	0.000788095	0.0100122	1.33613	0.492515	0.558806	7.52982	7.6532	7.09487	7.32733	GO:0000004	No GO term	GO:0000004	No GO term
Mtr.42888.1.S1_s_at		expressed protein	2.6106	5.70667	0.00129938	0.0393305	0.423107	0.0711144	0.67027	0.555432	0.204342	0.767519	0.380821	0.0173908	0.226228	0.423614	0.0714686	0.181134	1.76021	0.221346	0.427355	9.20945	10.2908	8.13802	9.25715	GO:0008150	biological_process	GO:0003674	molecular_function
Mtr.44948.1.S1_at		hypothetical protein predicted by Glimmer/Critica	3.7668	5.6607	0.0015479	0.0435871	2.08162	0.124598	0.732456	0.832956	0.691015	0.868064	1.44327	0.334752	0.642072	0.360192	0.0385753	0.126512	0.28286	0.0132962	0.115396	6.81762	7.37591	4.54844	5.20163	GO:0008150	biological_process	GO:0003674	molecular_function
Mtr.19730.1.S1_s_at		Microtubule-associated protein RP/EB family member 1	3.1438	5.64775	0.000179069	0.012751	1.82118	0.109479	0.71864	0.755581	0.439056	0.828839	1.23715	0.471182	0.70193	0.39687	0.0190892	0.0825352	0.324223	0.0059279	0.0699407	9.03315	9.72775	7.8936	8.69418	GO:0000004	No GO term	GO:0008017	microtubule binding	KOG: Microtubule-binding protein involved in cell cycle control
Mtr.13863.1.S1_at		DNA (cytosine-5-)-methyltransferase, putative	5.3159	5.62977	0.00091272	0.0319042	1.1544	0.738053	0.886725	2.0184	0.116072	0.71172	1.75755	0.121761	0.480728	0.202466	0.00172894	0.0171302	0.376525	0.0347528	0.197628	6.26866	7.02901	6.2114	6.19377	GO:0009294 GO:0006349 GO:0009910 GO:0010069 GO:0010216 GO:0010424	DNA mediated transformation	GO:0008168	methyltransferase activity
Mtr.49221.1.S1_at		Homeobox-leucine zipper protein REVOLUTA AltName: Full=Homeodomain transcription factor REV; AltName: Full=HD-ZIP protein REV; AltName: Full=Protein INTERFASCICULAR FIBERLESS 1; AltName: Full=Protein AMPHIVASAL VASCULAR BUNDLE 1;	2.6201	5.62585	9.49958e-05	0.00944559	0.72692	0.34903	0.818292	0.622877	0.171705	0.752663	0.589648	0.0685175	0.39909	0.351075	0.00620605	0.0399832	1.11821	0.739644	0.642486	5.46923	4.61471	4.58496	4.33628	GO:0006355	regulation of transcription, DNA-dependent	GO:0003677 GO:0008289 GO:0003700	DNA binding
Mtr.30610.1.S1_at		hypothetical protein predicted by Glimmer/Critica	3.2803	5.59376	6.06404e-05	0.0075349	0.475712	0.0320236	0.573077	1.1296	0.704154	0.869997	0.660964	0.127816	0.487952	0.527247	0.0598638	0.162961	0.630979	0.16397	0.382975	4.1375	3.80735	3.36457	3.58496	GO:0000004	No GO term	GO:0000004	No GO term
Mtr.5429.1.S1_at		hypothetical protein predicted by Glimmer/Critica	6.9013	5.58559	0.00421801	0.0777196	1.04844	0.927631	0.906587	1.19396	0.734046	0.874578	1.16151	0.725302	0.773623	0.155182	0.00236725	0.0213012	0.921627	0.875518	0.678377	7.87098	8.15684	7.82909	7.78333	GO:0000004	No GO term	GO:0000004	No GO term
Mtr.41953.1.S1_at		hypothetical protein predicted by Glimmer/Critica	7.6563	5.57746	0.000808443	0.0296924	0.838141	0.67519	0.880286	0.721606	0.441943	0.829373	0.715173	0.335995	0.642644	0.154308	0.000386847	0.00609664	1.92114	0.13463	0.355632	9.94207	9.296	8.63227	8.51136	GO:0000004	No GO term	GO:0000004	No GO term
Mtr.18441.1.S1_s_at		Uncharacterized GPI-anchored protein At4g28100 Flags: Precursor;	2.3817	5.55703	0.00232306	0.0553105	0.449191	0.109135	0.718306	0.620058	0.325449	0.810141	0.42649	0.0420416	0.332096	0.696495	0.453688	0.472513	0.927632	0.875221	0.678266	7.88813	6.0917	4.2555	5.05311	GO:0008150	biological_process	GO:0003674	molecular_function
Mtr.13179.1.S1_at		phosphate translocator-related	6.3112	5.55442	0.0061313	0.0958546	0.766211	0.62877	0.874152	1.2829	0.650904	0.864027	0.988618	0.979614	0.81963	0.287107	0.0350944	0.119623	0.637933	0.417767	0.528965	8.43463	7.96405	6.96809	7.42962	GO:0000004	No GO term	GO:0008514	organic anion transporter activity	KOG: Glucose-6-phosphate/phosphate and phosphoenolpyruvate/phosphate antiporter
Mtr.24033.1.S1_at		hypothetical protein predicted by Glimmer/Critica	2.8381	5.55113	0.0063035	0.0975926	1.4386	0.512143	0.853551	0.555383	0.294593	0.800497	0.861036	0.739832	0.77639	0.558332	0.298807	0.389639	0.403826	0.114566	0.335894	5.84549	5.60288	3.926	4.20945	GO:0000004	No GO term	GO:0000004	No GO term
Mtr.4281.1.S1_at		Putative glucan endo-1,3-beta-glucosidase 4 EC=3.2.1.39; AltName: Full=(1->3)-beta-glucan endohydrolase 4; Short=(1->3)-beta-glucanase 4; AltName: Full=Beta-1,3-endoglucanase 4; Short=Beta-1,3-glucanase 4; Flags: Precursor;	2.3521	5.52581	0.00050933	0.0226779	0.556935	0.153579	0.751002	0.89861	0.787561	0.879833	0.630353	0.167276	0.529607	0.602149	0.212424	0.329201	0.600516	0.210109	0.420064	8.79928	6.44626	4.83794	4.83794	GO:0008150	biological_process	GO:0003674	molecular_function
Mtr.15871.1.S1_at		hypothetical protein predicted by Glimmer/Critica	2.8193	5.50667	0.000255995	0.015039	0.838887	0.633276	0.874547	0.933955	0.852311	0.886539	0.849871	0.588855	0.739879	0.467664	0.0521012	0.150722	0.495619	0.0703637	0.274563	4.05311	4	3.75489	3.75489	GO:0000004	No GO term	GO:0000004	No GO term
Mtr.52058.1.S1_at		hypothetical protein predicted by Glimmer/Critica	4.4346	5.48826	0.0024231	0.0567074	1.00158	0.997367	0.912198	0.487401	0.146371	0.732087	0.619984	0.23126	0.580468	0.387393	0.0613413	0.165755	0.963481	0.937889	0.692829	8.26021	7.46434	5.11686	5.43296	GO:0000004	No GO term	GO:0000004	No GO term
Mtr.25531.1.S1_at		oxidoreductase, 2OG-Fe(II) oxygenase family protein	5.2347	5.47786	0.00148424	0.0423539	1.11199	0.812686	0.896231	0.978457	0.961191	0.896975	1.05786	0.877713	0.803158	0.183931	0.00153744	0.0157936	0.9122	0.837431	0.669344	8.26021	7.81698	7.3837	7.61839	GO:0018401	peptidyl-proline hydroxylation to 4-hydroxy-L-proline	GO:0016706	oxidoreductase activity, acting on paired donors, with incorporation or reduction of molecular oxygen, 2-oxoglutarate as one donor, and incorporation of one atom each of oxygen into both donors	KOG: Prolyl 4-hydroxylase alpha subunit
Mtr.44561.1.S1_at		threonine synthase	5.5964	5.4641	0.00581783	0.0930617	0.96137	0.941749	0.908098	1.46929	0.479094	0.835787	1.25892	0.602555	0.743905	0.4138	0.116512	0.238562	0.313107	0.0444547	0.22322	8.79961	9.95638	8.96982	9.17592	GO:0009088	threonine biosynthetic process	GO:0004795	threonine synthase activity
Mtr.34687.1.S1_s_at		agenet domain-containing protein	7.0322	5.45113	0.000748881	0.0280963	1.73325	0.193287	0.772272	1.34534	0.474073	0.83542	1.75845	0.107394	0.462711	0.267073	0.00509179	0.0351767	0.29457	0.0083923	0.086983	6.77215	7.79181	7.80025	7.77479	GO:0008150	biological_process	GO:0003674	molecular_function
Mtr.16297.1.S1_at		Putative ripening-related protein 1 Flags: Precursor;	3.8811	5.44885	6.10385e-05	0.0075349	1.93908	0.0494423	0.63645	1.39965	0.295434	0.800602	1.9457	0.0188239	0.234791	0.270162	0.000717296	0.00937412	0.250297	0.000435229	0.0123253	6.48543	6.24793	8.44336	7.76487	GO:0000004	No GO term	GO:0000004	No GO term
Mtr.26315.1.S1_s_at		Epoxide hydrolase 2 EC=3.3.2.10; AltName: Full=Soluble epoxide hydrolase; Short=SEH; AltName: Full=Epoxide hydratase; AltName: Full=Cytosolic epoxide hydrolase; Short=CEH;	5.225	5.41564	0.000977521	0.0332184	1.40792	0.422952	0.834946	1.02006	0.962502	0.896975	1.27292	0.487608	0.707679	0.0761434	1.56237e-05	0.000744728	1.68856	0.226271	0.430986	10.7909	9.92392	8.72622	9.1467	GO:0006725	aromatic compound metabolic process	GO:0004301	epoxide hydrolase activity	KOG: Soluble epoxide hydrolase
Mtr.2712.1.S1_at		expressed protein	6.9248	5.40897	0.000647102	0.025966	2.54634	0.0317753	0.573029	0.809726	0.601315	0.856338	1.61996	0.15562	0.519186	0.174243	0.000477449	0.00710011	0.514604	0.113356	0.334775	7.21432	7.45368	8.12309	7.48059	GO:0008150	biological_process	GO:0003674	molecular_function
Mtr.680.1.S1_at		expressed protein	2.0869	5.3768	0.000167757	0.0122493	0.712224	0.334359	0.814927	0.831111	0.594697	0.855947	0.704991	0.227406	0.577631	0.560682	0.109454	0.230858	0.560382	0.109152	0.330119	4.60881	5.24413	3.66676	3.926	GO:0000004	No GO term	GO:0000004	No GO term
Mtr.1402.1.S1_at		hypothetical protein predicted by Glimmer/Critica	3.8855	5.37357	0.00418602	0.0773903	0.57392	0.284164	0.80087	0.836153	0.725457	0.872957	0.61295	0.249024	0.591753	0.206943	0.00649	0.0410996	1.87391	0.228174	0.432366	9.53605	8.99548	8.79149	8.58834	GO:0000004	No GO term	GO:0000004	No GO term
Mtr.10168.1.S1_at		hypothetical protein predicted by Glimmer/Critica	5.173	5.36294	0.00148376	0.0423539	1.32438	0.527764	0.857475	1.08313	0.856701	0.887309	1.27192	0.508194	0.714289	0.484035	0.115488	0.237394	0.268553	0.00839842	0.0870078	5.85549	6.65392	6.11478	6.12309	GO:0000004	No GO term	GO:0000004	No GO term
Mtr.12351.1.S1_at		Expansin-A4 Short=AtEXPA4; AltName: Full=Alpha-expansin-4; Short=At-EXP4; Short=AtEx4; AltName: Full=Ath-ExpAlpha-1.6; Flags: Precursor;	9.1485	5.35893	0.00108694	0.0355007	0.659302	0.334733	0.814927	1.06	0.891009	0.889617	0.787519	0.494746	0.709931	0.111617	9.31073e-05	0.00239596	2.39221	0.0541732	0.244553	11.0142	10.8919	9.03507	9.71115	GO:0009826 GO:0009831 GO:0009828	unidimensional cell growth	GO:0003674	molecular_function
Mtr.7221.1.S1_at		Protein DEK	4.6876	5.33507	0.00253704	0.0583772	1.17276	0.736306	0.886587	2.07622	0.136365	0.726418	1.8099	0.138341	0.498573	0.223969	0.00560585	0.0374795	0.343708	0.0360382	0.201478	8.48744	9.38522	8.87344	8.76222	GO:0006614	SRP-dependent cotranslational protein targeting to membrane	GO:0005525 GO:0003723	GTP binding	KOG: Chromatin-associated protein Dek and related proteins, contains SAP DNA binding domain
Mtr.28493.1.S1_at		queuine tRNA-ribosyltransferase, putative	2.9051	5.31856	0.00267635	0.0601404	0.637436	0.35009	0.818292	1.27762	0.607489	0.856523	0.872087	0.724641	0.773623	0.452026	0.109437	0.230851	0.510743	0.170516	0.387686	5.8679	6.49025	5.41616	5.42291	GO:0000004	No GO term	GO:0000004	No GO term	KOG: Queuine-tRNA ribosyltransferase
Mtr.13424.1.S1_at		Probable histone H2B.3	7.7737	5.31374	0.000120299	0.0103871	1.39687	0.322374	0.811622	2.34075	0.0197732	0.534159	2.20296	0.00957665	0.169989	0.446388	0.0258394	0.0994701	0.128937	1.37729e-05	0.00127012	9.43296	9.48684	8.24745	8.58271	GO:0006334 GO:0051276	nucleosome assembly	GO:0003677	DNA binding	KOG: Histone H2B
Mtr.43617.1.S1_at		Receptor-like protein kinase 2 EC=2.7.11.1; Flags: Precursor;	6.037	5.27922	0.00355984	0.0707555	2.06055	0.155361	0.751002	2.20137	0.123246	0.713847	2.74021	0.0218502	0.251597	0.13053	0.000728495	0.00947604	0.319921	0.0321995	0.189945	9.37374	7.96232	7.17293	7.32193	GO:0007165	signal transduction	GO:0005515	protein binding	KOG: FOG: Leucine rich repeat
Mtr.27933.1.S1_at		expressed protein	3.2228	5.24078	4.83783e-06	0.00165785	0.910928	0.704392	0.882918	0.649374	0.0934169	0.695514	0.70467	0.0955512	0.447863	0.573888	0.0358379	0.121005	0.56208	0.0302876	0.184753	7.05202	7.40854	5.76288	6.86047	GO:0008150	biological_process	GO:0003674	molecular_function
Mtr.33426.1.S1_at		hypothetical protein predicted by Glimmer/Critica	1.9006	5.23688	0.00067744	0.0266822	0.814027	0.605394	0.870899	0.642925	0.274864	0.795838	0.649431	0.194963	0.553369	0.640397	0.270774	0.371143	0.569743	0.169374	0.386725	4.54844	4.18587	3.80735	4.23266	GO:0009414 GO:0006855 GO:0010118	response to water deprivation	GO:0008517 GO:0042626	folic acid transporter activity
Mtr.41225.1.S1_at		(3R)-hydroxymyristoyl-	5.2456	5.23481	0.00322197	0.0668492	0.804593	0.65333	0.876952	0.784378	0.616168	0.858017	0.735757	0.440567	0.690221	0.367646	0.0518878	0.15038	0.823318	0.687767	0.6263	9.8756	9.893	8.60437	9.09987	GO:0006633	fatty acid biosynthetic process	GO:0019171	3-hydroxyacyl-[acyl-carrier-protein] dehydratase activity
Mtr.22787.1.S1_at		expressed protein	2.6862	5.20762	8.37434e-05	0.00887879	0.620714	0.14618	0.746811	0.67284	0.222323	0.776167	0.55873	0.0367097	0.314724	0.384693	0.00768378	0.0457708	1.19521	0.575311	0.590065	6.87529	6.87529	5.1127	5.71699	GO:0008150	biological_process	GO:0003674	molecular_function
Mtr.52341.1.S1_at		hypothetical protein predicted by Glimmer/Critica	3.5655	5.19461	9.12946e-05	0.00921766	0.557569	0.0818622	0.683394	2.15667	0.0267529	0.563137	1.13081	0.638016	0.752478	0.197651	0.000107431	0.00263009	0.809965	0.51164	0.566642	8.37764	8.54844	7.72451	7.74483	GO:0008150	biological_process	GO:0000004	No GO term
Mtr.28814.1.S1_at		Nucleobase-ascorbate transporter 2 Short=AtNAT2;	2.7419	5.19156	0.00302845	0.0645027	1.13269	0.793713	0.893555	0.391173	0.0630368	0.655293	0.581193	0.175817	0.538046	0.370321	0.0505956	0.148225	1.17393	0.736649	0.641543	6.42291	7.05311	5.70874	5.89482	GO:0006810	transport	GO:0022857	No GO term	KOG: Xanthine/uracil transporters
Mtr.13391.1.S1_at		Protein TRANSPARENT TESTA 12	4.7581	5.191	0.00145243	0.0419389	1.18462	0.695823	0.882247	0.4589	0.0865242	0.688242	0.666088	0.259777	0.598282	0.333603	0.0206018	0.0867992	1.06224	0.888937	0.681392	9.33784	8.89087	8.42836	8.13904	GO:0006855	multidrug transport	GO:0015297 GO:0005215	antiporter activity	KOG: Uncharacterized membrane protein, predicted efflux pump
Mtr.8674.1.S1_at		serine/threonine protein phosphatase PP1 isozyme 3 (TOPP3) / phosphoprotein phosphatase 1	7.2889	5.16674	8.73002e-05	0.00903355	2.03958	0.0366334	0.593229	1.06569	0.840735	0.885315	1.67796	0.0593888	0.379737	0.0466281	5.10522e-08	2.60929e-05	1.9097	0.0548942	0.246113	9.54998	9.10276	9.39618	9.2329	GO:0006470	protein amino acid dephosphorylation	GO:0004722	protein serine/threonine phosphatase activity	KOG: Serine/threonine specific protein phosphatase PP1, catalytic subunit
Mtr.23182.1.S1_at		Probable C-terminal domain small phosphatase EC=3.1.3.16;	2.5061	5.15714	0.00130123	0.0393413	0.990132	0.981368	0.91118	0.758262	0.517589	0.842616	0.826053	0.583451	0.738439	0.591936	0.228277	0.341334	0.43632	0.0653499	0.266001	6.92244	7.64169	4.853	5.48543	GO:0000004	No GO term	GO:0016791	phosphoric monoester hydrolase activity	KOG: TFIIF-interacting CTD phosphatase, including NLI-interacting factor (involved in RNA polymerase II regulation)
Mtr.41196.1.S1_at		Villin-1	4.8059	5.14416	0.00223136	0.0541184	2.00142	0.140934	0.743888	0.657551	0.362744	0.815174	1.20091	0.622969	0.748676	0.128119	0.000331541	0.0054907	1.15294	0.754443	0.646873	9.06743	8.2854	7.57969	7.40259	GO:0007010	cytoskeleton organization and biogenesis	GO:0003779	actin binding
Mtr.25631.1.S1_s_at		Cullin-1	2.5857	5.14381	0.00526864	0.0882258	1.6658	0.326984	0.813713	0.661887	0.425435	0.826571	1.06726	0.876361	0.802929	0.339368	0.0484454	0.144552	0.519561	0.213079	0.422112	6.00899	7.68299	6.1375	5.32553	GO:0007049	cell cycle	GO:0005515	protein binding	KOG: Cullins
Mtr.37333.1.S1_at		60S ribosomal protein L13a-4	10.2798	5.13521	0.000545965	0.0237042	1.56373	0.252596	0.795677	1.19568	0.641315	0.863111	1.51769	0.193906	0.552836	0.161874	0.000203712	0.00396232	0.643409	0.258852	0.452096	10.7857	11.5188	9.52454	10.2981	GO:0006412	translation	GO:0003735	structural constituent of ribosome	KOG: 60S ribosomal protein L13a
Mtr.30038.1.S1_at		hypothetical protein predicted by Glimmer/Critica	4.3759	5.11721	0.00505937	0.0862846	1.87148	0.228264	0.785356	1.97679	0.192063	0.763719	2.39201	0.0489361	0.352284	0.0883702	0.000197191	0.00388093	0.597745	0.318766	0.486896	5.16189	5.82273	5.30743	5.37156	GO:0000004	No GO term	GO:0000004	No GO term
Mtr.30915.1.S1_at		hypothetical protein predicted by Glimmer/Critica	4.8602	5.11041	0.00138736	0.0408655	0.97257	0.947909	0.908802	0.780257	0.562168	0.850321	0.831967	0.598314	0.743096	0.313484	0.014099	0.0684309	0.822565	0.647489	0.614047	6.83542	6.11061	6.47086	6.0268	GO:0000004	No GO term	GO:0000004	No GO term
Mtr.8330.1.S1_at		hypothetical protein predicted by Glimmer/Critica	2.1816	5.1021	0.000155405	0.0117958	0.629545	0.177373	0.764557	0.730499	0.35219	0.814101	0.595796	0.0712961	0.406178	0.478144	0.0392173	0.127757	0.891345	0.730025	0.639552	4.55459	4.34341	3.79701	3.848	GO:0000004	No GO term	GO:0000004	No GO term
Mtr.42284.1.S1_at		aspartyl protease family protein	4.9647	5.08763	0.00207805	0.0520947	0.62115	0.295626	0.804771	0.601525	0.265452	0.793025	0.518761	0.0871186	0.43516	0.255917	0.00718744	0.0439389	2.05558	0.121685	0.342843	10.0055	10.3108	9.58177	9.77165	GO:0006508	proteolysis	GO:0004194	pepsin A activity	KOG: Aspartyl protease
Mtr.31360.1.S1_at		G2/mitotic-specific cyclin S13-7 AltName: Full=B-like cyclin; Flags: Fragment;	3.0464	5.08243	0.000181739	0.0128222	1.66681	0.144006	0.745468	0.450503	0.0293444	0.572215	0.826144	0.491394	0.709043	0.509231	0.0596651	0.16258	0.514553	0.0632573	0.262467	9.12799	9.85658	7.90147	8.47168	GO:0009651 GO:0051726 GO:0010332	response to salt stress	GO:0016538	cyclin-dependent protein kinase regulator activity	KOG: Cyclin B and related kinase-activating proteins
Mtr.15511.1.S1_at		DNA replication complex GINS protein PSF1 AltName: Full=GINS complex subunit 1;	5.3669	5.05159	0.00441329	0.0796731	2.47818	0.0808917	0.680914	1.29691	0.600058	0.856083	2.17785	0.0680685	0.398572	0.407649	0.0840227	0.198712	0.151093	0.00139668	0.0265637	7.25077	8.19426	6.55612	6.94603	GO:0008150	biological_process	GO:0003674	molecular_function	KOG: Predicted alpha-helical protein, potentially involved in replication/repair
Mtr.10646.1.S1_at		50S ribosomal protein L4, chloroplastic AltName: Full=CL4; AltName: Full=R-protein L4; Flags: Precursor;	8.0844	5.04304	0.00126055	0.0387665	1.90613	0.136503	0.742849	1.97488	0.117702	0.712218	2.41989	0.0184466	0.233271	0.165378	0.00051059	0.00746266	0.31852	0.0136138	0.117378	9.43338	9.52845	9.08826	9.05826	GO:0006412	translation	GO:0008266 GO:0003735	poly(U) binding	KOG: Mitochondrial/chloroplast ribosomal protein L4
Mtr.28787.1.S1_at		expressed protein	3.5465	5.04292	1.62757e-05	0.0033766	2.39186	0.00448205	0.356931	1.84227	0.0337599	0.582514	2.68777	0.000316468	0.0268507	0.19826	1.62547e-05	0.000762722	0.226983	4.20961e-05	0.00268439	4.50462	5.18982	3.8679	4.03562	GO:0006499	N-terminal protein myristoylation	GO:0000004	No GO term
Mtr.10211.1.S1_at		Uncharacterized basic helix-loop-helix protein At1g64625	3.8166	5.03612	0.00444149	0.0799209	1.02809	0.955196	0.909442	0.3702	0.0580759	0.647171	0.525185	0.124381	0.4846	0.370924	0.0585159	0.160758	1.40653	0.49249	0.558806	10.2612	9.5947	9.2635	8.98043	GO:0045449 GO:0010078 GO:0048364 GO:0010479	regulation of transcription	GO:0003700 GO:0016563 GO:0042803	transcription factor activity
Mtr.35474.1.S1_at		Chromo domain-containing protein LHP1 AltName: Full=Protein LIKE HETEROCHROMATIN PROTEIN 1; AltName: Full=Protein TERMINAL FLOWER 2;	8.4168	5.03492	0.000983913	0.0333026	1.7141	0.195287	0.773149	1.71597	0.194435	0.76413	2.05288	0.0424193	0.333196	0.161011	0.000337083	0.00553758	0.419379	0.0449253	0.224357	8.50978	9.27705	8.35975	8.71733	GO:0000004	No GO term	GO:0000004	No GO term
Mtr.7713.1.S1_at		hypothetical protein predicted by Glimmer/Critica	2.5078	5.02345	0.00211894	0.0526384	0.650346	0.340599	0.815797	0.596248	0.255184	0.78707	0.531758	0.0969279	0.450596	0.550263	0.191787	0.312343	0.932945	0.875995	0.678561	6.46434	6.48704	5.4363	5.96578	GO:0006468	protein amino acid phosphorylation	GO:0016301 GO:0004675	kinase activity
Mtr.39192.1.S1_at		hypothetical protein predicted by Glimmer/Critica	8.6135	5.01439	0.00435101	0.0791412	2.41249	0.0874725	0.693104	1.36083	0.532453	0.845093	2.20892	0.0621484	0.386017	0.179254	0.00275321	0.0236103	0.338878	0.0400794	0.212637	8.32193	8.37808	6.88753	7.33002	GO:0000004	No GO term	GO:0000004	No GO term
Mtr.8839.1.S1_at		expressed protein	7.7473	4.99794	0.000277184	0.0156295	1.97962	0.0648259	0.663949	1.09504	0.794925	0.880299	1.67497	0.0851867	0.430891	0.0847441	2.78566e-06	0.00028129	1.08915	0.806835	0.661706	9.74416	9.36304	8.75722	8.87836	GO:0010189	vitamin E biosynthetic process	GO:0050342	tocopherol O-methyltransferase activity	KOG: SAM-dependent methyltransferases
Mtr.35248.1.S1_at		AP2-like ethylene-responsive transcription factor ANT AltName: Full=Protein AINTEGUMENTA; AltName: Full=Complementing a protein kinase C mutant protein 1; AltName: Full=Protein DRAGON; AltName: Full=Protein OVULE MUTANT;	1.8274	4.98426	3.0823e-07	0.000281668	0.598133	0.0147827	0.500055	0.600751	0.0154973	0.500325	0.505431	0.000432502	0.0324044	0.664079	0.0446097	0.137401	0.84079	0.368448	0.508591	6.24793	7.76553	5.07468	5.42626	GO:0007276 GO:0006355 GO:0009887	gametogenesis	GO:0003677 GO:0003700	DNA binding
Mtr.9369.1.S1_at		kinase interacting family protein	8.2339	4.98328	0.000471733	0.0217352	1.71312	0.15851	0.753313	1.12229	0.754988	0.876045	1.54618	0.161858	0.524386	0.0461475	3.65285e-07	8.98917e-05	2.26175	0.0397508	0.211753	8.67701	9.11504	8.11426	8.53294	GO:0008150	biological_process	GO:0003674	molecular_function
Mtr.26439.1.S1_x_at		hypothetical protein predicted by Glimmer/Critica	3.9988	4.97856	0.00013496	0.0108906	0.541044	0.0719385	0.671482	0.624479	0.15869	0.742466	0.485103	0.0135826	0.201294	1.01725	0.957764	0.642031	0.584409	0.111192	0.331865	4.1375	3.848	3.90689	3.926	GO:0000004	No GO term	GO:0000004	No GO term
Mtr.9595.1.S1_at		glycosyl hydrolase family 3 protein	8.0069	4.91922	5.41758e-05	0.00710671	0.836043	0.543683	0.860411	0.786184	0.416917	0.823965	0.755965	0.252808	0.593847	0.412228	0.0075801	0.0454227	0.750263	0.334479	0.493969	11.0761	10.3992	9.1114	9.58965	GO:0005975	carbohydrate metabolic process	GO:0004553	hydrolase activity, hydrolyzing O-glycosyl compounds
Mtr.23765.1.S1_at		expressed protein	3.9097	4.90668	0.00563333	0.0914916	1.08618	0.869379	0.900459	1.03779	0.941156	0.894909	1.08312	0.845796	0.796721	0.269303	0.0178257	0.07915	0.671363	0.432592	0.53543	5.73335	6.58646	5.90448	6.1127	GO:0000004	No GO term	GO:0000004	No GO term
Mtr.22932.1.S1_at		Condensin complex subunit 3 AltName: Full=Non-SMC condensin I complex subunit G; AltName: Full=Chromosome-associated protein G; AltName: Full=Chromosome assembly protein xCAP-G; AltName: Full=Condensin subunit CAP-G;	2.8158	4.90363	0.00121832	0.0380897	0.729072	0.443492	0.838595	0.988005	0.976421	0.897896	0.803563	0.514806	0.716671	0.589346	0.207438	0.325267	0.480377	0.087535	0.301918	6.27612	7.0045	4.71149	5.44956	GO:0007076 GO:0009793	mitotic chromosome condensation	GO:0005488	binding	KOG: Chromosome condensation complex Condensin, subunit G
Mtr.8756.1.S1_at		Tubulin beta-8 chain AltName: Full=Beta-8-tubulin;	10.4128	4.90303	0.00342748	0.0696395	2.14596	0.117116	0.727491	1.41197	0.464452	0.834393	2.09394	0.0673881	0.397075	0.2265	0.0054931	0.0368964	0.297181	0.0183627	0.14081	11.5703	10.7402	8.4672	9.40472	GO:0009409 GO:0007017	response to cold	GO:0005200	structural constituent of cytoskeleton	KOG: Beta tubulin
Mtr.5721.1.S1_s_at		subtilase family protein	3.7153	4.87465	0.000620066	0.0253986	0.780091	0.511405	0.853269	0.954012	0.900242	0.890392	0.821233	0.52344	0.71981	0.330177	0.00881763	0.0499553	0.834855	0.632021	0.609253	3.75489	7.01123	6.22882	5.71973	GO:0006508	proteolysis	GO:0004289	subtilase activity
Mtr.39960.1.S1_at		hypothetical protein predicted by Glimmer/Critica	3.2665	4.86337	0.00156857	0.0438474	1.21886	0.638053	0.874869	0.729962	0.45689	0.832407	0.925058	0.8201	0.791618	0.559934	0.179603	0.301238	0.412735	0.0482993	0.231765	6.65821	7.38716	7.70113	7.51175	GO:0000004	No GO term	GO:0000004	No GO term
Mtr.10613.1.S1_at		GDP-mannose 4,6-dehydratase	8.8343	4.85771	0.00436646	0.0791642	0.759556	0.5695	0.865342	0.724958	0.506759	0.840771	0.671813	0.319143	0.63314	0.199491	0.00380577	0.0290586	1.87401	0.203791	0.415341	11.1596	10.9341	9.29852	9.93177	GO:0009826 GO:0042351	unidimensional cell growth	GO:0008446	GDP-mannose 4,6-dehydratase activity
Mtr.15318.1.S1_at		thioredoxin	2.5063	4.8481	2.12522e-06	0.0010343	0.769813	0.241431	0.791193	0.781468	0.268338	0.793737	0.71263	0.0719741	0.407925	0.3323	0.00011535	0.00275889	1.03181	0.885913	0.680843	8.49225	8.04603	7.20555	7.50064	GO:0006662 GO:0045454	glycerol ether metabolic process	GO:0030508	thiol-disulfide exchange intermediate activity	KOG: Thioredoxin-like protein
Mtr.25726.1.S1_s_at		expressed protein	3.6641	4.80392	0.00127146	0.0388223	1.11645	0.785962	0.892994	1.03528	0.931804	0.893871	1.10137	0.770695	0.782472	0.364273	0.0226736	0.0922578	0.494402	0.0971082	0.314443	5.14975	5.10014	5.83542	5.27426	GO:0008150	biological_process	GO:0003674	molecular_function
Mtr.16301.1.S1_at		expressed protein	5.3819	4.79512	0.00314157	0.0656728	1.44674	0.422303	0.834688	1.20211	0.686794	0.867442	1.44618	0.328765	0.638851	0.141508	0.000529938	0.00763487	0.847399	0.716683	0.635327	8.76222	8.1814	7.51491	7.52435	GO:0008150	biological_process	GO:0003674	molecular_function
Mtr.26675.1.S1_at		hypothetical protein predicted by Glimmer/Critica	2.554	4.78422	9.1983e-05	0.00921766	0.589172	0.0959613	0.702045	0.852241	0.599572	0.855947	0.631737	0.0783939	0.418723	0.670364	0.199463	0.31878	0.620975	0.13055	0.351654	3.3505	3.27798	3.29278	3.33628	GO:0006511	ubiquitin-dependent protein catabolic process	GO:0008233	peptidase activity
Mtr.11890.1.S1_at		hypothetical protein predicted by Glimmer/Critica	5.9288	4.7775	0.00184502	0.0483694	2.34332	0.058368	0.659134	1.07084	0.87154	0.889031	1.8466	0.0908493	0.441798	0.0660637	8.67685e-06	0.000532419	1.26264	0.583428	0.592869	6.20555	6.99661	5.91409	6.01569	GO:0000004	No GO term	GO:0000004	No GO term
Mtr.31649.1.S1_at		Serine/threonine-protein kinase BRI1-like 1 EC=2.7.11.1; AltName: Full=BRASSINOSTEROID INSENSITIVE 1-like protein 1; Flags: Precursor;	7.438	4.75057	0.00263927	0.0596484	0.7968	0.60884	0.871216	0.509932	0.141815	0.730131	0.548581	0.111036	0.467037	0.543999	0.181387	0.302963	0.952346	0.912043	0.687728	7.86913	8.69836	8.92095	8.92184	GO:0006468	protein amino acid phosphorylation	GO:0016301	kinase activity
Mtr.10805.1.S1_at		Calcium-binding allergen Bet v 3 AltName: Full=Allergen Bet v III; AltName: Allergen=Bet v 3;	4.8601	4.74071	0.00554003	0.090635	1.65262	0.313915	0.809037	1.06775	0.893683	0.889617	1.46026	0.351415	0.649874	0.253733	0.0121591	0.0617753	0.471124	0.13919	0.360325	9.54206	9.74366	8.36501	9.15305	GO:0008150	biological_process	GO:0005509	calcium ion binding	KOG: Calmodulin and related proteins (EF-Hand superfamily)
Mtr.37906.1.S1_at		4,5-DOPA dioxygenase extradiol-like protein EC=1.13.-.-;	6.0603	4.73419	0.00234277	0.0554358	1.17912	0.704872	0.882918	0.49366	0.118628	0.712294	0.697147	0.316819	0.63173	0.274525	0.00832887	0.0482642	1.32186	0.5231	0.570214	9.76404	10.2184	9.58271	10.0243	GO:0006725 GO:0006118	aromatic compound metabolic process	GO:0016491	oxidoreductase activity
Mtr.49284.1.S1_at		Uncharacterized protein At2g34160	6.2537	4.72786	0.00364229	0.0717964	1.07169	0.880554	0.902624	0.594947	0.269392	0.794138	0.740795	0.429818	0.685199	0.207096	0.00330753	0.02658	1.60183	0.314587	0.484812	9.2937	9.33963	8.89057	8.91439	GO:0008150	biological_process	GO:0003676	nucleic acid binding
Mtr.43995.1.S1_at		expressed protein	2.5189	4.72134	0.00081616	0.02989	0.635567	0.243548	0.791784	0.731659	0.415941	0.823838	0.600224	0.114631	0.471758	0.440304	0.0439653	0.136443	1.03446	0.92894	0.691265	8.46679	8.0677	6.04658	6.86171	GO:0000004	No GO term	GO:0000004	No GO term
Mtr.42133.1.S1_at		Probable inactive receptor kinase At4g23740 Flags: Precursor;	4.2111	4.71009	0.00552809	0.090635	0.82797	0.699696	0.882345	0.845147	0.730884	0.874061	0.788191	0.552779	0.728754	0.412091	0.0843555	0.199114	0.73626	0.533229	0.573986	6.63952	6.73064	5.15785	5.40599	GO:0006468 GO:0007169	protein amino acid phosphorylation	GO:0005524 GO:0016301 GO:0004674	ATP binding	KOG: Serine/threonine protein kinase
Mtr.44176.1.S1_at		squalene monooxygenase, putative / squalene epoxidase, putative	3.9748	4.70181	0.00383368	0.07414	0.772163	0.577924	0.86664	0.902558	0.824628	0.884331	0.786061	0.526422	0.721394	0.492066	0.139369	0.263582	0.620194	0.309827	0.482395	8.05853	7.76155	7.55075	7.3906	GO:0016126	sterol biosynthetic process	GO:0016491	oxidoreductase activity	KOG: Squalene monooxygenase
Mtr.47032.1.S1_at		WD-40 repeat-containing protein MSI3	5.8809	4.68016	0.0030922	0.0651018	1.15544	0.747096	0.887338	0.957811	0.923232	0.892692	1.06992	0.853262	0.797943	0.487124	0.122536	0.245129	0.396345	0.052377	0.240515	8.95565	10.1539	8.52199	9.04139	GO:0008150	biological_process	GO:0003674	molecular_function	KOG: Nucleosome remodeling factor, subunit CAF1/NURF55/MSI1
Mtr.38628.1.S1_at		expressed protein	4.2529	4.66476	0.00164903	0.0453048	1.08088	0.849893	0.898621	1.27994	0.550264	0.848959	1.24159	0.521615	0.718808	0.247863	0.00346713	0.0273531	0.62516	0.262807	0.454375	7.34696	7.3443	6.99887	7.21237	GO:0009793	embryonic development (sensu Magnoliophyta)	GO:0003674	molecular_function
Mtr.28304.1.S1_at		transcriptional factor B3 family	2.9028	4.66034	0.00152075	0.0430756	0.728735	0.440619	0.838189	0.677224	0.344653	0.813874	0.624503	0.169277	0.531977	0.85179	0.693709	0.567976	0.510444	0.112762	0.333923	5.19377	7.01569	5.22882	5.4363	GO:0006355	regulation of transcription, DNA-dependent	GO:0003677 GO:0003700	DNA binding
Mtr.50247.1.S1_at		Sugar transport protein 13 AltName: Full=Hexose transporter 13; AltName: Full=Multicopy suppressor of snf4 deficiency protein 1;	2.2868	4.62031	5.87881e-07	0.000433908	0.931929	0.712198	0.884018	0.712179	0.0900569	0.691314	0.760877	0.0942088	0.445817	0.619098	0.0216767	0.0897254	0.526742	0.00372584	0.0516579	7.03232	10.7635	9.14006	9.59283	GO:0016310	phosphorylation	GO:0015144 GO:0009679 GO:0005358 GO:0005351	carbohydrate transporter activity	KOG: Predicted transporter (major facilitator superfamily)
Mtr.4089.1.S1_x_at		hypothetical protein predicted by Glimmer/Critica	2.3828	4.61128	0.00312253	0.0654889	0.835609	0.686363	0.881042	0.579144	0.229475	0.778151	0.616396	0.194135	0.553011	0.456771	0.0923193	0.209931	0.981048	0.965593	0.698552	3.54844	3.26303	3.16993	3.16993	GO:0000004	No GO term	GO:0000004	No GO term
Mtr.1082.1.S1_at		aldose 1-epimerase family protein	3.7177	4.60452	0.00448325	0.0804024	0.968865	0.945934	0.908517	0.5199	0.174068	0.753976	0.633075	0.240834	0.586161	0.245533	0.0077848	0.0461088	1.75599	0.238339	0.438925	9.58628	8.73606	7.90026	8.072	GO:0006012	galactose metabolic process	GO:0004034	aldose 1-epimerase activity	KOG: UDP-glucose 4-epimerase/UDP-sulfoquinovose synthase
Mtr.40219.1.S1_at		Actin-97	9.4767	4.59173	0.000176548	0.0126847	1.49869	0.211319	0.776334	0.689843	0.249444	0.784643	1.02245	0.931281	0.812105	0.24266	0.000353548	0.00570444	0.868091	0.654705	0.616211	12.7121	11.3906	9.54187	10.2176	GO:0030036	actin cytoskeleton organization and biogenesis	GO:0005200	structural constituent of cytoskeleton	KOG: Actin and related proteins
Mtr.45783.1.S1_at		Zinc-binding alcohol dehydrogenase domain-containing protein 2 EC=1.-.-.-;	3.5391	4.57797	0.000353594	0.0180467	1.45355	0.278913	0.80087	0.740014	0.380155	0.817755	1.04982	0.860502	0.799399	0.299653	0.00246398	0.0219163	0.677699	0.260784	0.453399	9.0954	9.15228	8.35491	8.32912	GO:0008152	metabolic process	GO:0016491 GO:0008270	oxidoreductase activity	KOG: Predicted NAD-dependent oxidoreductase
Mtr.39161.1.S1_at		Equilibrative nucleoside transporter 3 AltName: Full=Solute carrier family 29 member 3;	3.6696	4.56963	0.00436253	0.0791642	0.892906	0.806605	0.894829	0.792932	0.617187	0.858349	0.79438	0.544405	0.726553	0.708429	0.459962	0.475456	0.436295	0.0877539	0.302379	7.71493	6.83162	5.96347	6.21529	GO:0006810	transport	GO:0010174	nucleoside transporter activity, against a concentration gradient	KOG: Nucleoside transporter
Mtr.10683.1.S1_at		Putative DNA-binding protein ESCAROLA	10.3892	4.55217	0.000371813	0.0185571	1.88834	0.0757941	0.676137	1.38452	0.344805	0.813874	1.89781	0.0325101	0.299869	0.0896008	2.61624e-06	0.000270929	0.937757	0.849844	0.671907	11.1613	10.6362	10.1365	10.0477	GO:0008150	biological_process	GO:0003674	molecular_function
Mtr.29740.1.S1_at		hypothetical protein predicted by Glimmer/Critica	3.8362	4.54206	0.00419697	0.0774957	1.79201	0.214487	0.777025	0.962184	0.932906	0.893877	1.43791	0.338726	0.643657	0.293398	0.015523	0.072644	0.435204	0.0841714	0.297226	3.848	3.90689	3.6893	3.66676	GO:0000004	No GO term	GO:0000004	No GO term
Mtr.20966.1.S1_at		DNA-binding family protein	2.4894	4.54127	0.00157162	0.0438689	1.05109	0.901159	0.904343	0.877568	0.745156	0.87495	0.947575	0.869453	0.80176	0.338841	0.0149024	0.0708881	0.70454	0.388544	0.517132	6.25927	6.3505	5.16189	5.63227	GO:0000004	No GO term	GO:0003677	DNA binding
Mtr.34751.1.S1_at		glycosyl hydrolase family 3	6.2622	4.52858	0.00104544	0.0346524	1.34601	0.439683	0.837911	2.22999	0.0487296	0.623404	2.08082	0.0297607	0.288604	0.0585805	1.47841e-06	0.000198046	1.25584	0.551947	0.581098	8.9571	8.18388	7.15684	7.54303	GO:0005975	carbohydrate metabolic process	GO:0004553	hydrolase activity, hydrolyzing O-glycosyl compounds
Mtr.40331.1.S1_at		chalcone-flavanone isomerase (chalcone isomerase) (CHI), putative	9.5333	4.52721	0.000209522	0.0137935	0.784523	0.449624	0.840187	0.924947	0.80633	0.881356	0.807511	0.41536	0.679418	0.335399	0.00318749	0.0259543	0.907579	0.760701	0.648444	11.8734	11.5138	10.1042	10.3431	GO:0009813	flavonoid biosynthetic process	GO:0045430	chalcone isomerase activity
Mtr.30089.1.S1_at		hypothetical protein predicted by Glimmer/Critica	4.4187	4.52399	0.00017772	0.012702	0.874085	0.667567	0.878899	0.601063	0.117988	0.712294	0.651102	0.107453	0.462723	0.372843	0.00571756	0.0378984	1.12844	0.699597	0.629831	4.90689	4.51096	4.41954	4.32193	GO:0000004	No GO term	GO:0000004	No GO term
Mtr.31914.1.S1_at		Serine/threonine-protein kinase HT1 EC=2.7.11.1; AltName: Full=High leaf temperature protein 1;	3.0687	4.521	0.00130231	0.0393413	0.989599	0.978646	0.910878	0.474285	0.0708999	0.666882	0.603947	0.128469	0.489102	0.442053	0.0503422	0.147792	1.06609	0.869927	0.677447	7.6575	7.40854	6.56682	6.72928	GO:0006468	protein amino acid phosphorylation	GO:0016301 GO:0004712	kinase activity	KOG: Tyrosine kinase specific for activated (GTP-bound) p21cdc42Hs
Mtr.9717.1.S1_at		Wall-associated receptor kinase-like 14 EC=2.7.11.-; Flags: Precursor;	5.2387	4.4849	0.00351221	0.0703508	0.31063	0.0167529	0.517007	0.484205	0.116184	0.71172	0.282823	0.00282156	0.0928994	0.673473	0.378102	0.436315	2.20118	0.0897034	0.304531	7.84612	8.18735	8.04111	8.05365	GO:0006468	protein amino acid phosphorylation	GO:0016301	kinase activity	KOG: Serine/threonine protein kinase
Mtr.10819.1.S1_at		Glucan endo-1,3-beta-glucosidase-like protein 3 Flags: Precursor;	11.8639	4.4651	0.000506247	0.0225931	1.25673	0.512733	0.853651	1.07549	0.833806	0.885017	1.22245	0.481503	0.705103	0.110848	9.93436e-06	0.000580235	1.49484	0.256404	0.450539	11.9515	12.2819	10.9431	11.3132	GO:0008150	biological_process	GO:0003674	molecular_function
Mtr.35476.1.S1_at		expressed protein	8.2521	4.46088	0.000100084	0.00966985	1.38745	0.271853	0.800176	1.1082	0.725515	0.872962	1.33216	0.239932	0.585581	0.334827	0.00165854	0.0166701	0.435437	0.0109503	0.102614	8.00225	8.28494	7.84987	8.07468	GO:0008150	biological_process	GO:0003674	molecular_function
Mtr.43626.1.S1_at		Remorin AltName: Full=DNA-binding protein;	9.7378	4.45243	0.00388081	0.0745929	2.17834	0.0964186	0.702874	1.82134	0.192267	0.763728	2.50617	0.0215111	0.249958	0.04641	3.93501e-06	0.000335198	1.21976	0.657633	0.616819	9.25408	9.2182	7.98299	8.35447	GO:0008150	biological_process	GO:0000004	No GO term
Mtr.30187.1.S1_x_at		hypothetical protein predicted by Glimmer/Critica	3.6102	4.44918	0.00545468	0.0900835	1.90067	0.184128	0.768168	1.12381	0.803767	0.881355	1.65857	0.19912	0.555527	0.316301	0.024576	0.0965765	0.332674	0.0304927	0.18535	5.75756	5.89482	4.87774	5.15381	GO:0000004	No GO term	GO:0000004	No GO term
Mtr.41633.1.S1_at		vacuolar ATP synthase subunit E, putative / V-ATPase E subunit, putative / vacuolar proton pump E subunit, putative	6.8705	4.43203	0.000504896	0.0225853	1.18671	0.620963	0.872249	1.32033	0.425204	0.826551	1.34902	0.296432	0.620671	0.364796	0.00931675	0.0518455	0.394748	0.014967	0.124432	10.2958	9.74567	7.29094	8.38024	GO:0015986	ATP synthesis coupled proton transport	GO:0046933 GO:0046961	hydrogen ion transporting ATP synthase activity, rotational mechanism	KOG: Vacuolar H+-ATPase V1 sector, subunit E
Mtr.12083.1.S1_at		ribosomal protein-related	8.6527	4.43099	5.57149e-05	0.00721601	1.14234	0.629254	0.874152	1.21105	0.489068	0.837352	1.24157	0.341834	0.645415	0.630854	0.108331	0.229582	0.258591	0.000147333	0.00614007	9.50064	9.38176	8.86202	9.10905	GO:0008150	biological_process	GO:0003674	molecular_function
Mtr.8316.1.S1_at		Pentatricopeptide repeat-containing protein At2g20710, mitochondrial Flags: Precursor;	5.1126	4.41845	0.00324369	0.0671492	1.26006	0.595555	0.870673	0.56278	0.19723	0.764525	0.795218	0.52023	0.71815	0.269365	0.00754031	0.0453146	1.18484	0.696306	0.629248	8.29554	8.86913	7.96751	8.11478	GO:0008150	biological_process	GO:0005488	binding	KOG: FOG: PPR repeat
Mtr.40232.1.S1_s_at		geranylgeranyl reductase	7.7444	4.41843	0.000261342	0.0151289	1.85547	0.068156	0.665756	1.15194	0.659683	0.86504	1.65929	0.0673375	0.396974	0.223622	0.000242221	0.00442628	0.473517	0.0311232	0.186995	8.57667	7.95187	8.01903	7.61985	GO:0015995	chlorophyll biosynthetic process	GO:0045550	geranylgeranyl reductase activity
Mtr.12091.1.S1_at		Taxadien-5-alpha-ol O-acetyltransferase EC=2.3.1.162; AltName: Full=Taxa-4(20),11(12)-dien-5alpha-ol-O-acetyltransferase; Short=Taxadienol acetyltransferase;	3.8712	4.41771	0.00011481	0.0101866	0.671375	0.188314	0.7687	0.98026	0.945956	0.89577	0.756608	0.255786	0.596012	1.02443	0.93461	0.636324	0.33575	0.00178898	0.0312943	6.76421	9.35843	7.70183	7.69418	GO:0008150	biological_process	GO:0016740	transferase activity
Mtr.17912.1.S1_at		hypothetical protein predicted by Glimmer/Critica	3.4867	4.41059	0.00350941	0.0703508	0.583017	0.229018	0.785356	0.531677	0.16261	0.745875	0.458021	0.0418493	0.331724	0.998043	0.996429	0.651019	0.732867	0.481326	0.555338	3.85798	3.89724	3.72247	3.7761	GO:0008152	metabolic process	GO:0016491	oxidoreductase activity
Mtr.40918.1.S1_at		Dual specificity protein kinase shkC EC=2.7.11.1; AltName: Full=SH2 domain-containing protein C; AltName: Full=SH2 domain-containing protein 3;	6.3304	4.39492	0.00153841	0.0433836	0.960496	0.917985	0.90574	0.563891	0.157079	0.742193	0.664447	0.212714	0.566929	0.533632	0.123252	0.245999	0.787256	0.543565	0.577912	9.28979	8.50263	7.92006	8.03672	GO:0006468	protein amino acid phosphorylation	GO:0016301 GO:0004712	kinase activity	KOG: Tyrosine kinase specific for activated (GTP-bound) p21cdc42Hs
Mtr.28320.1.S1_at		expressed protein	6.7092	4.38967	0.00435928	0.0791447	1.39382	0.464577	0.843956	1.17564	0.71972	0.872278	1.38991	0.376475	0.661522	0.703694	0.439433	0.465531	0.197562	0.00223946	0.0363625	6.86047	6.59096	6.13134	6.37504	GO:0000004	No GO term	GO:0000004	No GO term
Mtr.37168.1.S1_at		CTP synthase, putative / UTP--ammonia ligase, putative	5.0517	4.37833	0.00148275	0.0423539	0.939028	0.871434	0.900846	0.675743	0.321144	0.80857	0.738426	0.346382	0.647282	0.262221	0.00312941	0.0256869	1.37266	0.420054	0.529859	8.89239	10.3216	11.0914	10.4496	GO:0009793	embryonic development (sensu Magnoliophyta)	GO:0003883	CTP synthase activity	KOG: CTP synthase (UTP-ammonia lyase)
Mtr.44181.1.S1_at		phosphomevalonate kinase	8.1372	4.37156	0.000709435	0.0273598	2.11027	0.0490758	0.636174	1.12608	0.738565	0.874731	1.78076	0.0609222	0.383153	0.445757	0.0350399	0.119522	0.215952	0.00050743	0.0135787	10.5855	10.0629	8.65499	9.17717	GO:0016310	phosphorylation	GO:0005524 GO:0016301	ATP binding	KOG: Phosphomevalonate kinase
Mtr.36892.1.S1_at		hypothetical protein predicted by Glimmer/Critica	3.0864	4.36148	6.5366e-05	0.00775616	0.571095	0.0563887	0.653659	2.15757	0.0123919	0.473569	1.14934	0.539183	0.725046	0.324232	0.000822209	0.0102804	0.573903	0.0583342	0.253229	3.29278	3.37851	2.96347	3.15381	GO:0000004	No GO term	GO:0000004	No GO term
Mtr.7249.1.S1_at		hydroxycinnamoyl benzoyltransferase-related	2.5516	4.34224	0.00487153	0.0848579	0.657232	0.361925	0.821445	0.474486	0.115385	0.7117	0.459863	0.0497628	0.354775	0.477758	0.118509	0.240887	1.54574	0.34466	0.498432	7.74349	7.45861	5.853	6.08534	GO:0008150	biological_process	GO:0016740	transferase activity
Mtr.7525.1.S1_at		MADS-box protein SVP AltName: Full=Protein SHORT VEGETATIVE PHASE;	8.861	4.33369	0.00408874	0.0766077	1.08841	0.848086	0.898621	0.347316	0.0277278	0.567799	0.522811	0.0873085	0.435189	0.40069	0.0523693	0.151116	1.52341	0.348035	0.499875	7.31016	11.5159	11.3084	11.2689	GO:0016481 GO:0009266 GO:0009910 GO:0048438	negative regulation of transcription	GO:0003700 GO:0000900	transcription factor activity
Mtr.38126.1.S1_at		1-aminocyclopropane-1-carboxylate oxidase homolog 1	2.8065	4.33313	0.00115498	0.0366961	1.12715	0.7494	0.887893	0.330312	0.00863768	0.432992	0.517533	0.0442317	0.338319	0.649176	0.258342	0.362464	0.954836	0.901698	0.684642	7.91229	9.01848	8.32328	8.46066	GO:0019748 GO:0010421	secondary metabolic process	GO:0016706	oxidoreductase activity, acting on paired donors, with incorporation or reduction of molecular oxygen, 2-oxoglutarate as one donor, and incorporation of one atom each of oxygen into both donors	KOG: Iron/ascorbate family oxidoreductases
Mtr.41552.1.S1_at		BRASSINOSTEROID INSENSITIVE 1-associated receptor kinase 1 Short=BRI1-associated receptor kinase 1; EC=2.7.11.1; AltName: Full=Somatic embryogenesis receptor-like kinase 3; Flags: Precursor;	5.1117	4.30487	0.00568365	0.091876	0.771133	0.575571	0.866491	1.49163	0.392365	0.820769	1.09781	0.804717	0.788389	0.222973	0.00471757	0.0334337	0.905729	0.830343	0.66779	9.38089	9.42501	8.65714	8.73708	GO:0006468	protein amino acid phosphorylation	GO:0016301	kinase activity	KOG: Serine/threonine protein kinase
Mtr.16997.1.S1_at		Protein FD AltName: Full=BZIP transcription factor 14; Short=AtbZIP14;	1.8402	4.29827	3.99215e-06	0.00154769	0.76625	0.221732	0.782676	0.749655	0.187845	0.761055	0.691016	0.0465211	0.344801	0.577443	0.0188004	0.0817727	0.7014	0.109956	0.330691	4.21723	3.926	3.98185	4.06178	GO:0009648 GO:0009911 GO:0009909	photoperiodism	GO:0003677 GO:0003700	DNA binding
Mtr.47700.1.S1_x_at		Histone H2B.1 Short=HTB1;	11.5753	4.29504	6.25238e-07	0.000452774	1.84722	0.00371625	0.334072	1.91391	0.00246877	0.287471	2.32075	3.59173e-05	0.00745254	0.190006	1.1676e-07	4.29647e-05	0.346597	2.6753e-05	0.00198387	11.6612	12.5637	11.127	11.6909	GO:0006334 GO:0051276	nucleosome assembly	GO:0003677	DNA binding	KOG: Histone H2B
Mtr.23992.1.S1_at		Polyadenylate-binding protein 2 Short=Poly(A)-binding protein 2; Short=PABP 2;	3.2854	4.28779	0.000710003	0.0273598	0.708754	0.333637	0.8145	1.20704	0.593125	0.855947	0.901181	0.716767	0.77198	0.428514	0.0263666	0.10081	0.636186	0.208992	0.41916	11.5102	12.2954	11.0415	11.3415	GO:0006413	translational initiation	GO:0003743	translation initiation factor activity	KOG: Polyadenylate-binding protein (RRM superfamily)
Mtr.37899.1.S1_at		senescence-associated protein, putative	3.5526	4.27873	0.00578485	0.0927428	0.450263	0.098539	0.707661	0.979234	0.963699	0.897033	0.579297	0.160741	0.522991	0.7683	0.569653	0.521931	0.689926	0.425759	0.532688	9.33695	8.46475	6.83542	7.79181	GO:0010150	leaf senescence	GO:0003674	molecular_function
Mtr.14118.1.S1_at		expressed protein	2.963	4.26305	0.00233023	0.0553134	0.67166	0.332731	0.8145	1.00415	0.991826	0.899823	0.76907	0.431348	0.685962	0.642425	0.283252	0.379673	0.541388	0.143455	0.364506	5.35403	5.75756	4.94953	4.93546	GO:0008150	biological_process	GO:0003674	molecular_function
Mtr.628.1.S1_at		U-box domain-containing protein 26 EC=6.3.2.-; AltName: Full=Plant U-box protein 26;	3.0635	4.24754	0.000791721	0.029261	0.708803	0.336645	0.815349	1.2744	0.495131	0.838073	0.934447	0.81403	0.79048	0.245246	0.00100759	0.0117824	1.06274	0.863078	0.675617	7.97785	9.01569	7.32912	8.03287	GO:0016567	protein ubiquitination	GO:0005488 GO:0004842	binding	KOG: FOG: Armadillo/beta-catenin-like repeats
Mtr.12353.1.S1_at		contains ESTs AU070561(S3985),D23584(C3044)	7.8709	4.24484	0.000969931	0.0331312	1.68989	0.160007	0.754258	1.09568	0.800446	0.880831	1.50786	0.176858	0.539412	0.4983	0.0683853	0.176703	0.255332	0.00154602	0.0281392	9.84062	9.49085	8.75355	9.00338	GO:0008150	biological_process	GO:0003723	RNA binding	KOG: Predicted RNA-binding protein
Mtr.17503.1.S1_at		glycoside hydrolase family 28 protein / polygalacturonase (pectinase) family protein	3.4942	4.24284	0.00241843	0.0566326	0.94435	0.887639	0.90326	1.72193	0.192432	0.763891	1.38282	0.334721	0.642043	0.248588	0.00318942	0.0259637	0.583059	0.195532	0.408715	8.21868	8.35138	7.8759	7.82337	GO:0005975	carbohydrate metabolic process	GO:0004650	polygalacturonase activity
Mtr.52112.1.S1_at		Nucleolar protein 12	2.577	4.23533	0.00505595	0.0862846	0.46296	0.101111	0.711377	1.28609	0.576969	0.85375	0.707746	0.352448	0.650503	0.762492	0.548061	0.513056	0.52007	0.158892	0.378425	3.57289	3.62059	3.87774	3.64386	GO:0000004	No GO term	GO:0003723 GO:0003676	RNA binding	KOG: FOG: RRM domain
Mtr.26922.1.S1_at		hypothetical protein predicted by Glimmer/Critica	2.8816	4.23456	0.00286089	0.0625367	1.39286	0.428184	0.836691	1.35341	0.468545	0.834916	1.52601	0.222549	0.574418	0.529042	0.138292	0.262412	0.236791	0.00290048	0.0433748	4.15381	3.65535	3.30743	3.58496	GO:0000004	No GO term	GO:0000004	No GO term
Mtr.11722.1.S1_at		pfkB-type carbohydrate kinase family protein	4.0562	4.22981	0.00293412	0.0633878	1.94214	0.124347	0.731977	1.63895	0.244536	0.784159	2.16386	0.0348236	0.307602	0.208267	0.00154388	0.0158384	0.356627	0.0230316	0.160181	7.10329	7.38629	6.39917	6.7211	GO:0005986 GO:0019575 GO:0019654	sucrose biosynthetic process	GO:0016301	kinase activity	KOG: Ribokinase
Mtr.11658.1.S1_at		expressed protein	8.1702	4.22315	0.00210251	0.052468	1.62606	0.231294	0.785515	1.33519	0.469779	0.835066	1.67669	0.124998	0.485325	0.175298	0.000433521	0.00660958	0.622168	0.242111	0.441396	7.66249	7.92837	7.96924	7.81057	GO:0009793	embryonic development (sensu Magnoliophyta)	GO:0003674	molecular_function	KOG: Poly(A)-specific exoribonuclease PARN
Mtr.49056.1.S1_at		expressed protein	1.9108	4.20342	0.001654	0.0454087	0.908896	0.803282	0.894082	0.64886	0.26872	0.793737	0.703251	0.270186	0.605108	0.672187	0.30825	0.39545	0.600125	0.195125	0.408411	2.848	4.16993	3.05311	3.27798	GO:0008150	biological_process	GO:0003674	molecular_function
Mtr.33002.1.S1_at		expressed protein	2.8102	4.17799	0.00306177	0.0647452	0.83576	0.665581	0.878536	0.701021	0.396386	0.820769	0.700178	0.300211	0.622882	0.432323	0.0568394	0.158125	0.944955	0.891202	0.681877	8.08002	8.25361	7.52591	7.50462	GO:0008150	biological_process	GO:0003674	molecular_function
Mtr.42887.1.S1_at		Uncharacterized protein At2g39795, mitochondrial Flags: Precursor;	6.6294	4.17745	0.000384041	0.019019	2.0723	0.0354848	0.590389	1.05589	0.865594	0.888388	1.68545	0.0608452	0.382974	0.142498	1.65158e-05	0.000768461	0.767728	0.415706	0.52837	9.51885	10.2499	9.1576	9.69314	GO:0008150	biological_process	GO:0003674	molecular_function	KOG: MAM33, mitochondrial matrix glycoprotein
Mtr.13776.1.S1_at		Maf-like protein DDB_G0281937	2.8691	4.17691	0.00197256	0.0503255	0.736686	0.43808	0.83788	0.820135	0.612796	0.856955	0.71468	0.30036	0.623028	0.554118	0.144413	0.268295	0.715113	0.395805	0.519924	5.02237	4.53605	4.49185	4.52982	GO:0008150	biological_process	GO:0003674	molecular_function	KOG: Predicted nucleic acid-binding protein ASMTL
Mtr.45678.1.S1_at		hypothetical protein	3.0647	4.16982	0.00221419	0.0538474	0.807431	0.590524	0.869513	0.989988	0.979707	0.898209	0.861305	0.645081	0.754586	0.703379	0.379962	0.437302	0.426538	0.0444658	0.22322	3.75489	4.06178	4.2555	4.21723	GO:0000004	No GO term	GO:0000004	No GO term
Mtr.5346.1.S1_at		leucine-rich repeat transmembrane protein kinase, putative	3.8035	4.1671	0.00108983	0.0355007	0.789151	0.515483	0.854096	0.469924	0.0504413	0.629303	0.516169	0.0375444	0.316558	0.348742	0.00953724	0.0526404	1.85556	0.102287	0.321606	9.57818	10.003	9.3147	9.38974	GO:0010075 GO:0048229 GO:0048437 GO:0048653 GO:0010480	regulation of meristem size	GO:0005524 GO:0016301 GO:0004674	ATP binding
Mtr.37555.1.S1_at		Protein AUXIN SIGNALING F-BOX 2	6.6886	4.16476	0.000741079	0.0279127	1.08352	0.81641	0.89642	0.836409	0.606423	0.856523	0.936492	0.816084	0.790875	0.331494	0.00525481	0.0359649	0.799243	0.519161	0.569	9.83968	9.71029	8.91498	8.93546	GO:0006511	ubiquitin-dependent protein catabolic process	GO:0004842	ubiquitin-protein ligase activity	KOG: Leucine rich repeat proteins, some proteins contain F-box
Mtr.43518.1.S1_at		cysteine synthase, mitochondrial, putative / O-acetylserine (thiol)-lyase, putative / O-acetylserine sulfhydrylase, putative	8.4522	4.15271	0.000115768	0.0101866	2.04181	0.0209962	0.536807	1.06566	0.821788	0.883878	1.67915	0.036814	0.314777	0.25826	0.000189824	0.003783	0.428527	0.00789957	0.0838082	11.1851	11.0385	9.57327	9.97656	GO:0019344	cysteine biosynthetic process	GO:0004124	cysteine synthase activity	KOG: Cystathionine beta-synthase and related enzymes
Mtr.45237.1.S1_at		hypothetical protein predicted by Glimmer/Critica	2.5717	4.13869	0.000115763	0.0101866	1.10717	0.718129	0.884559	0.534519	0.0386261	0.603735	0.704883	0.142277	0.503131	0.765309	0.349013	0.419903	0.533489	0.0381089	0.207226	3.23266	3.54844	3.26303	3.21723	GO:0000004	No GO term	GO:0000004	No GO term
Mtr.10585.1.S1_at		ribose 5-phosphate isomerase-related	8.5811	4.13233	0.000106503	0.0099456	1.8789	0.0359479	0.591941	1.06277	0.827262	0.884435	1.58573	0.0569571	0.373702	0.171039	1.0154e-05	0.000585649	0.708541	0.227868	0.432005	9.89648	10.3757	9.65015	10.4475	GO:0030244 GO:0046109	cellulose biosynthetic process	GO:0004751	ribose-5-phosphate isomerase activity	KOG: Ribose 5-phosphate isomerase
Mtr.4993.1.S1_at		expressed protein	2.6489	4.12672	0.000821868	0.0300131	0.509309	0.0665389	0.664349	1.60491	0.185888	0.760834	0.87422	0.636604	0.752068	0.36936	0.0104684	0.0559308	0.802629	0.529277	0.572564	7.86481	7.87713	6.70736	6.96347	GO:0008150	biological_process	GO:0003674	molecular_function
Mtr.21645.1.S1_at		Kinesin-like protein KIF22-A AltName: Full=Chromokinesin kid-A; Short=Xkid-A;	3.0213	4.11269	0.0021889	0.0535105	1.06731	0.867804	0.899914	0.889828	0.765739	0.87768	0.966194	0.914272	0.809056	0.505958	0.0965886	0.215329	0.506014	0.0966377	0.313877	6.70736	7.27333	5.1819	5.76553	GO:0007018	microtubule-based movement	GO:0003777	microtubule motor activity	KOG: Kinesin-like protein
Mtr.12934.1.S1_at		Putative H/ACA ribonucleoprotein complex subunit 1-like protein 1	7.3011	4.09735	0.00345429	0.0699302	1.29674	0.533923	0.857996	0.950133	0.901935	0.890491	1.14928	0.682235	0.764852	0.142967	0.000238136	0.00438167	1.38556	0.436714	0.536824	9.92407	10.8246	9.97656	10.1053	GO:0006364	rRNA processing	GO:0003723	RNA binding	KOG: H/ACA small nucleolar RNP component GAR1
Mtr.34950.1.S1_s_at		hypothetical protein predicted by Glimmer/Critica	4.4935	4.09577	0.00459486	0.0817208	1.43888	0.405311	0.830928	1.27834	0.571968	0.852664	1.50123	0.259776	0.598282	0.321081	0.0171866	0.077262	0.413407	0.0549866	0.246222	8.87437	8.86419	8.77281	8.71012	GO:0000004	No GO term	GO:0000004	No GO term
Mtr.20185.1.S1_at		chalcone and stilbene synthase family protein	1.4896	4.08287	0.00623429	0.0968336	0.665955	0.374078	0.824456	0.935551	0.882691	0.889617	0.729471	0.397691	0.671896	0.643133	0.335616	0.411682	0.611253	0.284705	0.467995	8.87836	9.59339	8.58984	9.00478	GO:0009813 GO:0006979 GO:0009629 GO:0009611 GO:0009715 GO:0009753 GO:0009926 GO:0010224 GO:0031540	flavonoid biosynthetic process	GO:0016210	naringenin-chalcone synthase activity
Mtr.4491.1.S1_at		hypothetical protein predicted by Glimmer/Critica	7.2969	4.07478	0.00474419	0.083545	1.15827	0.734632	0.886522	0.828444	0.664532	0.866043	0.972857	0.937911	0.81302	0.338413	0.022136	0.0909402	0.755745	0.520319	0.569309	8.12774	8.50104	7.70736	8.06124	GO:0000004	No GO term	GO:0000004	No GO term
Mtr.27903.1.S1_at		hypothetical protein predicted by Glimmer/Critica	3.3891	4.07069	0.00119903	0.0377209	1.35684	0.401915	0.830263	1.07605	0.838676	0.885205	1.28699	0.396144	0.671143	0.396246	0.0192562	0.0831347	0.424626	0.0284018	0.178799	8.10957	7.89785	7.25456	7.14057	GO:0009793	embryonic development (sensu Magnoliophyta)	GO:0003674	molecular_function
Mtr.42283.1.S1_at		glycosyl hydrolase family 3	3.1214	4.06556	0.00238874	0.0561772	1.34272	0.456963	0.842233	0.850738	0.681304	0.867442	1.09275	0.782231	0.784455	0.539002	0.129922	0.253478	0.399492	0.0309514	0.186618	8.90298	11.4784	6.6893	8.36763	GO:0045493	xylan catabolic process	GO:0009044	xylan 1,4-beta-xylosidase activity
Mtr.49578.1.S1_at		hypothetical protein predicted by Glimmer/Critica	1.7579	4.06531	0.000518264	0.0229692	0.60528	0.137616	0.74328	0.71909	0.319431	0.80745	0.574327	0.0507942	0.357867	0.709051	0.29992	0.39028	0.797058	0.489682	0.557787	8.32688	7.77873	3.8679	5.91886	GO:0008150	biological_process	GO:0003674	molecular_function
Mtr.42941.1.S1_at		hypothetical protein	2.7608	4.06496	6.14752e-05	0.0075349	0.722829	0.22533	0.78501	1.0413	0.876886	0.889513	0.827448	0.380521	0.663681	0.410102	0.0033441	0.0267381	0.796966	0.390688	0.517877	4.41954	3.53605	3.99095	4.15381	GO:0009408 GO:0010286	response to heat	GO:0003674	molecular_function
Mtr.51960.1.S1_at		putative polyprotein	2.4071	4.06062	9.15193e-06	0.00247512	0.894834	0.613779	0.871689	0.840084	0.431514	0.82793	0.826755	0.296733	0.620766	0.724249	0.155039	0.278926	0.452329	0.00217125	0.0355437	3.15381	3.20163	3.15381	3.30743	GO:0000004	No GO term	GO:0000004	No GO term
Mtr.35790.1.S1_at		hypothetical protein predicted by Glimmer/Critica	8.5033	4.05968	0.000484382	0.0220503	1.28083	0.447833	0.839617	1.34535	0.364939	0.815276	1.43732	0.181908	0.543637	0.224289	0.000267721	0.0047429	0.63734	0.176287	0.392679	11.4313	11.3778	10.8969	11.0054	GO:0000004	No GO term	GO:0000004	No GO term
Mtr.18336.1.S1_s_at		hypothetical protein predicted by Glimmer/Critica	2.8403	4.05568	0.000103055	0.00978557	0.604917	0.0817204	0.683068	0.789399	0.394239	0.820769	0.610935	0.0405585	0.32783	0.79062	0.397265	0.445691	0.653094	0.134717	0.355632	5.75489	4.98641	4.46597	4.44626	GO:0006468	protein amino acid phosphorylation	GO:0016301	kinase activity
Mtr.12484.1.S1_at		branched-chain amino acid aminotransferase 3 / branched-chain amino acid transaminase 3 (BCAT3)	9.8091	4.05467	0.00428307	0.0784663	1.92281	0.138116	0.743769	1.50751	0.34123	0.813118	2.03297	0.0547785	0.368236	0.126272	0.000164031	0.00342784	0.673819	0.359438	0.505401	10.4261	10.5147	9.92585	10.1284	GO:0009081 GO:0008152	branched chain family amino acid metabolic process	GO:0004084 GO:0003824	branched-chain-amino-acid transaminase activity	KOG: Branched chain aminotransferase BCAT1, pyridoxal phosphate enzymes type IV superfamily
Mtr.14714.1.S1_at		hypothetical protein predicted by Glimmer/Critica	3.759	4.05453	0.00198936	0.0505647	1.24772	0.564945	0.864874	1.61362	0.222447	0.776184	1.59446	0.149229	0.512007	0.228206	0.00129929	0.0140693	0.536801	0.118581	0.33958	3.62059	3.29278	3.15381	3.37851	GO:0000004	No GO term	GO:0000004	No GO term
Mtr.38205.1.S1_at		GDP-mannose transporter	7.8043	4.04226	0.00643167	0.0988699	1.39012	0.46838	0.844546	1.38056	0.477591	0.835759	1.54432	0.247794	0.590979	0.103487	0.000117935	0.00279258	1.24562	0.627066	0.607232	10.6106	10.0318	9.12153	9.39446	GO:0015784	GDP-mannose transport	GO:0005458 GO:0005338	GDP-mannose transporter activity
Mtr.8377.1.S1_at		hypothetical protein predicted by Glimmer/Critica	3.1608	4.03229	0.000104696	0.00982472	0.711367	0.224548	0.784738	0.906936	0.721542	0.872408	0.746644	0.203045	0.559313	0.58342	0.0632662	0.168644	0.658866	0.141419	0.362588	5.53294	4.99548	4.0268	4.27053	GO:0030244 GO:0009831 GO:0009737 GO:0009749	cellulose biosynthetic process	GO:0000004	No GO term
Mtr.30748.1.S1_at		hypothetical protein predicted by Glimmer/Critica	2.0557	4.03155	0.00151558	0.0429925	0.65229	0.255773	0.797325	0.752766	0.444571	0.829626	0.622396	0.128987	0.489231	0.661444	0.270957	0.371196	0.763721	0.467655	0.550298	7.46025	6.80478	5.49825	6.59096	GO:0000004	No GO term	GO:0000004	No GO term
Mtr.4230.1.S1_at		hypothetical protein predicted by Glimmer/Critica	2.5166	4.02652	0.0016603	0.0454647	0.629745	0.225039	0.784738	1.29808	0.486423	0.836978	0.874266	0.659067	0.758427	0.70231	0.348998	0.419903	0.432589	0.0365499	0.202953	2.96347	2.96347	2.7866	2.8679	GO:0000004	No GO term	GO:0000004	No GO term
Mtr.4250.1.S1_at		hypothetical protein predicted by Glimmer/Critica	6.4355	4.015	0.00268736	0.0603172	1.8443	0.135849	0.742245	1.35477	0.446741	0.830013	1.84133	0.0732787	0.40944	0.439366	0.0511971	0.149302	0.226877	0.00163615	0.0293197	5.39232	5.25927	4.94953	5.44626	GO:0009082	branched chain family amino acid biosynthetic process	GO:0003984 GO:0004737	acetolactate synthase activity
Mtr.44847.1.S1_at		expressed protein	3.383	4.01065	0.00308008	0.0649536	0.839624	0.664912	0.878536	0.716002	0.411625	0.822811	0.712305	0.310106	0.628358	0.366698	0.0226235	0.0920953	1.13104	0.759906	0.648164	6.44626	6.46434	6.12722	6.12516	GO:0008150	biological_process	GO:0003674	molecular_function
Mtr.12084.1.S1_at		Zinc finger HIT domain-containing protein 1 homolog	4.5492	4.00582	0.00543304	0.0898033	1.54256	0.328003	0.813713	1.24668	0.614604	0.857458	1.54643	0.231978	0.581017	0.461028	0.090786	0.207958	0.281569	0.00967876	0.0949533	7.14364	7.20457	6.98641	7.08746	GO:0009909 GO:0048638	regulation of flower development	GO:0000004	No GO term	KOG: Predicted BBOX Zn-finger protein
Mtr.11305.1.S1_s_at		hypothetical protein predicted by Glimmer/Critica	4.0072	3.98828	0.0039127	0.0748614	0.533025	0.143114	0.745205	0.589042	0.213366	0.772266	0.461951	0.0345111	0.306327	0.769674	0.530216	0.50556	1.03756	0.929095	0.691265	4.94017	4.88753	4.15381	4.40599	GO:0000004	No GO term	GO:0000004	No GO term
Mtr.44631.1.S1_at		Esterase EC=3.1.1.-; AltName: Full=Early nodule-specific protein homolog; AltName: Full=Latex allergen Hev b 13; AltName: Allergen=Hev b 13; Flags: Precursor;	8.1159	3.95899	0.00495388	0.0853762	1.37906	0.455281	0.841877	1.70096	0.224404	0.77662	1.76543	0.117408	0.475056	0.204487	0.00174773	0.0172505	0.526592	0.146758	0.367587	10.7852	10.2876	8.58233	9.11114	GO:0006629	lipid metabolic process	GO:0004091	carboxylesterase activity
Mtr.11045.1.S1_at		Homeobox-leucine zipper protein HAT3 AltName: Full=Homeodomain-leucine zipper protein HAT3; Short=HD-ZIP protein 3;	3.1599	3.95204	0.000760164	0.0283809	1.21565	0.560418	0.864462	0.4819	0.0415241	0.606888	0.700129	0.202774	0.559213	0.460068	0.03156	0.112245	0.938835	0.849985	0.671932	6.81121	6.68229	6.90328	6.82782	GO:0006355	regulation of transcription, DNA-dependent	GO:0003700	transcription factor activity	KOG: Transcription factor HEX, contains HOX and HALZ domains
Mtr.45531.1.S1_at		hypothetical protein predicted by Glimmer/Critica	2.481	3.94643	0.00436654	0.0791642	0.736869	0.468696	0.84455	0.630387	0.278796	0.797583	0.599789	0.148022	0.510513	0.659601	0.326976	0.407056	0.82702	0.650446	0.614801	6.35579	6.84549	3.90689	4.20945	GO:0000004	No GO term	GO:0000004	No GO term
Mtr.35831.1.S1_at		hypothetical protein predicted by Glimmer/Critica	6.4977	3.94623	0.00318744	0.066335	1.97062	0.104481	0.713938	1.79083	0.158492	0.742466	2.31795	0.0190878	0.236321	0.0880165	1.60245e-05	0.00075512	0.815823	0.611913	0.602137	7.81121	8.15228	7.04985	7.45861	GO:0000004	No GO term	GO:0000004	No GO term
Mtr.40409.1.S1_at		30S ribosomal protein S5, chloroplastic Flags: Precursor;	9.2751	3.94127	0.00346511	0.0699609	1.55722	0.282089	0.80087	1.17193	0.695134	0.868627	1.49337	0.234946	0.582822	0.22	0.00164885	0.0165943	0.631959	0.2657	0.456089	8.67772	9.25101	8.59954	8.70113	GO:0009409 GO:0006412	response to cold	GO:0003735	structural constituent of ribosome	KOG: 40S ribosomal protein S2/30S ribosomal protein S5
Mtr.9585.1.S1_at		hypothetical protein predicted by Glimmer/Critica	5.8634	3.92543	0.00612479	0.0958546	1.64677	0.264266	0.799678	1.93203	0.146416	0.732106	2.16321	0.0439421	0.337254	0.450911	0.0836526	0.198222	0.177572	0.0010833	0.0223528	9.70235	9.81186	7.93074	8.783	GO:0016998	cell wall catabolic process	GO:0003674	molecular_function
Mtr.43025.1.S1_at		Histone H1 AltName: Full=PsH1b; AltName: Full=PsH1b-40;	9.8352	3.91717	0.00236737	0.0558459	1.67104	0.191214	0.771214	1.87943	0.113151	0.710481	2.14458	0.0247924	0.265889	0.11722	3.83083e-05	0.00132294	0.693444	0.344707	0.498432	10.4254	11.105	11.0758	10.7042	GO:0006334	nucleosome assembly	GO:0003677	DNA binding
Mtr.25541.1.S1_at		ribosomal large subunit pseudouridine synthase D	2.7551	3.9081	0.00116573	0.0369154	0.773215	0.464067	0.843956	1.63051	0.173535	0.753596	1.16703	0.588677	0.739836	0.346515	0.00726052	0.0442307	0.585718	0.138767	0.359776	5.52982	5.70044	4.84298	4.99548	GO:0006396	RNA processing	GO:0004730	pseudouridylate synthase activity	KOG: RNA pseudouridylate synthases
Mtr.8414.1.S1_at		thioredoxin reductase	10.1812	3.89835	5.53661e-05	0.00720334	1.94957	0.0160562	0.510411	1.82658	0.0272149	0.566294	2.33194	0.000738255	0.0439556	0.11132	1.94201e-07	5.81232e-05	0.647097	0.097678	0.314843	11.5985	11.6367	9.81154	10.4687	GO:0006118 GO:0019430	electron transport	GO:0004791	thioredoxin-disulfide reductase activity	KOG: Thioredoxin reductase
Mtr.33874.1.S1_at		phosphoribosylaminoimidazolecarboxamide formyltransferase/IMP cyclohydrolase	4.4805	3.89808	0.00125258	0.0387075	1.12464	0.738033	0.886725	1.07086	0.845259	0.885388	1.13196	0.665958	0.760414	0.220763	0.000514381	0.00749918	0.96489	0.918803	0.689241	7.56071	7.95245	6.91767	7.18388	GO:0009409 GO:0006164	response to cold	GO:0003937 GO:0004643	IMP cyclohydrolase activity	KOG: AICAR transformylase/IMP cyclohydrolase/methylglyoxal synthase
Mtr.19109.1.S1_s_at		UPF0420 protein C16orf58 homolog	2.9534	3.87765	0.000189404	0.0131455	0.744843	0.305331	0.806685	0.713854	0.243306	0.783494	0.656321	0.0826883	0.426465	0.693576	0.20711	0.325121	0.699298	0.216966	0.424653	7.64313	7.59021	7.01792	6.99209	GO:0008150	biological_process	GO:0000004	No GO term	KOG: Uncharacterized conserved protein
Mtr.29970.1.S1_at		hypothetical protein predicted by Glimmer/Critica	3.8308	3.87533	0.00335677	0.0685656	1.02295	0.954432	0.909337	0.783467	0.541366	0.847606	0.862812	0.650129	0.755781	0.417568	0.0406779	0.130497	0.771063	0.515599	0.568116	7.99492	7.97728	6.31832	6.81506	GO:0000004	No GO term	GO:0000004	No GO term
Mtr.21666.1.S1_at		Pentatricopeptide repeat-containing protein At2g36980, mitochondrial Flags: Precursor;	2.6298	3.86406	0.00106581	0.0351128	0.791918	0.49783	0.850724	0.724262	0.351866	0.814101	0.69032	0.196331	0.554072	0.492886	0.0521269	0.150757	0.915447	0.796092	0.658007	4.49185	4.41278	4.66676	4.45943	GO:0008150	biological_process	GO:0005488	binding	KOG: FOG: PPR repeat
Mtr.24462.1.S1_at		Auxin response factor 8	3.2728	3.83337	0.00301267	0.0643093	1.47917	0.321055	0.811604	0.309262	0.0075686	0.413545	0.593695	0.114683	0.471758	0.829773	0.631896	0.544853	0.687251	0.341134	0.496813	8.47127	7.38629	6.18587	6.36982	GO:0009908 GO:0009733 GO:0010154	flower development	GO:0003700	transcription factor activity
Mtr.2293.1.S1_at		protein kinase family protein	2.5525	3.83215	0.00101476	0.0340008	0.857796	0.650501	0.876633	0.663446	0.235049	0.779865	0.686741	0.185431	0.547173	0.480047	0.0426605	0.134184	0.955177	0.891917	0.682217	7.96924	6.53294	4.43296	4.91648	GO:0006468	protein amino acid phosphorylation	GO:0016301	kinase activity
Mtr.11180.1.S1_at		Putative serine/threonine-protein kinase At1g54610 EC=2.7.11.1;	9.5523	3.80745	0.00309676	0.0651593	1.71429	0.17745	0.764557	1.06837	0.864567	0.888269	1.49694	0.214194	0.568094	0.111243	3.48553e-05	0.00124028	1.28911	0.515262	0.568006	8.43296	8.48704	8.41954	8.52082	GO:0006499 GO:0006468	N-terminal protein myristoylation	GO:0004672	protein kinase activity	KOG: Cdc2-related protein kinase
Mtr.8634.1.S1_at		Stem-specific protein TSJT1	9.9097	3.79243	0.000265043	0.0152511	1.67459	0.0881057	0.693889	0.673232	0.182039	0.75969	1.08322	0.734112	0.775387	0.246376	0.000164774	0.00343447	0.949318	0.856601	0.673956	11.2606	10.6692	9.70183	10.0547	GO:0008150	biological_process	GO:0003674	molecular_function
Mtr.43892.1.S1_at		transcriptional factor B3 family protein	8.986	3.78879	0.00525544	0.0881559	1.66604	0.231553	0.785821	1.53833	0.309478	0.806079	1.87279	0.0799286	0.421393	0.189745	0.00099549	0.0116862	0.542746	0.15614	0.376356	7.97154	8.1334	8.03397	8.19623	GO:0006355	regulation of transcription, DNA-dependent	GO:0003677 GO:0003700	DNA binding
Mtr.43306.1.S1_at		PHD finger protein At5g26210	9.2869	3.78074	0.000107944	0.00995515	1.28142	0.350389	0.818292	0.912549	0.72707	0.87347	1.10994	0.626774	0.74989	0.263076	0.000103644	0.0025686	0.859795	0.565879	0.586213	10.4791	10.4901	10.143	10.0949	GO:0006355	regulation of transcription, DNA-dependent	GO:0003677	DNA binding	KOG: Uncharacterized PHD Zn-finger protein
Mtr.38324.1.S1_at		Pentatricopeptide repeat-containing protein At1g08610	7.9694	3.75574	0.00113924	0.0363958	1.66355	0.145202	0.746303	0.970596	0.929445	0.893449	1.37631	0.256089	0.596125	0.255589	0.000884503	0.0108072	0.645191	0.205713	0.416842	8.53955	8.19131	8.12516	8.02846	GO:0008150	biological_process	GO:0005488	binding
Mtr.19612.1.S1_s_at		expressed protein	3.4918	3.75519	0.00567367	0.0918105	0.614799	0.255372	0.797198	1.08638	0.843151	0.885315	0.764087	0.435665	0.688024	0.310689	0.0122382	0.0620025	1.2833	0.553454	0.581591	7.73944	7.69279	6.69209	7.16289	GO:0008150	biological_process	GO:0003674	molecular_function
Mtr.18673.1.S1_at		Epoxide hydrolase 2 EC=3.3.2.10; AltName: Full=Soluble epoxide hydrolase; Short=SEH; AltName: Full=Epoxide hydratase; AltName: Full=Cytosolic epoxide hydrolase; Short=CEH;	2.6588	3.75288	0.00481199	0.0842936	1.17156	0.698765	0.882273	0.971225	0.942973	0.895119	1.08991	0.796353	0.787042	0.443796	0.060874	0.164806	0.527676	0.131796	0.353015	5.7866	5.96116	6.02237	5.71149	GO:0006725	aromatic compound metabolic process	GO:0004301	epoxide hydrolase activity	KOG: Soluble epoxide hydrolase
Mtr.42670.1.S1_at		oxidoreductase, 2OG-Fe(II) oxygenase family protein	2.2006	3.68421	0.00355346	0.0707019	0.923607	0.836705	0.898577	0.756474	0.472694	0.83542	0.787386	0.451669	0.694189	0.540637	0.125115	0.248239	0.71857	0.396736	0.520358	8.39575	8.20701	7.87836	7.95012	GO:0018401	peptidyl-proline hydroxylation to 4-hydroxy-L-proline	GO:0016706	oxidoreductase activity, acting on paired donors, with incorporation or reduction of molecular oxygen, 2-oxoglutarate as one donor, and incorporation of one atom each of oxygen into both donors	KOG: Prolyl 4-hydroxylase alpha subunit
Mtr.10744.1.S1_at		BES1/BZR1 homolog protein 4	8.0197	3.66031	0.0051374	0.0870537	1.43041	0.382089	0.825141	0.988479	0.977135	0.897896	1.25975	0.487767	0.707688	0.181511	0.000617789	0.0085302	1.06451	0.877161	0.678977	10.1033	10.2277	9.88264	9.95012	GO:0008150	biological_process	GO:0030528	transcription regulator activity
Mtr.12638.1.S1_at		dihydrolipoamide S-acetyltransferase	9.5135	3.6596	0.0014733	0.0422588	1.51812	0.232199	0.786065	1.72213	0.125697	0.714446	1.89779	0.0333321	0.302656	0.223651	0.000435158	0.00662781	0.467331	0.0382945	0.207962	10.1303	10.1475	8.69	9.29485	GO:0008152 GO:0006086	metabolic process	GO:0004742	dihydrolipoyllysine-residue acetyltransferase activity	KOG: Dihydrolipoamide acetyltransferase
Mtr.42237.1.S1_at		3-ketoacyl-CoA synthase 11 Short=KCS-11; EC=2.3.1.-; EC=2.3.1.119; AltName: Full=Very long-chain fatty acid condensing enzyme 11; Short=VLCFA condensing enzyme 11;	3.0309	3.65565	0.000868685	0.030957	0.806857	0.505048	0.852325	1.55988	0.177327	0.75682	1.16571	0.559021	0.730834	0.430448	0.0168704	0.0763197	0.504925	0.045826	0.226749	8.25456	8.22207	6.75221	7.0917	GO:0000004	No GO term	GO:0008415	acyltransferase activity
Mtr.10042.1.S1_at		DEIH-box RNA/DNA helicase	3.6271	3.62617	0.00271913	0.060817	1.02086	0.955129	0.909442	1.51793	0.265217	0.792984	1.33909	0.337112	0.643057	0.561621	0.13033	0.253932	0.316878	0.00602986	0.0706402	8.29278	8.48905	8.57403	8.32148	GO:0008150	biological_process	GO:0004386	helicase activity
Mtr.10399.1.S1_at		UDP-glucose:protein transglucosylase	9.3017	3.60102	0.00428251	0.0784663	1.78181	0.151311	0.750113	1.28708	0.519113	0.843026	1.73905	0.0962896	0.449085	0.120172	5.26711e-05	0.00163435	1.00764	0.984388	0.702763	12.8028	12.463	11.0031	11.3272	GO:0009832	cell wall biosynthetic process (sensu Magnoliophyta)	GO:0016760	cellulose synthase (UDP-forming) activity
Mtr.32166.1.S1_at		expressed protein	2.7454	3.59934	0.00420123	0.077522	0.766383	0.495698	0.85053	0.566974	0.15696	0.742193	0.573684	0.0940735	0.445577	1.01512	0.969106	0.644661	0.62987	0.243719	0.442568	3.6893	4.00899	3.99095	3.76553	GO:0045449	regulation of transcription	GO:0003677	DNA binding
Mtr.41219.1.S1_at		Auxin-responsive protein IAA13 AltName: Full=Indoleacetic acid-induced protein 13;	3.9389	3.59908	0.00269635	0.0604483	0.784253	0.507806	0.852696	0.534772	0.100748	0.701265	0.560295	0.0660082	0.394209	0.466583	0.0500565	0.147278	1.41989	0.343156	0.497869	9.0031	8.37678	9.05501	8.82209	GO:0009733	response to auxin stimulus	GO:0003700	transcription factor activity
Mtr.13093.1.S1_at		Peroxisomal membrane protein 11A AltName: Full=Peroxin-11A; Short=AtPEX11a;	7.3793	3.5971	0.00212609	0.0526873	0.793279	0.51454	0.853983	0.885678	0.731254	0.874061	0.790317	0.419063	0.680972	0.735496	0.389757	0.442159	0.53798	0.0938862	0.310433	8.37634	8.33807	8.0207	8.30378	GO:0016559 GO:0007031	peroxisome fission	GO:0003674	molecular_function	KOG: Peroxisomal biogenesis protein (peroxin)
Mtr.8362.1.S1_at		hypothetical protein predicted by Glimmer/Critica	1.9568	3.59643	6.67998e-05	0.00781652	0.728954	0.200565	0.773496	0.654901	0.0931149	0.695514	0.610826	0.0217555	0.25126	0.827513	0.435357	0.463568	0.703846	0.157613	0.377288	5.67807	4.27798	4.36457	4.22497	GO:0000004	No GO term	GO:0000004	No GO term
Mtr.1863.1.S1_at		hypothetical protein predicted by Glimmer/Critica	2.178	3.5914	3.09268e-06	0.00132649	1.0905	0.63594	0.874819	0.904521	0.583949	0.85493	0.990898	0.951027	0.815613	0.486769	0.00108702	0.0124698	0.579922	0.00816104	0.085448	3.01792	2.90689	2.90689	3.07039	GO:0000004	No GO term	GO:0000004	No GO term
Mtr.10665.1.S1_at		Protein notum homolog EC=3.-.-.-; Flags: Precursor;	8.8643	3.58419	0.000445591	0.0208308	0.7376	0.305022	0.806685	1.23032	0.480723	0.836465	0.93733	0.785938	0.785036	0.308121	0.000901352	0.0109041	0.997812	0.994003	0.7048	10.2241	9.81602	8.04658	8.97298	GO:0008150	biological_process	GO:0004091	carboxylesterase activity
Mtr.16818.1.S1_s_at		AP2-like ethylene-responsive transcription factor AIL5 AltName: Full=Protein AINTEGUMENTA-LIKE 5;	2.3822	3.58084	0.000153852	0.0117394	1.16539	0.558518	0.863938	0.728211	0.233862	0.779864	0.896365	0.608032	0.74548	0.577945	0.0486167	0.144845	0.569378	0.0434878	0.221396	6.93546	8.0045	7.46189	7.10224	GO:0006355 GO:0009887	regulation of transcription, DNA-dependent	GO:0003677 GO:0003700	DNA binding
Mtr.36863.1.S1_at		hypothetical protein predicted by Glimmer/Critica	2.0664	3.57883	0.00451043	0.0806302	0.797958	0.564721	0.864874	0.754243	0.473144	0.83542	0.712843	0.296381	0.620671	0.718189	0.401323	0.447229	0.646442	0.272732	0.460837	3.44626	3.37851	3.26303	3.40599	GO:0000004	No GO term	GO:0000004	No GO term
Mtr.31505.1.S1_at		expressed protein	8.6829	3.57147	0.00125101	0.0387075	0.856746	0.638564	0.874959	1.04631	0.890253	0.889617	0.929696	0.785697	0.785036	0.993135	0.983241	0.647802	0.314509	0.00263257	0.0404792	8.27333	8.2211	7.27146	7.37591	GO:0000004	No GO term	GO:0000004	No GO term
Mtr.2292.1.S1_s_at		Clp amino terminal domain-containing protein	3.788	3.56616	0.00492919	0.085257	0.643547	0.272722	0.800176	0.851712	0.684383	0.867442	0.669754	0.224004	0.575777	0.519106	0.110815	0.232432	0.985532	0.970476	0.69972	8.17343	8.52591	7.74483	7.86233	GO:0019538	protein metabolic process	GO:0005524	ATP binding
Mtr.3636.1.S1_at		similar to formyl transferase	3.5306	3.56403	0.000659627	0.0262608	1.31317	0.375512	0.824456	0.775349	0.407094	0.821871	1.01207	0.961364	0.816871	0.232947	0.000188641	0.00376864	1.183	0.581564	0.59241	4.45943	4.07039	3.57289	4.12928	GO:0009058 GO:0009152	biosynthetic process	GO:0008864 GO:0016742	formyltetrahydrofolate deformylase activity	KOG: Methionyl-tRNA formyltransferase
Mtr.31719.1.S1_at		hypothetical protein predicted by Glimmer/Critica	3.5021	3.56228	0.00310217	0.0651745	1.54275	0.249704	0.794797	0.544794	0.114025	0.711182	0.890605	0.700767	0.768534	0.546345	0.115594	0.23749	0.611332	0.194122	0.407916	7.34784	7.87344	5.76022	6.44626	GO:0006468	protein amino acid phosphorylation	GO:0004708	MAP kinase kinase activity
Mtr.2594.1.S1_at		Nucleolar complex protein 2 homolog Short=Protein NOC2 homolog;	2.766	3.55583	2.5384e-05	0.0043598	0.768535	0.236942	0.788968	1.16124	0.495081	0.838073	0.926952	0.67009	0.761501	0.50471	0.00587791	0.0385917	0.624355	0.0433715	0.221227	6.99095	8.15026	7.58195	7.60363	GO:0008150	biological_process	GO:0000004	No GO term	KOG: Predicted protein involved in nuclear export of pre-ribosomes
Mtr.20172.1.S1_at		Calmodulin-like protein 5 AltName: Full=Protein MULTICOPY SUPPRESSORS OF SNF4 DEFICIENCY IN YEAST 3;	2.8164	3.54824	0.00325591	0.067366	0.982648	0.962231	0.909898	1.03575	0.924305	0.892911	1.01182	0.968952	0.817735	0.38779	0.0196645	0.0842131	0.714064	0.368765	0.508805	10.1053	11.082	9.3505	9.85783	GO:0008150	biological_process	GO:0005509	calcium ion binding	KOG: Calmodulin and related proteins (EF-Hand superfamily)
Mtr.42861.1.S1_at		Ubiquitin	6.2878	3.51981	0.00444941	0.0799209	1.15965	0.700353	0.882355	0.693289	0.347216	0.813874	0.864625	0.643821	0.754036	0.49122	0.0789903	0.19176	0.719389	0.396695	0.520358	11.8081	12.2896	11.4968	11.6141	GO:0016567	protein ubiquitination	GO:0003735	structural constituent of ribosome	KOG: Ubiquitin/60s ribosomal protein L40 fusion
Mtr.11747.1.S1_at		hypothetical protein predicted by Glimmer/Critica	9.0331	3.51244	0.000573488	0.0242127	1.47846	0.197711	0.773496	0.888736	0.690192	0.867934	1.19965	0.454279	0.69513	0.225939	0.000117439	0.00278679	0.958991	0.887215	0.681153	9.77939	9.78904	9.42773	9.70598	GO:0000004	No GO term	GO:0000004	No GO term
Mtr.43192.1.S1_at		BES1/BZR1 homolog protein 2	9.422	3.4988	0.000438183	0.020585	0.888773	0.680421	0.880364	0.936017	0.816985	0.882982	0.884538	0.6003	0.743531	0.228714	9.12307e-05	0.00236692	1.50215	0.167556	0.385924	10.8024	10.8657	10.583	10.4063	GO:0008150	biological_process	GO:0030528	transcription regulator activity
Mtr.24818.1.S1_at		hypothetical protein predicted by Glimmer/Critica	2.4796	3.49461	0.000333874	0.0175059	0.778252	0.371534	0.823571	0.732808	0.271187	0.794796	0.687712	0.112513	0.468538	0.629882	0.109874	0.231305	0.796585	0.416498	0.528693	3.18587	3.05311	3.08746	2.94486	GO:0000004	No GO term	GO:0000004	No GO term
Mtr.28151.1.S1_at		Putative SWI/SNF-related matrix-associated actin-dependent regulator of chromatin subfamily A member 3-like 1 Short=SMARCA3-like protein 1; EC=3.6.1.-;	2.8591	3.48537	0.00127475	0.0388607	0.944847	0.860396	0.89943	1.49831	0.221417	0.775906	1.26079	0.384759	0.665346	0.42877	0.0172612	0.0774718	0.472677	0.0317978	0.188874	6.82782	7.09908	6.36282	6.38888	GO:0000004	No GO term	GO:0005524 GO:0003677 GO:0004386 GO:0005515 GO:0008270	ATP binding	KOG: Helicase-like transcription factor HLTF/DNA helicase RAD5, DEAD-box superfamily
Mtr.15297.1.S1_at		expressed protein	4.9303	3.48467	0.005236	0.0880635	1.33278	0.465478	0.844139	0.434395	0.0459039	0.619027	0.694644	0.262725	0.600368	0.570799	0.164219	0.287623	0.868383	0.71811	0.635682	9.36216	9.25267	8.50224	8.54959	GO:0008150	biological_process	GO:0003674	molecular_function
Mtr.19408.1.S1_at		hypothetical protein predicted by Glimmer/Critica	2.3457	3.46575	0.000341398	0.0177518	1.03021	0.914037	0.905334	1.13361	0.650252	0.864027	1.10899	0.646932	0.754978	0.475193	0.0148664	0.0708079	0.519929	0.0288515	0.180116	6.37851	7.75489	5.86542	6.85798	GO:0000004	No GO term	GO:0000004	No GO term
Mtr.50211.1.S1_at		hypothetical protein predicted by Glimmer/Critica	3.9477	3.46011	0.00299702	0.0642306	0.752695	0.432471	0.837542	0.872737	0.704601	0.870094	0.755675	0.34536	0.647026	0.366405	0.0120002	0.0612957	1.20073	0.611099	0.601818	9.82034	9.57156	9.23912	9.13802	GO:0008150	biological_process	GO:0003674	molecular_function
Mtr.45386.1.S1_at		Structural maintenance of chromosomes protein 4 Short=AtSMC4; AltName: Full=Chromosome-associated protein C; Short=AtCAP-C;	8.7663	3.44727	0.00449573	0.0804223	1.7197	0.165244	0.759376	1.68357	0.181389	0.759454	2.03137	0.0336679	0.303317	0.235909	0.00142469	0.0150065	0.424714	0.0357843	0.200622	8.95565	9.52552	8.43713	8.75689	GO:0007059	chromosome segregation	GO:0005215	transporter activity	KOG: Structural maintenance of chromosome protein 4 (chromosome condensation complex Condensin, subunit C)
Mtr.11728.1.S1_at		hypothetical protein predicted by Glimmer/Critica	8.0015	3.44328	0.00118785	0.0374613	1.26708	0.458686	0.842767	1.37828	0.318859	0.807252	1.4502	0.163981	0.527474	0.321822	0.00234575	0.021165	0.516736	0.0507212	0.236975	9.34274	9.12257	8.8205	8.83289	GO:0000004	No GO term	GO:0000004	No GO term
Mtr.4600.1.S1_at		hypothetical protein predicted by Glimmer/Critica	6.6034	3.42656	0.00561092	0.091249	0.739906	0.443034	0.838426	1.00521	0.989346	0.899458	0.820895	0.53679	0.724472	0.382583	0.0236861	0.0946427	1.02562	0.948137	0.694801	9.6435	8.95245	8.25786	8.29692	GO:0000004	No GO term	GO:0000004	No GO term
Mtr.40323.1.S1_at		Probable xyloglucan endotransglucosylase/hydrolase protein 32 Short=At-XTH32; Short=XTH-32; EC=2.4.1.207; Flags: Precursor;	2.2087	3.41942	0.000168393	0.0122553	0.814261	0.421821	0.834405	0.570314	0.0391226	0.603735	0.599679	0.0234917	0.259433	0.798768	0.380738	0.437616	0.788405	0.354405	0.50311	4.3505	4.35755	4.1127	3.80735	GO:0005975 GO:0006073	carbohydrate metabolic process	GO:0016798	hydrolase activity, acting on glycosyl bonds
Mtr.26470.1.S1_at		cytidine deaminase, putative / cytidine aminohydrolase, putative	3.2928	3.41086	0.00406905	0.0764054	0.604989	0.186726	0.7687	0.606915	0.189371	0.762074	0.512763	0.0395574	0.324521	0.665853	0.280551	0.377707	1.19917	0.624465	0.606526	8.96867	8.94398	8.13802	8.66676	GO:0009972	cytidine deamination	GO:0004126	cytidine deaminase activity	KOG: Cytidine deaminase
Mtr.9816.1.S1_at		hypothetical protein	2.2656	3.40466	0.00371269	0.0726728	0.714117	0.36197	0.821445	0.770653	0.478166	0.835759	0.671561	0.193253	0.551952	0.81994	0.587552	0.528309	0.650904	0.249007	0.445485	5.18982	5.9331	5.54844	5.73877	GO:0008150	biological_process	GO:0003674	molecular_function
Mtr.38502.1.S1_at		hypothetical protein predicted by Glimmer/Critica	2.737	3.40315	0.000139065	0.0110277	0.705896	0.17218	0.761941	0.965948	0.888567	0.889617	0.774694	0.217643	0.5709	0.637061	0.083087	0.197407	0.676462	0.128398	0.349327	5.33628	7.40939	5.65821	6.32012	GO:0006952	defense response	GO:0005524 GO:0000166 GO:0005515 GO:0004888 GO:0017111	ATP binding
Mtr.42934.1.S1_at		Histone H2B.1 Short=HTB1;	8.9567	3.39948	0.000299738	0.0163106	1.66706	0.0708466	0.669963	1.31098	0.319627	0.807479	1.68409	0.028115	0.281327	0.321028	0.000585626	0.00821252	0.419274	0.00472977	0.0603955	11.1033	11.5716	10.9224	11.0589	GO:0006334 GO:0051276	nucleosome assembly	GO:0003677	DNA binding	KOG: Histone H2B
Mtr.3793.1.S1_at		expressed protein	10.2193	3.39803	0.000224869	0.0141951	1.21104	0.464482	0.843956	1.0243	0.92626	0.893168	1.1545	0.500891	0.711359	0.491359	0.0136984	0.0672006	0.48282	0.0119123	0.108298	8.82305	9.71819	9.02431	9.53216	GO:0008150	biological_process	GO:0003674	molecular_function
Mtr.8096.1.S1_at		hypothetical protein predicted by Glimmer/Critica	2.0454	3.36843	0.000127719	0.0107754	0.846332	0.495718	0.85053	0.585952	0.0406654	0.604421	0.626521	0.0298098	0.288635	0.717891	0.185505	0.306606	0.833894	0.458912	0.546339	3.29278	3.33628	3.41954	3.57289	GO:0000004	No GO term	GO:0000004	No GO term
Mtr.32714.1.S1_at		phagocytosis and cell motility protein ELMO1-related	2.8452	3.3652	0.000280567	0.0156295	0.693909	0.178619	0.764758	0.633609	0.0982998	0.699716	0.578206	0.0203243	0.243946	0.461016	0.00904974	0.0507422	1.46605	0.160243	0.379833	7.06824	8.46066	6.72383	7.29829	GO:0006909	phagocytosis	GO:0000004	No GO term	KOG: Uncharacterized conserved protein
Mtr.22850.1.S1_at		DNA repair protein recA homolog 3, mitochondrial AltName: Full=Recombinase A homolog 3; Flags: Precursor;	2.6706	3.36256	0.000883308	0.031246	1.62025	0.12192	0.729955	0.620797	0.126144	0.714692	1.00389	0.987329	0.82059	0.715056	0.272594	0.372354	0.413485	0.00887617	0.0901281	4.22497	4.85798	3.43296	3.85798	GO:0006310 GO:0006281 GO:0009432	DNA recombination	GO:0003677 GO:0008094	DNA binding	KOG: DNA repair protein RAD51/RHP55
Mtr.8216.1.S1_at		pyruvate dehydrogenase kinase	7.9656	3.35187	0.00099333	0.033472	1.34328	0.33754	0.815406	0.903379	0.737816	0.874731	1.13769	0.603688	0.744171	0.399918	0.00756217	0.045389	0.614759	0.12304	0.344382	7.82782	7.43546	7.94953	7.35138	GO:0016310 GO:0018106	phosphorylation	GO:0005524 GO:0004740	ATP binding	KOG: Dehydrogenase kinase
Mtr.24427.1.S1_at		Lysine-specific histone demethylase 1 homolog 1 EC=1.-.-.-; AltName: Full=Flavin-containing amine oxidase domain-containing protein 1; AltName: Full=Protein LSD1-LIKE 1;	3.5048	3.35051	0.00122358	0.0381493	1.45442	0.23883	0.789801	1.32201	0.375199	0.817608	1.54626	0.100745	0.455869	0.288751	0.000979649	0.0115615	0.537577	0.0600156	0.25666	6.99661	7.16189	7.02348	6.72656	GO:0006118	electron transport	GO:0008131	amine oxidase activity	KOG: Amine oxidase
Mtr.43677.1.S1_at		50S ribosomal protein L5, chloroplastic Flags: Precursor;	8.6838	3.34728	0.00164489	0.0452386	1.03507	0.914791	0.905334	1.04473	0.891974	0.889617	1.05353	0.842913	0.79599	0.282045	0.00113156	0.0127866	0.97953	0.948804	0.694947	9.0634	9.31379	8.7286	8.79312	GO:0006412	translation	GO:0003735	structural constituent of ribosome	KOG: Mitochondrial/chloroplast ribosomal protein L5/L7
Mtr.51464.1.S1_at		acetyl-CoA C-acyltransferase, putative / 3-ketoacyl-CoA thiolase, putative	3.078	3.3248	0.000191817	0.0132174	1.02102	0.933866	0.907167	0.698335	0.165517	0.747519	0.798113	0.279903	0.610665	0.456732	0.00610624	0.0395206	0.923586	0.7515	0.64592	9.50383	9.36041	8.45039	8.72894	GO:0019395	fatty acid oxidation	GO:0003988	acetyl-CoA C-acyltransferase activity	KOG: 3-oxoacyl CoA thiolase
Mtr.12448.1.S1_at		IAA-amino acid hydrolase 1 (ILR1)	3.331	3.32076	0.00156513	0.0437833	0.79149	0.466074	0.844317	0.849674	0.609982	0.85693	0.767594	0.316495	0.631443	0.490202	0.0374012	0.124365	0.913459	0.776186	0.65269	6.02459	7.2211	6.39917	6.76553	GO:0006508	proteolysis	GO:0008237	metallopeptidase activity
Mtr.8361.1.S1_at		Patellin-4	9.7518	3.28903	0.00176618	0.0471072	1.48639	0.227329	0.785356	0.624996	0.156149	0.741215	0.952079	0.851144	0.797703	0.553857	0.0800093	0.192996	0.590915	0.115349	0.336707	11.5447	11.1433	9.64097	9.97255	GO:0006810	transport	GO:0005215	transporter activity	KOG: Phosphatidylinositol transfer protein SEC14 and related proteins
Mtr.1791.1.S1_at		elongation factor 1-alpha / EF-1-alpha	2.7474	3.28067	0.000423709	0.0203024	0.862647	0.585797	0.868451	0.74092	0.275962	0.79606	0.741999	0.188325	0.548757	0.794635	0.399814	0.446635	0.600157	0.0732049	0.279219	4.87774	5.76818	5.16591	5.45943	GO:0006414	translational elongation	GO:0005516 GO:0003746	calmodulin binding	KOG: Translation elongation factor EF-1 alpha/Tu
Mtr.12425.1.S1_at		mitogen-activated protein kinase, putative / MAPK, putative (MPK10)	8.7087	3.27716	0.000160334	0.01192	1.52318	0.0984262	0.707661	0.928804	0.76159	0.87719	1.26023	0.254239	0.594741	0.196366	5.33383e-06	0.000403818	1.0984	0.700106	0.629878	10.3838	10.0305	10.1807	10.1508	GO:0009409 GO:0006972 GO:0016310 GO:0009620 GO:0009651 GO:0009861 GO:0009868 GO:0009862 GO:0042539	response to cold	GO:0004707	MAP kinase activity	KOG: Mitogen-activated protein kinase
Mtr.40353.1.S1_at		expressed protein	3.1395	3.27045	0.000541866	0.0235795	0.729221	0.263627	0.799678	1.06675	0.815441	0.882969	0.845826	0.462493	0.698676	0.51565	0.0276209	0.103638	0.762283	0.334011	0.493665	8.8933	8.63662	5.8802	6.61471	GO:0008150	biological_process	GO:0003674	molecular_function
Mtr.38422.1.S1_at		hypothetical protein predicted by Glimmer/Critica	2.0982	3.24556	0.00488728	0.0848848	0.809983	0.564934	0.864874	0.569822	0.136865	0.726667	0.597233	0.0979947	0.45225	0.637844	0.22824	0.341331	1.0466	0.900489	0.684564	10.4952	10.0961	7.65464	8.82623	GO:0000004	No GO term	GO:0000004	No GO term
Mtr.31859.1.S1_at		Putative cyclin-B3-1 AltName: Full=G2/mitotic-specific cyclin-B3-1; Short=CycB3;1;	1.8571	3.24409	0.000162677	0.012007	0.791102	0.339034	0.815744	0.793109	0.344125	0.813874	0.732898	0.129393	0.489864	0.766365	0.279692	0.376889	0.641072	0.0803651	0.291925	6.55305	6.94486	4.44626	5.26679	GO:0051726	regulation of cell cycle	GO:0004693	cyclin-dependent protein kinase activity	KOG: Cyclin B and related kinase-activating proteins
Mtr.52056.1.S1_at		MaoC family protein	2.3552	3.23276	0.000561966	0.0240721	1.02317	0.933627	0.907167	0.737144	0.277023	0.796753	0.828578	0.407765	0.676105	0.638852	0.11805	0.24034	0.641987	0.121805	0.342971	3.98185	4.17792	3.60881	3.7761	GO:0008152	metabolic process	GO:0016491	oxidoreductase activity	KOG: Peroxisomal multifunctional beta-oxidation protein and related enzymes
Mtr.40743.1.S1_at		expressed protein	7.1634	3.2307	0.00236929	0.0558567	1.19353	0.591229	0.869541	1.17256	0.628608	0.860877	1.25115	0.407944	0.676105	0.168082	5.37784e-05	0.00166042	1.31588	0.407809	0.524944	9.84423	9.41405	9.02708	9.03507	GO:0008150	biological_process	GO:0003674	molecular_function
Mtr.32061.1.S1_at		hypothetical protein	3.0295	3.22301	0.00233146	0.0553134	1.00786	0.980857	0.911084	0.774723	0.438912	0.828839	0.847941	0.538628	0.724903	0.812769	0.528178	0.504701	0.488903	0.0412764	0.215688	7.08321	6.79701	5.76288	6.42459	GO:0006499	N-terminal protein myristoylation	GO:0003674	molecular_function
Mtr.13116.1.S1_at		heavy-metal-associated domain-containing protein	2.1536	3.20956	8.74615e-05	0.00903355	0.531269	0.011714	0.473726	0.721352	0.159825	0.743233	0.527604	0.00287643	0.0937379	0.684106	0.106087	0.226882	1.18842	0.446794	0.541042	7.72178	6.31107	3.99095	3.75489	GO:0046916	transition metal ion homeostasis	GO:0046914	transition metal ion binding	KOG: Copper chaperone
Mtr.29452.1.S1_at		hypothetical protein predicted by Glimmer/Critica	4.005	3.20702	0.00424689	0.0780995	0.84163	0.626762	0.874058	0.677672	0.280016	0.797657	0.687745	0.206369	0.561826	0.89864	0.762524	0.58999	0.608375	0.172701	0.389772	6.02901	6.48704	5.98868	6.03562	GO:0008150	biological_process	GO:0003674	molecular_function
Mtr.15539.1.S1_at		Rac-like GTP-binding protein ARAC7 AltName: Full=GTPase protein ROP9;	2.2326	3.20662	0.000504523	0.0225853	1.2347	0.439169	0.837911	0.571005	0.0516066	0.633144	0.792139	0.298953	0.621823	0.724472	0.243043	0.352251	0.61056	0.0823999	0.295257	7.24603	9.05826	6.67948	7.50224	GO:0007264	small GTPase mediated signal transduction	GO:0005525	GTP binding	KOG: Ras-related small GTPase, Rho type
Mtr.12216.1.S1_at		L-ascorbate peroxidase 3 (APX3)	9.6144	3.19517	3.06131e-05	0.0049786	1.38659	0.121322	0.729311	1.12066	0.575806	0.85374	1.34158	0.0905994	0.441316	0.243542	3.30326e-06	0.000307394	0.827004	0.355265	0.503594	10.0109	9.93325	9.0728	9.14517	GO:0006979	response to oxidative stress	GO:0016688	L-ascorbate peroxidase activity
Mtr.33899.1.S1_at		Homeobox-leucine zipper protein HOX11 AltName: Full=Homeodomain transcription factor HOX11; AltName: Full=HD-ZIP protein HOX11; AltName: Full=OsHox11;	1.9445	3.1817	0.00274506	0.0610346	0.720141	0.327626	0.813713	1.02384	0.943094	0.895123	0.816142	0.455085	0.695475	0.465825	0.0323865	0.113951	0.9151	0.788295	0.655991	3.59694	3.44626	3.44626	3.39232	GO:0006355	regulation of transcription, DNA-dependent	GO:0003677	DNA binding
Mtr.10378.1.S1_at		peroxidase, putative	1.8838	3.16413	7.98086e-07	0.000528121	0.704137	0.0281282	0.559859	0.907281	0.511212	0.841764	0.741765	0.0228805	0.256623	0.723016	0.0401863	0.129617	0.684223	0.0189573	0.143206	5.00899	4.7761	4.87774	4.83794	GO:0006979	response to oxidative stress	GO:0004601	peroxidase activity
Mtr.31552.1.S1_at		expressed protein	8.6774	3.14735	0.000313234	0.016885	1.30469	0.299812	0.806157	0.952708	0.847582	0.885854	1.15606	0.484383	0.706356	0.335676	0.000489608	0.00722273	0.761492	0.288565	0.470625	8.89026	8.80219	8.84298	8.88081	GO:0008150	biological_process	GO:0003674	molecular_function
Mtr.4800.1.S1_at		geranylgeranyl transferase type II beta subunit, putative / RAB geranylgeranyltransferase beta subunit, putative	6.6484	3.14097	0.00362231	0.0714788	1.06782	0.846638	0.898621	0.33257	0.00474801	0.358422	0.501481	0.0226558	0.255469	0.641311	0.202444	0.321288	1.39793	0.330879	0.491933	9.88692	9.59526	9.41891	9.3226	GO:0000004	No GO term	GO:0003824	catalytic activity	KOG: Protein geranylgeranyltransferase type II, beta subunit
Mtr.4467.1.S1_at		Pectinesterase-2 Short=PE; EC=3.1.1.11; AltName: Full=Pectin methylesterase; Flags: Precursor;	2.0241	3.13998	0.00434205	0.0791412	1.05344	0.881075	0.902663	0.835136	0.606124	0.856473	0.918145	0.764003	0.781002	0.632132	0.19973	0.319027	0.572663	0.123735	0.345224	8.28633	7.22689	5.27798	6.69209	GO:0000004	No GO term	GO:0030599	pectinesterase activity
Mtr.32746.1.S1_at		hypothetical protein predicted by Glimmer/Critica	2.8842	3.13315	0.00401154	0.0758398	0.806305	0.533209	0.857508	0.910042	0.783879	0.879774	0.81353	0.46554	0.699894	0.484084	0.0480877	0.14395	0.898541	0.75568	0.647219	5.48864	4.87774	4.06178	4.52356	GO:0006355	regulation of transcription, DNA-dependent	GO:0003700	transcription factor activity
Mtr.13776.1.S1_s_at		Maf-like protein DDB_G0281937	3.1325	3.1318	0.00284059	0.0622991	0.835731	0.585059	0.868174	1.23068	0.528359	0.844823	1.01892	0.944031	0.814142	0.552052	0.084223	0.198978	0.562359	0.0933926	0.309665	6.92125	7.15076	5.87036	5.40599	GO:0008150	biological_process	GO:0003674	molecular_function	KOG: Predicted nucleic acid-binding protein ASMTL
Mtr.11754.1.S1_at		Gibberellin 2-beta-dioxygenase 2 EC=1.14.11.13; AltName: Full=Gibberellin 2-beta-hydroxylase 2; AltName: Full=Gibberellin 2-oxidase 2; AltName: Full=GA 2-oxidase 2;	2.0871	3.05603	0.00485256	0.084777	0.766919	0.446438	0.839372	0.76351	0.438991	0.828839	0.699911	0.217264	0.570722	0.81921	0.565601	0.520593	0.682155	0.277349	0.46367	5.0268	5.22882	4.52982	4.54844	GO:0000004	No GO term	GO:0000004	No GO term	KOG: Iron/ascorbate family oxidoreductases
Mtr.28006.1.S1_at		hypothetical protein predicted by Glimmer/Critica	2.01	3.04449	0.00164544	0.0452386	0.585785	0.0865819	0.69186	0.622074	0.124458	0.714446	0.510176	0.0126687	0.194663	0.621882	0.12423	0.247238	1.44943	0.222694	0.428394	4.60881	4.47897	4.60881	4.61471	GO:0000004	No GO term	GO:0000004	No GO term
Mtr.38529.1.S1_s_at		30S ribosomal protein S5	10.0972	3.03676	0.00292628	0.0633878	1.21404	0.546247	0.86092	1.0067	0.983331	0.89852	1.14311	0.609692	0.745576	0.37891	0.00736332	0.0446961	0.711086	0.294799	0.474321	9.97785	10.2981	9.02154	9.41342	GO:0006412	translation	GO:0003735	structural constituent of ribosome	KOG: Ribosomal protein S5
Mtr.43274.1.S1_at		similar to RIKEN cDNA 3930401K13 (predicted)	7.0532	3.02658	0.00418407	0.0773903	1.16403	0.651254	0.87667	1.28162	0.4628	0.833897	1.30562	0.336923	0.643057	0.156028	4.37463e-05	0.00145478	1.41946	0.304185	0.479812	9.39511	9.82687	8.94163	9.25668	GO:0006979	response to oxidative stress	GO:0004616	phosphogluconate dehydrogenase (decarboxylating) activity	KOG: Predicted dehydrogenase
Mtr.12973.1.S1_at		Prohibitin-2	9.511	3.02119	0.000806646	0.0296832	1.30901	0.326826	0.813713	1.03726	0.89234	0.889617	1.22617	0.362096	0.654998	0.407176	0.00402514	0.0301311	0.598703	0.0723806	0.277821	10.9128	11.1025	10.1182	10.4795	GO:0008150	biological_process	GO:0000004	No GO term	KOG: Prohibitin-like protein
Mtr.47304.1.S1_at		hypothetical protein predicted by Glimmer/Critica	2.7825	3.01428	0.00225787	0.0544679	1.28278	0.421536	0.834405	0.442465	0.0160998	0.504394	0.68552	0.145512	0.507564	0.40734	0.00921045	0.051396	1.43493	0.249267	0.445751	4.90207	5.07039	4.23266	4.0268	GO:0000004	No GO term	GO:0000004	No GO term
Mtr.28547.1.S1_x_at		glutathione S-transferase, putative	2.9043	3.01132	0.00495279	0.0853762	1.4408	0.294051	0.80446	0.833451	0.595599	0.855947	1.12977	0.662831	0.759456	0.437998	0.0264412	0.100966	0.631376	0.19101	0.405426	3.76553	5.32193	3.62059	4.65535	GO:0009407 GO:0009751	toxin catabolic process	GO:0004364	glutathione transferase activity	KOG: Glutathione S-transferase
Mtr.14985.1.S1_at		FAD-binding domain-containing protein / cytokinin oxidase family protein	1.5922	3.00525	1.30977e-06	0.000718142	0.736776	0.0503666	0.639239	0.64349	0.00771051	0.416697	0.60802	0.000688472	0.0423111	0.66963	0.0135807	0.0667613	1.04811	0.748297	0.644961	4.55459	4.26303	3.73335	4.12102	GO:0006499 GO:0009823 GO:0048507	N-terminal protein myristoylation	GO:0019139	cytokinin dehydrogenase activity	KOG: Proteins containing the FAD binding domain
Mtr.43888.1.S1_at		hypothetical protein predicted by Glimmer/Critica	7.6708	2.99692	0.00185835	0.0485531	1.32716	0.348114	0.818292	1.24447	0.465822	0.834916	1.39724	0.181154	0.54318	0.245431	0.000219834	0.00417568	0.823165	0.515636	0.568116	11.1531	11.2213	10.5409	10.7787	GO:0000004	No GO term	GO:0000004	No GO term
Mtr.3809.1.S1_at		Putative disease resistance protein RGA4 AltName: Full=RGA4-blb;	2.3771	2.9955	0.00272817	0.0609319	0.842426	0.58515	0.868174	0.743823	0.350768	0.814101	0.732264	0.233228	0.581907	0.745147	0.353588	0.422653	0.714969	0.292088	0.47266	3.67807	4.00899	3.56071	3.81762	GO:0006952	defense response	GO:0005524 GO:0005515	ATP binding	KOG: Apoptotic ATPase
Mtr.37200.1.S1_at		RNA polymerase II subunit 5-mediating protein homolog Short=RPB5-mediating protein homolog;	2.1339	2.97431	7.62395e-05	0.00845699	0.861803	0.476713	0.846012	0.850594	0.439497	0.828839	0.812993	0.232327	0.581228	0.723288	0.13252	0.256115	0.634121	0.0407876	0.21467	5.81506	6.28355	5.98185	5.57592	GO:0006457	protein folding	GO:0005515	protein binding
Mtr.46435.1.S1_s_at		hypothetical protein predicted by Glimmer/Critica	3.0472	2.95891	0.00249885	0.0579711	1.07119	0.821987	0.897252	0.802176	0.474279	0.83542	0.903841	0.685979	0.76608	0.853329	0.605156	0.53455	0.460908	0.020761	0.151548	6.53761	9.60696	7.16088	7.77281	GO:0008150	biological_process	GO:0003674	molecular_function
Mtr.29995.1.S1_at		expressed protein	2.6499	2.94681	0.000355675	0.0180569	1.03331	0.891767	0.903825	1.01776	0.941695	0.89506	1.03415	0.864401	0.800361	0.590294	0.0414644	0.131965	0.54664	0.0219418	0.156334	2.58496	2.67807	2.76553	2.74416	GO:0008150	biological_process	GO:0003674	molecular_function
Mtr.24071.1.S1_at		hypothetical protein predicted by Glimmer/Critica	3.1843	2.94566	0.00514862	0.0871149	0.687443	0.275348	0.800249	0.542475	0.0842955	0.684086	0.518097	0.027783	0.280096	0.659042	0.227018	0.340171	1.3813	0.344686	0.498432	9.89664	8.00675	5.24793	5.75221	GO:0000004	No GO term	GO:0000004	No GO term
Mtr.31564.1.S1_at		hypothetical protein predicted by Glimmer/Critica	8.9531	2.94495	0.00406632	0.0763915	1.29123	0.43667	0.837783	1.40615	0.303331	0.804758	1.4883	0.148444	0.510779	0.338235	0.00396452	0.0298021	0.552926	0.0834763	0.296528	9.35116	9.58007	9.29531	9.47553	GO:0000004	No GO term	GO:0000004	No GO term
Mtr.39220.1.S1_at		Uncharacterized methyltransferase At2g41040, chloroplastic EC=2.1.1.-; Flags: Precursor;	2.2939	2.94486	0.00103101	0.03432	1.09206	0.746346	0.887321	0.777653	0.361545	0.815174	0.896782	0.624851	0.749111	0.565621	0.0496733	0.146622	0.706935	0.213799	0.422534	4.70044	4.41954	4.67807	4.54226	GO:0000004	No GO term	GO:0000004	No GO term
Mtr.29046.1.S1_at		SSXT protein-related / transcription co-activator-related	2.2969	2.93904	0.00332456	0.0682545	0.85639	0.624636	0.873302	0.534969	0.0618376	0.653585	0.594293	0.0575971	0.375192	0.596668	0.116593	0.238642	1.24469	0.491379	0.558368	7.03782	7.58796	8.20457	8.15127	GO:0008283 GO:0048366	cell proliferation	GO:0005515 GO:0003713	protein binding	KOG: Calcium-responsive transcription coactivator
Mtr.13672.1.S1_at		hypothetical protein predicted by Glimmer/Critica	1.935	2.93041	0.000426646	0.0203416	0.743289	0.235745	0.788689	0.901628	0.672618	0.866955	0.765814	0.193694	0.552488	0.768707	0.290741	0.384572	0.662408	0.106806	0.327645	4.29278	5.26303	4.20163	3.9542	GO:0000004	No GO term	GO:0000004	No GO term
Mtr.1887.1.S1_at		oxidoreductase, 2OG-Fe(II) oxygenase family	2.0269	2.92427	0.00110447	0.0357313	0.837884	0.518849	0.855479	0.644219	0.121056	0.712418	0.662946	0.0793499	0.420138	0.657663	0.138138	0.262319	0.963303	0.89081	0.681693	7.31288	6.02901	6.43962	6.46434	GO:0008150	biological_process	GO:0016706	oxidoreductase activity, acting on paired donors, with incorporation or reduction of molecular oxygen, 2-oxoglutarate as one donor, and incorporation of one atom each of oxygen into both donors	KOG: Iron/ascorbate family oxidoreductases
Mtr.4484.1.S1_s_at		hypothetical protein predicted by Glimmer/Critica	2.5964	2.92227	0.00107372	0.0353127	0.73295	0.262018	0.799634	0.900662	0.70032	0.868991	0.758154	0.222671	0.574507	0.911161	0.732027	0.580465	0.568916	0.051299	0.23837	6.67666	6.79701	4.80219	5.38888	GO:0008150	biological_process	GO:0003674	molecular_function
Mtr.12121.1.S1_at		guanine nucleotide exchange family protein	2.5796	2.91749	0.00404114	0.0762491	0.726185	0.328448	0.813713	0.859637	0.639972	0.863111	0.730424	0.24321	0.587727	0.414393	0.0138298	0.0675362	1.325	0.388353	0.517132	5.65249	5.16189	4.41278	4.80219	GO:0009561	megagametophyte nuclear division	GO:0005085	guanyl-nucleotide exchange factor activity
Mtr.29116.1.S1_at		Conserved oligomeric Golgi complex subunit 5 Short=COG complex subunit 5; AltName: Full=Component of oligomeric Golgi complex 5; AltName: Full=13S Golgi transport complex 90 kDa subunit; Short=GTC-90; AltName: Full=Golgi transport complex 1;	3.086	2.91641	0.000881692	0.0312176	0.66838	0.141743	0.743888	1.07649	0.780648	0.879242	0.802951	0.317393	0.631926	0.788671	0.375446	0.434984	0.604258	0.0714174	0.276218	4.56071	4.12102	3.67807	3.83794	GO:0006355	regulation of transcription, DNA-dependent	GO:0003707 GO:0003700	steroid hormone receptor activity
Mtr.44055.1.S1_at		expressed protein	9.2235	2.91508	0.00607046	0.0954087	1.04069	0.907136	0.905103	1.36565	0.368503	0.816069	1.26408	0.406584	0.675866	0.256676	0.00102218	0.0119027	0.940381	0.857369	0.674103	10.838	10.7863	9.72809	9.96651	GO:0008150	biological_process	GO:0003674	molecular_function
Mtr.3223.1.S1_at		hypothetical protein predicted by Glimmer/Critica	2.1746	2.90786	0.000265488	0.0152539	0.895384	0.632806	0.874417	1.21911	0.395601	0.820769	1.06015	0.756563	0.779466	0.598619	0.0385264	0.126448	0.52629	0.0124304	0.111071	3.99095	4.76553	3.91648	3.85798	GO:0006269	DNA replication, synthesis of RNA primer	GO:0003896	DNA primase activity
Mtr.44700.1.S1_at		expressed protein	2.0589	2.90467	0.000223102	0.014195	0.974224	0.908018	0.905103	0.830101	0.415138	0.823816	0.868014	0.447391	0.692534	0.757471	0.230261	0.342858	0.562015	0.0201791	0.149083	4.67807	5.2555	3.80735	3.89724	GO:0000004	No GO term	GO:0000004	No GO term
Mtr.1260.1.S1_at		Secologanin synthase Short=SLS; EC=1.3.3.9; AltName: Full=Cytochrome P450 72A1; AltName: Full=CYPLXXII;	1.8736	2.88596	1.08374e-05	0.00275461	0.721751	0.0672675	0.665756	0.905631	0.558115	0.849869	0.753169	0.0530033	0.363532	0.778564	0.150937	0.274536	0.680891	0.0344388	0.197094	6.05311	6.92125	5.75221	5.75489	GO:0016131 GO:0009416 GO:0009741 GO:0010268	brassinosteroid metabolic process	GO:0008395 GO:0019825	steroid hydroxylase activity	KOG: Cytochrome P450 CYP4/CYP19/CYP26 subfamilies
Mtr.5449.1.S1_at		hypothetical protein predicted by Glimmer/Critica	2.1105	2.85605	6.58798e-05	0.00775616	0.623271	0.027143	0.554633	1.03485	0.861822	0.887845	0.746511	0.0837017	0.428008	0.736311	0.134161	0.257962	0.737258	0.135686	0.356246	8.24888	8.03287	7.26679	7.50303	GO:0006952	defense response	GO:0005524 GO:0005515 GO:0004888	ATP binding
Mtr.23022.1.S1_at		Early nodulin-like protein 1 AltName: Full=Phytocyanin-like protein; Flags: Precursor;	2.0433	2.85414	9.02429e-05	0.00913873	0.920138	0.682224	0.880517	0.839811	0.394902	0.820769	0.842086	0.307577	0.627174	0.67743	0.0693846	0.177995	0.669306	0.0620219	0.260081	4.24793	4.17792	3.99095	4	GO:0006118	electron transport	GO:0005507	copper ion binding
Mtr.40660.1.S1_at		GDP-4-keto-6-deoxy-D-mannose-3,5-epimerase-4-reductase, putative	8.8524	2.83811	0.000596764	0.0247345	1.20983	0.443575	0.838595	0.547851	0.0249923	0.554411	0.760196	0.185455	0.547204	0.561372	0.030482	0.11	0.94696	0.824936	0.666341	10.007	10.1748	9.79442	9.94851	GO:0042350	GDP-L-fucose biosynthetic process	GO:0003824	catalytic activity	KOG: GDP-L-fucose synthetase
Mtr.27090.1.S1_at		hypothetical protein predicted by Glimmer/Critica	2.76	2.83501	0.00539908	0.0895204	0.850545	0.622106	0.872744	1.13424	0.700874	0.869038	0.976342	0.92858	0.811507	0.420588	0.0165268	0.0753875	0.869332	0.669536	0.620947	4.30743	5.3147	4.96347	5.05311	GO:0006468	protein amino acid phosphorylation	GO:0016301	kinase activity
Mtr.21451.1.S1_at		expressed protein	3.1779	2.83021	0.00639879	0.0985117	0.822621	0.562298	0.864641	1.22139	0.552981	0.849283	1.00316	0.990808	0.820863	0.360106	0.00720521	0.0440098	0.976559	0.943571	0.693941	8.44832	9.1025	8.28355	8.58571	GO:0008150	biological_process	GO:0003674	molecular_function	KOG: Exocyst complex subunit
Mtr.36416.1.S1_at		hypothetical protein predicted by Glimmer/Critica	1.7974	2.80394	0.00183672	0.0482839	0.888551	0.67259	0.879302	0.713187	0.236386	0.781119	0.737775	0.194132	0.553011	0.624782	0.106525	0.227468	0.900776	0.708427	0.632578	3.05311	2.90689	3.05311	3.01792	GO:0000004	No GO term	GO:0000004	No GO term
Mtr.387.1.S1_s_at		atp-dependent dna helicase hus2	2.2878	2.78446	0.0062306	0.0968155	1.17777	0.619856	0.872191	0.726062	0.337314	0.812366	0.900929	0.698021	0.76807	0.654085	0.208343	0.32601	0.642079	0.190179	0.404557	4.89239	5.98185	3.9542	4.26303	GO:0006974 GO:0000724 GO:0051276	response to DNA damage stimulus	GO:0008026	ATP-dependent helicase activity	KOG: ATP-dependent DNA helicase
Mtr.37777.1.S1_at		DEAD-box ATP-dependent RNA helicase 13 EC=3.6.1.-;	9.452	2.78334	0.00600646	0.0947997	1.19763	0.582657	0.867809	1.15455	0.660882	0.865129	1.24115	0.422793	0.682498	0.248378	0.000563284	0.00796997	1.04612	0.890204	0.681557	9.17518	9.33851	9.09698	9.2329	GO:0000004	No GO term	GO:0008026	ATP-dependent helicase activity	KOG: RNA helicase
Mtr.36379.1.S1_at		Ribulose-1,5 bisphosphate carboxylase/oxygenase large subunit N-methyltransferase, chloroplastic EC=2.1.1.127; AltName: Full=[Ribulose-bisphosphate carboxylase]-lysine N-methyltransferase; Short=RuBisCO methyltransferase; Short=RuBisCO LSMT; Short=rbcMT; Flags: Precursor;	2.7149	2.77581	0.00126811	0.0388223	1.15946	0.576417	0.866491	0.874625	0.612662	0.85693	1.00937	0.965418	0.817375	0.6619	0.131827	0.255514	0.536713	0.0294891	0.182388	4.00899	3.51096	3	3.16993	GO:0000004	No GO term	GO:0030785	[ribulose-bisphosphate carboxylase]-lysine N-methyltransferase activity
Mtr.10077.1.S1_at		Ras-related protein Rab11D	1.8639	2.76706	0.00133916	0.0399984	0.869864	0.59971	0.870899	0.626362	0.0918771	0.69495	0.66709	0.0756221	0.414215	0.795189	0.391966	0.443022	0.83413	0.496147	0.560675	8.80542	8.84956	6.92125	7.52826	GO:0015031 GO:0007264	protein transport	GO:0005525	GTP binding	KOG: GTPase Rab11/YPT3, small G protein superfamily
Mtr.29468.1.S1_at		hypothetical protein predicted by Glimmer/Critica	2.8844	2.76212	0.00219762	0.0536894	0.953234	0.864824	0.899693	1.07154	0.806093	0.881356	1.01424	0.950914	0.815613	0.428652	0.0077619	0.0460142	0.826883	0.502289	0.563039	5.61471	5.89724	6.1819	6.07468	GO:0000004	No GO term	GO:0000004	No GO term
Mtr.48260.1.S1_at		hypothetical protein predicted by Glimmer/Critica	2.0417	2.75803	0.00276059	0.0612446	0.99487	0.985826	0.911228	0.664957	0.172048	0.752769	0.75923	0.254262	0.594763	0.757039	0.343599	0.416647	0.723974	0.274185	0.461578	3.7866	3.67807	3.63227	3.57289	GO:0008150	biological_process	GO:0000004	No GO term
Mtr.30956.1.S1_at		hypothetical protein predicted by Glimmer/Critica	2.4106	2.75751	0.000195122	0.0133037	0.669455	0.0731061	0.671482	0.859867	0.47998	0.836104	0.691993	0.0468121	0.345516	0.613351	0.0329563	0.114995	1.02712	0.899563	0.684271	3.26303	3.18587	3.07039	3.3505	GO:0000004	No GO term	GO:0000004	No GO term
Mtr.3775.1.S1_at		hypothetical protein predicted by Glimmer/Critica	4.8301	2.74752	0.00384002	0.0741732	0.934011	0.821255	0.897109	0.861405	0.622605	0.859628	0.865047	0.558719	0.730674	0.85467	0.604577	0.534461	0.529299	0.0486693	0.23254	3.70044	3.53605	3.23266	3.3505	GO:0000004	No GO term	GO:0000004	No GO term
Mtr.37723.1.S1_at		pyruvate dehydrogenase E1 component beta subunit, chloroplast	8.4807	2.74052	0.00518795	0.0875119	1.17881	0.602684	0.870899	1.32535	0.376868	0.817755	1.34643	0.257138	0.596861	0.409654	0.0111887	0.0585398	0.570131	0.0890913	0.303768	9.75622	9.61581	8.12567	8.7492	GO:0006633	fatty acid biosynthetic process	GO:0004739	pyruvate dehydrogenase (acetyl-transferring) activity	KOG: Pyruvate dehydrogenase E1, beta subunit
Mtr.32287.1.S1_at		Uncharacterized protein At2g41620	9.6782	2.73994	0.00143317	0.0415454	1.19498	0.503206	0.851917	1.25188	0.400582	0.820945	1.30803	0.224521	0.575973	0.261969	0.00011017	0.00267155	0.93129	0.78776	0.655802	9.24055	9.29898	9.36041	9.21116	GO:0006810	transport	GO:0003674	molecular_function
Mtr.40856.1.S1_at		expressed protein	10.3602	2.73033	0.00257556	0.0589806	1.36669	0.280669	0.80087	1.05949	0.838824	0.885239	1.27991	0.295988	0.620609	0.288739	0.00044934	0.00679464	0.876015	0.64227	0.612144	11.4383	11.1532	10.6871	10.7732	GO:0008150	biological_process	GO:0003674	molecular_function	KOG: Uncharacterized conserved protein
Mtr.27397.1.S1_at		hypothetical protein	4.1112	2.69865	0.0041111	0.0768141	1.16729	0.60706	0.871083	1.12366	0.697736	0.868787	1.19823	0.463541	0.699146	0.440944	0.013826	0.0675278	0.640705	0.151114	0.371563	6.39746	6.66107	5.78136	6.29462	GO:0000004	No GO term	GO:0003674	molecular_function
Mtr.48503.1.S1_at		60S ribosomal protein L35a-1	3.6523	2.69073	0.0035381	0.0706398	1.0641	0.831774	0.898008	1.05166	0.863233	0.8882	1.07789	0.753689	0.779175	0.324347	0.00132968	0.0143097	1.02391	0.93558	0.692295	9.27845	9.84737	8.76918	9.00899	GO:0006412 GO:0042254	translation	GO:0003735	structural constituent of ribosome	KOG: 60S ribosomal protein L35A/L37
Mtr.41137.1.S1_at		peroxidase, putative	1.7291	2.6863	0.00636699	0.0982506	0.738683	0.348077	0.818292	0.834571	0.571696	0.852608	0.724349	0.225739	0.576786	0.676187	0.229878	0.342618	0.893013	0.72256	0.63735	8.64277	9.0642	6.84046	7.93074	GO:0006979	response to oxidative stress	GO:0004601	peroxidase activity
Mtr.32691.1.S1_at		Receptor protein kinase-like protein At4g34220 Flags: Precursor;	2.725	2.65392	0.00348793	0.0701988	0.814191	0.478527	0.846171	0.851291	0.577626	0.854051	0.783195	0.306598	0.626533	0.787218	0.41085	0.451957	0.690578	0.210056	0.420037	9.04876	10.5401	7.76155	8.41024	GO:0006468 GO:0007169	protein amino acid phosphorylation	GO:0005524 GO:0016301 GO:0004674	ATP binding
Mtr.13054.1.S1_at		Wall-associated receptor kinase 3 EC=2.7.11.-; Flags: Precursor;	2.1471	2.64206	0.00209916	0.0524524	0.688389	0.175668	0.76423	0.903077	0.703586	0.869884	0.728404	0.160238	0.522621	0.724805	0.239484	0.349349	0.839996	0.517161	0.568559	8.96723	6.74685	4.87774	5.52356	GO:0006468	protein amino acid phosphorylation	GO:0016301 GO:0004674	kinase activity
Mtr.34685.1.S1_at		hypothetical protein predicted by Glimmer/Critica	1.7875	2.63533	0.000764299	0.0284799	0.805052	0.363458	0.8216	0.76865	0.2732	0.795163	0.726165	0.110743	0.466849	0.67939	0.115284	0.237177	0.902595	0.664189	0.619176	3.30743	3.98185	3.05311	2.94486	GO:0000004	No GO term	GO:0000004	No GO term
Mtr.49210.1.S1_at		expressed protein	2.8322	2.63079	0.000619889	0.0253986	1.26568	0.312435	0.808954	0.794399	0.323371	0.809871	1.00363	0.98454	0.820105	0.462586	0.00372237	0.0286722	0.817256	0.384804	0.515937	7.96116	6.83668	7.49105	7.39575	GO:0008150	biological_process	GO:0003674	molecular_function
Mtr.26160.1.S1_at		reticulon family protein	2.9755	2.63029	0.00549356	0.0904919	0.948355	0.861763	0.89943	0.870929	0.650921	0.864027	0.880311	0.609541	0.745576	0.599401	0.107595	0.228738	0.767935	0.391513	0.518276	6.54844	7.41363	4.72792	5.84046	GO:0008150	biological_process	GO:0004867	serine-type endopeptidase inhibitor activity
Mtr.33279.1.S1_at		Auxin-responsive protein IAA30 AltName: Full=Indoleacetic acid-induced protein 30;	2.4634	2.6298	0.000594764	0.0247317	0.711921	0.150355	0.750011	0.869835	0.543456	0.848036	0.726517	0.101255	0.456175	0.570212	0.0240841	0.0953747	1.0769	0.745776	0.644298	3.45943	3.59694	3.07039	3.07039	GO:0009733	response to auxin stimulus	GO:0003700	transcription factor activity
Mtr.35935.1.S1_s_at		Ubiquitin carboxyl-terminal hydrolase 15 EC=3.1.2.15; AltName: Full=Ubiquitin thioesterase 15; AltName: Full=Ubiquitin-specific-processing protease 15; AltName: Full=Deubiquitinating enzyme 15; Short=AtUBP15;	2.2289	2.62277	8.6697e-05	0.00901758	1.01013	0.9567	0.90952	0.877736	0.485948	0.836959	0.922914	0.598347	0.743096	0.474431	0.000943769	0.0112562	0.90641	0.598292	0.597764	8.3015	8.24174	6.97613	7.07253	GO:0006511	ubiquitin-dependent protein catabolic process	GO:0004843	ubiquitin-specific protease activity
Mtr.10959.1.S1_at		nodulin family protein	9.3669	2.62141	0.00233183	0.0553134	0.888474	0.66106	0.87775	0.829172	0.489411	0.837596	0.815692	0.360142	0.654136	0.451294	0.00866687	0.0494467	1.1474	0.610575	0.601671	11.0629	10.5914	9.58796	9.65249	GO:0000004	No GO term	GO:0000004	No GO term
Mtr.42182.1.S1_at		hypothetical protein predicted by Glimmer/Critica	2.0696	2.61573	0.0026921	0.0603883	0.52329	0.0291098	0.564571	1.1243	0.669257	0.866288	0.702129	0.127817	0.487952	0.679756	0.171413	0.294	0.955938	0.869158	0.677292	4.20163	5.16993	5.07039	4.94017	GO:0000004	No GO term	GO:0000004	No GO term
Mtr.31172.1.S1_at		hypothetical protein predicted by Glimmer/Critica	9.7476	2.61254	0.00241052	0.0564819	0.811276	0.441546	0.838426	1.05928	0.830654	0.88478	0.903897	0.646744	0.754976	0.347372	0.00113134	0.0127866	1.28223	0.362255	0.506302	8.53333	8.57856	8.42794	8.46352	GO:0009414 GO:0009737 GO:0009749	response to water deprivation	GO:0004930	G-protein coupled receptor activity
Mtr.4053.1.S1_at		Protein kinase APK1A, chloroplastic EC=2.7.11.1; Flags: Precursor;	1.9651	2.611	0.000917182	0.0319728	0.895943	0.645668	0.876077	1.04127	0.865198	0.888331	0.954766	0.811998	0.789675	0.623105	0.0613441	0.165755	0.65885	0.0947565	0.311256	7.82082	7.98812	8.04658	7.79896	GO:0006468	protein amino acid phosphorylation	GO:0016301	kinase activity	KOG: Serine/threonine protein kinase
Mtr.52056.1.S1_s_at		MaoC family protein	2.1531	2.59497	0.00643237	0.0988699	0.683465	0.227076	0.785356	0.775392	0.413187	0.823388	0.654875	0.106634	0.462337	0.772065	0.405513	0.449265	0.941839	0.84554	0.671145	5.8679	6.3837	5.15785	5.66107	GO:0008152	metabolic process	GO:0016491	oxidoreductase activity	KOG: Peroxisomal multifunctional beta-oxidation protein and related enzymes
Mtr.29411.1.S1_at		hypothetical protein predicted by Glimmer/Critica	2.2313	2.55086	0.000119016	0.0103113	0.574004	0.00824192	0.426373	0.726492	0.100904	0.701265	0.558167	0.0013692	0.0618661	0.793699	0.225734	0.339157	1.18444	0.36944	0.509099	7.80607	8.02625	7.31922	7.29646	GO:0000004	No GO term	GO:0000004	No GO term
Mtr.20248.1.S1_at		hypothetical protein predicted by Glimmer/Critica	1.9373	2.54335	0.000972856	0.0331312	0.760351	0.25069	0.794906	0.795593	0.334515	0.811744	0.71527	0.0935173	0.445088	0.984471	0.946508	0.639767	0.660217	0.0900928	0.305246	3.33628	3.32193	3.37851	3.40599	GO:0000004	No GO term	GO:0000004	No GO term
Mtr.6026.1.S1_at		expressed protein	1.9896	2.5343	0.000971421	0.0331312	0.987393	0.95645	0.90952	0.681527	0.113737	0.710912	0.767919	0.177084	0.53956	0.663195	0.0921228	0.209734	0.884156	0.597851	0.597634	6.89966	7.84486	5.26303	6.12102	GO:0008150	biological_process	GO:0003674	molecular_function
Mtr.44217.1.S1_at		Auxin response factor 6	10.6649	2.52977	0.00131864	0.0397256	0.90906	0.692752	0.881554	0.461854	0.00513211	0.36647	0.560701	0.00894874	0.164861	0.873386	0.575785	0.524098	1.07799	0.755388	0.647219	9.31129	8.53216	8.11738	8.20016	GO:0006355	regulation of transcription, DNA-dependent	GO:0003700	transcription factor activity
Mtr.42971.1.S1_at		DNA polymerase delta subunit 4 family	10.5769	2.52009	0.000249842	0.0149358	0.935374	0.736567	0.886698	1.00465	0.981319	0.898239	0.959402	0.79811	0.787396	0.513549	0.00372727	0.0286966	0.822246	0.331176	0.492096	10.4383	10.8349	10.3406	10.3693	GO:0006260	DNA replication	GO:0003891	delta DNA polymerase activity
Mtr.49055.1.S1_at		hypothetical protein predicted by Glimmer/Critica	1.9425	2.51382	0.00505174	0.0862846	0.742378	0.306979	0.807505	0.977124	0.93563	0.894222	0.807328	0.366835	0.657372	0.779033	0.389397	0.441968	0.703939	0.231693	0.434763	5.70044	5.46271	4.64386	4.59694	GO:0000004	No GO term	GO:0000004	No GO term
Mtr.17842.1.S1_at		Pyruvate dehydrogenase E1 component subunit beta, mitochondrial Short=PDHE1-B; EC=1.2.4.1; Flags: Precursor;	3.4571	2.51318	0.00507897	0.0864737	0.853835	0.583379	0.867957	1.07706	0.795884	0.8803	0.945677	0.811565	0.789586	0.465659	0.0159133	0.0736447	0.929168	0.797952	0.658586	4.08746	3.93546	3.59694	3.59694	GO:0000004	No GO term	GO:0004739	pyruvate dehydrogenase (acetyl-transferring) activity	KOG: Pyruvate dehydrogenase E1, beta subunit
Mtr.50770.1.S1_s_at		Ras-related protein ARA-3	1.9014	2.51165	0.000901743	0.0317227	0.8345	0.432348	0.837542	0.915814	0.700473	0.868991	0.835902	0.343042	0.646039	0.801952	0.340533	0.414687	0.64962	0.0733283	0.279274	3.26303	3.33628	3.48543	3.3505	GO:0015031 GO:0007264 GO:0006355	protein transport	GO:0005525	GTP binding	KOG: GTP-binding protein SEC4, small G protein superfamily, and related Ras family GTP-binding proteins
Mtr.10221.1.S1_at		Sugar transporter ERD6-like 16	1.7945	2.46493	0.00254721	0.0585153	0.79364	0.370544	0.823411	0.694806	0.166296	0.747662	0.672447	0.0710358	0.405513	1.09707	0.716603	0.575413	0.670618	0.131177	0.35234	9.56796	8.38198	6.73471	7.17193	GO:0008643 GO:0006810	carbohydrate transport	GO:0015144 GO:0005351	carbohydrate transporter activity	KOG: Predicted transporter (major facilitator superfamily)
Mtr.1010.1.S1_at		hypothetical protein predicted by Glimmer/Critica	2.6014	2.4645	0.00167924	0.0458069	0.934017	0.777375	0.891378	0.761822	0.269041	0.793922	0.797025	0.259352	0.597956	0.481551	0.00746886	0.0450778	1.18419	0.486741	0.556763	6.35403	6.10434	6.06393	6.08321	GO:0000004	No GO term	GO:0000004	No GO term
Mtr.34439.1.S1_at		targeting protein-related	1.7418	2.46428	0.00100398	0.0337703	0.930851	0.751828	0.888228	0.855077	0.492315	0.837698	0.858862	0.415315	0.679418	0.740215	0.196128	0.31568	0.688757	0.114163	0.335414	4.2555	5.32912	3.45943	3.67807	GO:0008150	biological_process	GO:0003674	molecular_function
Mtr.33242.1.S1_at		hypothetical protein	2.7573	2.44952	0.00351106	0.0703508	0.692895	0.178185	0.764557	0.750113	0.285803	0.798709	0.646442	0.0573311	0.374662	1.01301	0.960983	0.642562	0.775374	0.342989	0.497823	6.74819	6.84549	6.79181	6.90689	GO:0000004	No GO term	GO:0003674	molecular_function
Mtr.36059.1.S1_at		expressed protein	1.9678	2.42887	3.15917e-05	0.00511607	0.69079	0.0282265	0.559859	1.15109	0.370989	0.816744	0.858296	0.238773	0.584784	0.705044	0.0366689	0.122914	0.734385	0.0609951	0.258383	5.1375	3.23266	3.48543	3.49825	GO:0008150	biological_process	GO:0003674	molecular_function
Mtr.37763.1.S1_at		glutathione synthase	10.9797	2.42631	8.78372e-05	0.00903355	1.01658	0.92335	0.90615	1.09363	0.602084	0.856338	1.07318	0.614198	0.746442	0.357178	1.78341e-05	0.000800217	1.03791	0.827758	0.667231	11.0006	10.1907	9.56453	9.73589	GO:0006750 GO:0006499 GO:0009753	glutathione biosynthetic process	GO:0004363	glutathione synthase activity	KOG: Glutathione synthetase
Mtr.10313.1.S1_at		14-3-3 protein 9	8.956	2.41589	0.0023903	0.0561796	1.14138	0.593949	0.870275	0.656956	0.103762	0.703561	0.825363	0.348153	0.648182	0.508579	0.0137036	0.0672125	1.08542	0.740338	0.642628	11.7044	11.2943	10.2719	10.4981	GO:0000004	No GO term	GO:0005515	protein binding	KOG: Multifunctional chaperone (14-3-3 family)
Mtr.14224.1.S1_at		Inhibitor of trypsin and hageman factor AltName: Full=CMTI-V;	2.3088	2.38236	0.000486041	0.0220503	0.840817	0.392226	0.827535	0.754583	0.172827	0.753278	0.738367	0.0783579	0.418723	0.78428	0.23584	0.347027	0.843555	0.400953	0.522361	9.14338	9.33695	8.20653	8.85549	GO:0009611	response to wounding	GO:0004867	serine-type endopeptidase inhibitor activity
Mtr.3621.1.S1_at		hypothetical protein predicted by Glimmer/Critica	2.2021	2.37758	0.00426801	0.07834	0.971813	0.913331	0.905334	0.844362	0.52237	0.843779	0.876478	0.54123	0.725729	0.71488	0.213192	0.329714	0.717001	0.217057	0.424653	4.51728	4.1375	4.04439	4.16993	GO:0000004	No GO term	GO:0008026	ATP-dependent helicase activity
Mtr.36878.1.S1_at		hypothetical protein predicted by Glimmer/Critica	2.6242	2.36465	0.00416206	0.0772974	1.16596	0.557172	0.863668	0.573325	0.0457505	0.619027	0.764523	0.217775	0.570949	0.796725	0.38816	0.441268	0.794034	0.38131	0.514076	5.59991	5.86295	5.40599	5.65535	GO:0008150	biological_process	GO:0000166	nucleotide binding
Mtr.39946.1.S1_s_at		expressed protein	3.1379	2.35721	0.0056717	0.0918105	0.900113	0.698673	0.882273	0.620341	0.0932828	0.695514	0.678086	0.0943479	0.445825	0.971398	0.914792	0.631619	0.782128	0.371268	0.509803	8.66213	8.28586	7.32643	7.53916	GO:0008150	biological_process	GO:0003674	molecular_function
Mtr.43543.1.S1_at		cell division control protein 2 homolog A (CDC2A)	9.7631	2.35691	0.00147902	0.0423087	1.07962	0.734567	0.886514	1.07486	0.749301	0.875307	1.10429	0.591858	0.740695	0.449227	0.0025179	0.0222234	0.813891	0.367737	0.508383	10.1547	9.72639	9.47127	9.56301	GO:0009409 GO:0007126 GO:0008284 GO:0042023 GO:0009555 GO:0009793 GO:0000910	response to cold	GO:0004693 GO:0016301 GO:0005515 GO:0004672	cyclin-dependent protein kinase activity	KOG: Protein kinase PCTAIRE and related kinases
Mtr.15109.1.S1_at		ferric-chelate reductase, putative	2.5174	2.34683	0.00137432	0.0406372	0.687439	0.106833	0.717038	0.777498	0.267583	0.793633	0.658601	0.033331	0.302656	1.02155	0.923607	0.633491	0.780412	0.274475	0.461781	4.03562	4.46597	3.79701	3.848	GO:0006118 GO:0006499	electron transport	GO:0000293	ferric-chelate reductase activity	KOG: Ferric reductase, NADH/NADPH oxidase and related proteins
Mtr.42628.1.S1_at		expressed protein	2.3321	2.3435	0.000660957	0.0262608	0.871049	0.500476	0.851257	0.801412	0.285571	0.798709	0.786923	0.162637	0.525531	0.598085	0.0211151	0.08817	1.02205	0.914593	0.688348	6.95303	7.62132	7.76553	7.1819	GO:0000004	No GO term	GO:0016779	nucleotidyltransferase activity
Mtr.23140.1.S1_at		hypothetical protein predicted by Glimmer/Critica	2.275	2.32636	0.000717699	0.0274997	0.725284	0.129134	0.734967	0.76958	0.210175	0.771054	0.677914	0.0308598	0.292965	0.944766	0.780398	0.595206	0.81515	0.323254	0.489094	3.54844	3.3505	3.51096	3.82782	GO:0000004	No GO term	GO:0000004	No GO term
Mtr.40100.1.S1_at		inorganic pyrophosphatase, putative	11.1158	2.32423	0.00130573	0.0393984	1.09887	0.666967	0.878899	1.09817	0.669073	0.866288	1.13348	0.485936	0.706939	0.595407	0.0288002	0.106345	0.59881	0.0303413	0.184964	12.5464	12.2386	10.5295	11.0947	GO:0008152	metabolic process	GO:0004427 GO:0016462	inorganic diphosphatase activity	KOG: Inorganic pyrophosphatase/Nucleosome remodeling factor, subunit NURF38
Mtr.18517.1.S1_at		IST1-like protein	1.6546	2.31953	7.07795e-05	0.00803716	0.849197	0.311688	0.808649	1.00704	0.964749	0.897033	0.900958	0.426141	0.684045	0.768567	0.11231	0.233997	0.655936	0.0162725	0.13081	5.76022	5.0045	5.22497	5.0917	GO:0008150	biological_process	GO:0000004	No GO term	KOG: Spindle pole body protein
Mtr.47439.1.S1_at		hypothetical protein predicted by Glimmer/Critica	2.1174	2.24004	0.00629513	0.0975024	0.859813	0.562168	0.864641	0.644929	0.105476	0.705862	0.674959	0.0780472	0.41839	0.739803	0.255164	0.36034	1.08821	0.744687	0.643938	3.1375	3.47249	3.30743	3.83794	GO:0000004	No GO term	GO:0000004	No GO term
Mtr.17364.1.S1_at		beta-galactosidase, putative / lactase, putative	2.5972	2.21012	0.00232135	0.0553105	0.989575	0.962194	0.909898	0.979626	0.92583	0.893168	0.979503	0.908683	0.808151	0.544556	0.0134188	0.0661123	0.857105	0.48904	0.557579	8.48824	8.03947	5.76818	6.33628	GO:0005975	carbohydrate metabolic process	GO:0004565	beta-galactosidase activity	KOG: Beta-galactosidase
Mtr.26968.1.S1_at		hypothetical protein predicted by Glimmer/Critica	2.1583	2.16751	0.00218215	0.0534816	0.716628	0.1338	0.739169	0.767769	0.228044	0.777109	0.671454	0.034675	0.306806	0.831886	0.395302	0.444494	1.00798	0.970372	0.69972	3.10434	3.05311	3.08746	2.98185	GO:0000004	No GO term	GO:0000004	No GO term
Mtr.45948.1.S1_at		CBS domain containing protein	2.5071	2.15355	0.00111316	0.0358723	0.985106	0.938612	0.907952	0.860286	0.444354	0.829488	0.895538	0.491406	0.709043	0.825137	0.331556	0.409644	0.664037	0.0492243	0.233815	3.24793	3.20163	3.32193	3.18587	GO:0000004	No GO term	GO:0000004	No GO term
Mtr.50238.1.S1_at		hypothetical protein predicted by Glimmer/Critica	1.9156	2.14669	0.000214252	0.0138804	0.93892	0.696554	0.882247	0.67002	0.0230656	0.548361	0.734194	0.0303521	0.290979	0.86179	0.362856	0.427743	0.859237	0.353628	0.502662	2.8679	2.82782	2.80735	2.76553	GO:0008150	biological_process	GO:0003674	molecular_function
Mtr.35671.1.S1_at		hypothetical protein predicted by Glimmer/Critica	2.8885	2.14525	0.00651585	0.0993968	0.779326	0.319925	0.811436	0.840132	0.483435	0.836727	0.754012	0.174008	0.53623	1.00204	0.993399	0.650381	0.710509	0.17878	0.395198	3.29278	3.1375	3.10434	3	GO:0000004	No GO term	GO:0000004	No GO term
Mtr.19783.1.S1_at		hypothetical protein predicted by Glimmer/Critica	1.8408	2.13766	0.000309355	0.0167229	1.06873	0.690846	0.881554	0.646868	0.0177352	0.519794	0.781848	0.0855636	0.431407	0.865165	0.390793	0.44258	0.782132	0.154358	0.374547	9.42185	7.71081	5.78136	6.26679	GO:0000004	No GO term	GO:0000004	No GO term
Mtr.28976.1.S1_at		hypothetical protein predicted by Glimmer/Critica	1.8252	2.13197	0.000827022	0.0301154	0.983469	0.928425	0.906659	0.850439	0.388563	0.820657	0.887706	0.436418	0.688024	0.67215	0.0455873	0.139221	0.83435	0.336581	0.495031	4.17792	4.26303	3.57289	3.41954	GO:0000004	No GO term	GO:0000004	No GO term
Mtr.16154.1.S1_at		Probable serine/threonine-protein kinase RLCKVII EC=2.7.11.1;	2.5002	2.11477	0.00568954	0.0919057	0.856045	0.514857	0.853983	0.755557	0.247486	0.78463	0.747899	0.147374	0.509648	0.799134	0.351073	0.421095	0.914857	0.707912	0.632431	3.24793	3.26303	3.21723	3.45943	GO:0006499	N-terminal protein myristoylation	GO:0016301	kinase activity	KOG: Serine/threonine protein kinase
Mtr.25780.1.S1_at		hypothetical protein predicted by Glimmer/Critica	1.9327	2.09636	0.000667937	0.026456	0.977907	0.899559	0.90431	0.844767	0.347611	0.813874	0.880419	0.384147	0.665346	0.596229	0.00936692	0.0520103	0.968469	0.856404	0.673934	4.06178	3.8679	3.66676	4.07039	GO:0000004	No GO term	GO:0000004	No GO term
Mtr.4561.1.S1_at		hypothetical protein predicted by Glimmer/Critica	1.5789	2.06255	9.17739e-05	0.00921766	0.804442	0.134991	0.740622	0.825276	0.183626	0.760234	0.76102	0.0280867	0.28123	0.784486	0.0983317	0.217375	0.930928	0.611148	0.601818	8.8802	6.40088	4.34341	5.0917	GO:0008150	biological_process	GO:0046910	pectinesterase inhibitor activity
Mtr.30212.1.S1_at		hypothetical protein predicted by Glimmer/Critica	2.0019	2.05182	0.00121293	0.0380646	0.855571	0.403302	0.830385	0.836824	0.341544	0.813226	0.800314	0.153113	0.516175	0.928351	0.68772	0.566009	0.733259	0.107527	0.328243	3.03562	2.94486	2.88753	3.01792	GO:0000004	No GO term	GO:0000004	No GO term
Mtr.29731.1.S1_at		hypothetical protein predicted by Glimmer/Critica	1.94	2.03366	0.00381534	0.0739529	0.89536	0.603483	0.870899	0.919314	0.692043	0.868122	0.878297	0.457287	0.696175	0.806379	0.317839	0.401653	0.740832	0.170184	0.38744	4	3.90689	3.7866	3.74416	GO:0000004	No GO term	GO:0000004	No GO term
Mtr.24531.1.S1_at		hypothetical protein predicted by Glimmer/Critica	1.4925	2.01645	0.000130579	0.0108711	0.881403	0.375743	0.824456	0.769961	0.0779633	0.674482	0.772258	0.0368003	0.314777	0.969257	0.824446	0.608481	0.753928	0.0588574	0.254487	3.6893	3.73335	3.6893	3.64386	GO:0008150	biological_process	GO:0005488	binding
Mtr.27778.1.S1_at		protein kinase, putative	1.8562	2.01211	0.00295499	0.0636444	0.869856	0.492117	0.849184	0.699249	0.0906442	0.692302	0.717882	0.0579977	0.376001	0.946541	0.785232	0.596636	0.863238	0.469104	0.550847	7.40514	8.80252	8.04166	7.98128	GO:0006468	protein amino acid phosphorylation	GO:0016301	kinase activity	KOG: Serine/threonine protein kinase
