# Supplementary material for: Cell- and Tissue-Specific Transcriptome Analyses of Medicago truncatula Root Nodules
Source: PLoS One. 2013 May 29;8(5):e64377. doi: 10.1371/journal.pone.0064377 (PMC3667139; doi:10.1371/journal.pone.0064377)
Supplement: Table S3 — Genes showing enriched expression in the infection zone of the nodule. (XLS) [file pone.0064377.s004.xls]

## Sheet: Erik_all_comparisons_3prime
Table S3. Genes showing enriched expression in the infection zone of the nodule. Column A: Medicago GeneChip Id; Column B: gene name; Column C: Gene Annotation; Column D: Mean expression value (log2) in all LCM samples; Column E-V: fold enrichment for each LCM cell/tissue including p and q (corrected for multiple testing) statistics; Column E-G = Meristem, H-J = distal infection zone. K-M = Proxi…
Medicago GeneChip ID	Gene	Annotation	A Mean	Meristem enrichment factor	p value	q value	Distal infection zone enrichment factor	p value	q value	Proximal infection zone enrichment factor	p value	q value	Infection zone enrichment factor	p value	q value	Infected cell enrichment factor	p value	q value	Uninfected cell enrichment factor	p value	q value	Root 0d log2	Nod4d log2	Nod10d log2	Nod14d log2	BiolFunction GO ID	GO term	MolecFunct GO ID	GO term	Gene function
Mtr.31681.1.S1_at		glycosyl hydrolase family 81 protein	7.5505	1.88486	0.379551	0.574517	119.45	5.14549e-06	0.0118402	79.8581	1.4131e-05	0.023401	449.784	1.71229e-08	4.22162e-05	0.00693416	3.25737e-06	0.000306559	0.00802087	4.63378e-06	0.000636659	3.98185	10.9829	8.29967	9.07708	GO:0008150	biological_process	GO:0016798	hydrolase activity, acting on glycosyl bonds	KOG: Predicted endo-1,3-beta-glucanase
Mtr.29624.1.S1_at		hypothetical protein predicted by Glimmer/Critica	8.1555	0.57885	0.297806	0.533897	72.8154	3.74958e-07	0.00249118	115.337	1.00122e-07	0.00114883	413.169	2.2762e-10	4.77015e-06	0.021394	1.46919e-06	0.000198046	0.00961502	1.3365e-07	6.58458e-05	3.41954	11.7197	9.824	10.4688	GO:0000004	No GO term	GO:0000004	No GO term
Mtr.29555.1.S1_at		hypothetical protein predicted by Glimmer/Critica	7.6749	2.26055	0.142619	0.421662	96.7485	2.73472e-07	0.00236906	73.8122	5.94528e-07	0.0034109	370.836	5.1817e-10	7.23941e-06	0.0132725	5.59877e-07	0.00011113	0.00466723	3.31582e-08	2.90864e-05	3.54844	12.2614	9.98897	10.4234	GO:0000004	No GO term	GO:0000004	No GO term
Mtr.48791.1.S1_at		Uncharacterized protein At1g14870	7.5381	2.33214	0.154328	0.432836	69.0178	1.68936e-06	0.00553331	56.3257	3.06113e-06	0.0090261	247.236	3.68326e-09	1.92972e-05	0.00980698	5.65321e-07	0.00011113	0.0112471	8.24539e-07	0.000193409	8.78823	11.4535	8.52239	9.48482	GO:0008150	biological_process	GO:0003674	molecular_function
Mtr.50864.1.S1_at		hypothetical protein predicted by Glimmer/Critica	8.358	2.92221	0.0752366	0.332446	55.5763	2.97304e-06	0.00768154	69.162	1.5649e-06	0.0065295	245.38	3.46467e-09	1.92972e-05	0.00973539	5.1519e-07	0.000109016	0.00914487	4.346e-07	0.000129178	3.26303	11.9615	10.3842	10.9667	GO:0000004	No GO term	GO:0000004	No GO term
Mtr.35863.1.S1_at		hypothetical protein predicted by Glimmer/Critica	6.5899	1.33093	0.659058	0.67338	25.1035	0.000129513	0.0898999	114.137	1.79565e-06	0.00686795	201.731	3.06914e-08	7.08832e-05	0.0155583	8.30484e-06	0.000515702	0.0168548	1.03723e-05	0.00105678	5.69488	11.0387	6.60288	8.14262	GO:0000004	No GO term	GO:0000004	No GO term
Mtr.14503.1.S1_at		hypothetical protein predicted by Glimmer/Critica	7.509	1.20298	0.820306	0.715038	61.031	0.000113316	0.0821105	44.7134	0.000243662	0.0981	195.28	6.66476e-07	0.000537196	0.0116684	5.01977e-05	0.00158673	0.0261062	0.000358785	0.0108691	3.47249	12.5122	11.6432	11.5675	GO:0000004	No GO term	GO:0000004	No GO term
Mtr.36365.1.S1_at		hypothetical protein predicted by Glimmer/Critica	5.012	0.0981024	0.000135351	0.0108906	17.8409	1.37681e-05	0.0206554	101.382	3.91115e-08	0.00059837	148.452	7.96274e-10	8.34362e-06	0.0894311	9.15272e-05	0.00236998	0.0630162	2.18489e-05	0.00175644	4.87283	8.81762	8.35975	8.59171	GO:0009753	response to jasmonic acid stimulus	GO:0003674	molecular_function
Mtr.7223.1.S1_at		hypothetical protein predicted by Glimmer/Critica	4.845	0.0772265	6.64214e-07	0.000460751	36.0184	7.84664e-09	0.000364926	37.0508	7.04236e-09	0.000323225	121.213	6.72085e-12	2.81693e-07	0.117957	5.95006e-06	0.000426015	0.0822597	9.07529e-07	0.000207895	3.15381	7.92006	3.53605	5.4363	GO:0000004	No GO term	GO:0000004	No GO term
Mtr.13449.1.S1_at		expressed protein	7.4394	1.56289	0.408398	0.586798	31.1116	8.42892e-06	0.0152728	39.212	3.93909e-06	0.0106349	114.172	1.08238e-08	3.7805e-05	0.103801	0.000590523	0.0082568	0.00505278	3.8114e-08	3.06501e-05	3.47249	12.6625	10.9322	11.2453	GO:0008150	biological_process	GO:0003674	molecular_function
Mtr.7220.1.S1_at		Thioredoxin M-type, chloroplastic Short=Trx-M; Flags: Precursor;	5.6434	0.174742	0.0028386	0.0622912	23.511	1.04287e-05	0.0170292	50.6087	7.72938e-07	0.00394175	112.287	4.55093e-09	2.11939e-05	0.115656	0.000506082	0.00741309	0.041585	9.61529e-06	0.00100822	3.99095	11.8504	8.75622	10.297	GO:0009409	response to cold	GO:0030508	thiol-disulfide exchange intermediate activity	KOG: Thioredoxin-like protein
Mtr.34693.1.S1_at		hypothetical protein predicted by Glimmer/Critica	6.0601	0.169066	0.0532592	0.28902	29.7603	0.00112225	0.218102	34.5894	0.000780512	0.172228	101.95	6.71719e-06	0.00242707	0.309916	0.187307	0.308204	0.0185404	0.000270954	0.00918468	5.66959	8.3672	6.05745	7.04767	GO:0008150	biological_process	GO:0003674	molecular_function
Mtr.13539.1.S1_at		transferase family protein	7.1858	1.49258	0.495931	0.620759	24.9512	4.68217e-05	0.0463559	37.1875	1.3048e-05	0.0230334	95.1317	6.10958e-08	0.000102429	0.0368464	3.55769e-05	0.00125336	0.0195965	4.96557e-06	0.000658072	8.15937	11.7943	9.94193	10.3232	GO:0008150	biological_process	GO:0016740	transferase activity
Mtr.29509.1.S1_at		hypothetical protein predicted by Glimmer/Critica	6.7306	0.434797	0.347539	0.560052	21.4004	0.00274716	0.298614	42.7433	0.000525678	0.143614	94.2309	9.46324e-06	0.00306788	0.129006	0.0305438	0.110163	0.0194901	0.000342339	0.0105776	3.03562	9.41912	8.07575	8.73775	GO:0000004	No GO term	GO:0000004	No GO term
Mtr.15888.1.S1_at		Serine/threonine-protein kinase PBS1 EC=2.7.11.1; AltName: Full=AvrPphB susceptible protein 1;	4.2379	0.120199	0.000141514	0.0111988	16.4204	7.11458e-06	0.0137866	45.6929	1.51387e-07	0.00115804	82.5698	1.35653e-09	1.13713e-05	0.105042	7.61131e-05	0.00208108	0.105561	7.78393e-05	0.00398078	7.59171	9.73386	7.08746	7.57289	GO:0006468	protein amino acid phosphorylation	GO:0016301	kinase activity	KOG: Serine/threonine protein kinase
Mtr.29763.1.S1_at		hypothetical protein predicted by Glimmer/Critica	5.6825	0.404554	0.262604	0.514278	22.0534	0.00117526	0.21879	33.8541	0.000382725	0.119497	82.2984	4.23225e-06	0.00179456	0.0415683	0.000934314	0.0111814	0.0796479	0.00524809	0.0645295	3.63227	5.9542	3.26303	3.47249	GO:0000004	No GO term	GO:0000004	No GO term
Mtr.6667.1.S1_at		7-ethoxycoumarin O-deethylase Short=ECOD; EC=1.14.-.-; AltName: Full=Phenylurea dealkylase; AltName: Full=Cytochrome P450 76B1;	4.9759	0.232603	0.0231131	0.196111	24.7421	5.14491e-05	0.0471923	28.7826	3.14957e-05	0.0380412	79.7464	1.11901e-07	0.000156338	0.0809911	0.000547221	0.00781918	0.0745384	0.000409178	0.0118202	9.54458	7.05745	6.75087	6.88142	GO:0006118	electron transport	GO:0019825	oxygen binding	KOG: Cytochrome P450 CYP2 subfamily
Mtr.38252.1.S1_at		copper amine oxidase, putative	7.1365	0.078404	0.0143353	0.152759	9.98815	0.0244114	0.548458	68.3069	0.000342358	0.113045	77.4996	3.36067e-05	0.00711397	0.191756	0.0930007	0.210605	0.0974907	0.0230508	0.16023	8.84925	6.85798	6.08534	5.76022	GO:0008150	biological_process	GO:0005507	copper ion binding	KOG: Copper amine oxidase
Mtr.20845.1.S1_at		Protein RUPTURED POLLEN GRAIN 1	6.3708	0.261805	0.0786934	0.338326	28.4223	0.000267305	0.125151	21.5716	0.000583742	0.151617	72.1706	2.07563e-06	0.0012253	0.14466	0.0156582	0.0729886	0.0430659	0.000473191	0.0130066	3.56071	10.9791	7.6865	8.61655	GO:0000004	No GO term	GO:0000004	No GO term
Mtr.4235.1.S1_at		hypothetical protein predicted by Glimmer/Critica	5.9941	1.5463	0.495338	0.620756	30.3757	6.01336e-05	0.0517898	19.6925	0.000232402	0.0952377	70.9934	4.2791e-07	0.000437443	0.0315713	5.29426e-05	0.00164071	0.034244	6.78284e-05	0.00364023	3.32193	7.88874	5.61471	6.17193	GO:0000004	No GO term	GO:0000004	No GO term
Mtr.4751.1.S1_at		hypothetical protein predicted by Glimmer/Critica	7.3493	8.83861	0.000713381	0.0274159	33.6084	5.34635e-06	0.0118402	16.2272	6.93337e-05	0.0608017	66.7514	4.37741e-08	8.33962e-05	0.00948783	1.62799e-07	5.20042e-05	0.0218654	1.96143e-06	0.000356063	3.82782	12.7543	10.7927	11.199	GO:0000004	No GO term	GO:0000004	No GO term
Mtr.37500.1.S1_at	MtN1	hypothetical protein predicted by Glimmer/Critica	8.6816	0.402567	0.359586	0.566031	20.6617	0.00656348	0.397978	25.7297	0.00410034	0.34095	65.6245	8.0332e-05	0.0116505	0.0454393	0.00573395	0.0379843	0.102833	0.0318763	0.188995	3.47249	11.4817	8.91169	10.2926	GO:0000004	No GO term	GO:0000004	No GO term
Mtr.43850.1.S1_at	MtN6	Protein fluG	9.212	6.10349	0.000596243	0.0247345	29.2202	7.10608e-07	0.0030044	17.2484	5.57465e-06	0.0134664	63.3317	3.07559e-09	1.92972e-05	0.0198781	1.04396e-07	4.03281e-05	0.0163537	5.4876e-08	3.59139e-05	5.38543	13.2011	11.325	11.9008	GO:0009399 GO:0006499	nitrogen fixation	GO:0004356	glutamate-ammonia ligase activity	KOG: Glutamine synthetase
Mtr.38838.1.S1_at		hypothetical protein predicted by Glimmer/Critica	9.1585	16.9394	0.000314794	0.0169028	23.0444	0.000116526	0.0821105	21.4113	0.000147348	0.0842905	62.4415	4.92484e-07	0.00046896	0.0148893	4.74811e-06	0.000377369	0.0080356	9.04984e-07	0.000207895	5.04439	10.5055	8.73843	9.46393	GO:0000004	No GO term	GO:0000004	No GO term
Mtr.31738.1.S1_at		hypothetical protein predicted by Glimmer/Critica	7.8341	1.27805	0.739399	0.694894	26.7648	0.000373581	0.143589	17.6537	0.00120397	0.224798	60.6645	4.23062e-06	0.00179456	0.0546182	0.00108567	0.0124664	0.0303189	0.000209983	0.00779368	6.39917	11.0243	8.59544	9.33784	GO:0000004	No GO term	GO:0000004	No GO term
Mtr.44938.1.S1_at		expressed protein	6.8508	0.145943	0.0286636	0.218193	15.4102	0.00361189	0.333856	29.9425	0.000648801	0.157837	59.7124	1.33281e-05	0.00374994	0.111734	0.0146651	0.070222	0.132903	0.0227144	0.158843	8.15076	10.1387	7.55305	8.27938	GO:0000004	No GO term	GO:0000004	No GO term
Mtr.31009.1.S1_at		hypothetical protein predicted by Glimmer/Critica	6.0645	2.66615	0.110649	0.383663	44.0587	8.53831e-06	0.0152728	9.93608	0.00120194	0.224798	57.6542	3.12687e-07	0.000364048	0.0235306	9.52885e-06	0.000567319	0.0364113	3.7528e-05	0.00250409	3.40599	6.83162	4.94017	5.1375	GO:0000004	No GO term	GO:0000004	No GO term
Mtr.2622.1.S1_at		emp24/gp25L/p24 family protein	8.936	0.0573301	0.00127349	0.0388533	17.2576	0.00131262	0.231441	25.0713	0.000459198	0.132553	57.2056	5.17513e-06	0.00198997	5.31022	0.0359759	0.121301	0.00759184	6.19116e-06	0.000759955	3.21723	11.624	9.56929	10.8045	GO:0006886	intracellular protein transport	GO:0008320	protein carrier activity	KOG: emp24/gp25L/p24 family of membrane trafficking proteins
Mtr.30749.1.S1_s_at		Beta-glucosidase A EC=3.2.1.21; AltName: Full=Gentiobiase; AltName: Full=Cellobiase; AltName: Full=Beta-D-glucoside glucohydrolase; AltName: Full=Amygdalase;	6.1213	0.0960142	0.00135216	0.0402924	26.2724	6.24522e-05	0.052162	16.4081	0.000289574	0.105481	57.0654	5.03263e-07	0.00046896	0.0306581	3.1676e-05	0.00115768	0.788062	0.696706	0.629325	8.41151	8.76122	6.92362	7.27333	GO:0005975	carbohydrate metabolic process	GO:0004553	hydrolase activity, hydrolyzing O-glycosyl compounds
Mtr.29559.1.S1_at		hypothetical protein predicted by Glimmer/Critica	10.5168	0.0738397	0.0137551	0.149682	18.2697	0.0071529	0.409682	22.1529	0.00467784	0.355516	54.7152	9.48357e-05	0.012781	3.58898	0.192206	0.312703	0.00932347	0.00015187	0.00626383	3.79701	12.5038	10.7337	11.6663	GO:0000004	No GO term	GO:0000004	No GO term
Mtr.18432.1.S1_at		Heparanase-like protein 3 EC=3.2.-.-; Flags: Precursor;	4.9317	0.211041	0.0169223	0.166707	18.3445	0.000146081	0.0928997	21.025	9.24757e-05	0.0659527	52.986	4.22255e-07	0.000437443	0.135528	0.00353774	0.0277127	0.0906486	0.000847477	0.0188343	3.39232	5.86542	5.08746	4.76553	GO:0008150	biological_process	GO:0004566	beta-glucuronidase activity
Mtr.37119.1.S1_at		hypothetical protein predicted by Glimmer/Critica	7.0875	0.0679513	0.00101522	0.0340008	13.3718	0.00136568	0.233507	26.5189	0.000170206	0.087775	50.0991	2.67434e-06	0.00145572	1.09982	0.887996	0.625546	0.0377341	0.000170543	0.00670141	3.20163	7.89421	4.67807	6.26303	GO:0000004	No GO term	GO:0000004	No GO term
Mtr.7556.1.S1_at		hypothetical protein predicted by Glimmer/Critica	7.0805	20.648	4.81801e-06	0.00165785	52.0677	1.76256e-07	0.00204929	6.41977	0.000717182	0.165411	48.1643	1.54427e-08	4.16032e-05	0.0110297	3.10155e-08	2.01481e-05	0.0131363	5.26773e-08	3.57463e-05	9.66676	10.4593	8.77577	9.27333	GO:0000004	No GO term	GO:0000004	No GO term
Mtr.9656.1.S1_at	MtRR4	Two-component response regulator ARR3	7.3106	0.0793473	0.000507289	0.0226133	11.7861	0.000642087	0.185575	27.7606	3.52236e-05	0.0396139	47.4823	5.63966e-07	0.000494109	0.0190589	4.89889e-06	0.000381936	2.02103	0.241592	0.441062	7.98641	11.2297	11.2206	10.4645	GO:0000160 GO:0009735 GO:0042752 GO:0010161	two-component signal transduction system (phosphorelay)	GO:0000156	two-component response regulator activity	KOG: GATA-4/5/6 transcription factors
Mtr.7316.1.S1_at	ENOD10	Early nodulin-10 Flags: Precursor;	6.8968	0.0290692	2.64255e-07	0.000264648	13.1265	1.24941e-05	0.0193689	24.4363	9.56384e-07	0.00438954	46.8585	5.72386e-09	2.39906e-05	3.07856	0.014354	0.0691907	0.0348367	5.16397e-07	0.0001474	3.27798	10.7237	9.35248	9.80671	GO:0000004	No GO term	GO:0000004	No GO term
Mtr.38022.1.S1_at		glycosyl hydrolase family 3	6.9603	1.29721	0.546709	0.638921	14.9913	1.06187e-05	0.0170292	21.1974	2.5913e-06	0.00849524	46.5674	9.60457e-09	3.65963e-05	0.0234438	1.96241e-07	5.82094e-05	0.103476	7.24174e-05	0.00379705	10.3671	11.5945	9.75372	10.086	GO:0045493	xylan catabolic process	GO:0009044	xylan 1,4-beta-xylosidase activity
Mtr.17106.1.S1_at	ENOD20	Early nodulin-20 Short=N-20; Flags: Precursor;	7.0327	0.0776079	0.000155863	0.0117958	11.2604	0.000262081	0.125151	26.8609	1.07017e-05	0.0201672	45.059	1.48437e-07	0.00018853	0.741631	0.568949	0.521678	0.0574426	5.03527e-05	0.00296391	3.96347	14.2441	12.3237	13.2858	GO:0006118	electron transport	GO:0005507	copper ion binding
Mtr.20116.1.S1_s_at		Protein TIFY 10B AltName: Full=Jasmonate ZIM domain-containing protein 2;	3.8976	0.165334	0.00658687	0.100003	5.37093	0.0100848	0.459984	52.6876	4.39396e-06	0.0112039	43.1028	7.00207e-07	0.000553735	0.210661	0.015636	0.072906	0.10146	0.00113192	0.0230127	4.51096	8.70701	9.10066	9.37047	GO:0009867 GO:0009555 GO:0009908 GO:0009753	jasmonic acid mediated signaling pathway	GO:0005515	protein binding
Mtr.31771.1.S1_at		hypothetical protein predicted by Glimmer/Critica	7.4525	0.101649	0.0202185	0.182889	15.7185	0.00685842	0.405544	17.5447	0.00530399	0.370335	42.3681	0.000101081	0.0133114	0.0977648	0.0185052	0.0809443	0.364885	0.270771	0.459693	3.66676	10.7245	8.05745	8.8458	GO:0000004	No GO term	GO:0000004	No GO term
Mtr.21234.1.S1_at		hypothetical protein predicted by Glimmer/Critica	6.5813	0.263275	0.161521	0.439808	12.5263	0.0136321	0.489485	21.1324	0.00417016	0.342978	41.227	0.000143285	0.0163748	0.035254	0.00213041	0.0198251	0.407014	0.337145	0.495343	3.3505	12.7083	10.7982	11.2453	GO:0000004	No GO term	GO:0000004	No GO term
Mtr.48527.1.S1_at		hypothetical protein predicted by Glimmer/Critica	4.5654	0.0716547	0.000720025	0.0274997	5.08612	0.019823	0.531362	44.1497	2.01731e-05	0.0298674	36.9439	3.41555e-06	0.00166461	0.777418	0.692803	0.567644	0.0799441	0.00103026	0.0216434	3.47249	7.76421	5.65249	6.36282	GO:0000004	No GO term	GO:0000004	No GO term
Mtr.13992.1.S1_at		hypothetical protein predicted by Glimmer/Critica	5.2048	0.515719	0.477658	0.613998	14.1639	0.0105194	0.461856	15.3009	0.00884106	0.435876	36.0799	0.000209859	0.0208433	0.145562	0.050899	0.148705	0.0614667	0.00769743	0.0824175	4.55459	12.9732	10.2116	11.4445	GO:0000004	No GO term	GO:0000004	No GO term
Mtr.8924.1.S1_at	ENOD12	Early nodulin-12 Short=N-12; Flags: Precursor;	7.8228	1.40247	0.623666	0.663287	17.5011	0.000687567	0.188201	12.1509	0.00208719	0.277249	35.6273	9.45297e-06	0.00306788	0.139847	0.0105471	0.0561886	0.0239763	5.44036e-05	0.00314572	3.53605	12.2554	10.8112	11.1538	GO:0000004	No GO term	GO:0000004	No GO term
Mtr.33808.1.S1_at		Two-component response regulator ARR9 AltName: Full=Response reactor 4;	4.8214	0.431399	0.182526	0.457306	17.4174	0.000246675	0.123357	11.6529	0.000951883	0.191618	34.5366	2.71746e-06	0.00146023	0.163941	0.00875541	0.0497723	0.069665	0.000470086	0.0129356	6.05311	10.8844	8.60844	9.21359	GO:0000160 GO:0009735 GO:0042752 GO:0010161	two-component signal transduction system (phosphorelay)	GO:0000156	two-component response regulator activity	KOG: GATA-4/5/6 transcription factors
Mtr.29704.1.S1_at		hypothetical protein predicted by Glimmer/Critica	7.552	0.0722136	0.000252923	0.0149417	9.01593	0.00121271	0.222047	21.4762	5.43473e-05	0.0530722	33.4692	1.12807e-06	0.000815191	7.99449	0.00189547	0.0182471	0.00894587	3.52291e-07	0.000112819	3.30743	8.17193	6.51096	8.0129	GO:0000004	No GO term	GO:0000004	No GO term
Mtr.17673.1.S1_at		expressed protein	5.1734	0.216855	0.0433468	0.262921	5.97632	0.0208266	0.536807	29.0874	0.000198075	0.0892703	31.1477	1.97264e-05	0.0052	0.147591	0.0144706	0.0695812	0.179734	0.0255684	0.169476	4.24031	8.12153	5.01346	6.31107	GO:0008150	biological_process	GO:0000004	No GO term
Mtr.4339.1.S1_at		expressed protein	8.7532	0.772938	0.777017	0.704821	13.3596	0.010792	0.467175	12.2211	0.0132223	0.47948	29.8724	0.000295067	0.0258729	0.111658	0.0265753	0.10126	0.0709674	0.00955231	0.0941488	6.74953	9.75188	7.23554	8.06501	GO:0000004	No GO term	GO:0000004	No GO term
Mtr.31789.1.S1_at		hypothetical protein predicted by Glimmer/Critica	5.4076	5.52379	0.0112036	0.134165	106.526	9.16492e-07	0.00355196	1.4499	0.540126	0.846974	28.787	4.23878e-06	0.00179456	0.0328889	3.48696e-05	0.00124028	0.0356385	4.49413e-05	0.002806	3.23266	8.32418	6.13545	6.50462	GO:0000004	No GO term	GO:0000004	No GO term
Mtr.3197.1.S1_at		meprin and TRAF homology domain-containing protein / MATH domain-containing protein	6.3699	5.91029	0.000521796	0.0230194	20.3826	1.90364e-06	0.00553331	7.35839	0.000177302	0.0878889	28.229	3.79203e-08	7.81472e-05	0.0387175	7.48729e-07	0.000131609	0.0291368	2.58251e-07	9.47763e-05	3	9.7269	7.48543	7.58721	GO:0006265 GO:0006511	DNA topological change	GO:0004843	ubiquitin-specific protease activity	KOG: Ubiquitin carboxyl-terminal hydrolase
Mtr.26873.1.S1_at		hypothetical protein predicted by Glimmer/Critica	4.162	0.371229	0.0396947	0.25278	35.3501	6.54868e-07	0.0030044	4.15207	0.00548988	0.371638	27.8251	1.18288e-07	0.00015993	0.0950339	7.71947e-05	0.00209864	0.193119	0.0019468	0.0329803	3.56071	4.21723	3.70044	3.83794	GO:0000004	No GO term	GO:0000004	No GO term
Mtr.18798.1.S1_at		Miraculin Short=MIR; Flags: Precursor;	8.2289	0.517747	0.0998941	0.370793	5.98699	0.000239282	0.12096	24.4602	3.46495e-07	0.00227188	27.783	1.41274e-08	4.16032e-05	0.0400642	3.19636e-07	8.10598e-05	0.329199	0.00964519	0.0947533	4.07039	10.8139	9.33047	9.75889	GO:0008150	biological_process	GO:0004866	endopeptidase inhibitor activity
Mtr.12712.1.S1_at		Expansin-A8 Short=AtEXPA8; AltName: Full=Alpha-expansin-8; Short=At-EXP8; Short=AtEx8; AltName: Full=Ath-ExpAlpha-1.11; Flags: Precursor;	3.7586	0.189428	0.00112644	0.0361098	3.14438	0.0146238	0.498984	45.5665	1.30333e-07	0.00115804	27.3813	5.93798e-08	0.000102429	0.238859	0.00355947	0.027802	0.154253	0.000412171	0.0118781	9.40578	8.43296	6.26115	7.13853	GO:0006949 GO:0009828	syncytium formation	GO:0005199	structural constituent of cell wall
Mtr.47604.1.S1_at		hypothetical protein predicted by Glimmer/Critica	6.5435	0.114826	0.00068116	0.0267862	10.9937	0.000271018	0.125151	12.2471	0.000178086	0.0878889	26.2694	9.59222e-07	0.000705336	2.61631	0.0785518	0.191125	0.0247226	2.51304e-06	0.000407127	3.23266	3.3505	3.27798	3.21723	GO:0000004	No GO term	GO:0000004	No GO term
Mtr.26935.1.S1_at		hypothetical protein predicted by Glimmer/Critica	6.5913	1.91215	0.266632	0.516452	14.9634	0.00021632	0.113504	8.86484	0.0014286	0.242847	26.0096	3.25224e-06	0.00161334	0.0752955	0.000330288	0.00547541	0.052361	9.24827e-05	0.00445867	5.69766	6.93899	4.03562	5.19771	GO:0000004	No GO term	GO:0000004	No GO term
Mtr.4538.1.S1_at		hypothetical protein predicted by Glimmer/Critica	8.7707	0.0906974	0.000213092	0.0138804	7.84847	0.000844105	0.20534	16.0987	4.889e-05	0.0487808	25.1797	8.34985e-07	0.000636309	4.60618	0.00768174	0.0457676	0.0189448	7.96012e-07	0.000190766	3.1375	11.5627	10.2845	10.8195	GO:0000004	No GO term	GO:0000004	No GO term
Mtr.3511.1.S1_at		Uncharacterized acetyltransferase At3g50280 EC=2.3.1.-;	6.5748	1.7025	0.328681	0.550076	10.6963	0.000408941	0.150942	11.0428	0.00036207	0.116914	24.0736	2.00904e-06	0.00120293	0.0786074	0.000211883	0.0040712	0.0632613	9.45896e-05	0.00452386	6.38024	8.19081	6.64818	7.21432	GO:0008150	biological_process	GO:0016740	transferase activity
Mtr.35669.1.S1_at		hypothetical protein predicted by Glimmer/Critica	9.9117	0.380551	0.0890772	0.354634	10.2318	0.000525096	0.170774	11.1724	0.000376031	0.119313	23.5541	2.43425e-06	0.00134247	0.54597	0.272907	0.372475	0.0421035	2.44e-05	0.00188721	7.23266	11.5303	9.72639	10.5138	GO:0000004	No GO term	GO:0000004	No GO term
Mtr.7493.1.S1_at		expressed protein	6.2361	0.105677	0.00857507	0.115927	10.0795	0.00720533	0.410662	11.1945	0.00539063	0.371638	23.3506	0.000106302	0.01388	0.0264425	0.000192436	0.00381902	3.17156	0.142123	0.363291	6.86171	8.27473	7.20653	7.52904	GO:0008150	biological_process	GO:0003674	molecular_function
Mtr.3537.1.S1_at		hypothetical protein predicted by Glimmer/Critica	6.1802	0.0725796	3.81377e-06	0.00149362	8.80467	3.18828e-05	0.0380201	12.1977	6.66532e-06	0.0145676	22.5941	3.21325e-08	7.08832e-05	3.39304	0.00513893	0.0354052	0.0378098	2.42873e-07	9.35377e-05	3.848	4.41954	4.44626	4.67243	GO:0000004	No GO term	GO:0000004	No GO term
Mtr.15549.1.S1_at		hypothetical protein predicted by Glimmer/Critica	3.9068	0.119526	0.00113984	0.0363958	5.21856	0.00711951	0.408776	19.6579	4.74514e-05	0.0487808	21.9141	3.22368e-06	0.00161334	0.179892	0.00557384	0.0373406	0.453354	0.15754	0.377288	3.43296	8.6987	6.66959	7.20359	GO:0000004	No GO term	GO:0000004	No GO term	KOG: WD40 repeat protein
Mtr.28168.1.S1_at		hypothetical protein predicted by Glimmer/Critica	4.7171	1.45245	0.581506	0.650546	6.77882	0.0111023	0.469931	14.9997	0.000938139	0.191369	21.7851	3.94831e-05	0.00791803	0.0766442	0.00144583	0.0151805	0.0883449	0.00225109	0.0364932	4.26303	4.76553	3.72247	3.9542	GO:0000004	No GO term	GO:0000004	No GO term
Mtr.1422.1.S1_at		hypothetical protein predicted by Glimmer/Critica	5.0458	0.209115	0.00990066	0.124612	7.6326	0.00161081	0.24402	13.2901	0.000194447	0.0892703	21.7504	3.27186e-06	0.00161334	0.356893	0.0713083	0.180935	0.132092	0.00166272	0.0296628	3.01792	7.49426	3.16993	4.18587	GO:0000004	No GO term	GO:0000004	No GO term
Mtr.43552.1.S1_at		matrixin family protein	6.9633	0.363462	0.0945619	0.363781	6.397	0.00507537	0.37109	15.6374	0.000203878	0.0892703	21.549	7.3547e-06	0.00261237	2.59176	0.113843	0.235772	0.0106122	7.47019e-07	0.000186574	3.29278	11.9273	10.2226	11.0533	GO:0006508	proteolysis	GO:0004222	metalloendopeptidase activity	KOG: Gelatinase A and related matrix metalloproteases
Mtr.40699.1.S1_at		Protein notum homolog EC=3.-.-.-; Flags: Precursor;	8.6398	1.42804	0.638548	0.668472	13.7474	0.00298161	0.308834	7.04016	0.0188894	0.531621	21.0799	0.000143168	0.0163748	0.0107506	1.87541e-05	0.00082522	0.673015	0.601952	0.599134	10.353	11.3515	8.28679	9.21067	GO:0008150	biological_process	GO:0004091	carboxylesterase activity
Mtr.31794.1.S1_s_at		hypothetical protein predicted by Glimmer/Critica	5.0785	0.0442388	3.74432e-05	0.00568586	6.17276	0.00437421	0.355763	15.6584	0.000135919	0.0799786	21.0612	4.96601e-06	0.00196883	0.0926318	0.000529955	0.00763487	2.52471	0.109473	0.330256	9.03507	8.25833	7.83289	8.11114	GO:0008150	biological_process	GO:0003674	molecular_function
Mtr.1422.1.S1_x_at		hypothetical protein predicted by Glimmer/Critica	5.0779	0.262626	0.0140918	0.1516	6.38747	0.00154835	0.242457	14.045	5.96885e-05	0.0547907	20.0401	1.40593e-06	0.000950436	0.28202	0.0189812	0.0822111	0.150498	0.00130822	0.0254269	2.926	7.65821	3.27798	4.18587	GO:0000004	No GO term	GO:0000004	No GO term
Mtr.50491.1.S1_at		lysine and histidine specific transporter, putative	6.401	0.12759	0.00439958	0.0795377	5.69015	0.0127834	0.480667	15.323	0.000471095	0.135137	19.6628	2.62519e-05	0.00639711	1.41583	0.581202	0.526202	0.0634897	0.000430486	0.0122392	4.10434	9.72315	8.3443	9.34518	GO:0006865	amino acid transport	GO:0015171	amino acid transporter activity	KOG: Amino acid transporters
Mtr.29530.1.S1_at		hypothetical protein predicted by Glimmer/Critica	6.0853	8.25124	0.000102268	0.00977229	7.71656	0.000141016	0.0928997	11.1055	2.56632e-05	0.03448	19.4376	1.81368e-07	0.000223581	0.0492114	1.92944e-06	0.00023111	0.0287376	2.45915e-07	9.35377e-05	4.63807	5.24793	3.10434	3.59694	GO:0000004	No GO term	GO:0000004	No GO term
Mtr.24480.1.S1_at		hypothetical protein predicted by Glimmer/Critica	7.1927	0.368042	0.00839348	0.11448	9.28113	5.98638e-06	0.012655	9.11772	6.57098e-06	0.0145676	19.2749	1.20015e-08	3.8694e-05	1.91967	0.0668487	0.174386	0.0167259	2.24306e-09	4.74544e-06	3.33628	9.84015	7.04221	8.64818	GO:0006952	defense response	GO:0003674	molecular_function
Mtr.38500.1.S1_at		Putative DNA-binding protein ESCAROLA	7.4393	6.17074	0.00338511	0.069012	8.26816	0.0010718	0.215785	10.1589	0.000481793	0.136972	19.1795	4.66056e-06	0.00187827	0.0152279	7.95311e-07	0.00013412	0.126697	0.00128551	0.025118	10.184	10.8822	9.9526	9.85409	GO:0008150	biological_process	GO:0003674	molecular_function
Mtr.4564.1.S1_at		hypothetical protein predicted by Glimmer/Critica	7.3178	5.92432	0.00508064	0.0864737	10.4961	0.000583787	0.181002	7.21119	0.00240674	0.286707	17.8933	9.29736e-06	0.00306788	0.0294249	9.5039e-06	0.00056685	0.0757895	0.000250573	0.00871561	5.10434	6.72792	4.71149	5.2555	GO:0000004	No GO term	GO:0000004	No GO term
Mtr.25887.1.S1_at		Transcription factor bHLH36 AltName: Full=Transcription factor EN 6; AltName: Full=bHLH transcription factor bHLH036; AltName: Full=Basic helix-loop-helix protein 36; Short=bHLH 36; Short=AtbHLH36;	9.5508	0.532174	0.28661	0.528097	8.0152	0.00233547	0.282573	9.13869	0.00145339	0.243725	17.5065	1.74425e-05	0.00465651	0.0198565	4.87082e-06	0.000381936	1.29195	0.660178	0.617596	11.0845	10.7741	9.01597	9.37178	GO:0045449	regulation of transcription	GO:0003677 GO:0003700	DNA binding
Mtr.38134.1.S1_at		hypothetical protein predicted by Glimmer/Critica	10.2852	0.0457613	0.00161529	0.0447086	6.07661	0.0406732	0.607146	11.9056	0.00765071	0.416544	17.3624	0.000568199	0.0375632	2.49248	0.275242	0.373988	0.121187	0.0192781	0.144846	3.97269	12.4943	10.5637	11.6368	GO:0000004	No GO term	GO:0000004	No GO term
Mtr.24224.1.S1_at		hypothetical protein predicted by Glimmer/Critica	6.1252	0.29039	0.15703	0.435251	6.95481	0.0336098	0.582391	10.3381	0.0129669	0.477183	17.2909	0.000740796	0.0440374	1.85179	0.4696	0.479566	0.0258642	0.000495704	0.0133544	7.6851	7.62863	7.10643	7.99209	GO:0008150	biological_process	GO:0003674	molecular_function
Mtr.42410.1.S1_at		Auxin-induced protein 5NG4	4.0725	0.346765	0.0235892	0.197686	5.41913	0.00109332	0.216202	12.5214	2.24224e-05	0.0311857	16.6362	5.75341e-07	0.000494109	0.36431	0.0297364	0.108286	0.116658	0.000122938	0.0054452	7.11061	11.4264	9.61397	10.1176	GO:0008150	biological_process	GO:0003674	molecular_function
Mtr.26489.1.S1_at	MtNPL	pectate lyase family protein	5.4452	2.54699	0.207485	0.47618	26.4654	0.00032256	0.132835	2.53005	0.210579	0.771103	16.4894	0.000207753	0.0207324	0.0833143	0.00314937	0.0257579	0.0703794	0.00192651	0.0327911	3.7761	10.9914	7.99887	8.41827	GO:0008150	biological_process	GO:0016829 GO:0030570	lyase activity
Mtr.46870.1.S1_at		lipoxygenase, putative	3.3548	0.303578	0.200711	0.471368	5.30719	0.0804286	0.680217	12.1426	0.0132512	0.47948	16.0737	0.00163651	0.0683865	0.199516	0.0903068	0.207284	0.256199	0.147046	0.367823	11.7744	8.3966	5.45943	7.31741	GO:0048364	root development	GO:0016165	lipoxygenase activity
Mtr.39384.1.S1_at		expressed protein	5.9776	0.100888	0.00924063	0.12003	5.40344	0.04444	0.621962	11.7529	0.00586308	0.380696	15.9176	0.000495187	0.0351778	0.917315	0.912267	0.63102	0.170149	0.0360058	0.20138	4.97728	8.28956	8.1819	8.51057	GO:0008150	biological_process	GO:0003674	molecular_function
Mtr.41108.1.S1_at		Probable inactive receptor kinase RLK902 AltName: Full=Receptor-like kinase 902; Flags: Precursor;	6.416	1.30696	0.602134	0.657259	10.4824	0.000285665	0.128985	5.97372	0.00280673	0.304576	15.769	6.23112e-06	0.00230376	0.0460128	1.78972e-05	0.000800217	0.265554	0.0184499	0.141229	9.5216	10.5376	8.11998	8.6837	GO:0006468 GO:0007169	protein amino acid phosphorylation	GO:0005524 GO:0016301 GO:0004674	ATP binding	KOG: Serine/threonine protein kinase
Mtr.17273.1.S1_s_at		Two-component response regulator ARR8 AltName: Full=Response reactor 3;	4.3084	0.572544	0.301492	0.5356	5.19608	0.00634465	0.395031	11.2506	0.000304088	0.109037	15.0627	1.14748e-05	0.0034353	0.261932	0.0211355	0.0881994	0.114065	0.000800765	0.0181016	5.94953	10.8619	8.7445	9.39296	GO:0000160 GO:0009735 GO:0042752 GO:0010161	two-component signal transduction system (phosphorelay)	GO:0000156	two-component response regulator activity	KOG: GATA-4/5/6 transcription factors
Mtr.41330.1.S1_at		hypothetical protein predicted by Glimmer/Critica	10.9714	0.0731904	0.00273199	0.0609319	6.95982	0.018071	0.523796	8.30504	0.0110852	0.4626	14.9495	0.000388377	0.0305407	3.95712	0.0797673	0.192713	0.0597347	0.00154044	0.028123	3.62059	12.4333	11.0052	11.995	GO:0000004	No GO term	GO:0000004	No GO term
Mtr.32078.1.S1_at		hypothetical protein predicted by Glimmer/Critica	3.477	0.409649	0.227377	0.490757	10.2084	0.00501476	0.37109	5.63812	0.0274486	0.56696	14.9071	0.000291081	0.0257237	0.292003	0.102886	0.223153	0.145248	0.0156374	0.12779	5.2211	4.77083	3.72247	3.82782	GO:0000004	No GO term	GO:0000004	No GO term
Mtr.52320.1.S1_at		TMV resistance protein N	5.4142	0.330694	0.0974251	0.367109	9.64176	0.00247273	0.290898	5.85932	0.012714	0.475493	14.7232	9.08658e-05	0.012572	0.116805	0.00366161	0.028329	0.458256	0.231867	0.434781	6.85922	8.54148	7.76885	7.63081	GO:0006952	defense response	GO:0005524 GO:0005515 GO:0004888	ATP binding
Mtr.29610.1.S1_at		hypothetical protein predicted by Glimmer/Critica	6.0755	6.82485	0.000935594	0.0323793	4.45374	0.00610412	0.392582	12.1234	8.1827e-05	0.0647526	14.2856	4.31721e-06	0.00180949	0.0459917	8.30173e-06	0.000515702	0.0590036	2.14698e-05	0.00173648	6.76686	7.38888	4.35755	5.57592	GO:0000004	No GO term	GO:0000004	No GO term
Mtr.13655.1.S1_at		NHL repeat-containing protein	6.0868	1.88499	0.130307	0.408333	5.13151	0.000866146	0.20747	10.3009	2.7796e-05	0.03448	14.0846	5.77653e-07	0.000494109	0.0624546	3.87311e-06	0.000332135	0.160697	0.000323135	0.0102213	7.46271	9.5611	6.91169	7.68089	GO:0000004	No GO term	GO:0000004	No GO term
Mtr.48526.1.S1_at		hypothetical protein predicted by Glimmer/Critica	3.9168	0.209905	0.00020195	0.0135034	1.97592	0.0512822	0.64063	26.6254	3.23728e-08	0.00059837	14.0403	3.91544e-08	7.81472e-05	0.404426	0.0129787	0.0646199	0.22391	0.000301025	0.00983328	3.08746	4.58496	3.33628	3.56071	GO:0000004	No GO term	GO:0000004	No GO term
Mtr.45418.1.S1_at		hypothetical protein predicted by Glimmer/Critica	7.2275	0.213691	0.0448776	0.267896	10.5852	0.00437432	0.355763	4.92593	0.0390289	0.603735	13.957	0.000350838	0.0285392	1.09207	0.902409	0.628897	0.0821821	0.00290783	0.0434568	4.70598	6.62059	6.87897	6.49985	GO:0008150	biological_process	GO:0003674	molecular_function
Mtr.38617.1.S1_at		Microtubule-associated serine/threonine-protein kinase 4 EC=2.7.11.1;	9.8661	0.0459485	2.35105e-07	0.000264648	5.39446	0.000222999	0.115234	9.4555	1.0985e-05	0.0201672	13.7538	1.37333e-07	0.000179878	5.70572	0.000162658	0.00340503	0.07478	2.03254e-06	0.000361885	3.63227	11.1199	9.54361	10.643	GO:0009826	unidimensional cell growth	GO:0004674	protein serine/threonine kinase activity	KOG: Microtubule-associated serine/threonine kinase and related proteins
Mtr.3371.1.S1_at		hypothetical protein predicted by Glimmer/Critica	4.4893	0.122862	6.80299e-05	0.00785468	6.96805	0.000147773	0.0928997	7.2587	0.000120265	0.0756142	13.6767	5.03497e-07	0.00046896	1.25624	0.564993	0.520406	0.128097	8.3621e-05	0.00414821	3.54844	6.56071	4.00899	4.848	GO:0000004	No GO term	GO:0000004	No GO term
Mtr.31394.1.S1_s_at		DNA-directed RNA polymerase subunit beta' EC=2.7.7.6; AltName: Full=PEP; AltName: Full=Plastid-encoded RNA polymerase subunit beta'; Short=RNA polymerase subunit beta';	5.9912	6.14921	0.000433925	0.0204599	10.682	3.10764e-05	0.0380201	4.73159	0.00161928	0.256723	13.6702	9.19478e-07	0.000688185	0.0359645	5.75129e-07	0.000111735	0.0894633	2.52883e-05	0.00192283	5.18587	7.10329	6.44791	5.87283	GO:0006354	RNA elongation	GO:0003899	DNA-directed RNA polymerase activity
Mtr.41420.1.S1_s_at		Cyclin-D1-1 AltName: Full=G1/S-specific cyclin-D1-1; Short=CycD1;1; AltName: Full=Cyclin-delta-1; Short=Cyclin-d1;	6.2067	0.0801423	0.000292222	0.0161145	7.45123	0.00203779	0.266964	6.41836	0.00360456	0.331479	13.1755	3.05061e-05	0.00697965	0.310859	0.0472271	0.142413	0.839311	0.75069	0.645781	6.74953	7.11478	6.95536	6.70598	GO:0000080 GO:0051726	G1 phase of mitotic cell cycle	GO:0016538	cyclin-dependent protein kinase regulator activity	KOG: G1/S-specific cyclin D
Mtr.4752.1.S1_at		Receptor protein kinase CLAVATA1 EC=2.7.11.1; Flags: Precursor;	7.9306	0.0726848	0.000203399	0.0135684	4.45295	0.0144077	0.496464	10.7085	0.000514435	0.142236	13.1498	3.06408e-05	0.00697965	0.0548952	7.40215e-05	0.00205064	5.25586	0.00770652	0.0824656	7.99266	10.785	10.8022	10.2869	GO:0010075 GO:0048437	regulation of meristem size	GO:0005524 GO:0004674	ATP binding
Mtr.11120.1.S1_at		Histidine-containing phosphotransfer protein 1	5.9317	2.45666	0.0780933	0.33775	3.78301	0.0133906	0.488441	11.9828	9.77248e-05	0.0679591	12.7135	8.45126e-06	0.00295184	0.045681	9.37523e-06	0.000565264	0.196573	0.00372455	0.0516579	9.39103	7.84737	8.89118	7.98698	GO:0000160 GO:0009736	two-component signal transduction system (phosphorelay)	GO:0009927	histidine phosphotransfer kinase activity	KOG: Two-component phosphorelay intermediate involved in MAP kinase cascade regulation
Mtr.13506.1.S1_at		Probable inactive receptor kinase At1g48480 Flags: Precursor;	4.3873	0.619268	0.423469	0.592636	17.2779	0.000185395	0.105149	2.61877	0.118868	0.712294	12.6977	7.69271e-05	0.0114475	0.218157	0.0193513	0.0833881	0.163592	0.00707693	0.0784107	7.88387	9.15507	6.63807	7.30469	GO:0006468 GO:0007169	protein amino acid phosphorylation	GO:0005524 GO:0016301 GO:0004674	ATP binding	KOG: FOG: Leucine rich repeat
Mtr.43441.1.S1_at		adenine phosphoribosyltransferase, putative	9.5027	0.688378	0.56808	0.645664	7.59017	0.00625319	0.393414	5.90631	0.0139536	0.488181	12.6196	0.000200049	0.020302	0.0128242	5.33616e-06	0.000403818	2.52682	0.167692	0.385944	10.1482	11.6746	10.1902	10.6161	GO:0006168	adenine salvage	GO:0003999	adenine phosphoribosyltransferase activity	KOG: Adenine phosphoribosyl transferases
Mtr.1110.1.S1_at		RING-H2 finger protein ATL3D	4.0644	1.99998	0.417134	0.589986	20.4497	0.00239405	0.284215	2.18437	0.361786	0.815174	12.5895	0.00194179	0.0745983	0.109061	0.017393	0.0779264	0.102634	0.0150072	0.124569	4.41954	5.78398	9.05284	8.42249	GO:0000004	No GO term	GO:0005515 GO:0008270	protein binding
Mtr.24715.1.S1_at		glutathione S-transferase, putative	6.2375	1.20158	0.791004	0.708128	2.99299	0.12784	0.733912	14.4588	0.00131025	0.235831	12.3261	0.000389761	0.0305921	0.0382519	0.000224796	0.00422709	0.502754	0.328259	0.49081	8.54032	10.4512	9.68877	9.86326	GO:0009407 GO:0009751	toxin catabolic process	GO:0004364	glutathione transferase activity	KOG: Glutathione S-transferase
Mtr.38233.1.S1_at		RNA-binding protein 38 AltName: Full=RNA-binding motif protein 38;	8.8678	2.78582	0.0313449	0.226353	6.2462	0.000687941	0.188201	6.88134	0.000436645	0.127649	12.2704	3.22784e-06	0.00161334	0.0180959	1.12144e-07	4.18609e-05	0.461506	0.0935017	0.309857	8.09961	8.03232	7.62352	7.41109	GO:0008150	biological_process	GO:0003723	RNA binding	KOG: Predicted RNA-binding protein SEB4 (RRM superfamily)
Mtr.13831.1.S1_at		expressed protein	7.3528	0.754701	0.561426	0.6435	5.99826	0.00176402	0.255137	7.09269	0.000852517	0.179487	12.1868	9.78422e-06	0.00308338	0.0318898	2.44946e-06	0.000264205	0.976645	0.960888	0.697533	10.0018	10.4188	9.33494	9.39938	GO:0000004	No GO term	GO:0000004	No GO term
Mtr.49182.1.S1_x_at		Oligopeptide transporter 1 Short=AtOPT1;	6.2504	0.0942053	0.00518092	0.0875119	4.02375	0.0736777	0.672703	10.2472	0.00572855	0.378404	11.9351	0.000760377	0.0446357	1.84921	0.40957	0.451499	0.13922	0.0156179	0.127737	4.16993	9.93811	8.58984	9.20016	GO:0006857	oligopeptide transport	GO:0015198	oligopeptide transporter activity	KOG: Sexual differentiation process protein ISP4
Mtr.9959.1.S1_at		Proton-coupled amino acid transporter 3 Short=Proton/amino acid transporter 3; AltName: Full=Solute carrier family 36 member 3; AltName: Full=Tramdorin-2;	5.0969	2.47551	0.0834492	0.346402	16.945	3.34991e-05	0.0386816	2.23663	0.120459	0.712294	11.283	1.9932e-05	0.00521085	0.0459865	1.32057e-05	0.000681214	0.231777	0.00905999	0.0913177	5.43296	7.69975	5.62352	5.87283	GO:0006865	amino acid transport	GO:0015171	amino acid transporter activity	KOG: Amino acid transporters
Mtr.6458.1.S1_at		hypothetical protein predicted by Glimmer/Critica	6.2628	0.53073	0.37026	0.570666	11.9177	0.0024958	0.291179	3.13311	0.116418	0.71172	11.1715	0.000596788	0.0387968	0.0918944	0.00328336	0.0264561	0.549121	0.39589	0.519924	6.59096	4.65535	3.90689	4.32912	GO:0000004	No GO term	GO:0000004	No GO term
Mtr.10126.1.S1_at		Putative F-box/LRR-repeat protein 23	6.2679	0.141661	0.0165038	0.164467	6.49773	0.0207568	0.536807	5.67716	0.0300099	0.574623	11.0814	0.000993027	0.0520263	1.13676	0.862165	0.618255	0.168341	0.026537	0.172858	4.2555	10.8411	10.3895	10.2273	GO:0006511	ubiquitin-dependent protein catabolic process	GO:0004842	ubiquitin-protein ligase activity	KOG: Leucine rich repeat proteins, some proteins contain F-box
Mtr.43862.1.S1_at		similar to CG11994-PA	3.8986	0.353532	0.149018	0.427588	2.60554	0.181609	0.766276	13.4049	0.00171229	0.260408	10.685	0.000684433	0.0421865	0.173554	0.0215433	0.0893105	0.466634	0.282515	0.466805	5.73606	8.1634	6.3505	6.61618	GO:0009168	purine ribonucleoside monophosphate biosynthetic process	GO:0019239	deaminase activity	KOG: Adenine deaminase/adenosine deaminase
Mtr.34677.1.S1_at		hypothetical protein predicted by Glimmer/Critica	8.1929	0.197091	0.000286335	0.0158353	4.27507	0.000775482	0.200364	8.14662	2.10515e-05	0.0301939	10.6647	4.46751e-07	0.000445829	2.44302	0.0211219	0.08817	0.0596328	6.34399e-07	0.000165336	3.39232	8.53838	6.73877	8.05039	GO:0000004	No GO term	GO:0000004	No GO term
Mtr.13413.1.S1_at		Solute carrier family 40 member 1 AltName: Full=Ferroportin-1; AltName: Full=Iron-regulated transporter 1;	5.5821	0.259872	0.00280921	0.0619295	5.93773	0.000271596	0.125151	5.62328	0.000362057	0.116914	10.3691	1.53082e-06	0.00100253	0.59786	0.194589	0.314424	0.192766	0.000556415	0.0143762	5.1334	8.74315	5.6893	6.56071	GO:0006826	iron ion transport	GO:0005215	transporter activity
Mtr.43987.1.S1_at		serine carboxypeptidase S10 family protein	6.5903	0.220407	0.00414894	0.0772974	3.51004	0.0134178	0.489048	9.46525	0.000148757	0.0842905	10.3347	1.15567e-05	0.0034353	0.07133	2.81005e-05	0.00105724	1.91451	0.168531	0.386311	10.2298	12.5464	11.5813	11.9398	GO:0006508	proteolysis	GO:0004185	serine carboxypeptidase activity	KOG: Serine carboxypeptidases (lysosomal cathepsin A)
Mtr.47844.1.S1_at		hypothetical protein predicted by Glimmer/Critica	2.9355	0.380841	0.177759	0.453593	2.80981	0.15095	0.75003	10.8678	0.00319743	0.317799	9.76964	0.000939178	0.0502093	0.299792	0.0978767	0.216752	0.286825	0.0871776	0.301311	4.37156	4.55459	4.42626	4.24793	GO:0000004	No GO term	GO:0000004	No GO term
Mtr.39671.1.S1_at		SERINE/THREONINE-PROTEIN KINASE CTR1	6.4595	1.87484	0.36289	0.567715	4.09379	0.052392	0.642638	7.34086	0.009289	0.444567	9.66603	0.000829189	0.0467124	0.0580012	0.000672363	0.00900686	0.306004	0.0971733	0.314484	9.54303	8.93575	8.81986	9.01262	GO:0006468	protein amino acid phosphorylation	GO:0016301 GO:0004712	kinase activity	KOG: Tyrosine kinase specific for activated (GTP-bound) p21cdc42Hs
Mtr.38346.1.S1_at		early-responsive to dehydration protein-related / ERD protein-related	7.9088	2.77111	0.113321	0.387375	5.35102	0.0142674	0.494808	5.61475	0.0121445	0.4725	9.66446	0.000344909	0.0281798	0.0257924	2.12702e-05	0.000887025	0.46568	0.226741	0.431425	10.18	10.513	8.8759	9.32351	GO:0000004	No GO term	GO:0000004	No GO term	KOG: Uncharacterized conserved protein
Mtr.4659.1.S1_at		hypothetical protein predicted by Glimmer/Critica	6.7358	1.88521	0.172076	0.449079	5.8817	0.00111023	0.216948	5.08933	0.00217907	0.278606	9.64071	1.36924e-05	0.00382596	0.0222907	3.03581e-07	7.81818e-05	0.794975	0.611567	0.602013	7.82718	7.95652	6.49985	6.96	GO:0000004	No GO term	GO:0000004	No GO term
Mtr.24207.1.S1_at		Putative serine/threonine-protein kinase At1g01540 EC=2.7.11.1;	8.8983	0.555783	0.128472	0.4057	5.61329	0.000259816	0.125151	5.29504	0.000357688	0.116914	9.59529	1.47465e-06	0.000981069	0.169911	0.000200872	0.0039301	0.356275	0.0126396	0.11216	10.1444	11.5117	10.3217	10.3184	GO:0006468	protein amino acid phosphorylation	GO:0016301	kinase activity	KOG: Serine/threonine protein kinase
Mtr.30274.1.S1_at		hypothetical protein predicted by Glimmer/Critica	5.5823	0.0728247	0.000228334	0.0142963	1.60375	0.401595	0.830263	18.0827	8.53551e-05	0.0647526	9.43916	0.000143084	0.0163748	0.525854	0.25836	0.362464	0.900442	0.850617	0.672104	3.57289	7.95652	6.53916	7.15785	GO:0000004	No GO term	GO:0000004	No GO term
Mtr.44971.1.S1_at		Probable anion transporter 2, chloroplastic Flags: Precursor;	5.8083	1.19335	0.784419	0.706841	4.22185	0.0381743	0.600958	6.6513	0.00910139	0.441108	9.23861	0.000619131	0.039618	0.696717	0.577482	0.524821	0.0428318	0.000160823	0.00646985	5.54844	6.70183	5.10434	5.57592	GO:0009624	response to nematode	GO:0015144 GO:0005351	carbohydrate transporter activity	KOG: Permease of the major facilitator superfamily
Mtr.2047.1.S1_at		hypothetical protein predicted by Glimmer/Critica	5.1916	0.948126	0.938304	0.741745	3.05659	0.119234	0.728074	9.1161	0.00511247	0.36647	9.19103	0.00108887	0.0542703	0.246051	0.0556408	0.156161	0.153838	0.0142414	0.120573	4.49185	8.41278	5.7761	6.56529	GO:0000004	No GO term	GO:0000004	No GO term
Mtr.41581.1.S1_at	EFD	Ethylene-responsive transcription factor ERF003	9.1417	0.107496	0.00047375	0.0217917	4.9399	0.00626145	0.393414	5.63635	0.00364721	0.331479	9.18637	7.0935e-05	0.0109986	1.57471	0.382025	0.438237	0.212173	0.00758586	0.0817169	5.27053	10.9948	9.36151	9.81746	GO:0006355 GO:0009873	regulation of transcription, DNA-dependent	GO:0003677 GO:0003700	DNA binding
Mtr.17230.1.S1_at		K(+)/H(+) antiporter 1	3.6446	0.276152	0.0115347	0.13626	5.05839	0.00248167	0.290898	5.39943	0.00183702	0.264514	9.06929	2.15699e-05	0.00547918	0.394196	0.0552247	0.155621	0.336341	0.0278961	0.17723	4.87774	9.54554	6.75756	7.72247	GO:0006812	cation transport	GO:0005451	monovalent cation:proton antiporter activity	KOG: Predicted K+/H+-antiporter
Mtr.22601.1.S1_at		xyloglucan:xyloglucosyl transferase, putative / xyloglucan endotransglycosylase, putative / endo-xyloglucan transferase, putative	3.0794	0.307636	0.0159598	0.161664	1.80195	0.195687	0.773302	14.8934	1.53852e-05	0.023538	8.96376	1.63608e-05	0.00445283	0.279583	0.0102097	0.0549767	0.433229	0.0734232	0.279438	10.0496	9.56739	8.32373	8.27798	GO:0005975 GO:0006073	carbohydrate metabolic process	GO:0016798	hydrolase activity, acting on glycosyl bonds
Mtr.31655.1.S1_at		hypothetical protein predicted by Glimmer/Critica	6.0313	4.01812	0.0324747	0.230601	13.6563	0.00047446	0.159478	1.93987	0.279821	0.797657	8.88664	0.000384872	0.030322	0.0284309	2.15719e-05	0.00089694	0.33043	0.0803902	0.291987	8.6893	8.56339	7.48784	7.98356	GO:0000004	No GO term	GO:0000004	No GO term
Mtr.10868.1.S1_at		calcineurin-like phosphoesterase family protein	7.6355	1.34112	0.635752	0.667704	2.96837	0.0930238	0.700407	8.81278	0.00264407	0.294288	8.81226	0.00050618	0.0357166	0.0234741	1.62e-05	0.000762308	1.21426	0.753561	0.646569	10.2252	10.4243	9.29531	9.42899	GO:0008150	biological_process	GO:0003993 GO:0004722	acid phosphatase activity	KOG: Purple acid phosphatase
Mtr.25945.1.S1_at		Myb-like protein J	8.993	1.44937	0.448361	0.603056	4.54094	0.00618241	0.392582	5.60832	0.00247463	0.287471	8.65603	5.25069e-05	0.00928582	0.0259696	1.30225e-06	0.000186478	1.04322	0.930457	0.691527	8.29462	9.84737	9.64548	9.47857	GO:0009651 GO:0009733 GO:0009723 GO:0009739 GO:0009753 GO:0045449 GO:0046686	response to salt stress	GO:0003677 GO:0003700	DNA binding	KOG: Zuotin and related molecular chaperones (DnaJ superfamily), contains DNA-binding domains
Mtr.26382.1.S1_at		DNA repair protein complementing XP-C cells homolog AltName: Full=Xeroderma pigmentosum group C-complementing protein homolog; AltName: Full=p125;	4.5388	2.20361	0.114201	0.388708	8.84931	0.00031547	0.132177	2.83843	0.0425746	0.612181	8.5768	4.88097e-05	0.00874264	0.115301	0.000343669	0.00559582	0.156691	0.00129185	0.0251859	6.12102	6.50779	6.05961	6.14771	GO:0006289	nucleotide-excision repair	GO:0003684	damaged DNA binding	KOG: Nucleotide excision repair complex XPC-HR23B, subunit XPC/DPB11
Mtr.24081.1.S1_at		hypothetical protein predicted by Glimmer/Critica	6.7059	0.172973	0.00303729	0.0645042	3.35683	0.0280232	0.559588	7.42746	0.00107715	0.211275	8.53454	8.96269e-05	0.0125637	0.204233	0.00604665	0.0392881	1.13534	0.802606	0.660376	6.55152	9.07548	7.99718	8.34961	GO:0000004	No GO term	GO:0000004	No GO term
Mtr.12673.1.S1_at		Aspartic proteinase nepenthesin-2 EC=3.4.23.12; AltName: Full=Nepenthesin-II; Flags: Precursor;	7.7509	0.207365	0.0067037	0.100859	3.88848	0.0160938	0.510908	6.32529	0.00219316	0.278606	8.45747	9.96289e-05	0.0132179	1.08974	0.866354	0.619129	0.179921	0.00373761	0.0518013	3.16993	12.0466	10.0523	11.1483	GO:0006508 GO:0042742 GO:0010310 GO:0010337	proteolysis	GO:0004190 GO:0004194	aspartic-type endopeptidase activity	KOG: Aspartyl protease
Mtr.28858.1.S1_at		Protein TRANSPARENT TESTA 12	3.9218	0.233767	0.0256845	0.206679	12.1064	0.000685013	0.188201	2.01478	0.251844	0.785627	8.41063	0.000461593	0.0338232	0.558014	0.336743	0.412278	0.314288	0.0675012	0.269745	3.6893	10.5073	7.60363	8.99633	GO:0009624	response to nematode	GO:0005215	transporter activity	KOG: Uncharacterized membrane protein, predicted efflux pump
Mtr.15644.1.S1_s_at		microtubule associated serine/threonine kinase 2	5.1204	0.125188	0.0020538	0.0516553	3.34288	0.0477578	0.633979	7.2225	0.00297848	0.309665	8.35357	0.000307505	0.0266844	2.27486	0.163009	0.286445	0.145437	0.00357163	0.0501823	3.57289	10.9463	9.53799	10.4585	GO:0009826	unidimensional cell growth	GO:0004674	protein serine/threonine kinase activity	KOG: Microtubule-associated serine/threonine kinase and related proteins
Mtr.20225.1.S1_at		Protein CYPRO4	7.5377	0.215465	0.00784667	0.110721	4.29687	0.0107476	0.466704	5.55321	0.00375235	0.336498	8.28828	0.000109685	0.014233	0.727446	0.535635	0.507943	0.267378	0.0188182	0.14259	9.91857	11.4899	10.5429	10.6368	GO:0006499	N-terminal protein myristoylation	GO:0003674	molecular_function	KOG: Protein involved in vacuole import and degradation
Mtr.31748.1.S1_at		hypothetical protein predicted by Glimmer/Critica	9.4698	0.10237	0.0012185	0.0380897	4.91519	0.0142276	0.494166	4.85388	0.0148701	0.497688	8.28743	0.00040538	0.0313591	2.51616	0.129475	0.252972	0.162727	0.00643129	0.0737808	3.18587	10.1831	9.46883	9.40237	GO:0000004	No GO term	GO:0000004	No GO term
Mtr.50458.1.S1_at		UPF0717 protein At5g11950	3.8404	0.332714	0.00978404	0.123892	2.60127	0.0214275	0.536926	9.01511	2.72445e-05	0.03448	8.19289	4.52263e-06	0.00184037	0.359347	0.0148952	0.0708752	0.356664	0.0143013	0.120853	5.73064	10.1543	8.92837	8.87621	GO:0009089	lysine biosynthetic process via diaminopimelate	GO:0003674	molecular_function
Mtr.44205.1.S1_at		patatin-related	6.3933	3.63143	0.0128837	0.144346	5.18955	0.00258822	0.292514	4.49477	0.00495376	0.362622	8.16379	4.60128e-05	0.0084411	0.0472843	6.88892e-06	0.000462346	0.249671	0.00832138	0.0863974	10.7857	11.045	9.72366	9.80864	GO:0006629	lipid metabolic process	GO:0045735	nutrient reservoir activity	KOG: Ca2+-independent phospholipase A2
Mtr.32289.1.S1_s_at		Isoflavone reductase homolog A622 EC=1.3.1.-;	6.6026	0.622411	0.463621	0.608594	3.97539	0.0445739	0.622551	5.76087	0.0139211	0.488115	8.06452	0.00100245	0.0522864	0.09442	0.00190519	0.0182983	0.743004	0.644318	0.612882	12.5743	12.6881	10.9141	11.3988	GO:0006808	regulation of nitrogen utilization	GO:0032442	phenylcoumaran benzylic ether reductase activity
Mtr.45038.1.S1_at		Dof zinc finger protein DOF3.3 Short=AtDOF3.3; AltName: Full=H-protein promoter-binding factor 2a;	5.2958	0.253756	0.0408692	0.256256	4.91067	0.0201993	0.535625	4.57406	0.0254306	0.557204	7.96088	0.000843512	0.0473919	0.436235	0.196361	0.315871	0.402181	0.158305	0.377894	7.90989	9.29737	8.08055	8.86016	GO:0045449	regulation of transcription	GO:0003677 GO:0005515 GO:0003700	DNA binding
Mtr.43261.1.S1_at		Nucleobase-ascorbate transporter 6 Short=AtNAT6;	10.0562	3.16275	0.0761788	0.334182	5.24627	0.015046	0.500842	4.26148	0.0298642	0.57338	7.9361	0.000756983	0.0445452	0.0312426	3.72178e-05	0.00129335	0.452664	0.209786	0.419802	11.3419	11.6989	9.13237	10.0928	GO:0006810	transport	GO:0022857	No GO term	KOG: Xanthine/uracil transporters
Mtr.31160.1.S1_at		transducin family protein / WD-40 repeat family protein	4.2436	0.333295	0.0618756	0.30882	5.07409	0.00922452	0.446272	4.38092	0.0159619	0.503056	7.90586	0.000303007	0.0264498	0.405289	0.118088	0.240371	0.333029	0.0617065	0.259425	5.98185	6.47735	5.17393	5.77083	GO:0008150	biological_process	GO:0000166	nucleotide binding
Mtr.49309.1.S1_at		hypothetical protein predicted by Glimmer/Critica	4.0452	0.209811	0.0277095	0.214894	1.12978	0.851749	0.898621	19.1676	0.000330084	0.113045	7.76914	0.00134212	0.0617484	1.85603	0.350342	0.420718	0.118584	0.00454621	0.0590169	3.96347	10.1156	8.49865	9.67578	GO:0000004	No GO term	GO:0000004	No GO term
Mtr.43611.1.S1_at		Probable WRKY transcription factor 65 AltName: Full=WRKY DNA-binding protein 65;	8.6806	1.44891	0.272308	0.519567	4.79168	0.000216386	0.113504	4.49515	0.00031999	0.113045	7.74144	1.21472e-06	0.000855483	0.0259061	8.74148e-09	1.0014e-05	1.23687	0.523532	0.570322	11.7463	11.4882	11.238	10.9407	GO:0006355	regulation of transcription, DNA-dependent	GO:0003700	transcription factor activity
Mtr.40165.1.S1_at		transketolase	9.281	0.729208	0.541093	0.636864	4.17719	0.0124781	0.480003	5.14299	0.00535832	0.370938	7.72799	0.000162297	0.0176685	0.469186	0.154469	0.278262	0.136051	0.0012429	0.0246022	8.74551	7.7807	7.02459	7.17393	GO:0043043	peptide biosynthetic process	GO:0003674	molecular_function	KOG: Transketolase
Mtr.28851.1.S1_at		Auxin-induced protein 5NG4	5.3532	0.331479	0.0956713	0.365044	4.70003	0.0247931	0.550114	4.46463	0.0291888	0.572215	7.60777	0.00112628	0.0554712	2.02794	0.273038	0.372568	0.0708931	0.000662191	0.0160408	4.41954	10.7723	9.01067	10.1097	GO:0000004	No GO term	GO:0000004	No GO term
Mtr.52241.1.S1_at		expressed protein	9.0247	0.980482	0.97504	0.748553	4.22595	0.0341812	0.584224	4.76233	0.0233805	0.548361	7.39882	0.00122717	0.0587157	1.97817	0.28805	0.382888	0.0256185	2.62744e-05	0.00197279	7.03342	8.53722	8.18933	8.42206	GO:0008150	biological_process	GO:0003674	molecular_function
Mtr.38296.1.S1_s_at		Subtilisin-like protease EC=3.4.21.-; AltName: Full=Cucumisin-like serine protease; Flags: Precursor;	4.825	0.621384	0.174486	0.450886	3.8373	0.0010624	0.2152	5.22216	0.000165637	0.087775	7.37764	2.22477e-06	0.0012951	0.156698	5.19732e-05	0.0016243	0.512507	0.0634946	0.262973	8.60028	9.08481	7.97212	8.20506	GO:0006508	proteolysis	GO:0008236	serine-type peptidase activity
Mtr.33930.1.S1_at		Secologanin synthase Short=SLS; EC=1.3.3.9; AltName: Full=Cytochrome P450 72A1; AltName: Full=CYPLXXII;	3.4994	0.377109	0.00537088	0.0891984	3.51798	0.000773448	0.200364	5.6545	3.50634e-05	0.0396139	7.34161	6.30861e-07	0.00051846	0.310608	0.00141607	0.0149394	0.429173	0.0129734	0.11397	8.80252	8.6014	6.99435	7.41616	GO:0006118	electron transport	GO:0019825	oxygen binding	KOG: Cytochrome P450 CYP4/CYP19/CYP26 subfamilies
Mtr.12384.1.S1_at		Endoglucanase 19 EC=3.2.1.4; AltName: Full=Endo-1,4-beta glucanase 19; Flags: Precursor;	11.0181	2.35046	0.00426509	0.0783239	4.41878	3.07116e-05	0.0380201	4.48907	2.73866e-05	0.03448	7.32778	7.49629e-08	0.000112212	0.0383698	1.41506e-09	4.59809e-06	0.558982	0.0372342	0.204925	10.7613	11.655	9.34939	10.1665	GO:0005975	carbohydrate metabolic process	GO:0004553	hydrolase activity, hydrolyzing O-glycosyl compounds
Mtr.39935.1.S1_at		hypothetical protein similar to Arabidopsis thaliana chromosome 4, At4g21700	5.4537	0.871437	0.822453	0.715464	3.24202	0.0695981	0.667345	6.05591	0.00904272	0.44059	7.27775	0.00104616	0.0530486	0.331804	0.0867905	0.202467	0.176152	0.0112602	0.104726	8.59694	9.55209	8.46066	9.12619	GO:0008150	biological_process	GO:0000004	No GO term
Mtr.49038.1.S1_s_at		30S ribosomal protein S7, chloroplastic	7.5377	3.16142	0.0482977	0.276423	6.94536	0.0024832	0.290898	2.8246	0.0715668	0.667355	7.2739	0.000379355	0.0300001	0.0677656	0.000143998	0.00315767	0.237934	0.017016	0.134414	5.52669	5.52669	5.3505	5.3147	GO:0006412	translation	GO:0003735	structural constituent of ribosome	KOG: Ribosomal protein S7
Mtr.1584.1.S1_at		Nuclear transcription factor Y subunit A-2 Short=AtNF-YA-2; AltName: Full=Transcriptional activator HAP2B;	4.8048	0.310002	0.079593	0.33994	10.724	0.00167446	0.249597	1.80849	0.356875	0.814101	7.21853	0.00142673	0.0632594	0.177878	0.0141389	0.0685075	0.93506	0.915664	0.688505	9.21965	10.8073	9.75639	10.0382	GO:0006355 GO:0009567	regulation of transcription, DNA-dependent	GO:0003700	transcription factor activity	KOG: CCAAT-binding factor, subunit B (HAP2)
Mtr.10881.1.S1_at		Rubredoxin Short=Rd;	5.1302	2.97983	0.0553588	0.293413	5.31808	0.00616051	0.392582	3.57451	0.0284229	0.569914	7.12274	0.000352711	0.0285392	0.197808	0.00751106	0.0452293	0.0892471	0.00033717	0.0104656	5.51412	5.20555	5.77083	5.7761	GO:0006118	electron transport	GO:0046872	metal ion binding
Mtr.9387.1.S1_at		Mitochondrial uncoupling protein 3 Short=UCP 3;	5.2614	2.28073	0.112667	0.386505	3.64899	0.0182447	0.523796	5.08487	0.00456228	0.35371	7.00865	0.000193737	0.0200184	0.142675	0.00117818	0.0131164	0.165626	0.00220818	0.0359682	7.77017	7.54071	5.42962	6.27426	GO:0006810	transport	GO:0005488 GO:0017077	binding	KOG: Mitochondrial fatty acid anion carrier protein/Uncoupling protein
Mtr.2055.1.S1_at		expressed protein	5.827	1.46475	0.553445	0.640887	10.9539	0.00168847	0.250043	1.69057	0.417356	0.824077	6.9995	0.00174781	0.0707792	0.56336	0.376436	0.43541	0.0654411	0.000571427	0.0146483	4.54844	7.69279	5.59694	6.14568	GO:0007010	cytoskeleton organization and biogenesis	GO:0008017	microtubule binding
Mtr.10140.1.S1_at		transferase family protein	3.8913	0.498914	0.141826	0.420925	3.89509	0.00830674	0.42721	4.66407	0.00362756	0.331479	6.9107	8.76253e-05	0.0124077	0.480001	0.122441	0.244985	0.229852	0.00499881	0.0626642	4.3147	8.50859	6.75622	7.02015	GO:0008150	biological_process	GO:0016740	transferase activity
Mtr.37927.1.S1_at		Non-specific lipid-transfer protein-like protein At5g64080 Flags: Precursor;	11.2516	1.24323	0.627501	0.664753	4.5076	0.00366947	0.333856	4.01134	0.00634979	0.395438	6.889	7.20226e-05	0.0110172	0.0671692	1.72632e-05	0.000793242	0.662282	0.363198	0.506823	10.9172	11.6756	8.82559	9.61287	GO:0006869	lipid transport	GO:0008289	lipid binding
Mtr.14413.1.S1_at		FAD-binding domain-containing protein / cytokinin oxidase family protein	3.399	0.64742	0.354963	0.563592	2.45385	0.0672728	0.665756	7.34569	0.000519756	0.142847	6.8747	0.000105012	0.0137544	0.326994	0.0266321	0.101371	0.262055	0.0100045	0.0968544	6.90207	7.49506	5.00899	6.54226	GO:0009823	cytokinin catabolic process	GO:0008131 GO:0019139	amine oxidase activity	KOG: Proteins containing the FAD binding domain
Mtr.37078.1.S1_at		hypothetical protein predicted by Glimmer/Critica	6.5897	2.78803	0.0619332	0.308947	3.76774	0.0196386	0.531362	4.75874	0.00772616	0.416697	6.85039	0.000311391	0.0267859	0.201827	0.00656254	0.0413854	0.0991177	0.00037235	0.0110675	8.25739	8.50024	7.63227	7.85798	GO:0000004	No GO term	GO:0000004	No GO term
Mtr.31873.1.S1_at	MtSYP132	Syntaxin-132 Short=AtSYP132;	8.4499	0.0632195	2.64755e-05	0.00445678	3.26717	0.0226848	0.54438	5.4701	0.00236886	0.284619	6.83562	0.000138755	0.0162336	1.55798	0.357477	0.424855	0.568095	0.244636	0.442924	7.51491	10.297	9.12309	9.50482	GO:0006886 GO:0006944	intracellular protein transport	GO:0005484	SNAP receptor activity	KOG: SNARE protein Syntaxin 1 and related proteins
Mtr.26917.1.S1_at		hypothetical protein predicted by Glimmer/Critica	9.7721	0.262595	0.0216543	0.18975	2.00447	0.203123	0.773687	8.88046	0.000780157	0.172228	6.81748	0.000407889	0.0313688	1.96203	0.216644	0.332622	0.109037	0.000687974	0.0163862	3.30743	11.704	11.1159	11.7199	GO:0000004	No GO term	GO:0000004	No GO term
Mtr.8695.1.S1_at		Zinc finger protein CONSTANS-LIKE 4	7.9764	2.65118	0.00690702	0.102671	4.77651	0.000148809	0.0928997	3.65082	0.000835627	0.178386	6.72461	1.76739e-06	0.00113965	0.0209146	2.25722e-09	5.35632e-06	1.03422	0.915692	0.688505	9.15684	9.21989	8.67243	8.71425	GO:0045449	regulation of transcription	GO:0003700 GO:0008270	transcription factor activity	KOG: GATA-4/5/6 transcription factors
Mtr.858.1.S1_s_at		hypothetical protein predicted by Glimmer/Critica	3.7224	0.370856	0.0330206	0.232718	1.61136	0.27713	0.800249	10.7241	4.66849e-05	0.0487808	6.68398	5.72993e-05	0.00980245	0.544298	0.170902	0.293646	0.286685	0.009743	0.0953496	4.24031	10.4293	8.64602	9.1819	GO:0000004	No GO term	GO:0000004	No GO term
Mtr.48899.1.S1_at		ferritin, putative	6.8139	2.44069	0.194884	0.467141	6.96708	0.00978244	0.456143	2.44476	0.194098	0.763985	6.62	0.00303189	0.0961244	0.121323	0.00578522	0.0382173	0.19827	0.0263252	0.172113	7.52042	12.0124	11.3185	11.9681	GO:0006879 GO:0006826 GO:0010039	iron ion homeostasis	GO:0008199	ferric iron binding	KOG: Ferritin
Mtr.44146.1.S1_at		peptidyl-prolyl cis-trans isomerase cyclophilin-type family protein	4.4349	3.07905	0.0567191	0.296784	5.9872	0.0049538	0.369211	2.82004	0.0764451	0.673111	6.58141	0.000699366	0.0426057	0.20857	0.0114405	0.0594515	0.0922257	0.000527252	0.0138523	5.12928	6.58195	6.66391	5.93546	GO:0006457	protein folding	GO:0003755	peptidyl-prolyl cis-trans isomerase activity	KOG: Cyclophilin type peptidyl-prolyl cis-trans isomerase
Mtr.44664.1.S1_at		hypothetical protein predicted by Glimmer/Critica	10.2514	0.239438	0.00325794	0.0673716	3.79856	0.00525457	0.37585	4.41712	0.00245605	0.287471	6.55398	4.62399e-05	0.0084411	0.122708	0.000120254	0.00282934	2.02851	0.105025	0.325268	8.68685	9.14848	8.6471	8.66534	GO:0000004	No GO term	GO:0000004	No GO term
Mtr.40265.1.S1_at		Indole-3-acetic acid-amido synthetase GH3.3 EC=6.3.2.-; AltName: Full=Auxin-responsive GH3-like protein 3; Short=AtGH3-3;	5.6117	3.14291	0.0426765	0.261226	1.82329	0.264004	0.799678	9.16788	0.000633954	0.157837	6.53758	0.000456521	0.0336279	0.0613111	7.01833e-05	0.00199453	0.310458	0.0389509	0.209744	7.57289	9.03122	7.93369	7.65821	GO:0009733 GO:0010252	response to auxin stimulus	GO:0010279	indole-3-acetic acid amido synthetase
Mtr.45018.1.S1_at		expressed protein	4.3451	0.315126	0.0933834	0.362325	2.42264	0.190142	0.770131	6.61567	0.0102269	0.451705	6.35685	0.00307764	0.0969881	0.216365	0.0312174	0.111432	0.915094	0.892445	0.68234	8.35887	7.47816	6.1127	6.50938	GO:0008150	biological_process	GO:0003674	molecular_function
Mtr.14261.1.S1_at		Eukaryotic translation initiation factor 5A-3 Short=eIF-5A-3;	8.1357	1.52361	0.342611	0.557928	3.50991	0.0103772	0.461148	4.48622	0.00319798	0.317799	6.28229	9.44701e-05	0.0127728	0.0193811	1.30674e-07	4.47547e-05	2.15066	0.0947458	0.311256	12.9084	12.9583	10.8452	11.6022	GO:0006413	translational initiation	GO:0003743	translation initiation factor activity	KOG: Translation initiation factor 5A (eIF-5A)
Mtr.29768.1.S1_at		hypothetical protein predicted by Glimmer/Critica	4.0373	0.331622	0.00943841	0.121422	2.63398	0.0197335	0.531362	5.93667	0.000227186	0.0945914	6.25322	2.10075e-05	0.00536887	0.598629	0.187668	0.308443	0.322139	0.00804282	0.0846751	3.07039	4.37851	3.16993	3.41954	GO:0042545	cell wall modification	GO:0030599	pectinesterase activity
Mtr.10836.1.S1_at		hypothetical protein predicted by Glimmer/Critica	11.6778	0.0883451	8.5628e-05	0.00893059	2.45659	0.0687294	0.666058	6.23124	0.00115185	0.220474	6.16508	0.000199539	0.020302	3.06223	0.0274091	0.1031	0.241475	0.00724436	0.0795073	3.23266	13.368	12.7315	12.9939	GO:0000004	No GO term	GO:0000004	No GO term
Mtr.50430.1.S1_at		lipoxygenase, putative	2.8629	0.986909	0.979241	0.749011	7.95809	0.000800075	0.20131	1.90341	0.215545	0.772693	6.12202	0.000442927	0.0328576	0.22504	0.00893019	0.0502755	0.29725	0.0275642	0.176029	9.66231	8.42878	7.24603	9.50383	GO:0048364	root development	GO:0016165	lipoxygenase activity
Mtr.9864.1.S1_at		expressed protein	7.3667	2.23798	0.113251	0.387331	3.42364	0.0212311	0.536807	4.38459	0.00744093	0.412952	6.08524	0.000322108	0.0271005	0.0108507	9.03337e-08	3.85404e-05	2.74327	0.0522508	0.240276	9.04549	9.03535	9.11348	9.35733	GO:0000004	No GO term	GO:0000004	No GO term
Mtr.40730.1.S1_at		Thylakoid lumenal 16.5 kDa protein, chloroplastic Flags: Precursor;	5.1942	1.51256	0.453584	0.604817	1.75852	0.310453	0.807738	8.33018	0.00126617	0.231471	5.98688	0.000962271	0.0509242	0.0908589	0.000440198	0.00667767	0.496727	0.212721	0.421783	5.95884	5.32553	5.12928	5.34341	GO:0008150	biological_process	GO:0003674	molecular_function
Mtr.42886.1.S1_at		hypothetical protein predicted by Glimmer/Critica	8.419	1.82474	0.158712	0.43648	4.37681	0.00236442	0.283409	3.30947	0.00979853	0.450694	5.94216	7.18825e-05	0.0110172	0.0335834	4.31443e-07	9.86689e-05	1.12657	0.772997	0.651839	8.62205	9.18488	8.41954	8.44336	GO:0000004	No GO term	GO:0000004	No GO term
Mtr.45546.1.S1_at		dUTP pyrophosphatase	6.9519	2.71547	0.0568006	0.29709	3.05696	0.0355976	0.590389	4.706	0.00590978	0.381494	5.91508	0.00041223	0.031529	0.113555	0.000414856	0.00640464	0.225427	0.00759641	0.081744	8.82718	10.1193	7.71149	8.43671	GO:0009394	2'-deoxyribonucleotide metabolic process	GO:0004170	dUTP diphosphatase activity	KOG: dUTPase
Mtr.40792.1.S1_at		expressed protein	4.149	0.312223	0.0626808	0.310621	6.16385	0.00665558	0.401295	2.32126	0.166591	0.748157	5.89364	0.00188396	0.0733175	0.499325	0.24922	0.356733	0.448308	0.186309	0.402199	6.80993	8.92541	9.2165	9.02846	GO:0008150	biological_process	GO:0003674	molecular_function
Mtr.38228.1.S1_at		hypothetical protein predicted by Glimmer/Critica	5.9051	1.94848	0.238485	0.498668	2.76556	0.0806418	0.680726	5.09429	0.00892461	0.438303	5.83326	0.00118454	0.0573967	0.278458	0.0325117	0.114175	0.130821	0.00191013	0.0326358	10.3531	10.2985	9.85767	9.55938	GO:0000004	No GO term	GO:0000004	No GO term
Mtr.40607.1.S1_at		expressed protein	10.5971	1.23763	0.66357	0.674566	5.05878	0.00408755	0.345365	2.78274	0.0498657	0.627385	5.83014	0.0004102	0.0314311	0.0318736	2.88591e-06	0.00028705	1.80077	0.239553	0.439615	11.2522	12.6442	10.9865	11.611	GO:0008150	biological_process	GO:0003674	molecular_function
Mtr.22675.1.S1_at		lipase-related	4.0486	0.783612	0.535367	0.634953	2.26212	0.0504742	0.639239	5.99336	0.000294855	0.106559	5.68579	5.31689e-05	0.00933442	0.147631	0.000156861	0.00332538	0.637583	0.259734	0.452654	5.6865	6.50144	6.12309	6.19771	GO:0008150	biological_process	GO:0000004	No GO term
Mtr.35829.1.S1_at		hypothetical protein predicted by Glimmer/Critica	11.5204	0.240362	0.00061715	0.0253545	3.4802	0.00185927	0.25806	3.85681	0.000983435	0.197105	5.64791	1.12306e-05	0.0033864	1.99677	0.0545981	0.15458	0.15523	4.64772e-05	0.0028525	3.54844	13.0189	11.7588	12.3917	GO:0000004	No GO term	GO:0000004	No GO term
Mtr.19985.1.S1_at		Glucan endo-1,3-beta-glucosidase-like protein 2 Flags: Precursor;	5.8429	0.756281	0.528365	0.632518	3.58219	0.00982694	0.457024	3.66104	0.00886473	0.436553	5.5612	0.00019928	0.020302	0.0840413	3.75866e-05	0.0013048	1.19969	0.679959	0.623797	9.3156	9.43484	9.22882	9.34096	GO:0008150	biological_process	GO:0003674	molecular_function
Mtr.45650.1.S1_s_at		NAD(P)H-quinone oxidoreductase subunit 4L, chloroplastic EC=1.6.5.-; AltName: Full=NAD(P)H dehydrogenase subunit 4L; AltName: Full=NADH-plastoquinone oxidoreductase subunit 4L;	5.7295	2.00311	0.211786	0.479476	4.79464	0.00996097	0.458335	2.67581	0.0842777	0.684086	5.48034	0.00135035	0.0617617	0.222004	0.0126503	0.0633863	0.175277	0.00509015	0.0633592	7.01346	8.10538	7.82909	7.67737	GO:0006744	ubiquinone biosynthetic process	GO:0003959	NADPH dehydrogenase activity	KOG: NADH dehydrogenase subunit 4L and related proteins
Mtr.12576.1.S1_s_at		Photosystem I P700 chlorophyll a apoprotein A2 AltName: Full=PsaB; AltName: Full=PSI-B;	5.2014	2.70444	0.0510029	0.283863	8.1762	0.000427489	0.153372	1.55065	0.365017	0.815276	5.43721	0.000480981	0.0346384	0.112797	0.000302377	0.00515945	0.258559	0.0113009	0.104889	8.17792	8.6471	7.65607	7.96174	GO:0009768 GO:0009769	photosynthesis, light harvesting in photosystem I	GO:0016168	chlorophyll binding
Mtr.50229.1.S1_at		cytochrome P450 84A1 (CYP84A1) / ferulate-5-hydroxylase (FAH1)	3.2387	0.484961	0.11029	0.383422	2.86332	0.0260273	0.553429	4.40956	0.00330316	0.321199	5.42221	0.000200761	0.0203095	0.653929	0.335231	0.411528	0.249746	0.00527172	0.0647535	3.79701	4.74416	4.0268	3.90689	GO:0010208 GO:0051791	pollen wall formation	GO:0016709 GO:0019825	oxidoreductase activity, acting on paired donors, with incorporation or reduction of molecular oxygen, NADH or NADPH as one donor, and incorporation of one atom of oxygen	KOG: Cytochrome P450 CYP2 subfamily
Mtr.2226.1.S1_at		inter-alpha-trypsin inhibitor heavy chain-related	4.5393	0.59038	0.34195	0.557719	4.59255	0.0122988	0.477049	2.70761	0.0831478	0.683917	5.36735	0.0015867	0.0672436	0.447658	0.155037	0.278926	0.304286	0.0423825	0.218881	5.59395	6.8189	6.38543	6.13955	GO:0008150	biological_process	GO:0003674	molecular_function
Mtr.2386.1.S1_at		hypothetical protein predicted by Glimmer/Critica	8.7249	0.292595	0.0118886	0.138791	2.96372	0.0231667	0.546656	4.17356	0.0045794	0.354059	5.34846	0.000235746	0.022355	0.233428	0.0040395	0.030191	1.18369	0.700761	0.630061	10.7216	10.4998	9.2317	9.4816	GO:0000004	No GO term	GO:0000004	No GO term
Mtr.39805.1.S1_at		Pentatricopeptide repeat-containing protein At3g16010	5.1253	2.3781	0.107352	0.379575	3.27697	0.0329876	0.577454	3.76218	0.0192212	0.532034	5.33673	0.00100967	0.052336	0.115449	0.000652965	0.00885773	0.295439	0.0291025	0.181024	7.2211	7.62717	6.22882	6.64386	GO:0008150	biological_process	GO:0005488	binding	KOG: FOG: PPR repeat
Mtr.8763.1.S1_at		Protein P21	4.6457	0.859983	0.779754	0.705784	4.45201	0.0127951	0.480667	2.74635	0.0755824	0.671122	5.30731	0.00150097	0.0647897	0.155474	0.00306403	0.0252894	0.611703	0.368119	0.50849	7.83668	9.18661	8.70701	8.54303	GO:0009816	defense response to bacterium, incompatible interaction	GO:0000004	No GO term
Mtr.40395.1.S1_at		hypothetical protein predicted by Glimmer/Critica	13.1168	0.22389	0.00388118	0.0745929	3.23404	0.017439	0.520565	3.69738	0.00940084	0.445186	5.22909	0.000330526	0.0275998	2.49901	0.0547983	0.154817	0.149471	0.000587305	0.0148855	3.37851	13.7167	12.9485	13.5769	GO:0000004	No GO term	GO:0000004	No GO term
Mtr.39406.1.S1_at		Ethylene-responsive transcription factor RAP2-8 AltName: Full=Protein RELATED TO APETALA2 8; AltName: Full=Protein RELATED TO ABI3/VP1 2;	3.1996	0.379371	0.024222	0.199908	4.47995	0.00146542	0.240623	2.58401	0.0268143	0.563286	5.11735	0.000109595	0.014233	0.393937	0.0293512	0.10746	0.578018	0.177352	0.393565	4.37156	8.90207	8.35799	8.15431	GO:0006355	regulation of transcription, DNA-dependent	GO:0003700	transcription factor activity
Mtr.20266.1.S1_at		Putative serine/threonine-protein kinase At1g54610 EC=2.7.11.1;	6.6236	1.33096	0.619996	0.662118	3.85983	0.0300742	0.567476	2.99405	0.070878	0.666882	5.11153	0.00290807	0.0941279	0.996669	0.995364	0.650795	0.0652314	0.000207851	0.00773852	4.50462	8.4822	7.31016	7.77083	GO:0006499 GO:0006468	N-terminal protein myristoylation	GO:0016301	kinase activity	KOG: Cdc2-related protein kinase
Mtr.1812.1.S1_at		exostosin family protein	3.9225	0.318014	0.0104238	0.128434	1.55865	0.275673	0.800249	7.28057	0.000133629	0.0796523	5.04983	0.00013491	0.016202	0.680148	0.341463	0.415332	0.407414	0.0368196	0.203759	5.82528	6.96809	5.50144	6.90448	GO:0008150	biological_process	GO:0003824	catalytic activity	KOG: Acetylglucosaminyltransferase EXT1/exostosin 1
Mtr.11778.1.S1_at		expressed protein	6.834	1.21378	0.669053	0.67635	2.29732	0.0805962	0.680726	4.93859	0.00259281	0.294288	5.04913	0.000436962	0.0325999	0.0588151	1.13954e-05	0.000622912	1.23465	0.642078	0.612095	7.92184	7.95652	8.27659	8.08587	GO:0000004	No GO term	GO:0005515 GO:0008270	protein binding	KOG: Predicted E3 ubiquitin ligase
Mtr.36084.1.S1_s_at		50S ribosomal protein L20, chloroplastic	8.6047	1.9474	0.223557	0.48807	4.91353	0.00828835	0.42721	2.30505	0.132399	0.722217	5.04331	0.00178961	0.0714365	0.11376	0.000844083	0.0104595	0.398549	0.0999765	0.318484	9.36938	9.70701	8.97441	9.26139	GO:0006412	translation	GO:0003735	structural constituent of ribosome
Mtr.24765.1.S1_at		hypothetical protein predicted by Glimmer/Critica	3.4786	0.432005	0.108273	0.380482	2.58092	0.0727745	0.671482	4.37385	0.00883651	0.435876	5.03221	0.00106922	0.0535418	0.461433	0.136446	0.260486	0.444389	0.119673	0.34089	3.20163	6.43962	5.12516	5.89482	GO:0000004	No GO term	GO:0000004	No GO term
Mtr.8532.1.S1_s_at		Expansin-A15 Short=AtEXPA15; AltName: Full=Alpha-expansin-15; Short=At-EXP15; Short=AtEx15; AltName: Full=Ath-ExpAlpha-1.3; Flags: Precursor;	9.7769	1.43811	0.469797	0.611152	3.6552	0.018175	0.523796	3.08403	0.0360877	0.596889	5.02751	0.00104102	0.0529519	0.200602	0.00498071	0.0346896	0.307499	0.0292066	0.181379	11.2062	11.7447	9.78038	10.8258	GO:0006949	syncytium formation	GO:0003674	molecular_function
Mtr.38597.1.S1_at		translocation protein-related	7.6686	1.28255	0.658835	0.673353	2.47974	0.120731	0.728074	4.45621	0.0161197	0.504556	4.96113	0.00283616	0.0932285	0.259264	0.0271677	0.102622	0.272153	0.0322833	0.190247	10.1308	10.9803	10.24	10.4603	GO:0015031	protein transport	GO:0008565	protein transporter activity	KOG: Membrane component of ER protein translocation complex
Mtr.16214.1.S1_at		Putative serine/threonine-protein kinase At1g01540 EC=2.7.11.1;	7.4721	1.2036	0.731306	0.692842	4.06677	0.0180533	0.523796	2.68128	0.0820141	0.68053	4.91732	0.00215713	0.0792166	0.244879	0.0177718	0.079003	0.311154	0.0432909	0.221084	6.72792	10.1525	8.7364	9.17891	GO:0006468	protein amino acid phosphorylation	GO:0016301	kinase activity	KOG: Serine/threonine protein kinase
Mtr.8922.1.S1_at		hypothetical protein predicted by Glimmer/Critica	5.6932	1.1698	0.686286	0.680862	2.87148	0.0141318	0.492307	3.76604	0.0032691	0.319921	4.89021	0.000122178	0.0151059	0.0862963	1.02928e-05	0.000591034	0.916017	0.820943	0.665409	9.84188	9.27216	8.7252	8.88874	GO:0006499	N-terminal protein myristoylation	GO:0003674	molecular_function
Mtr.42492.1.S1_at		Probable gibberellin receptor GID1L2 EC=3.-.-.-; AltName: Full=GID1-like protein 2;	2.8308	0.436672	0.0468627	0.272945	1.39117	0.40232	0.830305	7.6688	8.09484e-05	0.0647526	4.84624	0.000137219	0.0162336	0.476581	0.0718713	0.181794	0.450403	0.0546204	0.245616	4.848	7.80864	6.63081	6.78136	GO:0008150	biological_process	GO:0004091	carboxylesterase activity	KOG: Arylacetamide deacetylase
Mtr.4958.1.S1_at		Microspherule protein 1 AltName: Full=58 kDa microspherule protein;	6.2665	1.12674	0.798483	0.70993	3.10615	0.0258559	0.553246	3.39308	0.0176097	0.517801	4.80704	0.000763157	0.0446738	0.747878	0.536404	0.508374	0.112597	0.000242474	0.00858288	7.88692	8.22834	8.08108	8.04821	GO:0009793	embryonic development (sensu Magnoliophyta)	GO:0003674	molecular_function	KOG: Daxx-interacting protein MSP58/p78, contains FHA domain
Mtr.37170.1.S1_at		Actin-related protein 2/3 complex subunit 1 AltName: Full=Arp2/3 complex 41 kDa subunit; AltName: Full=p41-Arc;	4.8569	1.00227	0.996722	0.752455	6.45437	0.00365129	0.333856	1.61077	0.394498	0.820769	4.76348	0.00305285	0.0965697	0.171758	0.00540311	0.036469	0.558738	0.301299	0.478044	8.88111	9.35645	9.35204	9.22906	GO:0007015	actin filament organization	GO:0000166	nucleotide binding	KOG: Actin-related protein Arp2/3 complex, subunit ARPC1/p41-ARC
Mtr.4339.1.S1_s_at		expressed protein	3.3134	0.784211	0.579576	0.650025	5.16939	0.00160249	0.24402	1.98219	0.13155	0.721437	4.71761	0.000470628	0.0340683	0.384139	0.0412902	0.131599	0.323963	0.0189019	0.142848	6.58796	9.52003	7.01792	7.84109	GO:0000004	No GO term	GO:0000004	No GO term
Mtr.32100.1.S1_at		vacuolar sorting protein 9 domain-containing protein / VPS9 domain-containing protein	3.9835	0.495338	0.182396	0.457185	2.98494	0.0457542	0.627411	3.33356	0.0298879	0.57338	4.62625	0.00195086	0.0748098	0.479675	0.164321	0.28771	0.422968	0.107296	0.328115	8.1127	9.2281	8.28864	8.41109	GO:0006810	transport	GO:0003674	molecular_function
Mtr.30786.1.S1_at		hypothetical protein predicted by Glimmer/Critica	10.6314	0.466892	0.0149286	0.156131	3.11877	0.000921431	0.208025	3.14843	0.00085932	0.180093	4.58549	6.26599e-06	0.00230376	0.468018	0.015193	0.0717058	0.466062	0.0147363	0.123197	9.48119	9.99789	9.2131	9.50462	GO:0000004	No GO term	GO:0000004	No GO term
Mtr.38296.1.S1_at		Subtilisin-like protease EC=3.4.21.-; AltName: Full=Cucumisin-like serine protease; Flags: Precursor;	5.408	0.636219	0.343421	0.558058	2.77317	0.0431252	0.616171	3.45784	0.0168303	0.512252	4.51359	0.00113984	0.055833	0.338082	0.0329212	0.114938	0.484829	0.13797	0.358838	6.8009	7.38543	5.66676	6.34518	GO:0006508	proteolysis	GO:0008236	serine-type peptidase activity
Mtr.43583.1.S1_at		glycosyltransferase family 47	10.6197	0.640898	0.136863	0.416031	3.25797	0.000792391	0.20131	2.82609	0.00222626	0.278606	4.39294	1.09352e-05	0.00332125	0.226791	9.42965e-05	0.00241046	0.747228	0.319792	0.487449	8.79181	10.3378	10.5217	10.3732	GO:0008150	biological_process	GO:0016757	transferase activity, transferring glycosyl groups	KOG: Exostosin EXT1L
Mtr.21175.1.S1_at		signal peptidase, putative	9.8607	0.470464	0.0606926	0.305939	2.59886	0.0213095	0.536807	3.52267	0.00401355	0.340682	4.37626	0.000198666	0.020302	0.549053	0.127816	0.251228	0.422867	0.0351333	0.19872	10.8067	13.1292	12.1275	12.6203	GO:0006508	proteolysis	GO:0008233	peptidase activity	KOG: Signal peptidase I
Mtr.39530.1.S1_s_at		UPF0717 protein At5g11950	5.3269	0.476158	0.128415	0.405651	1.94282	0.170387	0.76112	4.68418	0.0043283	0.345008	4.3589	0.00135735	0.0618131	0.995573	0.992456	0.650262	0.231799	0.00625597	0.072463	4.56682	9.05853	7.8009	8.20848	GO:0008150	biological_process	GO:0003674	molecular_function
Mtr.45625.1.S1_s_at		Photosystem II reaction center protein K Short=PSII-K; Flags: Precursor;	7.4399	1.50645	0.413637	0.588703	4.94413	0.00497446	0.36939	1.827	0.235089	0.779865	4.33729	0.00213939	0.0790033	0.174173	0.00263726	0.0229356	0.421924	0.096683	0.313914	10.0079	10.7066	10.3185	10.1869	GO:0015979	photosynthesis	GO:0003674	molecular_function
Mtr.41245.1.S1_at		chorismate mutase	5.3225	1.84634	0.230735	0.492999	4.92305	0.00532956	0.378417	1.82186	0.240568	0.782629	4.31685	0.0023216	0.0826025	0.117286	0.000533575	0.00767089	0.514864	0.196258	0.409221	10.1351	10.5684	8.41996	9.20775	GO:0009073	aromatic amino acid family biosynthetic process	GO:0004106	chorismate mutase activity	KOG: Chorismate mutase
Mtr.30749.1.S1_at		Beta-glucosidase A EC=3.2.1.21; AltName: Full=Gentiobiase; AltName: Full=Cellobiase; AltName: Full=Beta-D-glucoside glucohydrolase; AltName: Full=Amygdalase;	4.7751	0.315042	0.00473509	0.0834684	3.08216	0.00563364	0.383609	2.90786	0.00793775	0.420694	4.31472	0.000118496	0.01487	0.352013	0.00910243	0.0509688	1.0061	0.986345	0.703153	3.03562	3.01792	2.82782	2.96347	GO:0005975	carbohydrate metabolic process	GO:0004553	hydrolase activity, hydrolyzing O-glycosyl compounds
Mtr.7553.1.S1_at		acetyltransferase, GNAT family	2.8769	0.301485	0.00147892	0.0423087	1.91049	0.0540834	0.648774	4.63542	0.000167068	0.087775	4.28045	3.62337e-05	0.00748115	0.309644	0.00176631	0.0173918	1.20959	0.548729	0.579942	7.3156	6.6865	6.19377	6.35755	GO:0008152	metabolic process	GO:0008080	N-acetyltransferase activity
Mtr.33829.1.S1_at		expressed protein	4.0849	0.408568	0.0506394	0.282819	2.64365	0.0356566	0.590559	3.33394	0.0118966	0.469899	4.26685	0.000726163	0.0435485	0.411116	0.0520727	0.150722	0.675476	0.36695	0.508192	9.95303	9.98982	8.18339	8.6279	GO:0000004	No GO term	GO:0003674	molecular_function
Mtr.4399.1.S1_at		hypothetical protein predicted by Glimmer/Critica	5.824	2.11642	0.106321	0.378235	5.82006	0.00104823	0.2152	1.50003	0.367749	0.816069	4.23986	0.00101018	0.052336	0.044584	3.13691e-06	0.000300326	1.21393	0.663446	0.618896	7.29921	7.20261	6.48059	6.15178	GO:0006426	glycyl-tRNA aminoacylation	GO:0004820	glycine-tRNA ligase activity
Mtr.11236.1.S1_at		Anthocyanidin 3-O-glucosyltransferase EC=2.4.1.115; AltName: Full=Flavonol 3-O-glucosyltransferase; AltName: Full=UDP-glucose flavonoid 3-O-glucosyltransferase; AltName: Full=Anthocyanin rhamnosyl transferase;	9.0976	1.84911	0.222848	0.487567	3.87405	0.0132813	0.486749	2.24133	0.115599	0.7117	4.22456	0.00231294	0.0824346	0.298028	0.0241346	0.0954853	0.208982	0.00542345	0.0660362	10.1548	10.1871	7.52356	8.87191	GO:0008152	metabolic process	GO:0016757	transferase activity, transferring glycosyl groups	KOG: UDP-glucuronosyl and UDP-glucosyl transferase
Mtr.12676.1.S1_at		NADH dehydrogenase subunit 4	4.0826	1.53884	0.374809	0.57253	4.75241	0.00469459	0.36333	1.78872	0.23607	0.780696	4.16522	0.00204993	0.0770833	0.195788	0.0034215	0.0270961	0.39045	0.0642146	0.264003	6.60437	7.45533	7.00225	6.79961	GO:0006118	electron transport	GO:0016651	oxidoreductase activity, acting on NADH or NADPH	KOG: NADH dehydrogenase, subunit 4
Mtr.22015.1.S1_at		hypothetical protein predicted by Glimmer/Critica	5.8154	1.76654	0.196194	0.46795	2.39197	0.055635	0.652404	3.55151	0.00863624	0.432992	4.16338	0.000824092	0.0465687	0.268306	0.00682288	0.042463	0.248358	0.00467145	0.0599607	7.47978	7.70805	7.35138	7.53138	GO:0008150	biological_process	GO:0003674	molecular_function
Mtr.18431.1.S1_at		Heparanase-like protein 3 EC=3.2.-.-; Flags: Precursor;	2.9187	0.477653	0.0760486	0.333973	2.64523	0.0239946	0.547625	3.20856	0.00877308	0.43578	4.16085	0.000406383	0.0313681	0.432771	0.047301	0.142571	0.569975	0.167861	0.385953	3.24793	5.02237	3.48543	3.59694	GO:0008150	biological_process	GO:0004566	beta-glucuronidase activity
Mtr.5824.1.S1_at		Ferritin-3, chloroplastic EC=1.16.3.1; Flags: Precursor;	5.1342	1.75631	0.203304	0.47293	3.15927	0.0157707	0.508119	2.65277	0.0357604	0.593385	4.12596	0.000918003	0.0495636	0.320915	0.0168391	0.0762697	0.211701	0.00223761	0.0363562	3.12102	5.80993	5.34341	6.26115	GO:0009617 GO:0042542 GO:0010039	response to bacterium	GO:0005506	iron ion binding
Mtr.8942.1.S1_at		Desiccation protectant protein Lea14 homolog	9.2293	1.02238	0.94459	0.7428	2.0394	0.0377347	0.598955	4.07988	0.000414059	0.126179	4.10613	5.46127e-05	0.00938114	0.181894	6.3791e-05	0.00186742	0.646278	0.183461	0.399384	10.5332	10.9893	9.74567	10.2104	GO:0009644 GO:0009611	response to high light intensity	GO:0003674	molecular_function
Mtr.40966.1.S1_at		zinc finger (C3HC4-type RING finger) family protein	5.1827	1.44586	0.369466	0.570478	3.28002	0.00920189	0.446272	2.53563	0.0336446	0.582171	4.10495	0.000560782	0.0374583	0.0838213	1.50698e-05	0.000733005	0.992102	0.98439	0.702763	9.75138	9.70373	9.39403	9.12283	GO:0000004	No GO term	GO:0005515 GO:0004842 GO:0008270	protein binding
Mtr.7747.1.S1_at		hypothetical protein predicted by Glimmer/Critica	2.7527	0.59968	0.0725798	0.328041	2.20622	0.00911176	0.443782	3.7436	0.000155952	0.0868986	4.08595	9.09496e-06	0.00306788	0.440095	0.00725114	0.0441935	0.458769	0.0100025	0.0968544	4.44626	5.01792	3.59694	3.73335	GO:0000004	No GO term	GO:0000004	No GO term
Mtr.7701.1.S1_at		Nodulin-21 Short=N-21;	11.0262	0.142037	0.00028063	0.0156295	3.14983	0.0146174	0.498984	2.6194	0.0352391	0.591905	4.08312	0.00085134	0.0476402	1.98753	0.119806	0.242264	0.429335	0.0603286	0.257233	3.62059	11.1597	8.67066	9.90899	GO:0008150	biological_process	GO:0003674	molecular_function	KOG: Uncharacterized membrane protein
Mtr.28125.1.S1_at		hypothetical protein predicted by Glimmer/Critica	3.9622	0.204889	0.00169677	0.046056	1.91056	0.141366	0.743888	4.31001	0.00314209	0.315565	4.0778	0.0008675	0.0481897	1.6686	0.238555	0.348728	0.355215	0.0252506	0.16827	3.48543	9.84486	8.85425	9.7127	GO:0000004	No GO term	GO:0000004	No GO term
Mtr.775.1.S1_at		hypothetical protein predicted by Glimmer/Critica	3.4733	0.676077	0.235935	0.496835	2.93589	0.00390885	0.339945	2.77755	0.00560993	0.374811	4.05135	6.87777e-05	0.0108819	0.515984	0.0541833	0.153956	0.351534	0.00480189	0.0608746	3.23266	3.18587	3.52356	3.37851	GO:0000004	No GO term	GO:0000004	No GO term
Mtr.48873.1.S1_s_at		Acid phosphatase 1 EC=3.1.3.2; AltName: Full=Apase-1(1); Flags: Precursor;	3.9985	1.11746	0.796462	0.7093	2.36681	0.0594304	0.661389	3.36895	0.0114897	0.464158	3.99122	0.00110399	0.0546302	0.259537	0.00598965	0.0390475	0.432425	0.0658199	0.266634	9.40216	8.92065	7.61102	7.86295	GO:0008150	biological_process	GO:0003993	acid phosphatase activity
Mtr.38198.1.S1_at		expressed protein	8.4117	0.281145	0.00833677	0.114221	2.7882	0.0269613	0.554359	2.85858	0.0239646	0.550019	3.99009	0.00102293	0.0525421	1.81064	0.176699	0.298528	0.246469	0.0043619	0.0574431	8.66924	9.40429	8.8351	8.98527	GO:0000004	No GO term	GO:0005515 GO:0008270	protein binding
Mtr.35541.1.S1_at		hypothetical protein predicted by Glimmer/Critica	2.4703	0.619975	0.0858194	0.349766	9.35902	3.05638e-07	0.00236906	0.843162	0.522028	0.843768	3.96364	9.45966e-06	0.00306788	0.489823	0.0149386	0.0709665	0.417297	0.00422355	0.0561142	3.76553	6.3733	4.48543	4.87283	GO:0000004	No GO term	GO:0000004	No GO term
Mtr.13582.1.S1_at		Mitochondrial carnitine/acylcarnitine carrier-like protein AltName: Full=Protein A BOUT DE SOUFFLE; AltName: Full=Carnitine/acylcarnitine translocase-like protein; Short=CAC-like protein;	8.1486	1.9148	0.03926	0.251507	2.50849	0.00594913	0.390222	3.07364	0.00138485	0.238951	3.9028	3.31702e-05	0.00709406	0.293284	0.000662092	0.00891239	0.230953	0.000126409	0.00553755	9.46842	9.50641	7.8157	8.40216	GO:0006839 GO:0015822 GO:0006810	mitochondrial transport	GO:0005488	binding	KOG: Mitochondrial carnitine-acylcarnitine carrier protein
Mtr.8604.1.S1_at		isoflavone reductase, putative	11.5667	1.00161	0.994124	0.751751	2.87002	0.000185162	0.105149	2.65578	0.000379538	0.119313	3.87303	1.22465e-06	0.000855483	0.198738	1.68523e-06	0.000214506	0.659085	0.0718393	0.2769	12.9647	12.9511	11.3533	11.8265	GO:0006808	regulation of nitrogen utilization	GO:0016651	oxidoreductase activity, acting on NADH or NADPH
Mtr.22120.1.S1_s_at		hypothetical protein predicted by Glimmer/Critica	2.9268	0.691146	0.319489	0.545371	2.85453	0.0103502	0.461148	2.63302	0.0163506	0.508947	3.83701	0.000338767	0.0278409	0.512861	0.0822197	0.196072	0.375354	0.0153041	0.126271	6.02237	5.44626	5.74147	6.02459	GO:0000004	No GO term	GO:0000004	No GO term
Mtr.41183.1.S1_at		DUF246 domain-containing protein At1g04910	8.6097	1.27761	0.520341	0.629769	2.19832	0.0511863	0.64063	3.37864	0.00505831	0.36647	3.80675	0.000497405	0.0352756	0.611887	0.206504	0.324554	0.172226	0.000257832	0.00889071	8.64854	8.96203	7.82209	8.22448	GO:0008150	biological_process	GO:0003674	molecular_function
Mtr.48694.1.S1_at		hypothetical protein	2.272	0.560504	0.169611	0.446974	1.05124	0.902606	0.904589	7.01732	0.00020019	0.0892703	3.7895	0.000983417	0.0515873	0.505654	0.109772	0.231235	0.478295	0.0858084	0.299191	3.12102	3.52356	3.05311	3.51096	GO:0045449	regulation of transcription	GO:0003677 GO:0003700	DNA binding
Mtr.3516.1.S1_at		amino acid permease family protein	4.6153	0.312609	0.0126405	0.143033	1.82308	0.164982	0.759303	4.02148	0.00403112	0.34095	3.77393	0.00123955	0.0589044	0.38116	0.0330792	0.115242	1.14472	0.747192	0.644528	7.97613	7.91349	6.77083	6.97613	GO:0009624 GO:0006810	response to nematode	GO:0015171 GO:0015174 GO:0015326	amino acid transporter activity	KOG: Amino acid transporters
Mtr.31919.1.S1_at		glycosyl hydrolase family 20 protein	4.0998	0.644262	0.249871	0.506053	2.54964	0.0221104	0.541853	2.8632	0.0116957	0.467191	3.76317	0.000478842	0.0345437	0.438049	0.0399066	0.129061	0.485382	0.0676574	0.269936	5.45615	8.61985	6.03562	6.78921	GO:0005975	carbohydrate metabolic process	GO:0004563 GO:0015929 GO:0004553	beta-N-acetylhexosaminidase activity	KOG: Beta-N-acetylhexosaminidase
Mtr.31151.1.S1_at		hypothetical protein predicted by Glimmer/Critica	3.4964	0.50866	0.0914181	0.358432	1.85953	0.118727	0.728074	3.81339	0.00273664	0.300489	3.69098	0.000654789	0.041146	0.583213	0.170932	0.293652	0.47537	0.0657982	0.266584	4.1375	3.64386	4.12928	4.07895	GO:0008150	biological_process	GO:0003674	molecular_function
Mtr.37464.1.S1_at		hypothetical protein predicted by Glimmer/Critica	9.5115	1.30438	0.470128	0.611273	1.82788	0.113031	0.723513	3.84466	0.00185877	0.26494	3.66891	0.000458326	0.0337017	0.26335	0.00199654	0.0189042	0.414246	0.0264331	0.172379	13.3058	12.617	10.0422	11.0876	GO:0000004	No GO term	GO:0000004	No GO term
Mtr.1600.1.S1_at		Coiled-coil domain-containing protein 111 homolog	2.9333	0.398896	0.011869	0.138715	0.930931	0.827021	0.897774	7.43187	1.47342e-05	0.023401	3.63087	0.000179925	0.0191889	0.93437	0.835789	0.611512	0.387798	0.0099239	0.0963268	3.16993	2.926	3.32193	3.16993	GO:0008150	biological_process	GO:0003674	molecular_function
Mtr.15922.1.S1_at		expressed protein	4.78	1.45719	0.377882	0.574026	3.10414	0.0152198	0.503097	2.20905	0.0748331	0.670226	3.60937	0.00171787	0.0703141	0.187864	0.00104516	0.0121072	0.532713	0.14915	0.369635	8.05202	8.69105	7.39489	8.05745	GO:0008150	biological_process	GO:0003674	molecular_function
Mtr.4976.1.S1_at		Pentatricopeptide repeat-containing protein At1g01970	3.605	0.979794	0.958796	0.745483	1.96648	0.10197	0.712593	3.39901	0.00650738	0.396797	3.54836	0.00114028	0.055833	0.425882	0.0438979	0.136349	0.358538	0.01837	0.14081	6.59694	7.0268	6.42626	6.26679	GO:0008150	biological_process	GO:0003674	molecular_function	KOG: FOG: PPR repeat
Mtr.34086.1.S1_at		exonuclease protein family	4.7703	0.771841	0.460538	0.60779	2.34164	0.0248707	0.550114	2.8116	0.00843129	0.429493	3.51276	0.000405519	0.0313591	0.507861	0.065915	0.172917	0.387484	0.0140588	0.11945	7.91289	7.79896	7.34961	7.67101	GO:0000004	No GO term	GO:0004527	exonuclease activity
Mtr.19571.1.S1_at		hypothetical protein predicted by Glimmer/Critica	2.3762	0.442424	0.0630189	0.311266	2.9874	0.0165596	0.516231	2.19844	0.0714939	0.666946	3.50703	0.00176749	0.0710272	0.692943	0.381174	0.437792	0.496655	0.105499	0.32572	3.10434	3.07039	3.05311	3.21723	GO:0000004	No GO term	GO:0000004	No GO term
Mtr.44173.1.S1_at		leucine-rich repeat protein kinase, putative (TMK1)	8.6616	1.09497	0.751518	0.697956	1.96141	0.0299051	0.566058	3.28352	0.000706062	0.163668	3.46156	6.8299e-05	0.0108819	0.294568	0.000554847	0.00788918	0.481397	0.0199514	0.147906	8.42668	8.78921	6.91767	7.3147	GO:0006468	protein amino acid phosphorylation	GO:0005515 GO:0004672	protein binding
Mtr.14053.1.S1_s_at		ATP synthase subunit B, chloroplastic EC=3.6.3.14; AltName: Full=ATPase subunit I; AltName: Full=ATP synthase F0 sector subunit B;	3.7765	0.548093	0.15439	0.432836	2.90145	0.0178091	0.523796	2.20636	0.0669823	0.661283	3.44769	0.00176982	0.0710529	0.628924	0.265588	0.367943	0.453164	0.0669343	0.268862	3.56071	3.76553	3.51096	3.21723	GO:0045333 GO:0042776	cellular respiration	GO:0046933	hydrogen ion transporting ATP synthase activity, rotational mechanism
Mtr.29605.1.S1_at		hypothetical protein predicted by Glimmer/Critica	11.4806	0.969954	0.897396	0.734102	2.40147	0.00181457	0.255266	2.63006	0.000812365	0.176068	3.41687	9.64534e-06	0.00306788	0.445006	0.00327527	0.0264166	0.366808	0.000593054	0.014989	10.8193	11.2924	10.7367	10.8862	GO:0000004	No GO term	GO:0000004	No GO term
Mtr.9849.1.S1_at		gibberellin 3-beta-dioxygenase / gibberellin 3 beta-hydroxylase (GA4H)	4.9754	0.513597	0.102154	0.373402	2.19836	0.0573102	0.655273	2.87052	0.0146298	0.494776	3.41485	0.00130471	0.060559	1.53344	0.28181	0.378607	0.201211	0.000766971	0.017592	6.86171	6.93899	5.86542	5.29646	GO:0009686 GO:0009740	gibberellic acid biosynthetic process	GO:0016707	gibberellin 3-beta-dioxygenase activity	KOG: Iron/ascorbate family oxidoreductases
Mtr.49327.1.S1_at		expressed protein	3.2246	0.493715	0.0945679	0.363781	1.80506	0.156212	0.752262	3.48892	0.00640506	0.396497	3.41026	0.00170979	0.0701203	0.850857	0.689047	0.566377	0.377995	0.0264209	0.172362	3.926	5.76818	6.39232	5.66107	GO:0008150	biological_process	GO:0003674	molecular_function
Mtr.7213.1.S1_at		Probable signal peptidase complex subunit 1 EC=3.4.-.-; AltName: Full=Microsomal signal peptidase 12 kDa subunit; Short=SPase 12 kDa subunit;	11.3958	0.352621	0.000795606	0.0293332	1.94528	0.0176226	0.523796	3.21684	0.000287168	0.105442	3.3958	2.30213e-05	0.00577784	0.858126	0.549825	0.51406	0.528114	0.021871	0.156201	10.9957	13.229	12.0718	12.5231	GO:0006465	signal peptide processing	GO:0009003	signal peptidase activity
Mtr.29264.1.S1_at		Oligopeptide transporter 5 Short=AtOPT5;	3.206	0.399414	0.0107375	0.13083	1.25627	0.481279	0.846724	4.97773	0.000128187	0.0784456	3.39424	0.000251895	0.0233797	0.786866	0.459743	0.475383	0.508818	0.0490639	0.23335	4.51728	5.58195	4.82273	4.7761	GO:0006857	oligopeptide transport	GO:0015198	oligopeptide transporter activity	KOG: Sexual differentiation process protein ISP4
Mtr.13815.1.S1_at		Uncharacterized protein R144.2	2.9504	0.699902	0.17579	0.452244	4.26336	3.42898e-05	0.0386816	1.44952	0.159987	0.743474	3.36757	2.60997e-05	0.00639711	0.902683	0.689412	0.566481	0.256125	6.636e-05	0.003589	7.90087	7.83542	8.19918	8.07253	GO:0008150	biological_process	GO:0000004	No GO term	KOG: mRNA cleavage and polyadenylation factor I/II complex, subunit Pcf11
Mtr.28566.1.S1_at		hypothetical protein predicted by Glimmer/Critica	2.1665	0.506949	0.0840705	0.347551	0.829556	0.618533	0.871961	7.39215	6.36492e-05	0.0572809	3.35025	0.00105715	0.0532613	0.677719	0.306441	0.394337	0.474646	0.0604807	0.257274	3.43296	3.98185	3.57289	3.54844	GO:0000004	No GO term	GO:0000004	No GO term
Mtr.37974.1.S1_at		expressed protein	11.0351	1.47662	0.199036	0.469926	2.39803	0.00859228	0.433291	2.50649	0.00627968	0.392136	3.30583	0.000137032	0.0162336	0.314358	0.00115142	0.0129273	0.358416	0.00292671	0.0436605	9.11192	10.3567	9.09064	9.49486	GO:0008150	biological_process	GO:0003674	molecular_function
Mtr.27688.1.S1_at		hypothetical protein predicted by Glimmer/Critica	7.6796	1.63781	0.208398	0.476978	2.75302	0.0163737	0.514871	2.17916	0.0553869	0.639938	3.30167	0.00138975	0.0622694	0.155795	0.000164892	0.00343447	0.653254	0.27444	0.461781	7.31107	7.0542	7.43129	7.24888	GO:0000004	No GO term	GO:0000004	No GO term
Mtr.43324.1.S1_s_at		glycoside hydrolase family 28 protein / polygalacturonase (pectinase) family protein	3.3801	0.725949	0.287047	0.528323	3.03654	0.00160223	0.24402	1.96588	0.034011	0.585085	3.29072	0.000142401	0.0163748	0.511122	0.0351219	0.119623	0.451475	0.0150146	0.124569	7.49265	10.1638	7.11478	7.74281	GO:0005975	carbohydrate metabolic process	GO:0004650	polygalacturonase activity
Mtr.5570.1.S1_at		Probable sulfate transporter 3.4	10.6676	0.231476	0.000158269	0.0118693	2.11306	0.022334	0.543535	2.7552	0.00353702	0.33063	3.23626	0.000186991	0.0195935	1.60218	0.129792	0.253315	0.463147	0.0192899	0.144872	8.06016	12.0518	10.3554	11.3663	GO:0008272 GO:0006810	sulfate transport	GO:0015116	sulfate transporter activity
Mtr.5895.1.S1_at		Cysteine-rich receptor-like protein kinase 10 Short=Cysteine-rich RLK10; EC=2.7.11.-; AltName: Full=Receptor-like protein kinase 4; Flags: Precursor;	2.2677	0.510989	0.00616647	0.0962085	2.40795	0.00081565	0.202585	2.40708	0.000818489	0.176068	3.2267	5.57028e-06	0.00210332	0.786634	0.27407	0.373159	0.429218	0.00112287	0.0229067	3.44626	4.51728	3.9542	4.01792	GO:0006468	protein amino acid phosphorylation	GO:0016301	kinase activity
Mtr.49627.1.S1_at		Protein TIFY 10B AltName: Full=Jasmonate ZIM domain-containing protein 2;	3.6835	0.498869	0.0391837	0.251151	2.35659	0.013821	0.489485	2.4424	0.0109143	0.460936	3.21169	0.000308543	0.0267191	1.15185	0.653086	0.553584	0.302355	0.0014351	0.0269665	3.45943	5.71699	5.74685	5.96809	GO:0009867 GO:0009555 GO:0009908 GO:0009753	jasmonic acid mediated signaling pathway	GO:0005515	protein binding
Mtr.22462.1.S1_at		expressed protein	3.6766	0.589415	0.213378	0.480468	3.95895	0.00402908	0.343819	1.44194	0.382613	0.8181	3.19412	0.0031834	0.0985738	0.636053	0.283572	0.379869	0.46726	0.0809109	0.293079	7.84612	7.94075	7.98698	7.81634	GO:0008150	biological_process	GO:0003674	molecular_function
Mtr.44361.1.S1_at		expressed protein	8.8725	0.430133	0.0401597	0.254	2.08606	0.0691987	0.666736	2.73558	0.0170919	0.514832	3.19339	0.00176149	0.070922	0.558533	0.142045	0.266158	0.729409	0.4146	0.528223	10.7869	10.7659	9.39232	9.9884	GO:0008150	biological_process	GO:0003674	molecular_function
Mtr.9855.1.S1_at		zinc finger (DHHC type) family protein	5.5663	1.52929	0.274765	0.520549	2.56757	0.0235607	0.546656	2.22188	0.0499066	0.627396	3.19273	0.00171977	0.0703234	0.105178	2.2163e-05	0.00090788	1.08979	0.821697	0.665514	8.43921	8.01625	7.31832	7.37938	GO:0008150	biological_process	GO:0008270	zinc ion binding
Mtr.43750.1.S1_at	MtHAP2	Nuclear transcription factor Y subunit A-10 Short=AtNF-YA-10;	12.3152	1.0999	0.735811	0.693928	2.74193	0.00235137	0.282573	2.06097	0.0194803	0.532693	3.17263	0.000122174	0.0151059	0.26306	0.000213503	0.0040858	0.611593	0.0959117	0.312964	4.32193	13.2048	11.9776	12.4812	GO:0006355	regulation of transcription, DNA-dependent	GO:0003700	transcription factor activity	KOG: CCAAT-binding factor, subunit B (HAP2)
Mtr.37312.1.S1_at		Heat shock cognate 70 kDa protein 2	10.5506	0.297718	0.0082144	0.113367	2.54566	0.0332134	0.579288	2.1874	0.0684307	0.663384	3.14161	0.0030679	0.0968345	0.919555	0.836408	0.61154	0.655976	0.30737	0.481232	10.4226	10.1845	10.6204	10.5144	GO:0009408 GO:0006457	response to heat	GO:0005524	ATP binding	KOG: Molecular chaperones HSP70/HSC70, HSP70 superfamily
Mtr.13052.1.S1_at		F-box protein At2g17036	6.9752	1.40961	0.36601	0.56903	2.97492	0.00960194	0.452442	1.8093	0.128054	0.717763	3.07131	0.00195442	0.0748775	0.655095	0.268694	0.369779	0.201192	0.000545745	0.0142025	7.98299	7.84235	7.86542	7.71768	GO:0006310	DNA recombination	GO:0008026	ATP-dependent helicase activity
Mtr.39530.1.S1_at		UPF0717 protein At5g11950	2.1108	0.432007	0.0195564	0.180242	1.00801	0.980543	0.911084	5.10979	0.00013075	0.0789612	2.98249	0.000808686	0.0459901	0.65274	0.204508	0.322928	0.688494	0.263966	0.455044	4.41954	8.43212	6.9507	7.20163	GO:0008150	biological_process	GO:0003674	molecular_function
Mtr.41815.1.S1_at		FGGY carbohydrate kinase domain-containing protein EC=2.7.1.-;	9.2749	0.920018	0.826197	0.716358	2.42402	0.0311723	0.571114	2.12486	0.0612941	0.651362	2.98248	0.00262719	0.089017	0.176568	0.000300896	0.00514531	1.19516	0.639607	0.611195	9.87774	9.54632	9.28979	9.35403	GO:0005975	carbohydrate metabolic process	GO:0019200	carbohydrate kinase activity	KOG: Ribulose kinase and related carbohydrate kinases
Mtr.45613.1.S1_s_at		Protein psbN	9.1836	1.35955	0.315403	0.543476	2.67822	0.00447258	0.356931	1.91299	0.0442309	0.614913	2.97194	0.000397337	0.0308974	0.22906	0.00015519	0.00331554	0.626753	0.134817	0.355793	8.05257	7.11374	7.44294	7.16088	GO:0015979	photosynthesis	GO:0000004	No GO term
Mtr.31134.1.S1_at		hypothetical protein predicted by Glimmer/Critica	10.5949	0.835429	0.553858	0.640988	2.71953	0.00412899	0.345374	1.87838	0.0505421	0.629385	2.96609	0.00041837	0.0317768	0.453	0.0174072	0.0779795	0.517268	0.0420017	0.217808	10.6745	11.6871	10.75	10.8443	GO:0000004	No GO term	GO:0000004	No GO term
Mtr.42774.1.S1_at		transcriptional activator, putative	8.6503	1.25497	0.346431	0.559562	2.23989	0.00348766	0.331353	2.26004	0.00322174	0.317799	2.94823	4.17161e-05	0.00805743	0.342307	0.000340037	0.0055654	0.459841	0.00453045	0.0589665	9.58233	10.151	9.86481	9.88234	GO:0008150	biological_process	GO:0016563	transcriptional activator activity	KOG: Transcription factor of the Forkhead/HNF3 family
Mtr.41420.1.S1_at		Cyclin-D1-1 AltName: Full=G1/S-specific cyclin-D1-1; Short=CycD1;1; AltName: Full=Cyclin-delta-1; Short=Cyclin-d1;	4.9995	0.406795	0.0216405	0.189716	2.14491	0.0461909	0.628753	2.3557	0.0275217	0.56696	2.94455	0.00183304	0.0724947	0.637671	0.219912	0.334809	0.762954	0.4535	0.544232	5.46923	5.89966	5.55766	5.71973	GO:0000080 GO:0051726	G1 phase of mitotic cell cycle	GO:0016538	cyclin-dependent protein kinase regulator activity	KOG: G1/S-specific cyclin D
Mtr.31715.1.S1_at		hypothetical protein predicted by Glimmer/Critica	9.8414	0.994757	0.983894	0.750069	2.18893	0.00783003	0.422889	2.23991	0.00650741	0.396797	2.88608	0.000131053	0.0158753	0.435061	0.00528485	0.0360664	0.471271	0.010043	0.0970445	8.99435	9.67225	9.0677	9.29967	GO:0008150	biological_process	GO:0005515	protein binding
Mtr.45089.1.S1_at		tropinone reductase, putative / tropine dehydrogenase, putative	3.2219	1.04042	0.912073	0.737232	1.95466	0.0765969	0.676731	2.49032	0.0204592	0.536686	2.87222	0.00224948	0.0813486	0.335779	0.00729777	0.0443756	0.588047	0.152854	0.373267	7.98299	9.01709	7.20261	7.57667	GO:0008152	metabolic process	GO:0016491	oxidoreductase activity	KOG: Reductases with broad range of substrate specificities
Mtr.8532.1.S1_at		Expansin-A15 Short=AtEXPA15; AltName: Full=Alpha-expansin-15; Short=At-EXP15; Short=AtEx15; AltName: Full=Ath-ExpAlpha-1.3; Flags: Precursor;	5.7278	0.989661	0.977643	0.748753	2.00445	0.0756256	0.676137	2.41979	0.0282857	0.569785	2.86538	0.00292861	0.094494	0.70608	0.354966	0.42352	0.295044	0.00432354	0.0570423	10.4683	11.3263	8.78953	9.86527	GO:0006949	syncytium formation	GO:0003674	molecular_function
Mtr.17509.1.S1_at		LINE-1 reverse transcriptase homolog	4.4364	0.652807	0.238988	0.498776	2.07701	0.0527003	0.644263	2.33459	0.0275221	0.56696	2.86483	0.00206075	0.0772567	0.476009	0.049532	0.146426	0.663668	0.256833	0.450885	7.77149	7.55919	7.17093	7.32193	GO:0000004	No GO term	GO:0000004	No GO term	KOG: FOG: Reverse transcriptase
Mtr.31219.1.S1_at		hypothetical protein predicted by Glimmer/Critica	9.3081	1.42073	0.211183	0.479229	2.5878	0.00293156	0.307069	1.85316	0.0364485	0.597985	2.84378	0.000241538	0.0227498	0.224793	5.2066e-05	0.00162567	0.65292	0.133604	0.354804	8.15178	8.56567	7.71768	7.93487	GO:0000004	No GO term	GO:0000004	No GO term
Mtr.4024.1.S1_at		hypothetical protein predicted by Glimmer/Critica	10.8813	0.94127	0.845524	0.720887	2.31184	0.014865	0.500195	2.04821	0.0327466	0.579653	2.81982	0.000810642	0.0460389	0.22386	0.000181655	0.00367756	1.00225	0.994213	0.704834	7.93369	9.55536	9.08454	9.2031	GO:0000004	No GO term	GO:0000004	No GO term
Mtr.26948.1.S1_at		hypothetical protein predicted by Glimmer/Critica	4.208	0.496722	0.0483551	0.276587	2.85939	0.00559066	0.383598	1.65575	0.142515	0.730763	2.81954	0.00139528	0.0622799	1.0514	0.879866	0.623183	0.404436	0.0139379	0.118956	3.67807	3.66676	3.83794	3.71149	GO:0000004	No GO term	GO:0000004	No GO term
Mtr.40879.1.S1_at		Alpha-soluble NSF attachment protein Short=Alpha-SNAP; AltName: Full=N-ethylmaleimide-sensitive factor attachment protein alpha;	9.2881	0.444896	0.00489845	0.0849935	2.19079	0.00607291	0.392305	2.06783	0.00983094	0.450832	2.73786	0.000148315	0.016577	0.432914	0.00389554	0.0295269	1.14611	0.588152	0.594408	9.39596	9.58871	9.22304	9.26162	GO:0006886	intracellular protein transport	GO:0005483	soluble NSF attachment protein activity	KOG: Protein required for fusion of vesicles in vesicular transport, alpha-SNAP
Mtr.49932.1.S1_at		expressed protein	7.5131	0.982727	0.959864	0.745709	1.74517	0.122474	0.730863	2.56983	0.0140664	0.488495	2.71953	0.00256683	0.0876095	0.269529	0.00152533	0.0157275	0.841823	0.620389	0.605155	11.0661	10.8123	10.1729	10.157	GO:0008150	biological_process	GO:0003674	molecular_function
Mtr.11815.1.S1_at		Probable glutamate carboxypeptidase 2 EC=3.4.17.21; AltName: Full=Probable glutamate carboxypeptidase II;	2.5662	0.557299	0.00697006	0.103216	2.40095	0.000289685	0.129282	1.85936	0.00471336	0.357571	2.71122	8.99724e-06	0.00306788	0.727141	0.109883	0.231305	0.552772	0.00637312	0.073324	6.48382	6.35579	5.39917	5.32912	GO:0006508	proteolysis	GO:0016805	dipeptidase activity
Mtr.50959.1.S1_s_at		hypothetical protein predicted by Glimmer/Critica	10.8311	1.2697	0.403431	0.58503	2.42398	0.00600746	0.390756	1.82362	0.0468302	0.620311	2.69345	0.000528368	0.0366044	0.206835	4.11728e-05	0.00138725	0.861414	0.59908	0.598087	7.89664	8.07361	7.26021	7.44128	GO:0015986	ATP synthesis coupled proton transport	GO:0016820 GO:0046933 GO:0046961	hydrolase activity, acting on acid anhydrides, catalyzing transmembrane movement of substances
Mtr.41664.1.S1_at		expressed protein	11.1626	0.242517	0.000198911	0.0133935	2.06535	0.024958	0.550114	2.04613	0.026592	0.562351	2.61387	0.00104631	0.0530486	1.30729	0.372766	0.43317	0.74638	0.331754	0.492399	9.0983	10.4467	10.9471	10.7331	GO:0008150	biological_process	GO:0003674	molecular_function
Mtr.18212.1.S1_at		contains ESTs D15403(C0585),C98080(C0585) unknown protein	2.6103	0.850608	0.579088	0.649805	3.14224	0.00109447	0.216202	1.33561	0.326496	0.810141	2.60184	0.000906736	0.0494848	0.615776	0.109665	0.231108	0.454913	0.014415	0.121471	7.50541	8.40599	8.40514	8.12464	GO:0000004	No GO term	GO:0000004	No GO term
Mtr.26901.1.S1_at		hypothetical protein predicted by Glimmer/Critica	9.4746	1.10048	0.75569	0.69913	1.79311	0.0720888	0.671482	2.25024	0.016796	0.512252	2.53449	0.00180222	0.0716671	0.19268	6.27468e-05	0.0018525	1.16881	0.613167	0.602507	9.68492	9.32057	8.94134	9.00927	GO:0006468	protein amino acid phosphorylation	GO:0005524 GO:0004672	ATP binding
Mtr.12327.1.S1_s_at		Late embryogenesis abundant protein 2 AltName: Full=CapLEA-2;	2.4336	1.11203	0.739546	0.694927	3.59674	0.000946983	0.211331	1.10899	0.745998	0.87495	2.51512	0.00254558	0.0872395	0.582992	0.105529	0.226257	0.386707	0.00830503	0.0863274	5.49825	4.55459	4.61471	3.9542	GO:0009793	embryonic development (sensu Magnoliophyta)	GO:0003674	molecular_function	KOG: Uncharacterized conserved protein
Mtr.39099.1.S1_at		Systemin receptor SR160 EC=2.7.11.1; AltName: Full=Brassinosteroid LRR receptor kinase; Flags: Precursor;	2.681	0.651809	0.193364	0.466169	2.48554	0.0109465	0.469413	1.54429	0.186997	0.761028	2.4515	0.00319916	0.0986775	0.576405	0.0998997	0.219355	0.693431	0.26234	0.45421	7.06178	6.00899	6.19574	5.88753	GO:0006468 GO:0007169	protein amino acid phosphorylation	GO:0005524 GO:0016301 GO:0004674	ATP binding	KOG: Serine/threonine protein kinase
Mtr.10825.1.S1_at		expressed protein	2.0805	0.596434	0.0216385	0.189716	3.3617	2.24037e-05	0.0315737	1.10846	0.617659	0.858534	2.40355	8.1077e-05	0.0116777	0.905969	0.632037	0.544883	0.496644	0.00339019	0.0486552	4.85798	4.46597	3.75489	3.82782	GO:0008150	biological_process	GO:0003674	molecular_function
Mtr.6751.1.S1_at		expressed protein	3.7388	0.673003	0.190879	0.463792	1.98412	0.0314535	0.57236	1.876	0.0457578	0.619027	2.40179	0.00203863	0.0768208	1.03546	0.905718	0.629619	0.385522	0.00480862	0.0609384	6.48704	6.75355	6.19574	6.27798	GO:0008150	biological_process	GO:0000004	No GO term
Mtr.38135.1.S1_at		malate oxidoreductase, putative	9.3335	0.831074	0.366942	0.569316	1.93027	0.004707	0.363637	1.91966	0.00498439	0.364283	2.39458	7.23702e-05	0.0110301	0.491428	0.00271868	0.0233913	0.660781	0.0545403	0.245342	9.76354	10.653	9.58721	9.95913	GO:0006108	malate metabolic process	GO:0004470 GO:0016652	malic enzyme activity	KOG: NADP+-dependent malic enzyme
Mtr.16904.1.S1_s_at		hypothetical protein predicted by Glimmer/Critica	2.4994	0.626875	0.0352171	0.239358	1.72301	0.0165294	0.516231	2.14633	0.00176699	0.261613	2.39142	8.62659e-05	0.0122566	0.555554	0.0106535	0.0565743	0.776443	0.229493	0.433138	3.40599	3.66676	3.21723	3.44626	GO:0000004	No GO term	GO:0000004	No GO term
Mtr.42768.1.S1_at		Fasciclin-like arabinogalactan protein 1 Flags: Precursor;	3.0369	0.667093	0.14086	0.419791	2.51304	0.00292078	0.307024	1.459	0.167485	0.748437	2.37777	0.000969532	0.0511792	0.784282	0.365734	0.429567	0.521299	0.0242902	0.164459	9.28286	10.2065	8.19131	8.65177	GO:0007155	cell adhesion	GO:0003674	molecular_function
Mtr.49507.1.S1_at		hypothetical protein predicted by Glimmer/Critica	3.6318	1.10955	0.711279	0.687814	2.12542	0.0151342	0.501945	1.70403	0.0719092	0.667417	2.35839	0.00164833	0.0686067	0.75276	0.318921	0.402228	0.330576	0.00108391	0.0223528	4.38543	4.12928	4.20945	4.46597	GO:0000004	No GO term	GO:0000004	No GO term
Mtr.46968.1.S1_at		hypothetical protein predicted by Glimmer/Critica	2.3119	0.781908	0.259728	0.512562	2.16856	0.00215195	0.273454	1.66316	0.0283851	0.569785	2.35181	0.0001544	0.0168966	0.508317	0.00561405	0.0375192	0.697598	0.106848	0.327663	2.96347	3.05311	3.03562	3.03562	GO:0000004	No GO term	GO:0000004	No GO term
Mtr.12355.1.S1_at		ferritin, putative	12.7317	0.778767	0.219727	0.484949	1.80929	0.00821395	0.425873	1.94846	0.00375465	0.336498	2.31632	8.91798e-05	0.0125637	0.441174	0.000760944	0.00977186	0.825626	0.342026	0.497223	10.0987	12.7585	12.9276	12.9234	GO:0006879 GO:0006826 GO:0009737	iron ion homeostasis	GO:0008199	ferric iron binding	KOG: Ferritin
Mtr.10616.1.S1_at		WD-40 repeat family protein	10.2232	0.992941	0.9713	0.747645	1.86608	0.00559825	0.383598	1.84334	0.0063794	0.396207	2.27872	9.96548e-05	0.0132179	0.312829	2.24018e-05	0.000910925	0.935906	0.737027	0.641623	10.3335	10.0678	10.5072	10.2642	GO:0010072	primary shoot apical meristem specification	GO:0000004	No GO term	KOG: WD40 repeat-containing protein
Mtr.21337.1.S1_at		hypothetical protein predicted by Glimmer/Critica	3.132	0.372523	0.0011105	0.0358466	1.4163	0.178232	0.764557	2.39456	0.00288983	0.30859	2.25728	0.00102449	0.0525578	1.09958	0.705644	0.571856	0.719852	0.202143	0.413874	3.51096	3.47249	3.47249	3.58496	GO:0000004	No GO term	GO:0000004	No GO term
Mtr.13474.1.S1_at		methionyl-tRNA synthetase	2.2921	1.05132	0.844666	0.720853	1.30517	0.305364	0.806685	2.53872	0.00203435	0.275275	2.22256	0.00138818	0.0622694	0.547036	0.029419	0.107637	0.52477	0.0211916	0.153116	5.07895	5.81762	5.31832	5.51096	GO:0006418 GO:0048481	tRNA aminoacylation for protein translation	GO:0005524 GO:0004812	ATP binding	KOG: Methionyl-tRNA synthetase
Mtr.17598.1.S1_at		expressed protein	2.568	0.630668	0.0875599	0.352219	1.13358	0.626652	0.874018	2.88609	0.000747707	0.169053	2.20381	0.0015814	0.0670868	0.763705	0.302372	0.391645	0.634616	0.0915323	0.307317	6.75489	5.39575	5.04876	5.06178	GO:0008150	biological_process	GO:0003674	molecular_function
Mtr.29347.1.S1_at		Small heat shock protein, chloroplastic Flags: Precursor;	3.4011	0.947765	0.831701	0.717685	1.35087	0.243931	0.791887	2.37518	0.00323358	0.317799	2.17541	0.00156847	0.0668089	0.459327	0.00667911	0.0418347	0.715923	0.19771	0.410148	3.27798	3.18587	3.21723	3.18587	GO:0009408	response to heat	GO:0000004	No GO term
Mtr.13759.1.S1_at		GTPase-activating protein GYP7 AltName: Full=GAP for YPT7;	11.092	0.989743	0.949878	0.743828	1.73102	0.00385734	0.339945	1.8226	0.00199117	0.272411	2.15111	3.15185e-05	0.00705154	0.457891	0.00020426	0.00397066	0.699392	0.0422542	0.218408	9.84125	9.92258	9.6886	9.71184	GO:0032313	regulation of Rab GTPase activity	GO:0005097	Rab GTPase activator activity	KOG: Ypt/Rab-specific GTPase-activating protein GYP7 and related proteins
Mtr.41191.1.S1_at		hypothetical protein predicted by Glimmer/Critica	2.8541	0.652491	0.0936894	0.362746	0.886634	0.621631	0.87256	3.53565	8.54658e-05	0.0647526	2.14195	0.00135828	0.0618131	1.04069	0.869593	0.620196	0.469778	0.0063069	0.0727772	6.10643	7.34341	7.09908	6.54689	GO:0000004	No GO term	GO:0000004	No GO term
Mtr.634.1.S1_at		UPF0717 protein At5g11950	3.1128	0.70789	0.137086	0.41622	1.74836	0.0225056	0.543727	1.76401	0.0207588	0.53829	2.1188	0.000778756	0.0449683	0.809749	0.352732	0.422161	0.565654	0.0203515	0.149774	5.21335	8.86202	7.55536	8.20701	GO:0009089	lysine biosynthetic process via diaminopimelate	GO:0003674	molecular_function
Mtr.13856.1.S1_at		ribose-phosphate pyrophosphokinase	10.8659	0.896962	0.660738	0.673853	1.7446	0.0365785	0.593229	1.73951	0.0374424	0.598453	2.09611	0.00194852	0.0747884	0.753063	0.260964	0.364532	0.487834	0.00968245	0.0949637	8.15026	10.3213	10.581	10.4479	GO:0009165	nucleotide biosynthetic process	GO:0004749	ribose phosphate diphosphokinase activity	KOG: Ribose-phosphate pyrophosphokinase
Mtr.18866.1.S1_at		MADS-box transcription factor 1	2.4321	0.603604	0.0317301	0.227883	1.56536	0.0529069	0.645436	1.93237	0.00741723	0.412952	2.09156	0.000696699	0.042567	0.798965	0.309679	0.396426	0.685513	0.0970286	0.314434	3.73335	3.98185	3.91648	3.88753	GO:0009908 GO:0048481	flower development	GO:0005515 GO:0003700	protein binding	KOG: MADS box transcription factor
Mtr.2122.1.S1_at		hypothetical protein predicted by Glimmer/Critica	2.1621	0.711493	0.0574147	0.297825	1.769	0.0035344	0.333419	1.60726	0.0116393	0.46591	2.00697	0.000111466	0.0143751	0.693534	0.0428304	0.134477	0.71277	0.0585919	0.253714	3.12102	3.01792	2.8679	3.12102	GO:0000004	No GO term	GO:0000004	No GO term
