# Supplementary material for: Cell- and Tissue-Specific Transcriptome Analyses of Medicago truncatula Root Nodules
Source: PLoS One. 2013 May 29;8(5):e64377. doi: 10.1371/journal.pone.0064377 (PMC3667139; doi:10.1371/journal.pone.0064377)
Supplement: Table S4 — Genes showing enriched expression specifically in the distal infection zone. (XLS) [file pone.0064377.s005.xls]

## Sheet: Sheet1
Table S4. Genes showing enriched expression specifically in the distal infection zone. Column A: Medicago GeneChip Id; Column B: gene name; Column C: Gene Annotation; Column D: Mean expression value (log2) in all LCM samples; Column E-V: fold enrichment for each LCM cell/tissue including p and q (corrected for multiple testing) statistics; Column E-G = Meristem, H-J = distal infection zone. K-M =…
Medicago GeneChip ID	Gene	Annotation	A Mean	Meristem enrichment factor	p value	q value	Distal infection zone enrichment factor	p value	q value	Proximal infection zone enrichment factor	p value	q value	Infection zone enrichment factor	p value	q value	Infected cell enrichment factor	p value	q value	Uninfected cell enrichment factor	p value	q value	Root 0d log2	Nod4d log2	Nod10d log2	Nod14d log2	BiolFunction GO ID	GO term	MolecFunct GO ID	GO term	Gene function
Mtr.35511.1.S1_at		Glu S.griseus protease inhibitor AltName: Full=BGIA;	6.0453	59.4657	1.75014e-05	0.00353755	120.636	2.75524e-06	0.00753756	0.193369	0.0258615	0.559501	8.16413	0.00148679	0.0645096	0.0253034	5.46219e-05	0.00167711	0.0284898	7.67259e-05	0.00393647	9.10538	9.69575	7.35931	8.06232	response to wounding	GO:0004867	serine-type endopeptidase inhibitor activity
Mtr.31789.1.S1_at		hypothetical protein predicted by Glimmer/Critica	5.4076	5.52379	0.0112036	0.134165	106.526	9.16492e-07	0.00355196	1.4499	0.540126	0.846974	28.787	4.23878e-06	0.00179456	0.0328889	3.48696e-05	0.00124028	0.0356385	4.49413e-05	0.002806	3.23266	8.32418	6.13545	6.50462	GO:0000004	No GO term	GO:0000004	No GO term
Mtr.13473.1.S1_at	ENOD11	hypothetical protein predicted by Glimmer/Critica	7.953	26.2119	0.000260118	0.0151036	59.6511	2.6515e-05	0.0362688	1.98975	0.335624	0.812127	24.1515	4.40394e-05	0.00824033	0.019266	3.8519e-05	0.00132692	0.0166837	2.61775e-05	0.00196962	4.7866	12.7964	10.8385	11.2743	No GO term	GO:0000004	No GO term
Mtr.7556.1.S1_at	ERN1	hypothetical protein predicted by Glimmer/Critica	7.0805	20.648	4.81801e-06	0.00165785	52.0677	1.76256e-07	0.00204929	6.41977	0.000717182	0.165411	48.1643	1.54427e-08	4.16032e-05	0.0110297	3.10155e-08	2.01481e-05	0.0131363	5.26773e-08	3.57463e-05	9.66676	10.4593	8.77577	9.27333	No GO term	GO:0000004	No GO term
Mtr.31009.1.S1_at		hypothetical protein predicted by Glimmer/Critica	6.0645	2.66615	0.110649	0.383663	44.0587	8.53831e-06	0.0152728	9.93608	0.00120194	0.224798	57.6542	3.12687e-07	0.000364048	0.0235306	9.52885e-06	0.000567319	0.0364113	3.7528e-05	0.00250409	3.40599	6.83162	4.94017	5.1375	GO:0000004	No GO term	GO:0000004	No GO term
Mtr.40868.1.S1_at		O-methyltransferase, putative	4.8652	10.8221	0.000432691	0.0204599	40.9268	4.10562e-06	0.0100495	0.0961487	0.000503056	0.139933	2.49249	0.0529604	0.363506	0.0683991	0.000140832	0.00313198	0.343311	0.0630149	0.262157	11.6685	9.87989	7.86604	9.03562	lignin biosynthetic process	GO:0008171 GO:0047763	O-methyltransferase activity	KOG: Hydroxyindole-O-methyltransferase and related SAM-dependent methyltransferases
Mtr.35830.1.S1_at		hypothetical protein predicted by Glimmer/Critica	4.2723	3.62757	0.077862	0.337214	37.3991	8.14678e-05	0.0642177	0.213797	0.0386069	0.603735	3.99861	0.0247472	0.265686	0.174528	0.0214969	0.0892145	0.19754	0.0307992	0.186074	3.21723	5.00899	3.48543	3.48543	biological_process	GO:0003674	molecular_function
Mtr.26873.1.S1_at		hypothetical protein predicted by Glimmer/Critica	4.162	0.371229	0.0396947	0.25278	35.3501	6.54868e-07	0.0030044	4.15207	0.00548988	0.371638	27.8251	1.18288e-07	0.00015993	0.0950339	7.71947e-05	0.00209864	0.193119	0.0019468	0.0329803	3.56071	4.21723	3.70044	3.83794	GO:0000004	No GO term	GO:0000004	No GO term
Mtr.4797.1.S1_s_at		hypothetical protein predicted by Glimmer/Critica	5.6809	15.691	0.000142705	0.0112466	33.7818	1.04497e-05	0.0170292	0.18888	0.0081065	0.421543	3.44016	0.0143591	0.205827	0.104111	0.000860674	0.0106057	0.0959369	0.000634716	0.0156676	7.97957	7.69	5.39917	6.19377	biological_process	GO:0003674	molecular_function
Mtr.4751.1.S1_at		hypothetical protein predicted by Glimmer/Critica	7.3493	8.83861	0.000713381	0.0274159	33.6084	5.34635e-06	0.0118402	16.2272	6.93337e-05	0.0608017	66.7514	4.37741e-08	8.33962e-05	0.00948783	1.62799e-07	5.20042e-05	0.0218654	1.96143e-06	0.000356063	3.82782	12.7543	10.7927	11.199	GO:0000004	No GO term	GO:0000004	No GO term
Mtr.45474.1.S1_at		UPF0497 membrane protein At2g39530	5.1541	15.9613	0.00049703	0.02239	32.7447	5.29179e-05	0.0473282	0.828425	0.769119	0.878366	9.02809	0.00063359	0.0402652	0.0656596	0.000578054	0.00813231	0.0351755	8.12031e-05	0.0040789	9.69017	9.48764	6.7866	7.66107	biological_process	GO:0003674	molecular_function
Mtr.45188.1.S1_at		Disease resistance response protein 230 Flags: Precursor;	4.0142	1.06947	0.917041	0.738091	29.2087	8.01405e-05	0.0642177	0.461234	0.240895	0.782629	5.66182	0.00430268	0.116202	0.263353	0.052337	0.151075	0.263548	0.0524527	0.240606	3.20163	3.10434	3.21723	3.32193	No GO term	GO:0000004	No GO term
Mtr.26489.1.S1_at	MtNPL	pectate lyase family protein	5.4452	2.54699	0.207485	0.47618	26.4654	0.00032256	0.132835	2.53005	0.210579	0.771103	16.4894	0.000207753	0.0207324	0.0833143	0.00314937	0.0257579	0.0703794	0.00192651	0.0327911	3.7761	10.9914	7.99887	8.41827	GO:0008150	biological_process	GO:0016829 GO:0030570	lyase activity
Mtr.40558.1.S1_at		Xanthoxin dehydrogenase EC=1.1.1.288; AltName: Full=Xanthoxin oxidase; AltName: Full=Short-chain alcohol dehydrogenase ABA2; AltName: Full=Protein GLUCOSE INSENSITIVE 1; AltName: Full=Protein IMPAIRED SUCROSE INDUCTION 4; AltName: Full=Protein SALOBRENO 3; AltName: Full=Protein SUGAR INSENSITIVE 4; AltName: Full=Protein SALT RESISTANT 1;	3.8882	0.375716	0.149488	0.428039	25.0898	0.000150536	0.0928997	0.395746	0.170812	0.75225	4.61965	0.0106935	0.178708	0.262287	0.0552653	0.155639	1.022	0.973524	0.700353	3.21723	3.36457	3.3505	3.29278	metabolic process	GO:0016491	oxidoreductase activity	KOG: Reductases with broad range of substrate specificities
Mtr.35660.1.S1_at		Non-specific lipid-transfer protein 1 Short=LTP 1; AltName: Full=Major allergen Pru d 3; AltName: Allergen=Pur d 3;	5.4123	3.05732	0.0112575	0.134643	23.3448	6.24093e-07	0.0030044	0.461841	0.0646142	0.657542	4.8804	0.000148053	0.016577	0.189819	0.00062666	0.00859491	0.159823	0.00025648	0.00886447	4.30012	10.8176	8.73098	8.77347	response to abscisic acid stimulus	GO:0008289	lipid binding
Mtr.1110.1.S1_at		RING-H2 finger protein ATL3D	4.0644	1.99998	0.417134	0.589986	20.4497	0.00239405	0.284215	2.18437	0.361786	0.815174	12.5895	0.00194179	0.0745983	0.109061	0.017393	0.0779264	0.102634	0.0150072	0.124569	4.41954	5.78398	9.05284	8.42249	GO:0000004	No GO term	GO:0005515 GO:0008270	protein binding
Mtr.3197.1.S1_at	MtN2	meprin and TRAF homology domain-containing protein / MATH domain-containing protein	6.3699	5.91029	0.000521796	0.0230194	20.3826	1.90364e-06	0.00553331	7.35839	0.000177302	0.0878889	28.229	3.79203e-08	7.81472e-05	0.0387175	7.48729e-07	0.000131609	0.0291368	2.58251e-07	9.47763e-05	3	9.7269	7.48543	7.58721	GO:0006265 GO:0006511	DNA topological change	GO:0004843	ubiquitin-specific protease activity	KOG: Ubiquitin carboxyl-terminal hydrolase
Mtr.13506.1.S1_at		Probable inactive receptor kinase At1g48480 Flags: Precursor;	4.3873	0.619268	0.423469	0.592636	17.2779	0.000185395	0.105149	2.61877	0.118868	0.712294	12.6977	7.69271e-05	0.0114475	0.218157	0.0193513	0.0833881	0.163592	0.00707693	0.0784107	7.88387	9.15507	6.63807	7.30469	GO:0006468 GO:0007169	protein amino acid phosphorylation	GO:0005524 GO:0016301 GO:0004674	ATP binding	KOG: FOG: Leucine rich repeat
Mtr.9959.1.S1_at		Proton-coupled amino acid transporter 3 Short=Proton/amino acid transporter 3; AltName: Full=Solute carrier family 36 member 3; AltName: Full=Tramdorin-2;	5.0969	2.47551	0.0834492	0.346402	16.945	3.34991e-05	0.0386816	2.23663	0.120459	0.712294	11.283	1.9932e-05	0.00521085	0.0459865	1.32057e-05	0.000681214	0.231777	0.00905999	0.0913177	5.43296	7.69975	5.62352	5.87283	GO:0006865	amino acid transport	GO:0015171	amino acid transporter activity	KOG: Amino acid transporters
Mtr.11507.1.S1_at		Cytochrome P450 716B1 EC=1.14.-.-; AltName: Full=Cytochrome P450 CYPA1;	3.9139	4.05502	0.0103767	0.128173	14.6143	4.75153e-05	0.0463559	1.19258	0.718345	0.872016	6.7222	0.000193591	0.0200184	0.119161	0.000457996	0.00689416	0.118743	0.000451258	0.0126006	8.80445	7.80478	6.00675	6.61176	electron transport	GO:0019825	oxygen binding	KOG: Cytochrome P450 CYP4/CYP19/CYP26 subfamilies
Mtr.31655.1.S1_at		hypothetical protein predicted by Glimmer/Critica	6.0313	4.01812	0.0324747	0.230601	13.6563	0.00047446	0.159478	1.93987	0.279821	0.797657	8.88664	0.000384872	0.030322	0.0284309	2.15719e-05	0.00089694	0.33043	0.0803902	0.291987	8.6893	8.56339	7.48784	7.98356	GO:0000004	No GO term	GO:0000004	No GO term
Mtr.28858.1.S1_at		Protein TRANSPARENT TESTA 12	3.9218	0.233767	0.0256845	0.206679	12.1064	0.000685013	0.188201	2.01478	0.251844	0.785627	8.41063	0.000461593	0.0338232	0.558014	0.336743	0.412278	0.314288	0.0675012	0.269745	3.6893	10.5073	7.60363	8.99633	GO:0009624	response to nematode	GO:0005215	transporter activity	KOG: Uncharacterized membrane protein, predicted efflux pump
Mtr.6458.1.S1_at		hypothetical protein predicted by Glimmer/Critica	6.2628	0.53073	0.37026	0.570666	11.9177	0.0024958	0.291179	3.13311	0.116418	0.71172	11.1715	0.000596788	0.0387968	0.0918944	0.00328336	0.0264561	0.549121	0.39589	0.519924	6.59096	4.65535	3.90689	4.32912	GO:0000004	No GO term	GO:0000004	No GO term
Mtr.2055.1.S1_at		expressed protein	5.827	1.46475	0.553445	0.640887	10.9539	0.00168847	0.250043	1.69057	0.417356	0.824077	6.9995	0.00174781	0.0707792	0.56336	0.376436	0.43541	0.0654411	0.000571427	0.0146483	4.54844	7.69279	5.59694	6.14568	GO:0007010	cytoskeleton organization and biogenesis	GO:0008017	microtubule binding
Mtr.1584.1.S1_at		Nuclear transcription factor Y subunit A-2 Short=AtNF-YA-2; AltName: Full=Transcriptional activator HAP2B;	4.8048	0.310002	0.079593	0.33994	10.724	0.00167446	0.249597	1.80849	0.356875	0.814101	7.21853	0.00142673	0.0632594	0.177878	0.0141389	0.0685075	0.93506	0.915664	0.688505	9.21965	10.8073	9.75639	10.0382	GO:0006355 GO:0009567	regulation of transcription, DNA-dependent	GO:0003700	transcription factor activity	KOG: CCAAT-binding factor, subunit B (HAP2)
Mtr.31394.1.S1_s_at		DNA-directed RNA polymerase subunit beta' EC=2.7.7.6; AltName: Full=PEP; AltName: Full=Plastid-encoded RNA polymerase subunit beta'; Short=RNA polymerase subunit beta';	5.9912	6.14921	0.000433925	0.0204599	10.682	3.10764e-05	0.0380201	4.73159	0.00161928	0.256723	13.6702	9.19478e-07	0.000688185	0.0359645	5.75129e-07	0.000111735	0.0894633	2.52883e-05	0.00192283	5.18587	7.10329	6.44791	5.87283	GO:0006354	RNA elongation	GO:0003899	DNA-directed RNA polymerase activity
Mtr.45418.1.S1_at		hypothetical protein predicted by Glimmer/Critica	7.2275	0.213691	0.0448776	0.267896	10.5852	0.00437432	0.355763	4.92593	0.0390289	0.603735	13.957	0.000350838	0.0285392	1.09207	0.902409	0.628897	0.0821821	0.00290783	0.0434568	4.70598	6.62059	6.87897	6.49985	GO:0008150	biological_process	GO:0003674	molecular_function
Mtr.14172.1.S1_at		cytochrome P450 family protein	3.2753	1.88953	0.121587	0.396923	9.83153	2.75223e-05	0.0365711	0.355754	0.0175275	0.517453	2.30417	0.018574	0.233573	0.316911	0.00956927	0.052727	0.477462	0.0758521	0.283959	4.09592	4.8125	3.848	3.75489	electron transport	GO:0019825	oxygen binding	KOG: Cytochrome P450 CYP2 subfamily
Mtr.35541.1.S1_at		hypothetical protein predicted by Glimmer/Critica	2.4703	0.619975	0.0858194	0.349766	9.35902	3.05638e-07	0.00236906	0.843162	0.522028	0.843768	3.96364	9.45966e-06	0.00306788	0.489823	0.0149386	0.0709665	0.417297	0.00422355	0.0561142	3.76553	6.3733	4.48543	4.87283	GO:0000004	No GO term	GO:0000004	No GO term
Mtr.10837.1.S1_at		hypothetical protein predicted by Glimmer/Critica	8.5922	3.86441	0.00263565	0.0596484	9.03341	3.02511e-05	0.0380201	0.543292	0.126119	0.714692	2.88795	0.00352402	0.104431	0.132908	7.55022e-05	0.0020747	0.396715	0.0266808	0.173303	12.7393	11.1464	9.03039	9.70857	No GO term	GO:0000004	No GO term
Mtr.26382.1.S1_at		DNA repair protein complementing XP-C cells homolog AltName: Full=Xeroderma pigmentosum group C-complementing protein homolog; AltName: Full=p125;	4.5388	2.20361	0.114201	0.388708	8.84931	0.00031547	0.132177	2.83843	0.0425746	0.612181	8.5768	4.88097e-05	0.00874264	0.115301	0.000343669	0.00559582	0.156691	0.00129185	0.0251859	6.12102	6.50779	6.05961	6.14771	GO:0006289	nucleotide-excision repair	GO:0003684	damaged DNA binding	KOG: Nucleotide excision repair complex XPC-HR23B, subunit XPC/DPB11
Mtr.12576.1.S1_s_at		Photosystem I P700 chlorophyll a apoprotein A2 AltName: Full=PsaB; AltName: Full=PSI-B;	5.2014	2.70444	0.0510029	0.283863	8.1762	0.000427489	0.153372	1.55065	0.365017	0.815276	5.43721	0.000480981	0.0346384	0.112797	0.000302377	0.00515945	0.258559	0.0113009	0.104889	8.17792	8.6471	7.65607	7.96174	GO:0009768 GO:0009769	photosynthesis, light harvesting in photosystem I	GO:0016168	chlorophyll binding
Mtr.50430.1.S1_at		lipoxygenase, putative	2.8629	0.986909	0.979241	0.749011	7.95809	0.000800075	0.20131	1.90341	0.215545	0.772693	6.12202	0.000442927	0.0328576	0.22504	0.00893019	0.0502755	0.29725	0.0275642	0.176029	9.66231	8.42878	7.24603	9.50383	GO:0048364	root development	GO:0016165	lipoxygenase activity
Mtr.48899.1.S1_at		ferritin, putative	6.8139	2.44069	0.194884	0.467141	6.96708	0.00978244	0.456143	2.44476	0.194098	0.763985	6.62	0.00303189	0.0961244	0.121323	0.00578522	0.0382173	0.19827	0.0263252	0.172113	7.52042	12.0124	11.3185	11.9681	GO:0006879 GO:0006826 GO:0010039	iron ion homeostasis	GO:0008199	ferric iron binding	KOG: Ferritin
Mtr.49038.1.S1_s_at		30S ribosomal protein S7, chloroplastic	7.5377	3.16142	0.0482977	0.276423	6.94536	0.0024832	0.290898	2.8246	0.0715668	0.667355	7.2739	0.000379355	0.0300001	0.0677656	0.000143998	0.00315767	0.237934	0.017016	0.134414	5.52669	5.52669	5.3505	5.3147	GO:0006412	translation	GO:0003735	structural constituent of ribosome	KOG: Ribosomal protein S7
Mtr.37170.1.S1_at		Actin-related protein 2/3 complex subunit 1 AltName: Full=Arp2/3 complex 41 kDa subunit; AltName: Full=p41-Arc;	4.8569	1.00227	0.996722	0.752455	6.45437	0.00365129	0.333856	1.61077	0.394498	0.820769	4.76348	0.00305285	0.0965697	0.171758	0.00540311	0.036469	0.558738	0.301299	0.478044	8.88111	9.35645	9.35204	9.22906	GO:0007015	actin filament organization	GO:0000166	nucleotide binding	KOG: Actin-related protein Arp2/3 complex, subunit ARPC1/p41-ARC
Mtr.40792.1.S1_at		expressed protein	4.149	0.312223	0.0626808	0.310621	6.16385	0.00665558	0.401295	2.32126	0.166591	0.748157	5.89364	0.00188396	0.0733175	0.499325	0.24922	0.356733	0.448308	0.186309	0.402199	6.80993	8.92541	9.2165	9.02846	GO:0008150	biological_process	GO:0003674	molecular_function
Mtr.44146.1.S1_at		peptidyl-prolyl cis-trans isomerase cyclophilin-type family protein	4.4349	3.07905	0.0567191	0.296784	5.9872	0.0049538	0.369211	2.82004	0.0764451	0.673111	6.58141	0.000699366	0.0426057	0.20857	0.0114405	0.0594515	0.0922257	0.000527252	0.0138523	5.12928	6.58195	6.66391	5.93546	GO:0006457	protein folding	GO:0003755	peptidyl-prolyl cis-trans isomerase activity	KOG: Cyclophilin type peptidyl-prolyl cis-trans isomerase
Mtr.4399.1.S1_at		hypothetical protein predicted by Glimmer/Critica	5.824	2.11642	0.106321	0.378235	5.82006	0.00104823	0.2152	1.50003	0.367749	0.816069	4.23986	0.00101018	0.052336	0.044584	3.13691e-06	0.000300326	1.21393	0.663446	0.618896	7.29921	7.20261	6.48059	6.15178	GO:0006426	glycyl-tRNA aminoacylation	GO:0004820	glycine-tRNA ligase activity
Mtr.4339.1.S1_s_at		expressed protein	3.3134	0.784211	0.579576	0.650025	5.16939	0.00160249	0.24402	1.98219	0.13155	0.721437	4.71761	0.000470628	0.0340683	0.384139	0.0412902	0.131599	0.323963	0.0189019	0.142848	6.58796	9.52003	7.01792	7.84109	GO:0000004	No GO term	GO:0000004	No GO term
Mtr.43947.1.S1_at	ERN2	Ethylene-responsive transcription factor RAP2-11 AltName: Full=Protein RELATED TO APETALA2 11;	3.2339	1.14611	0.681623	0.679643	5.09259	0.000151812	0.0928997	0.677176	0.25013	0.785048	2.28258	0.0071844	0.147754	0.354296	0.00606383	0.0393535	0.714115	0.317869	0.486457	9.34341	7.91528	5.47897	6.71425	regulation of transcription, DNA-dependent	GO:0003677 GO:0003700	DNA binding
Mtr.45625.1.S1_s_at		Photosystem II reaction center protein K Short=PSII-K; Flags: Precursor;	7.4399	1.50645	0.413637	0.588703	4.94413	0.00497446	0.36939	1.827	0.235089	0.779865	4.33729	0.00213939	0.0790033	0.174173	0.00263726	0.0229356	0.421924	0.096683	0.313914	10.0079	10.7066	10.3185	10.1869	GO:0015979	photosynthesis	GO:0003674	molecular_function
Mtr.41245.1.S1_at		chorismate mutase	5.3225	1.84634	0.230735	0.492999	4.92305	0.00532956	0.378417	1.82186	0.240568	0.782629	4.31685	0.0023216	0.0826025	0.117286	0.000533575	0.00767089	0.514864	0.196258	0.409221	10.1351	10.5684	8.41996	9.20775	GO:0009073	aromatic amino acid family biosynthetic process	GO:0004106	chorismate mutase activity	KOG: Chorismate mutase
Mtr.36084.1.S1_s_at		50S ribosomal protein L20, chloroplastic	8.6047	1.9474	0.223557	0.48807	4.91353	0.00828835	0.42721	2.30505	0.132399	0.722217	5.04331	0.00178961	0.0714365	0.11376	0.000844083	0.0104595	0.398549	0.0999765	0.318484	9.36938	9.70701	8.97441	9.26139	GO:0006412	translation	GO:0003735	structural constituent of ribosome
Mtr.12676.1.S1_at		NADH dehydrogenase subunit 4	4.0826	1.53884	0.374809	0.57253	4.75241	0.00469459	0.36333	1.78872	0.23607	0.780696	4.16522	0.00204993	0.0770833	0.195788	0.0034215	0.0270961	0.39045	0.0642146	0.264003	6.60437	7.45533	7.00225	6.79961	GO:0006118	electron transport	GO:0016651	oxidoreductase activity, acting on NADH or NADPH	KOG: NADH dehydrogenase, subunit 4
Mtr.13815.1.S1_at		Uncharacterized protein R144.2	2.9504	0.699902	0.17579	0.452244	4.26336	3.42898e-05	0.0386816	1.44952	0.159987	0.743474	3.36757	2.60997e-05	0.00639711	0.902683	0.689412	0.566481	0.256125	6.636e-05	0.003589	7.90087	7.83542	8.19918	8.07253	GO:0008150	biological_process	GO:0000004	No GO term	KOG: mRNA cleavage and polyadenylation factor I/II complex, subunit Pcf11
Mtr.22462.1.S1_at		expressed protein	3.6766	0.589415	0.213378	0.480468	3.95895	0.00402908	0.343819	1.44194	0.382613	0.8181	3.19412	0.0031834	0.0985738	0.636053	0.283572	0.379869	0.46726	0.0809109	0.293079	7.84612	7.94075	7.98698	7.81634	GO:0008150	biological_process	GO:0003674	molecular_function
Mtr.12327.1.S1_s_at		Late embryogenesis abundant protein 2 AltName: Full=CapLEA-2;	2.4336	1.11203	0.739546	0.694927	3.59674	0.000946983	0.211331	1.10899	0.745998	0.87495	2.51512	0.00254558	0.0872395	0.582992	0.105529	0.226257	0.386707	0.00830503	0.0863274	5.49825	4.55459	4.61471	3.9542	GO:0009793	embryonic development (sensu Magnoliophyta)	GO:0003674	molecular_function	KOG: Uncharacterized conserved protein
Mtr.10825.1.S1_at		expressed protein	2.0805	0.596434	0.0216385	0.189716	3.3617	2.24037e-05	0.0315737	1.10846	0.617659	0.858534	2.40355	8.1077e-05	0.0116777	0.905969	0.632037	0.544883	0.496644	0.00339019	0.0486552	4.85798	4.46597	3.75489	3.82782	GO:0008150	biological_process	GO:0003674	molecular_function
Mtr.18212.1.S1_at		contains ESTs D15403(C0585),C98080(C0585) unknown protein	2.6103	0.850608	0.579088	0.649805	3.14224	0.00109447	0.216202	1.33561	0.326496	0.810141	2.60184	0.000906736	0.0494848	0.615776	0.109665	0.231108	0.454913	0.014415	0.121471	7.50541	8.40599	8.40514	8.12464	GO:0000004	No GO term	GO:0000004	No GO term
Mtr.28598.1.S1_at		hypothetical protein predicted by Glimmer/Critica	1.9524	0.796813	0.324826	0.548078	3.08828	0.000135299	0.0925348	0.826652	0.407008	0.821833	1.86793	0.00364961	0.106227	0.667359	0.0897595	0.206546	0.736622	0.190733	0.405208	4.3147	3.26303	3.03562	3.07039	biological_process	GO:0003674	molecular_function
Mtr.4936.1.S1_at		(S)-2-hydroxy-acid oxidase, peroxisomal, putative / glycolate oxidase, putative / short chain alpha-hydroxy acid oxidase, putative	2.3792	1.06788	0.757525	0.699692	2.84901	0.000146202	0.0928997	1.07449	0.735636	0.874624	2.10829	0.000523108	0.0364812	0.467172	0.00233874	0.021119	0.654793	0.0605046	0.257309	8.1467	7.61102	6.60437	6.90689	electron transport	GO:0008891	glycolate oxidase activity	KOG: Glycolate oxidase
Mtr.49136.1.S1_at		similar to 3-methyl-2-oxobutanoate dehydrogenase (lipoamide) (EC 1.2.4.4) alpha chain precursor - bovine	2.028	1.18444	0.343002	0.557928	2.42902	0.000115661	0.0821105	0.853977	0.375623	0.817608	1.62649	0.00352562	0.104431	0.595109	0.00880705	0.0499292	0.683932	0.043878	0.222391	4.2555	4.29278	4.57289	4.41954	metabolic process	GO:0003863	3-methyl-2-oxobutanoate dehydrogenase (2-methylpropanoyl-transferring) activity	KOG: Branched chain alpha-keto acid dehydrogenase complex, alpha subunit
