# Supplementary material for: Cell- and Tissue-Specific Transcriptome Analyses of Medicago truncatula Root Nodules
Source: PLoS One. 2013 May 29;8(5):e64377. doi: 10.1371/journal.pone.0064377 (PMC3667139; doi:10.1371/journal.pone.0064377)
Supplement: Table S5 — Genes showing enriched expression specifically in the proximal infection zone. (XLS) [file pone.0064377.s006.xls]

## Sheet: Sheet1
Table S5. Genes showing enriched expression specifically in the proximal infection zone. Column A: Medicago GeneChip Id; Column B: gene name; Column C: Gene Annotation; Column D: Mean expression value (log2) in all LCM samples; Column E-V: fold enrichment for each LCM cell/tissue including p and q (corrected for multiple testing) statistics; Column E-G = Meristem, H-J = distal infection zone. K-M…
Medicago GeneChip ID	Gene	Annotation	A Mean	Meristem enrichment factor	p value	q value	Distal infection zone enrichment factor	p value	q value	Proximal infection zone enrichment factor	p value	q value	Infection zone enrichment factor	p value	q value	Infected cell enrichment factor	p value	q value	Uninfected cell enrichment factor	p value	q value	Root 0d log2	Nod4d log2	Nod10d log2	Nod14d log2	BiolFunction GO ID	GO term	MolecFunct GO ID	GO term	Gene function
Mtr.35863.1.S1_at		hypothetical protein predicted by Glimmer/Critica	6.5899	1.33093	0.659058	0.67338	25.1035	0.000129513	0.0898999	114.137	1.79565e-06	0.00686795	201.731	3.06914e-08	7.08832e-05	0.0155583	8.30484e-06	0.000515702	0.0168548	1.03723e-05	0.00105678	5.69488	11.0387	6.60288	8.14262	GO:0000004	No GO term	GO:0000004	No GO term
Mtr.36365.1.S1_at		hypothetical protein predicted by Glimmer/Critica	5.012	0.0981024	0.000135351	0.0108906	17.8409	1.37681e-05	0.0206554	101.382	3.91115e-08	0.00059837	148.452	7.96274e-10	8.34362e-06	0.0894311	9.15272e-05	0.00236998	0.0630162	2.18489e-05	0.00175644	4.87283	8.81762	8.35975	8.59171	GO:0009753	response to jasmonic acid stimulus	GO:0003674	molecular_function
Mtr.38252.1.S1_at		copper amine oxidase, putative	7.1365	0.078404	0.0143353	0.152759	9.98815	0.0244114	0.548458	68.3069	0.000342358	0.113045	77.4996	3.36067e-05	0.00711397	0.191756	0.0930007	0.210605	0.0974907	0.0230508	0.16023	8.84925	6.85798	6.08534	5.76022	GO:0008150	biological_process	GO:0005507	copper ion binding	KOG: Copper amine oxidase
Mtr.20116.1.S1_s_at		Protein TIFY 10B AltName: Full=Jasmonate ZIM domain-containing protein 2;	3.8976	0.165334	0.00658687	0.100003	5.37093	0.0100848	0.459984	52.6876	4.39396e-06	0.0112039	43.1028	7.00207e-07	0.000553735	0.210661	0.015636	0.072906	0.10146	0.00113192	0.0230127	4.51096	8.70701	9.10066	9.37047	GO:0009867 GO:0009555 GO:0009908 GO:0009753	jasmonic acid mediated signaling pathway	GO:0005515	protein binding
Mtr.7220.1.S1_at		Thioredoxin M-type, chloroplastic Short=Trx-M; Flags: Precursor;	5.6434	0.174742	0.0028386	0.0622912	23.511	1.04287e-05	0.0170292	50.6087	7.72938e-07	0.00394175	112.287	4.55093e-09	2.11939e-05	0.115656	0.000506082	0.00741309	0.041585	9.61529e-06	0.00100822	3.99095	11.8504	8.75622	10.297	GO:0009409	response to cold	GO:0030508	thiol-disulfide exchange intermediate activity	KOG: Thioredoxin-like protein
Mtr.15888.1.S1_at		Serine/threonine-protein kinase PBS1 EC=2.7.11.1; AltName: Full=AvrPphB susceptible protein 1;	4.2379	0.120199	0.000141514	0.0111988	16.4204	7.11458e-06	0.0137866	45.6929	1.51387e-07	0.00115804	82.5698	1.35653e-09	1.13713e-05	0.105042	7.61131e-05	0.00208108	0.105561	7.78393e-05	0.00398078	7.59171	9.73386	7.08746	7.57289	GO:0006468	protein amino acid phosphorylation	GO:0016301	kinase activity	KOG: Serine/threonine protein kinase
Mtr.12712.1.S1_at		Expansin-A8 Short=AtEXPA8; AltName: Full=Alpha-expansin-8; Short=At-EXP8; Short=AtEx8; AltName: Full=Ath-ExpAlpha-1.11; Flags: Precursor;	3.7586	0.189428	0.00112644	0.0361098	3.14438	0.0146238	0.498984	45.5665	1.30333e-07	0.00115804	27.3813	5.93798e-08	0.000102429	0.238859	0.00355947	0.027802	0.154253	0.000412171	0.0118781	9.40578	8.43296	6.26115	7.13853	GO:0006949 GO:0009828	syncytium formation	GO:0005199	structural constituent of cell wall
Mtr.48527.1.S1_at	NCR	hypothetical protein predicted by Glimmer/Critica	4.5654	0.0716547	0.000720025	0.0274997	5.08612	0.019823	0.531362	44.1497	2.01731e-05	0.0298674	36.9439	3.41555e-06	0.00166461	0.777418	0.692803	0.567644	0.0799441	0.00103026	0.0216434	3.47249	7.76421	5.65249	6.36282	No GO term	GO:0000004	No GO term
Mtr.17673.1.S1_at		expressed protein	5.1734	0.216855	0.0433468	0.262921	5.97632	0.0208266	0.536807	29.0874	0.000198075	0.0892703	31.1477	1.97264e-05	0.0052	0.147591	0.0144706	0.0695812	0.179734	0.0255684	0.169476	4.24031	8.12153	5.01346	6.31107	GO:0008150	biological_process	GO:0000004	No GO term
Mtr.9656.1.S1_at	MtRR4	Two-component response regulator ARR3	7.3106	0.0793473	0.000507289	0.0226133	11.7861	0.000642087	0.185575	27.7606	3.52236e-05	0.0396139	47.4823	5.63966e-07	0.000494109	0.0190589	4.89889e-06	0.000381936	2.02103	0.241592	0.441062	7.98641	11.2297	11.2206	10.4645	two-component signal transduction system (phosphorelay)	GO:0000156	two-component response regulator activity	KOG: GATA-4/5/6 transcription factors
Mtr.17106.1.S1_at	ENOD20	Early nodulin-20 Short=N-20; Flags: Precursor;	7.0327	0.0776079	0.000155863	0.0117958	11.2604	0.000262081	0.125151	26.8609	1.07017e-05	0.0201672	45.059	1.48437e-07	0.00018853	0.741631	0.568949	0.521678	0.0574426	5.03527e-05	0.00296391	3.96347	14.2441	12.3237	13.2858	GO:0006118	electron transport	GO:0005507	copper ion binding
Mtr.48526.1.S1_at		hypothetical protein predicted by Glimmer/Critica	3.9168	0.209905	0.00020195	0.0135034	1.97592	0.0512822	0.64063	26.6254	3.23728e-08	0.00059837	14.0403	3.91544e-08	7.81472e-05	0.404426	0.0129787	0.0646199	0.22391	0.000301025	0.00983328	3.08746	4.58496	3.33628	3.56071	GO:0000004	No GO term	GO:0000004	No GO term
Mtr.37119.1.S1_at		hypothetical protein predicted by Glimmer/Critica	7.0875	0.0679513	0.00101522	0.0340008	13.3718	0.00136568	0.233507	26.5189	0.000170206	0.087775	50.0991	2.67434e-06	0.00145572	1.09982	0.887996	0.625546	0.0377341	0.000170543	0.00670141	3.20163	7.89421	4.67807	6.26303	No GO term	GO:0000004	No GO term
Mtr.18798.1.S1_at		Miraculin Short=MIR; Flags: Precursor;	8.2289	0.517747	0.0998941	0.370793	5.98699	0.000239282	0.12096	24.4602	3.46495e-07	0.00227188	27.783	1.41274e-08	4.16032e-05	0.0400642	3.19636e-07	8.10598e-05	0.329199	0.00964519	0.0947533	4.07039	10.8139	9.33047	9.75889	GO:0008150	biological_process	GO:0004866	endopeptidase inhibitor activity
Mtr.29704.1.S1_at		hypothetical protein predicted by Glimmer/Critica	7.552	0.0722136	0.000252923	0.0149417	9.01593	0.00121271	0.222047	21.4762	5.43473e-05	0.0530722	33.4692	1.12807e-06	0.000815191	7.99449	0.00189547	0.0182471	0.00894587	3.52291e-07	0.000112819	3.30743	8.17193	6.51096	8.0129	GO:0000004	No GO term	GO:0000004	No GO term
Mtr.15549.1.S1_at		hypothetical protein predicted by Glimmer/Critica	3.9068	0.119526	0.00113984	0.0363958	5.21856	0.00711951	0.408776	19.6579	4.74514e-05	0.0487808	21.9141	3.22368e-06	0.00161334	0.179892	0.00557384	0.0373406	0.453354	0.15754	0.377288	3.43296	8.6987	6.66959	7.20359	GO:0000004	No GO term	GO:0000004	No GO term	KOG: WD40 repeat protein
Mtr.49309.1.S1_at		hypothetical protein predicted by Glimmer/Critica	4.0452	0.209811	0.0277095	0.214894	1.12978	0.851749	0.898621	19.1676	0.000330084	0.113045	7.76914	0.00134212	0.0617484	1.85603	0.350342	0.420718	0.118584	0.00454621	0.0590169	3.96347	10.1156	8.49865	9.67578	GO:0000004	No GO term	GO:0000004	No GO term
Mtr.30274.1.S1_at		hypothetical protein predicted by Glimmer/Critica	5.5823	0.0728247	0.000228334	0.0142963	1.60375	0.401595	0.830263	18.0827	8.53551e-05	0.0647526	9.43916	0.000143084	0.0163748	0.525854	0.25836	0.362464	0.900442	0.850617	0.672104	3.57289	7.95652	6.53916	7.15785	GO:0000004	No GO term	GO:0000004	No GO term
Mtr.4538.1.S1_at	NCR	hypothetical protein predicted by Glimmer/Critica	8.7707	0.0906974	0.000213092	0.0138804	7.84847	0.000844105	0.20534	16.0987	4.889e-05	0.0487808	25.1797	8.34985e-07	0.000636309	4.60618	0.00768174	0.0457676	0.0189448	7.96012e-07	0.000190766	3.1375	11.5627	10.2845	10.8195	GO:0000004	No GO term	GO:0000004	No GO term
Mtr.31794.1.S1_s_at		hypothetical protein predicted by Glimmer/Critica	5.0785	0.0442388	3.74432e-05	0.00568586	6.17276	0.00437421	0.355763	15.6584	0.000135919	0.0799786	21.0612	4.96601e-06	0.00196883	0.0926318	0.000529955	0.00763487	2.52471	0.109473	0.330256	9.03507	8.25833	7.83289	8.11114	GO:0008150	biological_process	GO:0003674	molecular_function
Mtr.43552.1.S1_at		matrixin family protein	6.9633	0.363462	0.0945619	0.363781	6.397	0.00507537	0.37109	15.6374	0.000203878	0.0892703	21.549	7.3547e-06	0.00261237	2.59176	0.113843	0.235772	0.0106122	7.47019e-07	0.000186574	3.29278	11.9273	10.2226	11.0533	GO:0006508	proteolysis	GO:0004222	metalloendopeptidase activity	KOG: Gelatinase A and related matrix metalloproteases
Mtr.50491.1.S1_at		lysine and histidine specific transporter, putative	6.401	0.12759	0.00439958	0.0795377	5.69015	0.0127834	0.480667	15.323	0.000471095	0.135137	19.6628	2.62519e-05	0.00639711	1.41583	0.581202	0.526202	0.0634897	0.000430486	0.0122392	4.10434	9.72315	8.3443	9.34518	GO:0006865	amino acid transport	GO:0015171	amino acid transporter activity	KOG: Amino acid transporters
Mtr.21352.1.S1_s_at		hypothetical protein predicted by Glimmer/Critica	2.5455	0.421404	0.116167	0.391123	0.58588	0.318854	0.811147	15.1949	9.28913e-05	0.0659527	4.29541	0.0035539	0.104795	0.437743	0.131806	0.255514	0.608942	0.353956	0.502775	3.18587	4.16993	3.36457	3.51096	biological_process	GO:0008146	sulfotransferase activity
Mtr.28168.1.S1_at		hypothetical protein predicted by Glimmer/Critica	4.7171	1.45245	0.581506	0.650546	6.77882	0.0111023	0.469931	14.9997	0.000938139	0.191369	21.7851	3.94831e-05	0.00791803	0.0766442	0.00144583	0.0151805	0.0883449	0.00225109	0.0364932	4.26303	4.76553	3.72247	3.9542	GO:0000004	No GO term	GO:0000004	No GO term
Mtr.22601.1.S1_at		xyloglucan:xyloglucosyl transferase, putative / xyloglucan endotransglycosylase, putative / endo-xyloglucan transferase, putative	3.0794	0.307636	0.0159598	0.161664	1.80195	0.195687	0.773302	14.8934	1.53852e-05	0.023538	8.96376	1.63608e-05	0.00445283	0.279583	0.0102097	0.0549767	0.433229	0.0734232	0.279438	10.0496	9.56739	8.32373	8.27798	GO:0005975 GO:0006073	carbohydrate metabolic process	GO:0016798	hydrolase activity, acting on glycosyl bonds
Mtr.24715.1.S1_at		glutathione S-transferase, putative	6.2375	1.20158	0.791004	0.708128	2.99299	0.12784	0.733912	14.4588	0.00131025	0.235831	12.3261	0.000389761	0.0305921	0.0382519	0.000224796	0.00422709	0.502754	0.328259	0.49081	8.54032	10.4512	9.68877	9.86326	GO:0009407 GO:0009751	toxin catabolic process	GO:0004364	glutathione transferase activity	KOG: Glutathione S-transferase
Mtr.1422.1.S1_x_at		hypothetical protein predicted by Glimmer/Critica	5.0779	0.262626	0.0140918	0.1516	6.38747	0.00154835	0.242457	14.045	5.96885e-05	0.0547907	20.0401	1.40593e-06	0.000950436	0.28202	0.0189812	0.0822111	0.150498	0.00130822	0.0254269	2.926	7.65821	3.27798	4.18587	GO:0000004	No GO term	GO:0000004	No GO term
Mtr.43862.1.S1_at		similar to CG11994-PA	3.8986	0.353532	0.149018	0.427588	2.60554	0.181609	0.766276	13.4049	0.00171229	0.260408	10.685	0.000684433	0.0421865	0.173554	0.0215433	0.0893105	0.466634	0.282515	0.466805	5.73606	8.1634	6.3505	6.61618	GO:0009168	purine ribonucleoside monophosphate biosynthetic process	GO:0019239	deaminase activity	KOG: Adenine deaminase/adenosine deaminase
Mtr.42410.1.S1_at		Auxin-induced protein 5NG4	4.0725	0.346765	0.0235892	0.197686	5.41913	0.00109332	0.216202	12.5214	2.24224e-05	0.0311857	16.6362	5.75341e-07	0.000494109	0.36431	0.0297364	0.108286	0.116658	0.000122938	0.0054452	7.11061	11.4264	9.61397	10.1176	GO:0008150	biological_process	GO:0003674	molecular_function
Mtr.46870.1.S1_at		lipoxygenase, putative	3.3548	0.303578	0.200711	0.471368	5.30719	0.0804286	0.680217	12.1426	0.0132512	0.47948	16.0737	0.00163651	0.0683865	0.199516	0.0903068	0.207284	0.256199	0.147046	0.367823	11.7744	8.3966	5.45943	7.31741	GO:0048364	root development	GO:0016165	lipoxygenase activity
Mtr.29610.1.S1_at		hypothetical protein predicted by Glimmer/Critica	6.0755	6.82485	0.000935594	0.0323793	4.45374	0.00610412	0.392582	12.1234	8.1827e-05	0.0647526	14.2856	4.31721e-06	0.00180949	0.0459917	8.30173e-06	0.000515702	0.0590036	2.14698e-05	0.00173648	6.76686	7.38888	4.35755	5.57592	GO:0000004	No GO term	GO:0000004	No GO term
Mtr.11120.1.S1_at		Histidine-containing phosphotransfer protein 1	5.9317	2.45666	0.0780933	0.33775	3.78301	0.0133906	0.488441	11.9828	9.77248e-05	0.0679591	12.7135	8.45126e-06	0.00295184	0.045681	9.37523e-06	0.000565264	0.196573	0.00372455	0.0516579	9.39103	7.84737	8.89118	7.98698	GO:0000160 GO:0009736	two-component signal transduction system (phosphorelay)	GO:0009927	histidine phosphotransfer kinase activity	KOG: Two-component phosphorelay intermediate involved in MAP kinase cascade regulation
Mtr.39384.1.S1_at		expressed protein	5.9776	0.100888	0.00924063	0.12003	5.40344	0.04444	0.621962	11.7529	0.00586308	0.380696	15.9176	0.000495187	0.0351778	0.917315	0.912267	0.63102	0.170149	0.0360058	0.20138	4.97728	8.28956	8.1819	8.51057	GO:0008150	biological_process	GO:0003674	molecular_function
Mtr.17273.1.S1_s_at		Two-component response regulator ARR8 AltName: Full=Response reactor 3;	4.3084	0.572544	0.301492	0.5356	5.19608	0.00634465	0.395031	11.2506	0.000304088	0.109037	15.0627	1.14748e-05	0.0034353	0.261932	0.0211355	0.0881994	0.114065	0.000800765	0.0181016	5.94953	10.8619	8.7445	9.39296	GO:0000160 GO:0009735 GO:0042752 GO:0010161	two-component signal transduction system (phosphorelay)	GO:0000156	two-component response regulator activity	KOG: GATA-4/5/6 transcription factors
Mtr.47844.1.S1_at		hypothetical protein predicted by Glimmer/Critica	2.9355	0.380841	0.177759	0.453593	2.80981	0.15095	0.75003	10.8678	0.00319743	0.317799	9.76964	0.000939178	0.0502093	0.299792	0.0978767	0.216752	0.286825	0.0871776	0.301311	4.37156	4.55459	4.42626	4.24793	GO:0000004	No GO term	GO:0000004	No GO term
Mtr.858.1.S1_s_at		hypothetical protein predicted by Glimmer/Critica	3.7224	0.370856	0.0330206	0.232718	1.61136	0.27713	0.800249	10.7241	4.66849e-05	0.0487808	6.68398	5.72993e-05	0.00980245	0.544298	0.170902	0.293646	0.286685	0.009743	0.0953496	4.24031	10.4293	8.64602	9.1819	GO:0000004	No GO term	GO:0000004	No GO term
Mtr.4752.1.S1_at		Receptor protein kinase CLAVATA1 EC=2.7.11.1; Flags: Precursor;	7.9306	0.0726848	0.000203399	0.0135684	4.45295	0.0144077	0.496464	10.7085	0.000514435	0.142236	13.1498	3.06408e-05	0.00697965	0.0548952	7.40215e-05	0.00205064	5.25586	0.00770652	0.0824656	7.99266	10.785	10.8022	10.2869	GO:0010075 GO:0048437	regulation of meristem size	GO:0005524 GO:0004674	ATP binding
Mtr.13655.1.S1_at		NHL repeat-containing protein	6.0868	1.88499	0.130307	0.408333	5.13151	0.000866146	0.20747	10.3009	2.7796e-05	0.03448	14.0846	5.77653e-07	0.000494109	0.0624546	3.87311e-06	0.000332135	0.160697	0.000323135	0.0102213	7.46271	9.5611	6.91169	7.68089	GO:0000004	No GO term	GO:0000004	No GO term
Mtr.49182.1.S1_x_at		Oligopeptide transporter 1 Short=AtOPT1;	6.2504	0.0942053	0.00518092	0.0875119	4.02375	0.0736777	0.672703	10.2472	0.00572855	0.378404	11.9351	0.000760377	0.0446357	1.84921	0.40957	0.451499	0.13922	0.0156179	0.127737	4.16993	9.93811	8.58984	9.20016	GO:0006857	oligopeptide transport	GO:0015198	oligopeptide transporter activity	KOG: Sexual differentiation process protein ISP4
Mtr.43987.1.S1_at		serine carboxypeptidase S10 family protein	6.5903	0.220407	0.00414894	0.0772974	3.51004	0.0134178	0.489048	9.46525	0.000148757	0.0842905	10.3347	1.15567e-05	0.0034353	0.07133	2.81005e-05	0.00105724	1.91451	0.168531	0.386311	10.2298	12.5464	11.5813	11.9398	GO:0006508	proteolysis	GO:0004185	serine carboxypeptidase activity	KOG: Serine carboxypeptidases (lysosomal cathepsin A)
Mtr.40265.1.S1_at		Indole-3-acetic acid-amido synthetase GH3.3 EC=6.3.2.-; AltName: Full=Auxin-responsive GH3-like protein 3; Short=AtGH3-3;	5.6117	3.14291	0.0426765	0.261226	1.82329	0.264004	0.799678	9.16788	0.000633954	0.157837	6.53758	0.000456521	0.0336279	0.0613111	7.01833e-05	0.00199453	0.310458	0.0389509	0.209744	7.57289	9.03122	7.93369	7.65821	GO:0009733 GO:0010252	response to auxin stimulus	GO:0010279	indole-3-acetic acid amido synthetase
Mtr.2047.1.S1_at		hypothetical protein predicted by Glimmer/Critica	5.1916	0.948126	0.938304	0.741745	3.05659	0.119234	0.728074	9.1161	0.00511247	0.36647	9.19103	0.00108887	0.0542703	0.246051	0.0556408	0.156161	0.153838	0.0142414	0.120573	4.49185	8.41278	5.7761	6.56529	GO:0000004	No GO term	GO:0000004	No GO term
Mtr.50458.1.S1_at		UPF0717 protein At5g11950	3.8404	0.332714	0.00978404	0.123892	2.60127	0.0214275	0.536926	9.01511	2.72445e-05	0.03448	8.19289	4.52263e-06	0.00184037	0.359347	0.0148952	0.0708752	0.356664	0.0143013	0.120853	5.73064	10.1543	8.92837	8.87621	GO:0009089	lysine biosynthetic process via diaminopimelate	GO:0003674	molecular_function
Mtr.26917.1.S1_at		hypothetical protein predicted by Glimmer/Critica	9.7721	0.262595	0.0216543	0.18975	2.00447	0.203123	0.773687	8.88046	0.000780157	0.172228	6.81748	0.000407889	0.0313688	1.96203	0.216644	0.332622	0.109037	0.000687974	0.0163862	3.30743	11.704	11.1159	11.7199	GO:0000004	No GO term	GO:0000004	No GO term
Mtr.10868.1.S1_at		calcineurin-like phosphoesterase family protein	7.6355	1.34112	0.635752	0.667704	2.96837	0.0930238	0.700407	8.81278	0.00264407	0.294288	8.81226	0.00050618	0.0357166	0.0234741	1.62e-05	0.000762308	1.21426	0.753561	0.646569	10.2252	10.4243	9.29531	9.42899	GO:0008150	biological_process	GO:0003993 GO:0004722	acid phosphatase activity	KOG: Purple acid phosphatase
Mtr.40730.1.S1_at		Thylakoid lumenal 16.5 kDa protein, chloroplastic Flags: Precursor;	5.1942	1.51256	0.453584	0.604817	1.75852	0.310453	0.807738	8.33018	0.00126617	0.231471	5.98688	0.000962271	0.0509242	0.0908589	0.000440198	0.00667767	0.496727	0.212721	0.421783	5.95884	5.32553	5.12928	5.34341	GO:0008150	biological_process	GO:0003674	molecular_function
Mtr.42492.1.S1_at		Probable gibberellin receptor GID1L2 EC=3.-.-.-; AltName: Full=GID1-like protein 2;	2.8308	0.436672	0.0468627	0.272945	1.39117	0.40232	0.830305	7.6688	8.09484e-05	0.0647526	4.84624	0.000137219	0.0162336	0.476581	0.0718713	0.181794	0.450403	0.0546204	0.245616	4.848	7.80864	6.63081	6.78136	GO:0008150	biological_process	GO:0004091	carboxylesterase activity	KOG: Arylacetamide deacetylase
Mtr.1600.1.S1_at		Coiled-coil domain-containing protein 111 homolog	2.9333	0.398896	0.011869	0.138715	0.930931	0.827021	0.897774	7.43187	1.47342e-05	0.023401	3.63087	0.000179925	0.0191889	0.93437	0.835789	0.611512	0.387798	0.0099239	0.0963268	3.16993	2.926	3.32193	3.16993	GO:0008150	biological_process	GO:0003674	molecular_function
Mtr.24081.1.S1_at		hypothetical protein predicted by Glimmer/Critica	6.7059	0.172973	0.00303729	0.0645042	3.35683	0.0280232	0.559588	7.42746	0.00107715	0.211275	8.53454	8.96269e-05	0.0125637	0.204233	0.00604665	0.0392881	1.13534	0.802606	0.660376	6.55152	9.07548	7.99718	8.34961	GO:0000004	No GO term	GO:0000004	No GO term
Mtr.28566.1.S1_at		hypothetical protein predicted by Glimmer/Critica	2.1665	0.506949	0.0840705	0.347551	0.829556	0.618533	0.871961	7.39215	6.36492e-05	0.0572809	3.35025	0.00105715	0.0532613	0.677719	0.306441	0.394337	0.474646	0.0604807	0.257274	3.43296	3.98185	3.57289	3.54844	GO:0000004	No GO term	GO:0000004	No GO term
Mtr.14413.1.S1_at		FAD-binding domain-containing protein / cytokinin oxidase family protein	3.399	0.64742	0.354963	0.563592	2.45385	0.0672728	0.665756	7.34569	0.000519756	0.142847	6.8747	0.000105012	0.0137544	0.326994	0.0266321	0.101371	0.262055	0.0100045	0.0968544	6.90207	7.49506	5.00899	6.54226	GO:0009823	cytokinin catabolic process	GO:0008131 GO:0019139	amine oxidase activity	KOG: Proteins containing the FAD binding domain
Mtr.1812.1.S1_at		exostosin family protein	3.9225	0.318014	0.0104238	0.128434	1.55865	0.275673	0.800249	7.28057	0.000133629	0.0796523	5.04983	0.00013491	0.016202	0.680148	0.341463	0.415332	0.407414	0.0368196	0.203759	5.82528	6.96809	5.50144	6.90448	GO:0008150	biological_process	GO:0003824	catalytic activity	KOG: Acetylglucosaminyltransferase EXT1/exostosin 1
Mtr.15644.1.S1_s_at	MtIRE	microtubule associated serine/threonine kinase 2	5.1204	0.125188	0.0020538	0.0516553	3.34288	0.0477578	0.633979	7.2225	0.00297848	0.309665	8.35357	0.000307505	0.0266844	2.27486	0.163009	0.286445	0.145437	0.00357163	0.0501823	3.57289	10.9463	9.53799	10.4585	GO:0009826	unidimensional cell growth	GO:0004674	protein serine/threonine kinase activity	KOG: Microtubule-associated serine/threonine kinase and related proteins
Mtr.48694.1.S1_at		hypothetical protein	2.272	0.560504	0.169611	0.446974	1.05124	0.902606	0.904589	7.01732	0.00020019	0.0892703	3.7895	0.000983417	0.0515873	0.505654	0.109772	0.231235	0.478295	0.0858084	0.299191	3.12102	3.52356	3.05311	3.51096	GO:0045449	regulation of transcription	GO:0003677 GO:0003700	DNA binding
Mtr.45018.1.S1_at		expressed protein	4.3451	0.315126	0.0933834	0.362325	2.42264	0.190142	0.770131	6.61567	0.0102269	0.451705	6.35685	0.00307764	0.0969881	0.216365	0.0312174	0.111432	0.915094	0.892445	0.68234	8.35887	7.47816	6.1127	6.50938	GO:0008150	biological_process	GO:0003674	molecular_function
Mtr.10836.1.S1_at	NCR	hypothetical protein predicted by Glimmer/Critica	11.6778	0.0883451	8.5628e-05	0.00893059	2.45659	0.0687294	0.666058	6.23124	0.00115185	0.220474	6.16508	0.000199539	0.020302	3.06223	0.0274091	0.1031	0.241475	0.00724436	0.0795073	3.23266	13.368	12.7315	12.9939	GO:0000004	No GO term	GO:0000004	No GO term
Mtr.22675.1.S1_at		lipase-related	4.0486	0.783612	0.535367	0.634953	2.26212	0.0504742	0.639239	5.99336	0.000294855	0.106559	5.68579	5.31689e-05	0.00933442	0.147631	0.000156861	0.00332538	0.637583	0.259734	0.452654	5.6865	6.50144	6.12309	6.19771	GO:0008150	biological_process	GO:0000004	No GO term
Mtr.29768.1.S1_at		hypothetical protein predicted by Glimmer/Critica	4.0373	0.331622	0.00943841	0.121422	2.63398	0.0197335	0.531362	5.93667	0.000227186	0.0945914	6.25322	2.10075e-05	0.00536887	0.598629	0.187668	0.308443	0.322139	0.00804282	0.0846751	3.07039	4.37851	3.16993	3.41954	GO:0042545	cell wall modification	GO:0030599	pectinesterase activity
Mtr.21156.1.S1_at		RNA polymerase-associated protein RTF1 homolog	3.5824	0.640239	0.192702	0.465478	0.585217	0.121968	0.729999	5.42234	0.000107975	0.0722124	2.15941	0.0112405	0.183532	1.39162	0.328248	0.407783	0.353698	0.00613685	0.0714432	4.24793	5.74953	4.45286	4.77083	biological_process	GO:0003674	molecular_function	KOG: Paf1/RNA polymerase II complex, RTF1 component (involved in regulation of TATA box-binding protein)
Mtr.39530.1.S1_at		UPF0717 protein At5g11950	2.1108	0.432007	0.0195564	0.180242	1.00801	0.980543	0.911084	5.10979	0.00013075	0.0789612	2.98249	0.000808686	0.0459901	0.65274	0.204508	0.322928	0.688494	0.263966	0.455044	4.41954	8.43212	6.9507	7.20163	GO:0008150	biological_process	GO:0003674	molecular_function
Mtr.29264.1.S1_at		Oligopeptide transporter 5 Short=AtOPT5;	3.206	0.399414	0.0107375	0.13083	1.25627	0.481279	0.846724	4.97773	0.000128187	0.0784456	3.39424	0.000251895	0.0233797	0.786866	0.459743	0.475383	0.508818	0.0490639	0.23335	4.51728	5.58195	4.82273	4.7761	GO:0006857	oligopeptide transport	GO:0015198	oligopeptide transporter activity	KOG: Sexual differentiation process protein ISP4
Mtr.11778.1.S1_at		expressed protein	6.834	1.21378	0.669053	0.67635	2.29732	0.0805962	0.680726	4.93859	0.00259281	0.294288	5.04913	0.000436962	0.0325999	0.0588151	1.13954e-05	0.000622912	1.23465	0.642078	0.612095	7.92184	7.95652	8.27659	8.08587	GO:0000004	No GO term	GO:0005515 GO:0008270	protein binding	KOG: Predicted E3 ubiquitin ligase
Mtr.7553.1.S1_at		acetyltransferase, GNAT family	2.8769	0.301485	0.00147892	0.0423087	1.91049	0.0540834	0.648774	4.63542	0.000167068	0.087775	4.28045	3.62337e-05	0.00748115	0.309644	0.00176631	0.0173918	1.20959	0.548729	0.579942	7.3156	6.6865	6.19377	6.35755	GO:0008152	metabolic process	GO:0008080	N-acetyltransferase activity
Mtr.28125.1.S1_at		hypothetical protein predicted by Glimmer/Critica	3.9622	0.204889	0.00169677	0.046056	1.91056	0.141366	0.743888	4.31001	0.00314209	0.315565	4.0778	0.0008675	0.0481897	1.6686	0.238555	0.348728	0.355215	0.0252506	0.16827	3.48543	9.84486	8.85425	9.7127	GO:0000004	No GO term	GO:0000004	No GO term
Mtr.3516.1.S1_at		amino acid permease family protein	4.6153	0.312609	0.0126405	0.143033	1.82308	0.164982	0.759303	4.02148	0.00403112	0.34095	3.77393	0.00123955	0.0589044	0.38116	0.0330792	0.115242	1.14472	0.747192	0.644528	7.97613	7.91349	6.77083	6.97613	GO:0009624 GO:0006810	response to nematode	GO:0015171 GO:0015174 GO:0015326	amino acid transporter activity	KOG: Amino acid transporters
Mtr.37464.1.S1_at		hypothetical protein predicted by Glimmer/Critica	9.5115	1.30438	0.470128	0.611273	1.82788	0.113031	0.723513	3.84466	0.00185877	0.26494	3.66891	0.000458326	0.0337017	0.26335	0.00199654	0.0189042	0.414246	0.0264331	0.172379	13.3058	12.617	10.0422	11.0876	GO:0000004	No GO term	GO:0000004	No GO term
Mtr.31151.1.S1_at		hypothetical protein predicted by Glimmer/Critica	3.4964	0.50866	0.0914181	0.358432	1.85953	0.118727	0.728074	3.81339	0.00273664	0.300489	3.69098	0.000654789	0.041146	0.583213	0.170932	0.293652	0.47537	0.0657982	0.266584	4.1375	3.64386	4.12928	4.07895	GO:0008150	biological_process	GO:0003674	molecular_function
Mtr.41191.1.S1_at		hypothetical protein predicted by Glimmer/Critica	2.8541	0.652491	0.0936894	0.362746	0.886634	0.621631	0.87256	3.53565	8.54658e-05	0.0647526	2.14195	0.00135828	0.0618131	1.04069	0.869593	0.620196	0.469778	0.0063069	0.0727772	6.10643	7.34341	7.09908	6.54689	GO:0000004	No GO term	GO:0000004	No GO term
Mtr.17598.1.S1_at		expressed protein	2.568	0.630668	0.0875599	0.352219	1.13358	0.626652	0.874018	2.88609	0.000747707	0.169053	2.20381	0.0015814	0.0670868	0.763705	0.302372	0.391645	0.634616	0.0915323	0.307317	6.75489	5.39575	5.04876	5.06178	GO:0008150	biological_process	GO:0003674	molecular_function
Mtr.38571.1.S1_at		Probable cyclic nucleotide-gated ion channel 6 Short=AtCNGC6; AltName: Full=Cyclic nucleotide- and calmodulin-regulated ion channel 6;	1.6632	0.830008	0.214283	0.481255	0.827321	0.206812	0.775066	2.01745	0.000188883	0.0892703	1.40707	0.0106288	0.178266	0.803233	0.147974	0.271704	0.898671	0.46875	0.550686	6.88509	7.99435	8.34607	7.71699	ion transport	GO:0005516	calmodulin binding	KOG: K+-channel ERG and related proteins, contain PAS/PAC sensor domain
