# Supplementary material for: Cell- and Tissue-Specific Transcriptome Analyses of Medicago truncatula Root Nodules
Source: PLoS One. 2013 May 29;8(5):e64377. doi: 10.1371/journal.pone.0064377 (PMC3667139; doi:10.1371/journal.pone.0064377)
Supplement: Table S6 — Genes showing enriched expression specifically in the infected cells of the fixation. (XLS) [file pone.0064377.s007.xls]

## Sheet: Erik_all_comparisons_3prime
Table S6. Genes showing enriched expression specifically in the infected cells of the fixation. Column A: Medicago GeneChip Id; Column B: gene name; Column C: Gene Annotation; Column D: Mean expression value (log2) in all LCM samples; Column E-V: fold enrichment for each LCM cell/tissue including p and q (corrected for multiple testing) statistics; Column E-G = Meristem, H-J = distal infection zo…
Medicago GeneChip ID	Gene	Annotation	A Mean	Meristem enrichment factor	p value	q value	Distal infection zone enrichment factor	p value	q value	Proximal infection zone enrichment factor	p value	q value	Infection zone enrichment factor	p value	q value	Infected cell enrichment factor	p value	q value	Uninfected cell enrichment factor	p value	q value	Root 0d log2	Nod4d log2	Nod10d log2	Nod14d log2	BiolFunction GO ID	GO term	MolecFunct GO ID	GO term	Gene function
Mtr.42075.1.S1_at		Abscisic acid 8'-hydroxylase 4 Short=ABA 8'-hydroxylase 4; EC=1.14.13.93; AltName: Full=Cytochrome P450 707A4;	2.8559	0.639068	0.199767	0.470708	0.788018	0.486548	0.84775	1.32307	0.414977	0.823816	1.0282	0.92012	0.810156	2.75114	0.00830666	0.0481607	0.545535	0.0893737	0.303955	4.08746	3.62059	3.59694	4.08746	GO:0000004	No GO term	GO:0010295	(+)-abscisic acid 8'-hydroxylase activity	KOG: Cytochrome P450 CYP4/CYP19/CYP26 subfamilies
Mtr.30289.1.S1_at		12-oxophytodienoate reductase 1 EC=1.3.1.42; AltName: Full=12-oxophytodienoate-10,11-reductase 1; Short=OPDA-reductase 1; AltName: Full=LeOPR1;	5.8951	0.13267	0.0855982	0.349484	0.472539	0.505413	0.852553	2.97619	0.336491	0.812245	1.25526	0.803391	0.788241	166.732	0.00029586	0.00509009	0.0321447	0.00678323	0.0762615	3.15381	6.01123	8.60288	10.2732	GO:0009695	jasmonic acid biosynthetic process	GO:0016629	12-oxophytodienoate reductase activity	KOG: NADH:flavin oxidoreductase/12-oxophytodienoate reductase
Mtr.33288.1.S1_s_at		phosphatidylinositol-4-phosphate 5-kinase family protein	2.4237	0.905618	0.716352	0.688972	0.742554	0.283583	0.80087	1.01692	0.950866	0.89608	0.829232	0.405065	0.675145	2.07584	0.0153833	0.0722245	0.704444	0.210169	0.420106	5.04002	5.82782	5.96578	5.10434	GO:0044267	cellular protein metabolic process	GO:0016308 GO:0008270	1-phosphatidylinositol-4-phosphate 5-kinase activity	KOG: Phosphatidylinositol-4-phosphate 5-kinase and related FYVE finger-containing proteins
Mtr.49473.1.S1_at		aldehyde dehydrogenase	6.4408	0.31188	0.140865	0.419791	0.893359	0.882488	0.902849	0.32186	0.151165	0.737082	0.435641	0.194636	0.553208	14.8856	0.00255711	0.0224833	0.749121	0.705531	0.631775	8.58308	8.14822	9.94193	9.50581	GO:0006800 GO:0006560 GO:0009651	oxygen and reactive oxygen species metabolic process	GO:0003842	1-pyrroline-5-carboxylate dehydrogenase activity	KOG: Aldehyde dehydrogenase
Mtr.897.1.S1_at		expressed protein	6.3079	0.821231	0.651766	0.671679	0.757395	0.525686	0.857268	0.760372	0.531471	0.845093	0.692201	0.30867	0.627541	3.27873	0.0139463	0.0679254	0.644883	0.321164	0.488114	8.6893	9.03177	9.86217	9.8009	GO:0006388	tRNA splicing	GO:0004113 GO:0003972 GO:0051731	2',3'-cyclic-nucleotide 3'-phosphodiesterase activity
Mtr.7540.1.S1_at		PAP-specific phosphatase HAL2-like AltName: Full=3'(2'),5'-bisphosphate nucleotidase; EC=3.1.3.7; AltName: Full=3'(2'),5-bisphosphonucleoside 3'(2')-phosphohydrolase; AltName: Full=DPNPase; AltName: Full=Halotolerance protein;	3.2386	0.870762	0.660372	0.673747	0.697376	0.26106	0.799332	0.89763	0.73134	0.874061	0.731773	0.23423	0.582107	3.26593	0.00157998	0.0160667	0.561732	0.0811229	0.293492	4.08746	3.90689	5.82528	4.57894	GO:0006790	sulfur metabolic process	GO:0008441 GO:0004437	3'(2'),5'-bisphosphate nucleotidase activity
Mtr.35384.1.S1_at		hypothetical protein predicted by Glimmer/Critica	1.9888	0.852389	0.356336	0.564255	0.721235	0.0702518	0.668889	0.878735	0.453125	0.831538	0.73783	0.0421245	0.332274	2.06115	0.000596867	0.00830704	0.898085	0.531566	0.573423	3.926	3.82782	4.14568	4.03562	GO:0006790	sulfur metabolic process	GO:0008441 GO:0004437	3'(2'),5'-bisphosphate nucleotidase activity
Mtr.5647.1.S1_at		Lambda-crystallin homolog	2.1051	0.944904	0.756058	0.699296	0.760122	0.146245	0.746811	0.664397	0.0371972	0.597985	0.634172	0.00698833	0.146244	2.25456	0.000374803	0.00595485	0.929481	0.68883	0.626389	3.62059	3.59694	3.58496	3.73335	GO:0006631	fatty acid metabolic process	GO:0008691	3-hydroxybutyryl-CoA dehydrogenase activity
Mtr.8392.1.S1_at		4-alpha-glucanotransferase	10.3435	0.930115	0.790216	0.708046	0.720115	0.238368	0.789446	0.390294	0.00303884	0.310633	0.429071	0.00145378	0.063915	3.54719	0.000253921	0.00456601	1.07841	0.781649	0.654299	8.95391	9.06743	11.178	10.6502	GO:0005983	starch catabolic process	GO:0004134	4-alpha-glucanotransferase activity
Mtr.40217.1.S1_at		60S ribosomal protein L5-2	2.9573	0.952437	0.874933	0.728526	0.747895	0.354866	0.819326	1.0833	0.796216	0.8803	0.86908	0.58063	0.737385	2.19913	0.0203302	0.0860685	0.589283	0.102479	0.321811	9.89527	11.2826	9.8699	10.2454	GO:0006913	nucleocytoplasmic transport	GO:0008097	5S rRNA binding	KOG: 60S ribosomal protein L5
Mtr.45023.1.S1_at		glycosyltransferase family 14 protein / core-2/I-branching enzyme family protein	2.9355	0.775568	0.293188	0.531806	0.823669	0.418832	0.83414	1.05217	0.830464	0.884778	0.908988	0.623804	0.748848	2.12118	0.0055963	0.0374307	0.701398	0.149126	0.369631	7.75422	8.15178	7.54921	7.42543	GO:0016051	carbohydrate biosynthetic process	GO:0008375 GO:0016757	acetylglucosaminyltransferase activity	KOG: Branching enzyme
Mtr.42850.1.S1_at		Stem 28 kDa glycoprotein AltName: Full=Vegetative storage protein A; Flags: Precursor;	10.6234	0.254383	1.0783e-05	0.00275461	1.01091	0.960161	0.909812	1.06126	0.784612	0.879833	1.04799	0.791843	0.78598	3.82562	1.35322e-05	0.000689512	0.957804	0.842804	0.670514	12.1068	13.0739	12.1213	12.5896	GO:0008150	biological_process	GO:0003993	acid phosphatase activity
Mtr.33677.1.S1_s_at		Nucleotide pyrophosphatase/phosphodiesterase EC=3.-.-.-; Flags: Fragments;	2.7521	0.981027	0.943499	0.742492	0.912207	0.73435	0.886497	0.772059	0.345699	0.813874	0.791582	0.298338	0.621279	2.04768	0.0163868	0.0750351	0.706826	0.211183	0.420682	7.56758	5.40259	7.44045	5.30378	GO:0008150	biological_process	GO:0003993 GO:0004722	acid phosphatase activity	KOG: Purple acid phosphatase
Mtr.47933.1.S1_at		amino acid permease, putative	3.3281	0.647432	0.139176	0.418131	0.901888	0.716032	0.884178	0.80052	0.436833	0.828533	0.804791	0.354669	0.651275	2.66301	0.00304544	0.0251678	0.803358	0.444019	0.539776	8.81378	9.40365	5.90929	6.1918	GO:0015810 GO:0009414 GO:0009651 GO:0015827	aspartate transport	GO:0015172 GO:0015175	acidic amino acid transporter activity	KOG: Amino acid transporters
Mtr.29124.1.S1_at		Villin-2	3.0965	0.643606	0.111321	0.384707	0.718514	0.223872	0.783954	1.0324	0.904276	0.890521	0.819449	0.364208	0.65608	2.60936	0.00217304	0.0200868	0.802718	0.412378	0.527451	7.60214	6.88509	6.91886	6.83162	GO:0007010	cytoskeleton organization and biogenesis	GO:0003779	actin binding
Mtr.40141.1.S1_at	Leghemoglobin 1	Leghemoglobin 1	7.4139	0.317469	0.00743828	0.107406	0.429247	0.0379015	0.599896	0.519241	0.0982273	0.699716	0.367607	0.00481978	0.122655	9.24911	2.33467e-05	0.000937317	1.528	0.272191	0.460535	3.27798	7.52904	12.3806	12.3248	GO:0008150	biological_process	GO:0016291 GO:0016788	acyl-CoA thioesterase activity	KOG: HGG motif-containing thioesterase
Mtr.16658.1.S1_at		adenylate kinase	10.0487	0.486624	0.0369466	0.245547	0.801681	0.493592	0.849774	0.482701	0.0351483	0.591905	0.531031	0.0262595	0.272904	3.38932	0.00145216	0.0152235	1.5668	0.174289	0.391041	12.0257	12.0419	12.5571	12.7064	GO:0009061 GO:0006139 GO:0009117	anaerobic respiration	GO:0004017	adenylate kinase activity	KOG: Adenylate kinase
Mtr.34790.1.S1_at		glutamic pyruvate transaminase (alanine aminotransferase) 2	3.1706	0.857285	0.605564	0.658168	0.632008	0.136581	0.742946	1.00192	0.994852	0.900019	0.737399	0.22046	0.57332	2.81187	0.00289038	0.0243158	0.655127	0.167747	0.385944	3.47249	3.48543	3.49825	3.51096	GO:0009853	photorespiration	GO:0004021	alanine transaminase activity	KOG: Alanine aminotransferase
Mtr.33844.1.S1_s_at		putative allantoinase	3.8391	0.522836	0.126788	0.4035	0.613276	0.241861	0.791464	1.57755	0.27378	0.795535	0.978197	0.947271	0.81476	3.88026	0.00405731	0.0302814	0.509487	0.113417	0.334797	8.98356	9.01653	9.27775	9.15456	GO:0010136	ureide catabolic process	GO:0004038 GO:0016787	allantoinase activity	KOG: Dihydroorotase and related enzymes
Mtr.26473.1.S1_at		isoamylase, putative / starch debranching enzyme, putative	4.4462	0.387343	0.0917205	0.359077	0.759178	0.608676	0.871216	0.332039	0.0535504	0.634603	0.399045	0.0493653	0.353928	6.02193	0.00381463	0.0291085	1.70073	0.329373	0.491229	6.60288	7.63154	8.06717	8.40854	GO:0005975 GO:0010021	carbohydrate metabolic process	GO:0004556 GO:0019156	alpha-amylase activity
Mtr.11554.1.S1_at		Alpha-amylase type A isozyme EC=3.2.1.1; AltName: Full=1,4-alpha-D-glucan glucanohydrolase; AltName: Full=AMY1; AltName: Full=Low pI alpha-amylase; Flags: Precursor;	3.5203	0.469726	0.0299441	0.222226	0.960057	0.89896	0.904273	0.690253	0.258332	0.789085	0.760099	0.303831	0.625194	3.45347	0.0013043	0.0141006	0.930239	0.821884	0.665539	6.2075	5.25927	10.1021	9.6489	GO:0005975 GO:0005980	carbohydrate metabolic process	GO:0004556	alpha-amylase activity	KOG: Alpha-amylase
Mtr.42487.1.S1_at		glycosyl hydrolase family 38 (alpha-mannosidase)	3.5997	0.505959	0.0452385	0.269154	0.63841	0.171079	0.76112	1.19879	0.570204	0.852247	0.836683	0.495111	0.709931	5.45342	6.51727e-05	0.00188931	0.47356	0.0300011	0.184161	8.35535	9.04166	8.3936	8.02403	GO:0005975 GO:0006013	carbohydrate metabolic process	GO:0004559	alpha-mannosidase activity	KOG: Glycosyl hydrolase, family 38 - alpha-mannosidase
Mtr.43157.1.S1_at		alternative oxidase 2, mitochondrial (AOX2)	8.9549	0.155054	0.0031559	0.0658649	0.470711	0.177409	0.764557	0.546412	0.274214	0.795609	0.404436	0.0546869	0.368208	13.6258	0.000181383	0.00367429	1.84027	0.27002	0.459203	7.38974	5.43962	11.5127	11.7906	GO:0009409 GO:0045333	response to cold	GO:0009916	alternative oxidase activity
Mtr.43158.1.S1_s_at		alternative oxidase 1a, mitochondrial (AOX1A)	3.5921	0.519525	0.0773517	0.33633	0.560122	0.114049	0.724735	1.35582	0.392354	0.820769	0.832382	0.525495	0.721	3.47706	0.00253482	0.0223312	0.728949	0.374796	0.511111	6.05745	4.85798	11.2855	11.2005	GO:0009409 GO:0045333	response to cold	GO:0009916	alternative oxidase activity
Mtr.1706.1.S1_at		Ammonium transporter 1 member 1 Short=AtAMT1;1; Flags: Precursor;	3.3226	0.685716	0.164056	0.442411	0.908084	0.713867	0.884178	0.978912	0.935262	0.894163	0.924513	0.714688	0.771268	2.49774	0.00285302	0.0241213	0.656809	0.123816	0.34536	3.56071	3.51096	3.70044	3.65535	GO:0015696	ammonium transport	GO:0008519	ammonium transporter activity	KOG: Ammonia permease
Mtr.44593.1.S1_at		AMP-dependent synthetase and ligase family protein	7.4219	0.500499	0.169141	0.446842	0.651539	0.385552	0.826237	0.891416	0.813775	0.882876	0.696114	0.369313	0.658535	3.42802	0.0211428	0.0882135	1.00353	0.994227	0.704834	9.35711	8.97499	10.9186	10.1964	GO:0008152	metabolic process	GO:0016208	AMP binding	KOG: Acyl-CoA synthetase
Mtr.19483.1.S1_s_at		AMP deaminase	2.9046	0.720107	0.298153	0.534109	0.915472	0.775948	0.891292	0.513965	0.0449883	0.615818	0.60495	0.0613515	0.383912	2.80918	0.00396033	0.0298004	1.05062	0.873455	0.677849	8.56605	8.82941	9.19525	8.80574	GO:0009793	embryonic development (sensu Magnoliophyta)	GO:0003876	AMP deaminase activity	KOG: Adenosine monophosphate deaminase
Mtr.41273.1.S1_at		Boron transporter-like protein 2	3.2501	0.467614	0.0200705	0.182606	0.495277	0.0296247	0.565657	0.73043	0.300211	0.803081	0.507713	0.0123802	0.192397	4.48276	0.000117828	0.00279258	1.31868	0.359682	0.505492	4.75489	5.926	6.50144	6.37504	GO:0006820	anion transport	GO:0015380	anion exchanger activity	KOG: Na+-independent Cl/HCO3 exchanger AE1 and related transporters (SLC4 family)
Mtr.44063.1.S1_at		Putative boron transporter 2	5.1761	0.693552	0.426465	0.59414	0.589609	0.256208	0.79774	1.02847	0.950829	0.89608	0.716426	0.37597	0.66101	3.29398	0.01755	0.0784289	0.721843	0.477763	0.554179	10.6452	8.95361	8.1634	8.25314	GO:0006820	anion transport	GO:0015380	anion exchanger activity	KOG: Na+-independent Cl/HCO3 exchanger AE1 and related transporters (SLC4 family)
Mtr.3624.1.S1_at		MATE efflux family protein	6.1539	0.0832344	0.00288351	0.0628623	0.784395	0.734119	0.886497	2.33186	0.246131	0.784357	1.49563	0.493057	0.709552	25.8878	0.000308083	0.00521903	0.253726	0.0692826	0.272862	3.80735	5.83289	10.2535	9.55401	GO:0006855	multidrug transport	GO:0015297 GO:0015238	antiporter activity	KOG: Uncharacterized membrane protein, predicted efflux pump
Mtr.49406.1.S1_at		Protein TRANSPARENT TESTA 12	6.1705	0.407398	0.0941882	0.363426	0.400279	0.0884583	0.694249	0.474978	0.15931	0.742714	0.330641	0.0164537	0.219821	10.0338	0.000342148	0.00558562	1.28671	0.623534	0.60608	3.27798	4.79701	11.4051	11.0841	GO:0006855	multidrug transport	GO:0015297 GO:0005215	antiporter activity	KOG: Uncharacterized membrane protein, predicted efflux pump
Mtr.42128.1.S1_at		ADP-ribosylation factor GTPase-activating protein AGD3 AltName: Full=Protein ARF-GAP DOMAIN 3; Short=AtAGD3; AltName: Full=Protein VASCULAR NETWORK 3; AltName: Full=Protein SCARFACE;	8.2561	0.358105	0.00404957	0.076301	0.567256	0.0815533	0.68253	0.794004	0.459628	0.832679	0.587581	0.0486952	0.351953	3.82836	0.000479722	0.00711798	1.61948	0.133307	0.35459	9.33226	9.13622	10.8147	10.5143	GO:0009733 GO:0009965 GO:0010051 GO:0010087	response to auxin stimulus	GO:0008060 GO:0035091	ARF GTPase activator activity	KOG: Putative GTPase activating proteins (GAPs)
Mtr.30016.1.S1_at		Putative isoaspartyl peptidase/L-asparaginase 4 EC=3.4.19.5; AltName: Full=L-asparagine amidohydrolase 4; Contains: RecName: Full=Putative isoaspartyl peptidase/L-asparaginase 4 subunit alpha; Contains: RecName: Full=Putative isoaspartyl peptidase/L-asparaginase 4 subunit beta; Flags: Precursor;	5.3364	0.193026	0.0154348	0.158948	0.527064	0.305137	0.806685	0.545848	0.331452	0.811087	0.435803	0.112214	0.468372	22.8277	0.000104654	0.00257729	0.788837	0.699761	0.629866	6.03562	6.47249	9.71853	9.31379	GO:0006516	glycoprotein catabolic process	GO:0004067	asparaginase activity
Mtr.11576.1.S1_at		Putative isoaspartyl peptidase/L-asparaginase 4 EC=3.4.19.5; AltName: Full=L-asparagine amidohydrolase 4; Contains: RecName: Full=Putative isoaspartyl peptidase/L-asparaginase 4 subunit alpha; Contains: RecName: Full=Putative isoaspartyl peptidase/L-asparaginase 4 subunit beta; Flags: Precursor;	4.0673	0.326318	0.0143311	0.152759	0.722028	0.434143	0.837673	0.67133	0.341003	0.813002	0.617059	0.164988	0.528213	7.82896	0.000128929	0.00297447	0.807541	0.605624	0.600155	5.6837	5.8679	8.02956	7.67384	GO:0006516	glycoprotein catabolic process	GO:0004067	asparaginase activity
Mtr.7558.1.S1_at		hypothetical protein predicted by Glimmer/Critica	3.5389	0.274894	0.0292517	0.220435	0.363722	0.0787804	0.679151	0.184299	0.00648136	0.396797	0.165017	0.000893328	0.0490725	35.3205	7.14721e-06	0.000472358	1.53644	0.436057	0.536594	5.79442	4.10434	7.36194	6.64097	GO:0009646 GO:0043617	response to absence of light	GO:0004066	asparagine synthase (glutamine-hydrolyzing) activity
Mtr.5091.1.S1_at		Aspartate aminotransferase 1 EC=2.6.1.1; AltName: Full=Transaminase A;	2.5555	0.752009	0.352427	0.562982	0.584065	0.0900477	0.697493	0.94646	0.855526	0.886983	0.673559	0.123787	0.483805	2.42254	0.00923238	0.0514968	0.992984	0.981404	0.701984	3.76553	3.71149	3.87774	3.94486	GO:0006807 GO:0010150	nitrogen compound metabolic process	GO:0004069	aspartate transaminase activity
Mtr.9317.1.S1_at		Protein kinase APK1A, chloroplastic EC=2.7.11.1; Flags: Precursor;	8.7532	0.249365	0.0294387	0.220929	0.667372	0.494828	0.850261	1.16889	0.790867	0.88016	0.847412	0.730617	0.774993	14.7462	0.000296695	0.00509986	0.348612	0.0880044	0.302533	9.77396	9.16063	10.7688	10.8908	GO:0006468 GO:0007169	protein amino acid phosphorylation	GO:0005524 GO:0004674	ATP binding
Mtr.3724.1.S1_at		ATPase subunit 1	9.5678	0.131428	0.000497698	0.0223938	0.561156	0.229457	0.785356	0.41615	0.0765215	0.673111	0.379218	0.0209638	0.247093	12.0528	6.96964e-05	0.00198959	2.70328	0.0475162	0.230368	3.6893	4.71149	12.3192	11.8731	GO:0006979	response to oxidative stress	GO:0005524 GO:0016820 GO:0046933 GO:0046961	ATP binding	KOG: F0F1-type ATP synthase, alpha subunit
Mtr.2662.1.S1_at		ATPase subunit 1	5.9794	0.233593	0.0160468	0.162093	0.612501	0.375817	0.824456	0.562216	0.300512	0.803346	0.491293	0.125708	0.486234	7.22335	0.00216621	0.0200515	1.72104	0.328059	0.490673	6.81634	7.14771	7.66888	7.54071	GO:0006979	response to oxidative stress	GO:0005524 GO:0016820 GO:0046933 GO:0046961	ATP binding	KOG: F0F1-type ATP synthase, alpha subunit
Mtr.2532.1.S1_at		Putative serine/threonine-protein kinase At1g54610 EC=2.7.11.1;	3.1177	0.377501	0.0450933	0.268702	0.552478	0.203331	0.773778	0.515314	0.157863	0.742193	0.432771	0.0360853	0.312042	6.83384	0.000599784	0.00833716	1.36154	0.499763	0.562262	5.61765	6.28355	7.28817	6.88509	GO:0006499 GO:0006468	N-terminal protein myristoylation	GO:0005524 GO:0004672	ATP binding	KOG: Cdc2-related protein kinase
Mtr.11171.1.S1_at		leucine-rich repeat transmembrane protein kinase, putative	5.1514	0.276055	0.0799178	0.340565	0.73602	0.661401	0.877877	0.586672	0.448943	0.830857	0.57129	0.33325	0.641224	5.98761	0.0195466	0.0839089	1.40109	0.63009	0.60851	7.74079	8.4733	7.732	8.01625	GO:0006468 GO:0007169	protein amino acid phosphorylation	GO:0005524 GO:0016301 GO:0004674	ATP binding	KOG: Serine/threonine protein kinase
Mtr.18210.1.S1_at		ligase I, DNA, ATP-dependent	3.2201	0.386865	0.0531862	0.288976	0.606607	0.287148	0.802606	0.830868	0.688369	0.867495	0.633325	0.235744	0.583334	5.77255	0.00146839	0.0153211	0.888451	0.797618	0.658427	7.1918	6.10643	7.28633	7.41109	GO:0006310 GO:0006281 GO:0006260	DNA recombination	GO:0005524 GO:0003910	ATP binding	KOG: ATP-dependent DNA ligase I
Mtr.36458.1.S1_at		Putative disease resistance RPP13-like protein 1	3.3191	0.434058	0.0658416	0.317163	0.714009	0.436153	0.837783	1.23353	0.625407	0.860421	0.918833	0.808869	0.788839	4.82564	0.00192615	0.018425	0.542053	0.166229	0.385007	3.20163	3.01792	3.16993	3.08746	GO:0006952	defense response	GO:0005524 GO:0005515	ATP binding	KOG: Apoptotic ATPase
Mtr.46106.1.S1_at		hypothetical protein	3.5107	0.554424	0.157069	0.435295	0.62149	0.248419	0.794797	0.970341	0.940438	0.894848	0.713793	0.313708	0.630103	4.79738	0.00122453	0.0134877	0.623441	0.251414	0.446969	3.39232	3.15381	3.27798	3.18587	GO:0000004	No GO term	GO:0005524	ATP binding
Mtr.16248.1.S1_at		Putative disease resistance RPP13-like protein 1	3.7317	0.597471	0.114577	0.389127	0.684376	0.236497	0.788843	0.894566	0.722316	0.872408	0.721004	0.212313	0.566801	4.57564	0.000167782	0.00348025	0.597481	0.114588	0.335907	4.2854	4.03562	4.24793	4.10434	GO:0006952	defense response	GO:0005524 GO:0005515	ATP binding	KOG: Apoptotic ATPase
Mtr.44054.1.S1_at		expressed protein	7.424	0.223138	0.000856541	0.030638	0.876302	0.721149	0.885059	0.875328	0.71891	0.872272	0.837947	0.559748	0.73104	3.69881	0.00254531	0.0223999	1.57957	0.226989	0.431536	9.38586	8.79279	9.45389	9.41743	GO:0000004	No GO term	GO:0005524 GO:0005515 GO:0004765 GO:0008270	ATP binding	KOG: Predicted E3 ubiquitin ligase
Mtr.12163.1.S1_at		Probable serine/threonine-protein kinase GCN2 EC=2.7.11.1;	2.4056	0.825674	0.450915	0.604245	0.69251	0.158112	0.753313	0.736384	0.23513	0.779865	0.638293	0.0418583	0.331724	3.54156	0.000121042	0.00283984	0.670605	0.126994	0.348334	3.71149	3.6893	3.80735	3.81762	GO:0006468	protein amino acid phosphorylation	GO:0005524 GO:0004672	ATP binding	KOG: eIF-2alpha kinase GCN2
Mtr.50931.1.S1_s_at		Probable inactive receptor kinase At2g26730 Flags: Precursor;	2.4157	0.665093	0.127214	0.404032	0.722843	0.218403	0.780329	0.753368	0.280001	0.797657	0.666859	0.0681594	0.398881	3.49415	0.00016552	0.00343679	0.790178	0.366154	0.508037	6.54535	5.27053	7.07468	6.7046	GO:0006468 GO:0007169	protein amino acid phosphorylation	GO:0005524 GO:0016301 GO:0004674	ATP binding	KOG: Serine/threonine protein kinase
Mtr.50538.1.S1_at		disease resistance protein (TIR-NBS-LRR class), putative	2.8846	0.548038	0.104683	0.376427	0.775765	0.477475	0.846166	1.36707	0.38374	0.818183	1.03995	0.892343	0.806321	3.44144	0.00286346	0.0241585	0.499952	0.0649768	0.265388	3.05311	2.8679	2.926	2.98185	GO:0006952	defense response	GO:0005524 GO:0005515 GO:0004888	ATP binding
Mtr.2441.1.S1_at		leucine-rich repeat transmembrane protein kinase, putative	2.0166	0.768247	0.26477	0.515578	0.820643	0.398841	0.829904	0.70317	0.142469	0.730763	0.693122	0.0670672	0.396392	3.23613	0.000110013	0.00267155	0.697042	0.133482	0.354788	4.95884	4.69488	4.94486	4.79701	GO:0010075 GO:0048229 GO:0048437 GO:0048653 GO:0010480	regulation of meristem size	GO:0005524 GO:0004674	ATP binding	KOG: Serine/threonine protein kinase
Mtr.5281.1.S1_at		katanin 1 (KTN1)	2.4294	0.851863	0.546181	0.63887	0.821986	0.461926	0.843573	0.721598	0.227937	0.777109	0.705949	0.121037	0.479982	2.809	0.00117513	0.0130918	0.704562	0.197267	0.409946	8.12877	8.21043	7.87036	7.87836	GO:0000226 GO:0009825 GO:0009832 GO:0010091 GO:0043622	microtubule cytoskeleton organization and biogenesis	GO:0005524 GO:0000166 GO:0017111	ATP binding	KOG: AAA+-type ATPase
Mtr.5767.1.S1_at		Receptor-like protein kinase 5 EC=2.7.11.1; Flags: Precursor;	2.3662	0.581232	0.0202409	0.18289	0.922117	0.704007	0.882868	0.777382	0.247541	0.78463	0.800966	0.213611	0.567902	2.48906	0.000543055	0.00777302	0.96426	0.864338	0.675935	4.1127	4.30743	4.06178	4.15381	GO:0006468 GO:0007169	protein amino acid phosphorylation	GO:0005524 GO:0016301 GO:0004674	ATP binding	KOG: FOG: Leucine rich repeat
Mtr.25540.1.S1_at		tRNA synthetase class II (G, H, P and S) family protein	2.5912	0.937893	0.811774	0.713366	0.751537	0.297163	0.805668	0.839624	0.518743	0.843026	0.735682	0.175497	0.537892	2.48129	0.00360062	0.0280268	0.680981	0.166739	0.385448	5.7761	5.50462	5.46597	5.82018	GO:0006418	tRNA aminoacylation for protein translation	GO:0005524 GO:0004812	ATP binding	KOG: Prolyl-tRNA synthetase
Mtr.32792.1.S1_at		ATPase WRNIP1 AltName: Full=Werner helicase-interacting protein 1;	2.7122	0.844381	0.494035	0.620345	0.936458	0.789306	0.893258	0.802951	0.377421	0.817755	0.826897	0.349904	0.649095	2.4033	0.00238956	0.0214613	0.655355	0.100071	0.318558	3.98185	4.32193	4.71149	4.80219	GO:0000004	No GO term	GO:0005524	ATP binding
Mtr.48346.1.S1_at		TMV resistance protein N	2.8825	0.747886	0.235955	0.496852	0.841611	0.475081	0.845423	0.907918	0.687332	0.867442	0.835806	0.365397	0.656732	2.29077	0.00301399	0.0249917	0.76388	0.270297	0.459346	4.16189	4.26303	4.07039	4.2854	GO:0006952	defense response	GO:0005524 GO:0005515 GO:0004888	ATP binding
Mtr.9534.1.S1_at		Chaperone protein dnaJ	2.9667	0.844549	0.518428	0.628975	0.910061	0.717383	0.884539	0.728384	0.233667	0.779864	0.760245	0.208372	0.563929	2.2746	0.00565979	0.037664	0.785307	0.359062	0.505215	5.83542	6.01123	6.15785	5.66391	GO:0006457	protein folding	GO:0005524 GO:0051082 GO:0031072	ATP binding	KOG: Molecular chaperone (DnaJ superfamily)
Mtr.20480.1.S1_at		AAA-type ATPase family protein	2.7623	0.613355	0.149866	0.428611	0.975208	0.938943	0.907952	0.774271	0.439607	0.828839	0.829202	0.487489	0.707592	2.26656	0.0224782	0.0917287	0.952646	0.88236	0.679945	3.51096	3.18587	3.29278	3.27798	GO:0000004	No GO term	GO:0005524 GO:0000166 GO:0017111	ATP binding	KOG: AAA+-type ATPase
Mtr.33193.1.S1_at		hypothetical protein predicted by Glimmer/Critica	2.4835	0.829524	0.550789	0.640072	0.872088	0.661336	0.877877	0.795725	0.467085	0.834916	0.783819	0.34535	0.647026	2.2651	0.0173018	0.0775913	0.766939	0.399824	0.521823	3.6893	3.54844	3.7866	3.80735	GO:0006468 GO:0007169	protein amino acid phosphorylation	GO:0005524 GO:0004674	ATP binding
Mtr.6566.1.S1_at		leucine-rich repeat transmembrane protein kinase, putative	2.7657	0.746744	0.263546	0.51472	0.941082	0.812483	0.896231	0.913526	0.724151	0.872838	0.904133	0.630684	0.750797	2.26088	0.00535261	0.0362587	0.688973	0.15897	0.378484	4.43962	4.93074	4.76553	4.75489	GO:0006468 GO:0007169	protein amino acid phosphorylation	GO:0005524 GO:0004672 GO:0004674	ATP binding
Mtr.51578.1.S1_at		Putative disease resistance protein RGA1 AltName: Full=RGA3-blb;	2.2357	0.801695	0.507147	0.624645	0.854722	0.636352	0.874869	1.11231	0.748037	0.874955	0.966867	0.900739	0.807374	2.23143	0.0259078	0.0996758	0.587974	0.123089	0.344416	3.43296	3.29278	3.24793	3.33628	GO:0006952	defense response	GO:0005524 GO:0005515	ATP binding	KOG: Apoptotic ATPase
Mtr.10252.1.S1_at		TMV resistance protein N	2.6591	0.603325	0.099582	0.370337	0.815958	0.490994	0.848926	1.08029	0.792308	0.88016	0.919333	0.725678	0.773623	2.1705	0.0166152	0.0756459	0.866323	0.625655	0.60679	3.65535	3.57289	3.74416	3.90689	GO:0006952	defense response	GO:0005524 GO:0005515 GO:0004888	ATP binding
Mtr.16072.1.S1_at		Putative disease resistance protein RGA1 AltName: Full=RGA3-blb;	3.485	0.739629	0.200937	0.471543	0.771729	0.268522	0.799678	0.815643	0.38054	0.817755	0.734474	0.114292	0.470947	2.12399	0.00439248	0.0319559	1.01128	0.961017	0.697567	3.23266	3.15381	3.30743	3.24793	GO:0006952	defense response	GO:0005524 GO:0005515	ATP binding	KOG: Apoptotic ATPase
Mtr.49450.1.S1_at		Vacuolar protein sorting-associating protein 4B	3.3024	0.584356	0.070521	0.324681	1.00235	0.993337	0.911751	0.988375	0.966797	0.897166	0.993788	0.978325	0.819257	2.07211	0.0184658	0.0808256	0.833622	0.520024	0.569236	5.55152	4.62059	4.53605	4.86295	GO:0000004	No GO term	GO:0005524	ATP binding	KOG: AAA+-type ATPase
Mtr.17493.1.S1_at		vacuolar proton ATPase, putative	3.3127	0.595827	0.148963	0.427548	0.685097	0.284138	0.80087	1.04057	0.908591	0.891016	0.798025	0.429798	0.685199	3.22277	0.00359552	0.0280068	0.73051	0.371025	0.509689	6.75889	6.2891	5.73606	5.77083	GO:0045045	secretory pathway	GO:0016887	ATPase activity	KOG: Vacuolar H+-ATPase V0 sector, subunit a
Mtr.21909.1.S1_at		similar to AFG3-like protein 2 (Paraplegin-like protein)	3.1169	0.592158	0.0485507	0.277004	0.807666	0.39577	0.828716	1.02784	0.912022	0.891599	0.883295	0.543303	0.726321	2.45509	0.00219155	0.0201969	0.828582	0.453511	0.544232	4.20945	3.80735	4.16189	4.15381	GO:0006508 GO:0030163	proteolysis	GO:0016887	ATPase activity	KOG: AAA+-type ATPase containing the peptidase M41 domain
Mtr.33177.1.S1_at		CHD3-type chromatin-remodeling factor PICKLE EC=3.6.1.-; AltName: Full=Protein GYMNOS;	3.1408	0.672479	0.0736341	0.329885	1.00445	0.983148	0.91118	0.799586	0.295775	0.800602	0.864028	0.399671	0.673375	2.38857	0.000721124	0.00939846	0.775161	0.236292	0.437365	4.96809	5.15381	5.1416	4.96347	GO:0008283 GO:0016568 GO:0016481 GO:0009733 GO:0009739 GO:0009788 GO:0048364 GO:0048527	cell proliferation	GO:0016887 GO:0003677 GO:0003678	ATPase activity	KOG: Predicted helicase
Mtr.3422.1.S1_at		Putative cadmium/zinc-transporting ATPase HMA1, chloroplastic EC=3.6.3.3; EC=3.6.3.5; Flags: Precursor;	7.3244	0.692038	0.252276	0.507673	0.556952	0.0776231	0.678917	1.02948	0.926397	0.893168	0.690173	0.162404	0.52513	2.37416	0.0134118	0.0660876	1.06151	0.849554	0.671907	8.71253	8.46107	8.97757	8.91139	GO:0006878 GO:0009642	copper ion homeostasis	GO:0016887	ATPase activity	KOG: Cation transport ATPase
Mtr.41464.1.S1_at		Cell division control protein 48 homolog B Short=AtCDC48b;	2.2196	0.818185	0.428984	0.594926	0.744361	0.250154	0.794797	0.978801	0.93199	0.893877	0.80969	0.311437	0.629261	2.19015	0.00616111	0.039806	0.765945	0.297043	0.475664	5.56986	6.67807	7.01123	6.32373	GO:0006508	proteolysis	GO:0016887	ATPase activity	KOG: AAA+-type ATPase
Mtr.37349.1.S1_at		Putative phospholipid-transporting ATPase 4 EC=3.6.3.1; AltName: Full=Aminophospholipid flippase 4;	3.8807	0.484238	0.0268559	0.211323	0.804774	0.47447	0.845423	0.570741	0.0773698	0.673768	0.595309	0.0484202	0.351317	4.02051	0.000271683	0.0047806	1.11827	0.711058	0.633275	3.45943	3.30743	3.41954	3.24793	GO:0006812 GO:0008152 GO:0006810	cation transport	GO:0015662	ATPase activity, coupled to transmembrane movement of ions, phosphorylative mechanism
Mtr.42407.1.S1_at		similar to Potential phospholipid-transporting ATPase VA (P-locus fat-associated ATPase)	2.178	0.799845	0.52569	0.631697	0.960528	0.908299	0.905103	0.737093	0.388801	0.820758	0.794368	0.424883	0.683411	2.37177	0.0237042	0.0946884	0.744541	0.404251	0.523588	3.7866	4.1127	3.96347	4.2555	GO:0006812 GO:0008152 GO:0006810	cation transport	GO:0015662	ATPase activity, coupled to transmembrane movement of ions, phosphorylative mechanism	KOG: P-type ATPase
Mtr.18449.1.S1_at		Multidrug resistance protein 9 AltName: Full=P-glycoprotein 9;	2.6005	0.65523	0.142731	0.421785	0.712227	0.233539	0.786846	0.916649	0.754716	0.876027	0.752572	0.222214	0.574382	2.89479	0.00141744	0.0149443	0.807546	0.446571	0.541042	3.01792	3.07039	3.03562	3.15381	GO:0006810	transport	GO:0042626	ATPase activity, coupled to transmembrane movement of substances	KOG: Multidrug/pheromone exporter, ABC superfamily
Mtr.6980.1.S1_at		Multidrug resistance-associated protein 13 EC=3.6.3.44; AltName: Full=Glutathione S-conjugate-transporting ATPase 13; AltName: Full=ATP-energized glutathione S-conjugate pump 13;	3.1741	0.80749	0.476419	0.613434	1.04908	0.872197	0.900846	0.915447	0.767013	0.877838	0.973409	0.91174	0.808538	2.3205	0.0114124	0.0593706	0.555697	0.0628884	0.261964	4.08746	4.93074	4.90207	4.40599	GO:0006810	transport	GO:0042626	ATPase activity, coupled to transmembrane movement of substances	KOG: Multidrug resistance-associated protein/mitoxantrone resistance protein, ABC superfamily
Mtr.6786.1.S1_at		Probable ATP-dependent RNA helicase DDX17 EC=3.6.1.-; AltName: Full=DEAD box protein 17;	2.4344	0.620323	0.0483923	0.276695	0.835008	0.430372	0.83701	0.861776	0.51394	0.842203	0.803014	0.24578	0.589131	2.58863	0.000640419	0.0087378	0.86542	0.525784	0.571192	3.21723	3.1375	3.36457	3.41954	GO:0000004	No GO term	GO:0008026	ATP-dependent helicase activity
Mtr.9887.1.S1_at		DNA helicase, putative (RECQl2)	3.0114	0.751747	0.248668	0.505719	0.735249	0.215353	0.777339	0.923673	0.743149	0.874731	0.772625	0.203716	0.559969	2.34107	0.00268976	0.0232643	0.836684	0.464993	0.549143	5.01792	5.56682	5.4363	5.16591	GO:0006310	DNA recombination	GO:0008026 GO:0005515	ATP-dependent helicase activity	KOG: ATP-dependent DNA helicase
Mtr.10100.1.S1_at		DEAD-box ATP-dependent RNA helicase 10 EC=3.6.1.-;	2.3812	0.861016	0.554698	0.641058	0.692233	0.157942	0.753313	0.848601	0.517433	0.842616	0.701408	0.0995657	0.454166	2.1136	0.00844968	0.0486925	0.935426	0.791196	0.656779	3.75489	3.73335	4.66676	4.08746	GO:0000004	No GO term	GO:0008026	ATP-dependent helicase activity
Mtr.20897.1.S1_at		ATP-dependent Clp protease ATP-binding subunit clpA homolog CD4A, chloroplastic Flags: Precursor;	3.0583	0.590188	0.107497	0.379683	0.880158	0.684679	0.880855	0.834608	0.566274	0.851193	0.814133	0.426683	0.684349	3.37181	0.00126243	0.0137779	0.684075	0.236861	0.437781	2.98185	2.926	3.08746	2.96347	GO:0006510	ATP-dependent proteolysis	GO:0004176	ATP-dependent peptidase activity	KOG: Chaperone HSP104 and related ATP-dependent Clp proteases
Mtr.27873.1.S1_at		auxin efflux carrier family protein	2.9927	0.650083	0.216995	0.483011	0.743125	0.388435	0.826994	0.696286	0.295848	0.800602	0.644515	0.128144	0.48858	3.44839	0.00207018	0.0194508	0.862115	0.663524	0.618923	7.54612	7.42794	7.86357	7.64818	GO:0009926	auxin polar transport	GO:0009672	auxin:hydrogen symporter activity	KOG: Predicted membrane protein
Mtr.24681.1.S1_at		lupeol synthase (LUP1) / 2,3-oxidosqualene-triterpenoid cyclase	3.8748	0.647754	0.233179	0.494942	1.02237	0.950391	0.909043	0.78516	0.499669	0.839219	0.863729	0.615353	0.746816	2.39008	0.024692	0.0967233	0.804658	0.54356	0.577912	4.70598	4.3505	4.07895	4.20163	GO:0016104	triterpenoid biosynthetic process	GO:0042300	beta-amyrin synthase activity	KOG: Oxidosqualene-lanosterol cyclase and related proteins
Mtr.5586.1.S1_at		beta-carotene hydroxylase	2.8199	0.449332	0.0329882	0.232612	0.668335	0.255821	0.797347	0.548529	0.0985097	0.699895	0.512228	0.0295212	0.287771	5.70833	0.000122063	0.00285572	1.06348	0.859278	0.67464	5.20945	5.21335	5.06609	5.10014	GO:0016119 GO:0016123	carotene metabolic process	GO:0042411	beta-carotene hydroxylase activity
Mtr.38644.1.S1_at		Beta-galactosidase 5 Short=Lactase 5; EC=3.2.1.23; Flags: Precursor;	3.1043	0.675609	0.124473	0.400594	0.953065	0.844676	0.898621	0.819235	0.421231	0.825026	0.847918	0.415188	0.679418	2.26552	0.00394431	0.0297067	0.836771	0.471275	0.551558	7.67737	8.32823	9.02403	8.61545	GO:0005975	carbohydrate metabolic process	GO:0004565	beta-galactosidase activity	KOG: Beta-galactosidase
Mtr.17363.1.S1_x_at		Beta-galactosidase 8 Short=Lactase 8; EC=3.2.1.23; AltName: Full=Protein AR782; Flags: Precursor;	3.5107	0.929521	0.782092	0.70622	0.698297	0.186457	0.7687	1.06018	0.824889	0.884331	0.818364	0.359051	0.653595	2.25518	0.00671595	0.04201	0.644376	0.110765	0.331312	3.71149	3.60881	3.63227	3.7866	GO:0005975	carbohydrate metabolic process	GO:0004565	beta-galactosidase activity	KOG: Beta-galactosidase
Mtr.44381.1.S1_at		beta-galactosidase, putative / lactase, putative	11.1016	0.927166	0.635469	0.667542	0.791619	0.155369	0.751002	0.743817	0.0774417	0.673768	0.702514	0.0142161	0.205151	2.21291	0.000127625	0.00295397	0.827744	0.24496	0.44296	11.0317	10.8784	11.3079	11.03	GO:0005975 GO:0005990 GO:0019515 GO:0019513	carbohydrate metabolic process	GO:0004565	beta-galactosidase activity	KOG: Beta-galactosidase
Mtr.39915.1.S1_at		Heparanase-like protein 3 EC=3.2.-.-; Flags: Precursor;	5.0993	1.54532	0.561315	0.643496	0.14316	0.01789	0.523796	0.739204	0.685849	0.867442	0.223729	0.0241472	0.262403	8.56615	0.0101677	0.0548179	0.713857	0.652064	0.615329	9.36216	7.93015	8.82337	8.59805	GO:0008150	biological_process	GO:0004566	beta-glucuronidase activity
Mtr.1538.1.S1_at		expressed protein	5.4011	0.128783	0.00397226	0.0754367	0.225901	0.0263471	0.553692	0.695831	0.557813	0.849799	0.29126	0.0244274	0.263837	12.6634	0.000750589	0.00969134	3.90093	0.0396383	0.211525	4.41954	6.41447	9.43879	8.77577	GO:0000004	No GO term	GO:0005488	binding
Mtr.19712.1.S1_at		hypothetical protein predicted by Glimmer/Critica	3.7841	0.475368	0.0480454	0.276257	0.594493	0.153287	0.751002	0.616864	0.182668	0.76015	0.512339	0.0315363	0.29524	11.3174	3.76778e-06	0.000327051	0.506858	0.0680341	0.270372	3.45943	3.39232	4.50462	4	GO:0006839 GO:0006810	mitochondrial transport	GO:0005488 GO:0017077	binding
Mtr.44016.1.S1_at		expressed protein	5.8279	0.334491	0.0612514	0.306862	0.234018	0.016949	0.517409	0.356552	0.0761427	0.672445	0.190948	0.00190975	0.0739625	9.70503	0.000754827	0.00972568	3.69188	0.0290121	0.180714	7.39403	7.77742	10.5356	10.311	GO:0008150	biological_process	GO:0005488	binding
Mtr.44796.1.S1_at		similar to Mitochondrial deoxynucleotide carrier (Mitochondrial uncoupling protein 1)	2.6582	0.734324	0.129144	0.406741	0.690633	0.0733394	0.671684	0.607534	0.0203189	0.536686	0.560461	0.00214855	0.0791763	3.87736	3.59139e-06	0.000320163	0.837064	0.36991	0.50924	6.69627	6.57289	8.04002	7.8586	GO:0006839 GO:0006810	mitochondrial transport	GO:0005488	binding	KOG: Mitochondrial solute carrier protein
Mtr.18801.1.S1_x_at		Pentatricopeptide repeat-containing protein At3g22470, mitochondrial Flags: Precursor;	3.0197	0.525465	0.2494	0.505875	0.503611	0.220858	0.782625	0.587709	0.338035	0.812366	0.444124	0.0837693	0.428177	3.84571	0.0239411	0.0950597	1.67195	0.353739	0.50274	3.56071	3.80735	3.48543	3.66676	GO:0008150	biological_process	GO:0005488	binding	KOG: FOG: PPR repeat
Mtr.41535.1.S1_at		Importin subunit alpha-2	4.5763	0.606147	0.196951	0.468665	0.545492	0.122842	0.731148	1.38449	0.394226	0.820769	0.829314	0.545876	0.726607	3.76597	0.00269929	0.0233042	0.580052	0.162463	0.38197	7.20065	7.507	7.19771	7.29186	GO:0008150	biological_process	GO:0005488	binding	KOG: Karyopherin (importin) alpha
Mtr.9356.1.S1_at		solute carrier family 25 (mitochondrial deoxynucleotide carrier), member 19	7.1855	0.70443	0.227628	0.490757	0.934826	0.812162	0.896231	0.556717	0.0525868	0.634268	0.647009	0.0746478	0.412216	3.44186	0.000461298	0.00692503	0.792509	0.416961	0.528767	8.59544	8.10276	11.0073	10.2906	GO:0006839 GO:0006810	mitochondrial transport	GO:0005488 GO:0005215	binding	KOG: Mitochondrial solute carrier protein
Mtr.38158.1.S1_at		Coatomer subunit beta'-2 AltName: Full=Beta'-coat protein 2; Short=Beta'-COP 2;	3.2553	0.516925	0.0290092	0.219517	0.884727	0.661014	0.877714	1.06201	0.829044	0.884435	0.959307	0.855065	0.79832	3.40984	0.000421616	0.0064588	0.603811	0.0849468	0.298072	5.37504	6.83668	6.17393	5.89239	GO:0006886	intracellular protein transport	GO:0005488 GO:0008565	binding	KOG: Vesicle coat complex COPI, beta' subunit
Mtr.47456.1.S1_at		pentatricopeptide (PPR) repeat-containing protein	3.0943	0.545602	0.193212	0.466092	0.601525	0.271078	0.80009	0.982938	0.969661	0.89722	0.704455	0.350099	0.64921	3.39632	0.0147787	0.0705954	0.912716	0.840145	0.669904	3.07039	3.01792	3.3505	3.24793	GO:0008150	biological_process	GO:0005488	binding
Mtr.27343.1.S1_at		Putative clathrin assembly protein At2g25430	3.561	0.497333	0.10287	0.374242	1.3987	0.417464	0.83375	0.921387	0.841544	0.885315	1.18425	0.614322	0.746468	3.23108	0.0105395	0.0561691	0.482881	0.0902954	0.305598	6.32012	5.74953	5.85798	6.15381	GO:0008150	biological_process	GO:0005488	binding
Mtr.35308.1.S1_at		expressed protein	3.6886	0.724468	0.355635	0.563846	0.568223	0.11516	0.724775	0.884754	0.722407	0.872408	0.632258	0.117397	0.475056	3.21109	0.00350042	0.0275307	0.855042	0.650017	0.614721	7.3443	7.74685	7.59395	7.34341	GO:0008150	biological_process	GO:0005488	binding	KOG: Putative transmembrane protein
Mtr.32544.1.S1_at		expressed protein	2.8547	0.940658	0.810884	0.713131	0.796036	0.37806	0.824456	0.722213	0.214483	0.772693	0.691404	0.0918251	0.44272	3.19996	0.000311745	0.00525987	0.577865	0.0450519	0.224632	6.42794	6.40429	6.80735	6.42794	GO:0008150	biological_process	GO:0005488 GO:0005515	binding
Mtr.10206.1.S1_at		Putative UPF0481 protein At3g02645	1.8323	0.868292	0.542094	0.637144	0.638057	0.0655013	0.663949	0.581344	0.0298346	0.57338	0.516252	0.00268703	0.0900259	3.1925	0.000116887	0.00278365	0.972548	0.903782	0.685266	2.94486	2.94486	3.08746	2.88753	GO:0008150	biological_process	GO:0005488	binding
Mtr.1880.1.S1_at		Microtubule-associated protein TORTIFOLIA1 AltName: Full=Microtubule-associated protein SPIRAL2; AltName: Full=Protein CONVOLUTA;	2.9213	0.766851	0.552954	0.64083	0.763224	0.545972	0.86085	0.741021	0.503594	0.840315	0.683894	0.304053	0.625341	3.1154	0.0199785	0.0850609	0.740104	0.501858	0.562886	6.48864	6.44956	6.69905	6.42459	GO:0008150	biological_process	GO:0005488	binding
Mtr.36175.1.S1_at		hypothetical protein predicted by Glimmer/Critica	2.6237	0.82082	0.429171	0.594926	0.7089	0.177078	0.764557	0.855399	0.530115	0.844902	0.716422	0.11327	0.46973	3.11035	0.000288686	0.00500555	0.645935	0.0919935	0.307734	3.9542	3.96347	3.96347	3.81762	GO:0048510	regulation of timing of transition from vegetative to reproductive phase	GO:0005488	binding
Mtr.46837.1.S1_at		Pentatricopeptide repeat-containing protein At3g46790, chloroplastic AltName: Full=Protein CHLORORESPIRATORY REDUCTION 2; Flags: Precursor;	4.4874	0.757384	0.503074	0.623616	0.689382	0.372852	0.824165	1.04254	0.919444	0.892239	0.802358	0.515568	0.716983	2.99873	0.015904	0.0736388	0.612624	0.244877	0.442942	5.35755	5.52356	5.42626	5.45286	GO:0000004	No GO term	GO:0005488	binding	KOG: FOG: PPR repeat
Mtr.12201.1.S1_at		SIT4 phosphatase-associated family protein	3.1178	0.553428	0.0569804	0.297339	0.956686	0.879563	0.902446	0.605716	0.101126	0.701265	0.695065	0.141538	0.502698	2.98743	0.0016606	0.0166701	1.04377	0.883461	0.680246	8.53528	8.57213	8.65893	8.55612	GO:0000004	No GO term	GO:0005488	binding	KOG: SAP family cell cycle dependent phosphatase-associated protein
Mtr.9910.1.S1_at		SH3 domain-containing protein	2.9044	0.637901	0.147917	0.426653	1.17596	0.590631	0.869513	0.647696	0.161208	0.744515	0.83402	0.462577	0.698722	2.92455	0.00236147	0.0212614	0.703758	0.251835	0.447319	8.19623	8.35447	8.0607	8.16692	GO:0000004	No GO term	GO:0005488	binding
Mtr.899.1.S1_at		U-box domain-containing protein 21 EC=6.3.2.-; AltName: Full=Plant U-box protein 21;	5.3149	0.629753	0.159191	0.436983	0.941199	0.848772	0.898621	0.950865	0.874013	0.889213	0.928682	0.775705	0.783528	2.90146	0.0037915	0.0289753	0.611522	0.135951	0.356603	4.74953	4.30012	4.39232	4.62644	GO:0016567	protein ubiquitination	GO:0005488 GO:0004842	binding
Mtr.34039.1.S1_at		U-box domain-containing protein 3 EC=6.3.2.-; AltName: Full=Plant U-box protein 3;	2.7864	0.669345	0.24963	0.505979	0.772842	0.454102	0.841877	1.12932	0.721911	0.872408	0.913284	0.745009	0.777382	2.78941	0.00782728	0.0462614	0.613661	0.165705	0.384517	5.01792	5.06178	5.03562	4.88753	GO:0016567	protein ubiquitination	GO:0005488 GO:0004842	binding
Mtr.49061.1.S1_s_at		Pentatricopeptide repeat-containing protein At2g26790, mitochondrial Flags: Precursor;	2.9182	0.689745	0.223032	0.487687	1.06537	0.831445	0.898008	0.958131	0.885633	0.889617	1.01379	0.954991	0.816153	2.70765	0.00381538	0.0291085	0.524559	0.0430514	0.220532	3.29278	3.3505	3.66676	3.27798	GO:0008150	biological_process	GO:0005488	binding	KOG: FOG: PPR repeat
Mtr.13940.1.S1_s_at		Suppressor of Mek1 Short=SMEK;	3.5887	0.733981	0.408669	0.586902	0.830327	0.616811	0.871953	1.33272	0.442175	0.829393	1.06986	0.823297	0.792045	2.6753	0.0161384	0.074351	0.460208	0.0496188	0.234624	5.33271	6.31107	6.59096	6.16591	GO:0015986	ATP synthesis coupled proton transport	GO:0005488 GO:0046933 GO:0046961	binding	KOG: Protein predicted to be involved in carbohydrate metabolism
Mtr.6320.1.S1_at		Pentatricopeptide repeat-containing protein At2g22410, mitochondrial Flags: Precursor;	3.6514	0.848761	0.554141	0.640988	0.864897	0.600078	0.870899	1.20585	0.50025	0.839224	1.02842	0.900897	0.80741	2.45927	0.00456533	0.0327152	0.459358	0.0115149	0.105944	3.9542	4.46597	4.2854	4.18587	GO:0008150	biological_process	GO:0005488	binding
Mtr.44783.1.S1_at		tetratricopeptide repeat (TPR)-containing protein	2.2423	0.68509	0.235903	0.496823	0.732623	0.325914	0.813151	1.12857	0.698598	0.868831	0.880928	0.619708	0.747733	2.41606	0.0113236	0.0590468	0.730691	0.321956	0.488496	4.10434	4.23266	3.71149	3.93546	GO:0010270	photosystem II oxygen evolving complex assembly	GO:0005488	binding
Mtr.45071.1.S1_at		Cullin-associated NEDD8-dissociated protein 1 AltName: Full=Cullin-associated and neddylation-dissociated protein 1; AltName: Full=p120 CAND1;	1.5559	0.820761	0.156469	0.434479	0.755677	0.0513605	0.64063	0.770518	0.0675993	0.662527	0.697289	0.00444881	0.117643	2.40642	7.30805e-06	0.000478867	0.869549	0.307958	0.481517	4.38543	6.14364	6.01123	5.15785	GO:0009733 GO:0010051 GO:0010228	response to auxin stimulus	GO:0005488	binding	KOG: TATA-binding protein-interacting protein
Mtr.38288.1.S1_at		expressed protein	2.5435	0.79655	0.31786	0.544674	0.926969	0.735347	0.886544	0.997337	0.990498	0.899605	0.949011	0.774989	0.783331	2.33664	0.00151482	0.0156531	0.581149	0.0260508	0.171002	7.02237	6.78398	6.80864	6.48382	GO:0008150	biological_process	GO:0005488	binding
Mtr.43719.1.S1_at	CaML6b	Calmodulin-like protein 6b	7.3873	0.0882581	0.000172058	0.0124598	0.412209	0.091755	0.698915	0.378651	0.0670307	0.661476	0.289893	0.0075008	0.150928	30.9628	4.04604e-06	0.000340294	2.3445	0.103789	0.323617	3.07039	3.12102	10.2251	9.87467	GO:0019722	calcium-mediated signaling	GO:0005509	calcium ion binding
Mtr.23284.1.S1_at		calcium-binding protein, putative	3.662	0.211861	0.0297289	0.221642	0.172095	0.0156678	0.507041	0.676721	0.555271	0.849454	0.23848	0.0158683	0.215589	26.3288	0.000135023	0.00305846	1.53936	0.515179	0.568006	7.03122	8.89936	7.74483	8.73708	GO:0008150	biological_process	GO:0005509	calcium ion binding	KOG: Ca2+-binding protein (centrin/caltractin), EF-Hand superfamily protein
Mtr.51208.1.S1_at		calcium-binding EF hand family protein	4.4995	0.261776	0.0377825	0.247575	0.22486	0.0227586	0.544819	0.898523	0.858326	0.887462	0.344319	0.0422941	0.332625	20.3115	0.000120726	0.00283443	0.930861	0.904835	0.685642	6.7866	6.97154	7.23554	6.97728	GO:0008150	biological_process	GO:0005509	calcium ion binding
Mtr.37968.1.S1_at	CaML3	Calmodulin-like protein 3	7.3647	0.181317	0.021364	0.188584	0.295053	0.0864102	0.691806	0.275605	0.0717145	0.667417	0.187698	0.00754135	0.151381	15.8724	0.000821449	0.0102787	4.27296	0.0452352	0.225155	2.94486	2.90689	12.2418	11.5659	GO:0005513 GO:0009612	detection of calcium ion	GO:0005509	calcium ion binding	KOG: Calmodulin and related proteins (EF-Hand superfamily)
Mtr.30148.1.S1_at		hypothetical protein predicted by Glimmer/Critica	4.4082	0.209707	0.0271135	0.212396	0.388493	0.159429	0.754045	0.346223	0.117427	0.712218	0.262518	0.0214132	0.249444	10.7178	0.00203213	0.0191737	3.30782	0.0805423	0.292362	3.26303	3.33628	6.0917	6.17193	GO:0006118	electron transport	GO:0005509 GO:0005506 GO:0016491 GO:0050660	calcium ion binding
Mtr.11118.1.S1_at		Probable calcium-binding protein CML44 AltName: Full=Calmodulin-like protein 44;	7.9239	0.233574	0.000718813	0.0274997	0.569298	0.122845	0.731148	0.337078	0.00644326	0.396497	0.332695	0.00135307	0.0617617	9.3448	9.45782e-06	0.00056685	2.38746	0.0231713	0.160664	9.08082	9.03122	11.6585	11.1389	GO:0008150	biological_process	GO:0005509	calcium ion binding
Mtr.27728.1.S1_s_at		hypothetical protein predicted by Glimmer/Critica	2.8241	0.399042	0.126693	0.403296	0.327993	0.0684756	0.66595	0.563702	0.329205	0.810141	0.324546	0.028222	0.28158	7.76473	0.0025347	0.0223312	1.74558	0.342586	0.497545	7.00225	7.10119	10.3326	9.27286	GO:0008150	biological_process	GO:0005509	calcium ion binding
Mtr.16710.1.S1_at		Annexin-like protein RJ4	4.4771	0.213485	0.00679834	0.101849	0.937723	0.898116	0.904211	0.49352	0.17288	0.753278	0.598301	0.221775	0.574335	7.38997	0.00101023	0.0118049	1.36965	0.533626	0.574267	4.49825	5.43296	8.71356	8.43671	GO:0000004	No GO term	GO:0005509 GO:0005544	calcium ion binding	KOG: Annexin
Mtr.4905.1.S1_at		hypothetical protein predicted by Glimmer/Critica	3.9027	1.28677	0.703713	0.685906	0.503182	0.307549	0.807505	0.441318	0.227537	0.777109	0.366706	0.0780885	0.41839	5.62129	0.0178339	0.0791756	0.622566	0.477395	0.554024	5.08321	5.64962	7.01903	7.35315	GO:0050819	negative regulation of coagulation	GO:0005509 GO:0005544	calcium ion binding
Mtr.40731.1.S1_at	CaML2	Calmodulin-like protein 2	11.1852	0.377388	0.00900327	0.118502	0.57541	0.110202	0.718669	0.557982	0.0932598	0.695514	0.468884	0.0120791	0.190114	5.23081	0.000128612	0.00296921	1.57777	0.181731	0.397709	4.1375	4.27053	13.6873	13.225	GO:0005513 GO:0009612	detection of calcium ion	GO:0005509	calcium ion binding	KOG: Calmodulin and related proteins (EF-Hand superfamily)
Mtr.46924.1.S1_at		Calreticulin Flags: Precursor;	1.5096	0.858515	0.70333	0.685846	0.709243	0.395681	0.82868	0.650274	0.290579	0.800051	0.596936	0.128411	0.489102	3.85551	0.00361006	0.0280636	0.655056	0.298571	0.476385	3.52356	3.75489	3.79701	3.74416	GO:0006979	response to oxidative stress	GO:0005509	calcium ion binding	KOG: Calreticulin
Mtr.18998.1.S1_at		Probable calcium-binding protein CML45 AltName: Full=Calmodulin-like protein 45;	2.1854	0.586223	0.117447	0.392286	0.854708	0.632658	0.874417	0.656101	0.209769	0.770714	0.680026	0.162567	0.525426	3.35193	0.00184325	0.0178947	0.907516	0.767107	0.65029	2.98185	2.96347	3.05311	3.27798	GO:0008150	biological_process	GO:0005509	calcium ion binding
Mtr.39195.1.S1_at		Nitrate/chlorate transporter	2.3424	0.627522	0.251151	0.506906	0.730723	0.434272	0.837673	0.68134	0.341325	0.813118	0.628171	0.165189	0.528213	3.11132	0.0107037	0.0567682	1.02875	0.943108	0.69386	7.13443	6.96116	10.0999	9.25148	GO:0009624	response to nematode	GO:0005509 GO:0005215	calcium ion binding	KOG: H+/oligopeptide symporter
Mtr.14830.1.S1_at		Uncharacterized calcium-binding protein At1g02270	4.4454	0.780299	0.429214	0.594926	0.75544	0.372846	0.824165	0.739518	0.338633	0.812459	0.678317	0.14013	0.501255	2.8638	0.00352614	0.0276544	0.801027	0.478659	0.554469	6.46923	6.08534	5.27426	5.0917	GO:0008150	biological_process	GO:0005509	calcium ion binding	KOG: Transcriptional effector CCR4-related protein
Mtr.42508.1.S1_at		Calcineurin subunit B AltName: Full=Protein phosphatase 2B regulatory subunit; AltName: Full=Calcineurin regulatory subunit;	3.5828	0.674245	0.295459	0.532642	0.863891	0.693168	0.881554	0.923622	0.830033	0.884737	0.860271	0.619651	0.74773	2.67575	0.0160794	0.0741443	0.694678	0.332286	0.492586	3.05311	3.01792	3.10434	3.23266	GO:0000004	No GO term	GO:0005509	calcium ion binding	KOG: Ca2+/calmodulin-dependent protein phosphatase (calcineurin subunit B), EF-Hand superfamily protein
Mtr.37432.1.S1_at		Vacuolar cation/proton exchanger 3 AltName: Full=Ca(2+)/H(+) exchanger 3; AltName: Full=Ca(2+)/H(+) antiporter CAX3;	2.6991	0.484947	0.0677274	0.31985	0.961688	0.916868	0.905516	0.705436	0.357933	0.814356	0.772078	0.402761	0.674523	3.27485	0.00557757	0.0373581	0.928161	0.842187	0.670395	5.71425	4	6.80349	5.34696	GO:0006874 GO:0006793 GO:0006882 GO:0030026 GO:0051592	calcium ion homeostasis	GO:0015368 GO:0015369	calcium:cation antiporter activity	KOG: Ca2+/H+ antiporter VCX1 and related proteins
Mtr.41148.1.S1_at		Vacuolar cation/proton exchanger 3 AltName: Full=Ca(2+)/H(+) exchanger 3; AltName: Full=Ca(2+)/H(+) antiporter CAX3;	5.2499	0.415108	0.131531	0.409983	0.401122	0.118197	0.728074	0.359244	0.0829283	0.682969	0.27486	0.0115858	0.186025	9.41357	0.000982159	0.0115788	1.7759	0.314152	0.484666	9.0864	6.12309	9.25762	8.25125	GO:0006816	calcium ion transport	GO:0015369	calcium:hydrogen antiporter activity	KOG: Ca2+/H+ antiporter VCX1 and related proteins
Mtr.10846.1.S1_at		Copine-3 AltName: Full=Copine III;	3.1518	0.479928	0.0696721	0.323376	0.3914	0.0246148	0.548919	0.70672	0.370685	0.816744	0.424533	0.0135902	0.201294	11.194	1.05356e-05	0.000596271	0.672928	0.308915	0.482134	3.848	3.64386	8.83826	8.31288	GO:0019725	cell homeostasis	GO:0005544	calcium-dependent phospholipid binding	KOG: Copine
Mtr.40568.1.S1_s_at		Copine-3 AltName: Full=Copine III;	4.3978	0.450677	0.140031	0.419266	0.862055	0.775795	0.891292	1.19746	0.729702	0.874061	1.0214	0.960263	0.816646	4.26742	0.0123855	0.0624949	0.503704	0.200046	0.412469	8.36982	8.61949	8.09064	8.20799	GO:0019725	cell homeostasis	GO:0005544	calcium-dependent phospholipid binding	KOG: Copine
Mtr.2208.1.S1_s_at		copine, putative	2.4633	0.631842	0.0999945	0.370879	0.913058	0.733424	0.886445	1.16298	0.573132	0.853115	1.04083	0.854179	0.798114	2.47617	0.00342792	0.0271275	0.60192	0.0715877	0.276516	2.94486	2.96347	6.97499	6.16792	GO:0019725 GO:0010186	cell homeostasis	GO:0005544	calcium-dependent phospholipid binding
Mtr.42497.1.S1_at		hypothetical protein predicted by Glimmer/Critica	6.6282	0.343151	0.0852329	0.349121	0.483297	0.229748	0.785356	0.247851	0.0295502	0.572267	0.242998	0.00917004	0.166168	17.9196	0.000160007	0.00336225	1.35764	0.606429	0.600605	3.44626	3.74416	8.23793	8.25974	GO:0008150	biological_process	GO:0005516	calmodulin binding
Mtr.36290.1.S1_at		hypothetical protein predicted by Glimmer/Critica	3.1738	0.385182	0.0660311	0.317163	0.504933	0.176269	0.764251	0.424792	0.0955358	0.697951	0.358322	0.0195364	0.239083	10.8035	0.000168643	0.00349072	1.12036	0.816697	0.664359	3.16993	3.23266	8.55344	7.82209	GO:0008150	biological_process	GO:0005516	calmodulin binding
Mtr.20720.1.S1_at		calmodulin-binding family protein	6.9955	0.383585	0.20325	0.472923	0.586361	0.470188	0.844875	0.165554	0.0244913	0.550363	0.211221	0.0182656	0.231993	9.04285	0.00788048	0.0464189	2.96981	0.151417	0.371876	3.27798	5.17792	12.1173	11.7178	GO:0008150	biological_process	GO:0005516	calmodulin binding
Mtr.41706.1.S1_at		Protein IQ-DOMAIN 31	2.9097	0.554689	0.181438	0.456298	0.501831	0.12182	0.729955	1.12046	0.790613	0.88016	0.681244	0.281313	0.611022	3.52511	0.00894197	0.0503156	0.909544	0.824772	0.666341	3.29278	8.8458	11.601	10.7948	GO:0000004	No GO term	GO:0005516	calmodulin binding
Mtr.14683.1.S1_at		Kinesin-like protein KIFC3	8.7366	0.175065	0.000200035	0.0134456	1.49715	0.278512	0.80087	1.43258	0.332467	0.811391	1.66312	0.102909	0.458301	3.46681	0.00340219	0.0269882	0.768224	0.47398	0.552801	8.73674	11.2792	12.1401	11.8739	GO:0009846 GO:0010091	pollen germination	GO:0005516 GO:0003777	calmodulin binding	KOG: Myosin VII, myosin IXB and related myosins
Mtr.36070.1.S1_x_at		Elongation factor 1-alpha Short=EF-1-alpha;	3.1902	0.62679	0.100375	0.370958	0.732699	0.262153	0.799634	1.15484	0.597711	0.855947	0.894606	0.616917	0.746944	3.04427	0.000793669	0.0100637	0.619365	0.0927133	0.308784	7.1127	3.57289	3.66676	3.7761	GO:0006414	translational elongation	GO:0005516 GO:0003746	calmodulin binding
Mtr.37302.1.S1_s_at		hypothetical protein predicted by Glimmer/Critica	12.527	0.337282	3.22641e-05	0.00515966	0.907429	0.611498	0.871604	0.903635	0.596356	0.855947	0.876066	0.400377	0.673778	2.80905	5.54348e-05	0.00169113	1.28718	0.197391	0.410024	3.23266	3.27798	12.9528	12.8177	GO:0009846 GO:0010091	pollen germination	GO:0005516 GO:0003777	calmodulin binding
Mtr.39314.1.S1_at		calmodulin-binding protein	3.8882	0.878762	0.715315	0.688626	0.884983	0.730168	0.886149	0.947717	0.879325	0.889617	0.889356	0.685427	0.765849	2.60168	0.0147131	0.0704011	0.521508	0.0804961	0.292264	6.40769	7.20261	8.51175	7.85175	GO:0000004	No GO term	GO:0005516	calmodulin binding	KOG: Predicted calmodulin-binding protein
Mtr.37205.1.S1_at		Probable inositol transporter 2	2.9708	0.476574	0.330935	0.551376	0.394561	0.226554	0.785356	0.34293	0.167247	0.74841	0.26356	0.0425167	0.333243	19.352	0.00108634	0.0124664	0.801353	0.768187	0.650577	3.43296	6.79051	12.0469	11.2893	GO:0008643 GO:0006810	carbohydrate transport	GO:0015144 GO:0005351	carbohydrate transporter activity	KOG: Predicted transporter (major facilitator superfamily)
Mtr.21610.1.S1_at		Probable polyol transporter 3	6.4282	0.457861	0.299017	0.534507	0.335096	0.152786	0.750811	0.306199	0.123785	0.714446	0.219171	0.021585	0.250228	10.0924	0.00607009	0.0393864	2.10911	0.320392	0.487715	3.24793	3.24793	11.2943	10.5635	GO:0008643 GO:0006810	carbohydrate transport	GO:0015144 GO:0005351	carbohydrate transporter activity	KOG: Predicted transporter (major facilitator superfamily)
Mtr.38200.1.S1_at		Uncharacterized membrane protein YCR023C	8.7565	0.299224	0.0159778	0.161762	1.59912	0.308382	0.807559	0.685563	0.40987	0.822449	1.06321	0.868404	0.801384	3.23699	0.0184586	0.0808043	0.941747	0.894597	0.682963	7.89542	9.87606	11.3568	11.0009	GO:0009624	response to nematode	GO:0015144 GO:0005351	carbohydrate transporter activity	KOG: Permease of the major facilitator superfamily
Mtr.4961.1.S1_at		Sugar transporter ERD6-like 7	1.8721	0.707825	0.305686	0.53821	0.609692	0.14953	0.749448	1.08945	0.796245	0.8803	0.761282	0.321528	0.634632	2.68678	0.00827076	0.0480451	0.791633	0.484415	0.556333	4.80219	5	6.22689	5.22882	GO:0008643 GO:0006810	carbohydrate transport	GO:0015144 GO:0005351	carbohydrate transporter activity
Mtr.51019.1.S1_at		Probable polyol transporter 4	3.3495	1.00534	0.982329	0.74979	0.603935	0.0495306	0.63645	0.811197	0.389877	0.820769	0.621457	0.0260386	0.271563	2.25824	0.00351861	0.0276149	0.899086	0.659094	0.617207	8.62132	8.52709	8.02348	8.33762	GO:0008643 GO:0006810	carbohydrate transport	GO:0015144 GO:0005351	carbohydrate transporter activity	KOG: Predicted transporter (major facilitator superfamily)
Mtr.45419.1.S1_at		hypothetical protein predicted by Glimmer/Critica	4.5669	0.270411	0.0229166	0.195385	0.315989	0.0413482	0.609359	0.524191	0.230551	0.778694	0.301607	0.0122771	0.191648	38.1791	3.57763e-06	0.000320163	0.584776	0.315741	0.485578	3.40599	3.21723	8.90809	8.06878	GO:0006730	one-carbon compound metabolic process	GO:0004089 GO:0008270	carbonate dehydratase activity
Mtr.9013.1.S1_at		Bifunctional monodehydroascorbate reductase and carbonic anhydrase nectarin-3 EC=1.6.5.4; EC=4.2.1.1; AltName: Full=Nectarin-III; Contains: RecName: Full=Nectarin-2; Flags: Precursor;	8.4184	0.259504	0.00791326	0.111251	0.387808	0.0485279	0.63469	0.450135	0.090582	0.692302	0.312349	0.00554733	0.130831	11.257	5.92395e-05	0.001773	1.96098	0.147922	0.368852	4.42626	5.14975	13.2484	13.0013	GO:0006730	one-carbon compound metabolic process	GO:0004089 GO:0008270	carbonate dehydratase activity	KOG: Carbonic anhydrase
Mtr.1776.1.S1_at		Bifunctional monodehydroascorbate reductase and carbonic anhydrase nectarin-3 EC=1.6.5.4; EC=4.2.1.1; AltName: Full=Nectarin-III; Contains: RecName: Full=Nectarin-2; Flags: Precursor;	4.2038	0.216602	0.0330356	0.232718	0.40549	0.186656	0.7687	0.289646	0.0767508	0.673145	0.239827	0.0169651	0.223394	11.0316	0.00217698	0.020112	3.56328	0.0702336	0.274264	3.16993	3.1375	10.9294	10.4126	GO:0006730	one-carbon compound metabolic process	GO:0004089 GO:0008270	carbonate dehydratase activity	KOG: Carbonic anhydrase
Mtr.33682.1.S1_at		cytochrome b-561 (gb|AAD45585.1)	3.8056	0.609144	0.126488	0.403144	0.867357	0.649206	0.876499	1.18917	0.580343	0.854574	1.02085	0.935398	0.812304	2.58875	0.00716135	0.0438628	0.614818	0.133203	0.354477	4.6837	4.2854	3.57289	3.67807	GO:0006118	electron transport	GO:0008805	carbon-monoxide oxygenase activity
Mtr.44697.1.S1_at		Anter-specific proline-rich protein APG Flags: Precursor;	7.6159	0.117672	0.00203169	0.0514024	0.573438	0.349901	0.818292	0.679039	0.512109	0.841764	0.533238	0.20129	0.55748	36.3852	1.46765e-05	0.000723423	0.599822	0.389185	0.517439	3.12102	4.12928	9.60622	9.36282	GO:0006629	lipid metabolic process	GO:0004091	carboxylesterase activity
Mtr.1799.1.S1_at		Isoamyl acetate-hydrolyzing esterase 1 homolog EC=3.1.-.-;	5.3332	0.377862	0.153739	0.432257	0.620231	0.472486	0.845025	0.399671	0.177287	0.75682	0.394612	0.0990334	0.453711	8.31773	0.00508726	0.0351659	1.28353	0.705574	0.631797	4.20945	4.09592	8.95594	8.28771	GO:0006629	lipid metabolic process	GO:0004091	carboxylesterase activity	KOG: Isoamyl acetate-hydrolyzing esterase
Mtr.29175.1.S1_at		Anther-specific proline-rich protein APG AltName: Full=Protein CEX; Flags: Fragment;	3.934	0.640186	0.213126	0.480267	0.756149	0.428014	0.836661	1.0601	0.867221	0.88844	0.862921	0.606442	0.745056	3.39163	0.00278757	0.0237821	0.574551	0.126903	0.348244	4.36457	3.89724	4	4.27798	GO:0006629	lipid metabolic process	GO:0004091	carboxylesterase activity
Mtr.32088.1.S1_s_at		Esterase EC=3.1.1.-; AltName: Full=Early nodule-specific protein homolog; AltName: Full=Latex allergen Hev b 13; AltName: Allergen=Hev b 13; Flags: Precursor;	2.2644	0.693547	0.25975	0.512562	0.719572	0.308875	0.807642	1.05666	0.862396	0.88803	0.833053	0.485074	0.706602	2.938	0.00350522	0.0275358	0.645452	0.181388	0.397494	7.61545	7.2854	4.08746	5.47573	GO:0006629	lipid metabolic process	GO:0004091	carboxylesterase activity
Mtr.9347.1.S1_at		Anter-specific proline-rich protein APG Flags: Precursor;	4.3641	0.779838	0.483181	0.616086	0.784084	0.492632	0.849212	0.946242	0.875211	0.889335	0.819552	0.491789	0.709097	2.48312	0.0187555	0.0816307	0.696038	0.311266	0.483376	4.6837	4.33628	3.80735	4.03562	GO:0006629	lipid metabolic process	GO:0004091	carboxylesterase activity
Mtr.15545.1.S1_at		nucleosidase-related	4.767	0.271183	0.078391	0.337961	0.656433	0.551825	0.86259	0.402269	0.207464	0.769604	0.411596	0.136511	0.497274	15.0386	0.00132383	0.0142607	0.928591	0.916111	0.688618	8.20945	7.53993	10.3869	9.98854	GO:0009116	nucleoside metabolic process	GO:0003824	catalytic activity
Mtr.51345.1.S1_at		defense-related protein, putative	5.5973	0.230167	0.0193152	0.179281	0.308344	0.0533509	0.647316	0.290298	0.043493	0.61328	0.200103	0.00309944	0.0973091	13.4739	0.000312389	0.00526806	3.60233	0.0373039	0.20505	8.6872	8.49265	9.49785	9.60418	GO:0006952	defense response	GO:0003824	catalytic activity
Mtr.10123.1.S1_at		esterase/lipase/thioesterase family protein	7.6825	0.311544	0.00653063	0.0995432	1.6448	0.199064	0.773496	0.730231	0.409457	0.822449	1.12992	0.692125	0.767099	3.32658	0.00535264	0.0362587	0.803359	0.563387	0.585314	7.02901	7.16289	7.62278	7.6879	GO:0000004	No GO term	GO:0003824	catalytic activity
Mtr.30709.1.S1_at		hypothetical protein predicted by Glimmer/Critica	3.6118	0.983728	0.962317	0.746198	0.669853	0.258735	0.798508	0.73633	0.384128	0.818535	0.624264	0.111423	0.467903	3.18147	0.00396012	0.0298004	0.647805	0.222721	0.428406	7.08321	7.12516	7.86233	7.57516	GO:0000004	No GO term	GO:0003824	catalytic activity
Mtr.17850.1.S1_at		long-chain-fatty-acid--CoA ligase, putative / long-chain acyl-CoA synthetase, putative	3.0609	0.530589	0.089177	0.354828	0.662941	0.257095	0.797862	0.780818	0.489263	0.837463	0.644688	0.144052	0.505792	3.08659	0.00551656	0.0370316	1.17961	0.642854	0.612428	11.1665	11.4426	11.7222	11.4435	GO:0006633	fatty acid biosynthetic process	GO:0003824	catalytic activity	KOG: Long-chain acyl-CoA synthetases (AMP-forming)
Mtr.10486.1.S1_at		NAD-dependent epimerase/dehydratase family protein	11.7799	0.323241	1.21134e-05	0.00288846	0.794006	0.214602	0.777114	0.998234	0.99221	0.899834	0.856454	0.303276	0.624905	3.01877	1.55052e-05	0.000741584	1.29296	0.169391	0.386725	11.7556	10.8753	11.4881	11.3446	GO:0009225	nucleotide-sugar metabolic process	GO:0003824	catalytic activity	KOG: dTDP-glucose 4-6-dehydratase/UDP-glucuronic acid decarboxylase
Mtr.42029.1.S1_s_at		Ribonuclease J Short=RNase J; EC=3.1.-.-;	3.3674	0.560373	0.169943	0.447146	0.654413	0.30804	0.807505	1.25167	0.58475	0.855068	0.875445	0.690973	0.76667	2.93866	0.0168871	0.0763399	0.741362	0.468016	0.550382	4.57289	4.83289	4.80735	4.73335	GO:0008152 GO:0009793	metabolic process	GO:0003824	catalytic activity	KOG: mRNA cleavage and polyadenylation factor II complex, BRR5 (CPSF subunit)
Mtr.34742.1.S1_at		phosphorylase family protein	3.7567	0.537978	0.0399615	0.25347	0.784075	0.392027	0.827535	1.03777	0.894956	0.889722	0.871577	0.551075	0.728188	2.78889	0.0020169	0.0190598	0.819116	0.48087	0.555165	3.6893	4.06178	3.62059	3.67807	GO:0009116	nucleoside metabolic process	GO:0003824	catalytic activity
Mtr.34111.1.S1_at		phosphoesterase	3.3886	0.64285	0.169243	0.446914	0.901264	0.738881	0.886725	0.76382	0.392598	0.820769	0.779643	0.334984	0.642253	2.53502	0.0081644	0.047624	0.891386	0.712485	0.633794	6.56377	7.79116	6.74281	7.11686	GO:0000004	No GO term	GO:0003824	catalytic activity	KOG: NAD+ ADP-ribosyltransferase Parp, required for poly-ADP ribosylation of nuclear proteins
Mtr.7048.1.S1_at		hypothetical protein predicted by Glimmer/Critica	2.5123	0.783081	0.205993	0.475042	1.07072	0.717099	0.884427	0.868543	0.458063	0.832634	0.952751	0.753146	0.779019	2.33984	0.000335837	0.00553219	0.586865	0.0112982	0.104889	4.43296	4.84298	4.73335	4.59694	GO:0000004	No GO term	GO:0003824	catalytic activity
Mtr.19424.1.S1_at		exostosin family protein	2.8345	0.934153	0.783331	0.706714	0.70066	0.16409	0.758566	0.864753	0.559217	0.850108	0.716033	0.113087	0.469491	2.25199	0.0044151	0.0320364	0.784544	0.334284	0.49382	8.05311	8.15987	8.9542	8.55766	GO:0045489	pectin biosynthetic process	GO:0003824 GO:0016757	catalytic activity	KOG: Acetylglucosaminyltransferase EXT1/exostosin 1
Mtr.42542.1.S1_at		gamma interferon responsive lysosomal thiol reductase family protein / GILT family protein	1.3206	0.806621	0.225921	0.489831	0.779244	0.163292	0.758546	0.883588	0.478393	0.835759	0.779738	0.0934072	0.445088	2.23822	0.000254431	0.00457146	0.80446	0.220456	0.42685	5.07039	6.78529	6.52042	7.26115	GO:0008150	biological_process	GO:0003824	catalytic activity
Mtr.51026.1.S1_at		hypothetical protein predicted by Glimmer/Critica	2.3912	0.81498	0.276829	0.521957	0.838493	0.346694	0.817967	0.963172	0.838878	0.885271	0.867233	0.351197	0.649854	2.14111	0.000748084	0.00967403	0.709597	0.0777306	0.287394	4.12102	3.76553	4.03562	4.2555	GO:0008152	metabolic process	GO:0003824	catalytic activity
Mtr.41323.1.S1_at		Probable zinc transporter 10 AltName: Full=ZRT/IRT-like protein 10; Flags: Precursor;	8.2684	0.120068	0.000340451	0.0177518	0.494243	0.147825	0.747944	1.60983	0.319075	0.807252	0.858645	0.691998	0.767013	7.77718	0.000458886	0.00690442	1.34595	0.529975	0.572846	12.3051	10.186	11.3198	11.0167	GO:0006812	cation transport	GO:0008324	cation transporter activity	KOG: Fe2+/Zn2+ regulated transporter
Mtr.12966.1.S1_at		Cellulose synthase-like protein E2 EC=2.4.1.-; AltName: Full=OsCslE2;	2.1074	0.570191	0.250861	0.506748	0.858574	0.75037	0.888107	0.425186	0.0888745	0.69066	0.510785	0.100501	0.455598	7.00316	0.000848057	0.0104912	0.686007	0.435602	0.536383	2.848	3	3.26303	3.58496	GO:0000271 GO:0009832	polysaccharide biosynthetic process	GO:0016759	cellulose synthase activity
Mtr.40981.1.S1_at		Probable cellulose synthase A catalytic subunit 8 [UDP-forming] EC=2.4.1.12; AltName: Full=OsCesA8;	8.4712	0.300353	0.000483998	0.0220503	0.818908	0.474896	0.845423	0.745888	0.299019	0.802358	0.7199	0.160253	0.522621	3.88104	0.000157601	0.00333277	1.40447	0.231698	0.434763	7.73471	9.2053	11.9693	11.4544	GO:0030244 GO:0009832 GO:0009834 GO:0010400	cellulose biosynthetic process	GO:0016759	cellulose synthase activity
Mtr.49071.1.S1_at		Cellulose synthase-like protein D3 Short=AtCslD3; EC=2.4.1.-; AltName: Full=Protein KOJAK;	2.5882	0.646234	0.219508	0.484898	0.925724	0.823944	0.897529	0.763725	0.441349	0.829004	0.79362	0.419198	0.681041	3.1039	0.00454425	0.0325992	0.705153	0.321554	0.488291	4.52356	4.40599	4.20163	4.01792	GO:0000271 GO:0009832	polysaccharide biosynthetic process	GO:0016759	cellulose synthase activity
Mtr.12044.1.S1_at		Cellulose synthase-like protein B3 Short=AtCslB3; EC=2.4.1.-;	1.9879	0.791079	0.378512	0.574233	0.834634	0.494729	0.850261	0.805508	0.415491	0.823816	0.767439	0.228475	0.578618	2.41624	0.00375277	0.0288062	0.778169	0.346846	0.49937	3.98185	4.76022	6.73606	5.97499	GO:0000271	polysaccharide biosynthetic process	GO:0016759	cellulose synthase activity
Mtr.4578.1.S1_at		Cellulose synthase-like protein D3 Short=AtCslD3; EC=2.4.1.-; AltName: Full=Protein KOJAK;	2.1461	0.716529	0.121441	0.396748	0.888307	0.568624	0.865147	1.00699	0.973101	0.897271	0.92838	0.660617	0.758748	2.03989	0.0030955	0.0254991	0.764838	0.206624	0.417417	3.9542	4.19377	4.07895	4.24793	GO:0000271 GO:0009832	polysaccharide biosynthetic process	GO:0016759	cellulose synthase activity
Mtr.4020.1.S1_at		Endochitinase EC=3.2.1.14; Flags: Precursor;	2.9286	0.767988	0.348617	0.560439	0.799672	0.425444	0.835431	0.977114	0.933517	0.893877	0.848342	0.471784	0.702145	2.45899	0.00479372	0.033762	0.677691	0.174211	0.391034	3.1375	3.08746	3.29278	3.36457	GO:0009871 GO:0050832	jasmonic acid and ethylene-dependent systemic resistance, ethylene mediated signaling pathway	GO:0004568	chitinase activity
Mtr.28693.1.S1_at		citrate synthase	2.4031	0.585378	0.0175557	0.17023	0.760327	0.192974	0.771715	1.01432	0.944563	0.895466	0.840979	0.308157	0.62737	2.51747	0.000337987	0.00554219	0.879878	0.534164	0.574461	3.82782	3.60881	3.76553	3.87774	GO:0006635 GO:0006099	fatty acid beta-oxidation	GO:0004108	citrate (Si)-synthase activity	KOG: Citrate synthase
Mtr.47483.1.S1_s_at		hypothetical protein predicted by Glimmer/Critica	8.5542	0.844726	0.675245	0.677807	0.531531	0.130113	0.736039	0.683564	0.35055	0.814101	0.50918	0.0534704	0.364588	3.93765	0.00334772	0.0267541	0.827446	0.638413	0.61088	8.35447	7.86295	8.87928	8.47371	GO:0006605	protein targeting	GO:0030276	clathrin binding
Mtr.32072.1.S1_at		Early nodulin-16 Short=N-16; Flags: Precursor;	3.5477	0.29306	0.0514368	0.285053	0.868245	0.811074	0.89593	1.28721	0.669896	0.866415	1.07695	0.877843	0.803224	4.85799	0.0155684	0.0727132	0.628483	0.436225	0.536594	3.03562	9.65123	10.1083	10.2098	GO:0006118	electron transport	GO:0005507	copper ion binding
Mtr.9921.1.S1_at		L-ascorbate oxidase homolog EC=1.10.3.-; AltName: Full=Pollen-specific protein NTP303; Flags: Precursor;	2.8584	0.457965	0.0153548	0.158464	0.910588	0.74798	0.887475	1.17546	0.580494	0.854574	1.04637	0.848795	0.797485	3.68428	0.000361575	0.00579735	0.553714	0.0563355	0.249154	8.30012	4.926	5.30378	5.50144	GO:0000004	No GO term	GO:0005507	copper ion binding	KOG: Multicopper oxidases
Mtr.37317.1.S1_at		Plastocyanin, chloroplastic Flags: Precursor;	3.0745	0.65789	0.0802046	0.341086	0.855887	0.496652	0.850601	1.01466	0.948925	0.89608	0.910243	0.613639	0.746319	2.53959	0.000788549	0.0100141	0.689204	0.116132	0.337333	7.2384	4.67243	4.96809	4.56071	GO:0009411 GO:0042221	response to UV	GO:0005507 GO:0009055	copper ion binding
Mtr.1693.1.S1_at		Laccase-7 EC=1.10.3.2; AltName: Full=Benzenediol:oxygen oxidoreductase 7; AltName: Full=Urishiol oxidase 7; AltName: Full=Diphenol oxidase 7; Flags: Precursor;	3.5267	0.711977	0.203536	0.473044	1.01274	0.961165	0.90983	0.639012	0.0999391	0.701131	0.748177	0.184605	0.546543	2.27408	0.00569172	0.037795	0.954383	0.857531	0.674172	3.24793	3	3.27798	3.27798	GO:0000004	No GO term	GO:0005507 GO:0016491	copper ion binding
Mtr.2040.1.S1_at		Laccase-3 EC=1.10.3.2; AltName: Full=Benzenediol:oxygen oxidoreductase 3; AltName: Full=Urishiol oxidase 3; AltName: Full=Diphenol oxidase 3; Flags: Precursor;	3.1547	0.913291	0.704423	0.686194	0.864392	0.543709	0.860411	0.7373	0.213251	0.772266	0.740577	0.137435	0.497622	2.10271	0.0062479	0.0401403	0.817065	0.402521	0.523213	8.73539	9.95361	6.71562	8.26772	GO:0000004	No GO term	GO:0005507 GO:0016491	copper ion binding	KOG: Multicopper oxidases
Mtr.42937.1.S1_s_at		Copper transporter 1	10.5859	0.242607	0.00014187	0.0112039	0.536178	0.0425809	0.614278	0.66136	0.162558	0.745875	0.500993	0.00874392	0.1631	8.64955	1.29799e-06	0.000186478	1.34386	0.310538	0.482819	3.85798	5.00899	12.7324	12.6497	GO:0048235 GO:0048364	sperm cell differentiation (sensu Magnoliophyta)	GO:0005375	copper ion transporter activity
Mtr.39133.1.S1_at		superoxide dismutase	3.622	0.654282	0.0849866	0.348808	0.951323	0.831348	0.898008	0.851263	0.494969	0.838073	0.868816	0.465968	0.70006	2.09583	0.00569319	0.0377972	0.900507	0.655519	0.616449	3.30743	3.10434	3.16993	3.32193	GO:0006979 GO:0046688 GO:0010039	response to oxidative stress	GO:0004785	copper, zinc superoxide dismutase activity	KOG: Cu2+/Zn2+ superoxide dismutase SOD1
Mtr.9105.1.S1_at		coproporphyrinogen oxidase	11.2472	0.64646	0.0575407	0.298235	0.493633	0.00453069	0.35835	1.16052	0.494006	0.837969	0.689769	0.0487571	0.351976	2.45849	0.00069246	0.00915426	1.09833	0.665031	0.61936	8.79442	9.73843	11.3032	11.4301	GO:0006779	porphyrin biosynthetic process	GO:0004109	coproporphyrinogen oxidase activity	KOG: Coproporphyrinogen III oxidase CPO/HEM13
Mtr.7597.1.S1_at		Cyclin-U2-1 Short=CycU2;1; AltName: Full=Cyclin-P3.1; Short=CycP3;1;	3.6689	0.744658	0.562715	0.643919	1.72565	0.290492	0.803806	0.375808	0.0679637	0.662527	0.749224	0.488617	0.70813	3.79217	0.0170838	0.0769139	0.546056	0.243087	0.442175	7.40344	5.95884	5.31832	5.87529	GO:0051726	regulation of cell cycle	GO:0004693	cyclin-dependent protein kinase activity
Mtr.29362.1.S1_at		Cyclin-dependent kinase inhibitor 4 AltName: Full=KIP-related protein 4; AltName: Full=Inhibitor/interactor of CDK protein 7;	1.9686	0.900649	0.614722	0.660695	0.653408	0.0537505	0.647729	0.68044	0.077777	0.674482	0.582527	0.00527064	0.127859	4.20747	3.49386e-06	0.000318878	0.593538	0.0214501	0.15423	5.62352	5.10014	7.49426	7.03122	GO:0045786 GO:0045736	negative regulation of progression through cell cycle	GO:0004861 GO:0030332	cyclin-dependent protein kinase inhibitor activity
Mtr.48623.1.S1_at		Serpin-ZX AltName: Full=ArathZx; AltName: Full=Serpin-1; AltName: Full=AtSerpin1;	4.3367	0.42358	0.115793	0.390787	0.805559	0.680564	0.880364	1.413	0.51222	0.841764	1.09017	0.840106	0.795545	5.17971	0.00593457	0.0388409	0.400424	0.095553	0.312235	3.8679	3.72247	3.926	3.926	GO:0008150	biological_process	GO:0004869 GO:0004867	cysteine protease inhibitor activity	KOG: Serpin
Mtr.15354.1.S1_at		Cysteine proteinase inhibitor 5 Short=AtCYS-5; Flags: Precursor;	2.7298	0.735167	0.323363	0.54725	0.831061	0.548359	0.861722	1.09532	0.766714	0.877799	0.939255	0.802432	0.788109	2.19304	0.0196707	0.0842131	0.681383	0.222198	0.427966	3.21723	3.12102	3.24793	3.26303	GO:0008150	biological_process	GO:0004869	cysteine protease inhibitor activity
Mtr.27782.1.S1_at		cysteine proteinase, putative	3.7524	0.458236	0.0275821	0.214329	0.903497	0.7558	0.889001	1.17605	0.62009	0.858947	1.04128	0.879165	0.803316	2.79132	0.00580742	0.0383106	0.735777	0.353284	0.50241	4.00899	3.848	8.33271	7.03892	GO:0006508	proteolysis	GO:0008234	cysteine-type peptidase activity	KOG: Cysteine proteinase Cathepsin L
Mtr.28735.1.S1_at		cysteine proteinase, putative	2.9474	0.710878	0.205088	0.47431	0.820817	0.455431	0.841877	0.941291	0.817584	0.882982	0.842003	0.426525	0.684317	2.19544	0.00795672	0.0467095	0.829304	0.47884	0.554495	4	3.33628	3.49825	3.44626	GO:0006508	proteolysis	GO:0008234	cysteine-type peptidase activity	KOG: Cysteine proteinase Cathepsin L
Mtr.6139.1.S1_at		Cytochrome c oxidase polypeptide Vc EC=1.9.3.1; AltName: Full=Cytochrome c oxidase subunit 5c;	8.395	0.668874	0.203388	0.47293	0.719535	0.293619	0.804446	0.755659	0.368964	0.816195	0.66617	0.120594	0.479278	3.86001	0.000435315	0.00662781	0.712344	0.279673	0.464943	8.70598	8.22641	10.0898	10.1206	GO:0006118	electron transport	GO:0004129	cytochrome-c oxidase activity
Mtr.12523.1.S1_s_at		CG11840 gene product from transcript CG11840-RA	10.7978	0.246733	4.10915e-05	0.00606583	0.965001	0.88707	0.90326	1.50952	0.115437	0.7117	1.28502	0.231911	0.581017	4.66143	1.44967e-05	0.000720964	0.596879	0.0535501	0.243174	10.1517	12.15	12.7445	12.9271	GO:0008150	biological_process	GO:0008717	D-alanyl-D-alanine endopeptidase activity	KOG: Uncharacterized conserved protein
Mtr.39704.1.S1_at		hypothetical protein predicted by Glimmer/Critica	3.2402	0.691668	0.41442	0.588795	0.795648	0.610354	0.871388	0.919335	0.85073	0.886076	0.811826	0.569677	0.734119	4.37259	0.00421844	0.031074	0.452031	0.0904783	0.305863	3.01792	5.89239	7.76752	7.74886	GO:0006284 GO:0006512	base-excision repair	GO:0003684	damaged DNA binding
Mtr.27839.1.S1_at		hypothetical protein predicted by Glimmer/Critica	2.0804	0.846287	0.516739	0.628314	1.01158	0.964058	0.909898	0.586823	0.0507647	0.630522	0.706327	0.110631	0.46675	3.50732	0.000152177	0.00327434	0.567543	0.0393656	0.210823	5.37156	4.91648	4.63807	4.7866	GO:0006508	proteolysis	GO:0016805	dipeptidase activity
Mtr.28104.1.S1_at		hypothetical protein predicted by Glimmer/Critica	4.8841	0.522606	0.327661	0.549618	0.461661	0.246742	0.794412	0.140611	0.0078451	0.419128	0.16152	0.00327833	0.100296	29.0518	9.18375e-05	0.00237616	1.01464	0.982226	0.702097	4.46597	4.39917	7.36982	6.06824	GO:0009409 GO:0006118	response to cold	GO:0015036 GO:0016491	disulfide oxidoreductase activity
Mtr.6710.1.S1_at		myb family transcription factor	4.0567	0.282651	0.00353486	0.0706396	0.905003	0.789273	0.893258	0.413733	0.0292669	0.572215	0.519494	0.0447916	0.339814	25.3755	2.2021e-07	6.25278e-05	0.37236	0.0165128	0.131975	3.90689	3.848	6.12928	5.48864	GO:0006355	regulation of transcription, DNA-dependent	GO:0003677 GO:0003700	DNA binding	KOG: Zuotin and related molecular chaperones (DnaJ superfamily), contains DNA-binding domains
Mtr.43413.1.S1_at		Transcription elongation factor A protein 2 AltName: Full=Transcription elongation factor S-II protein 2; AltName: Full=Testis-specific S-II; AltName: Full=Transcription elongation factor TFIIS.l;	2.9843	0.373767	0.00831034	0.1142	0.489084	0.0434638	0.618194	0.553841	0.0886114	0.690496	0.418645	0.00492998	0.124402	20.1191	1.18981e-07	4.29647e-05	0.490934	0.0444427	0.22322	3.37851	3.16993	4.45943	4.79181	GO:0006354 GO:0006355	RNA elongation	GO:0003677 GO:0003700	DNA binding	KOG: Transcription elongation factor TFIIS/Cofactor of enhancer-binding protein Sp1
Mtr.3879.1.S1_at		Transcription factor bHLH25 AltName: Full=Transcription factor EN 29; AltName: Full=bHLH transcription factor bHLH025; AltName: Full=Basic helix-loop-helix protein 25; Short=bHLH 25; Short=AtbHLH25;	6.243	0.317697	0.138544	0.417222	0.220913	0.0570469	0.654426	0.147953	0.0196878	0.533422	0.102226	0.00166516	0.0689541	15.72	0.00185406	0.0179418	6.12619	0.0257101	0.169976	3.3505	3.18587	9.78937	9.4248	GO:0045449	regulation of transcription	GO:0003677 GO:0003700	DNA binding
Mtr.38404.1.S1_at		Probable transcriptional regulator RABBIT EARS	5.9652	0.129548	0.00610919	0.095782	0.560967	0.382571	0.825368	1.48446	0.548002	0.848543	0.885124	0.81929	0.791501	15.4826	0.00065601	0.00887314	0.598711	0.437218	0.537062	3.03562	6.64674	10.1976	9.82225	GO:0016481	negative regulation of transcription	GO:0003677 GO:0003676 GO:0003700 GO:0008270	DNA binding
Mtr.21745.1.S1_at		expressed protein	2.1328	0.438557	0.0740761	0.33063	0.677046	0.378385	0.824456	0.533804	0.164497	0.746266	0.50738	0.0719821	0.407925	11.4814	4.07128e-05	0.0013803	0.549514	0.183646	0.399507	3.43296	3.24793	3.26303	3.30743	GO:0045449	regulation of transcription	GO:0003677	DNA binding
Mtr.7584.1.S1_at		Transcription factor ORG2 AltName: Full=Transcription factor EN 8; AltName: Full=OBP3-responsive gene 2; AltName: Full=bHLH transcription factor bHLH038; AltName: Full=Basic helix-loop-helix protein 38; Short=bHLH 38; Short=AtbHLH38;	3.2465	0.421357	0.273837	0.520283	0.262809	0.0992673	0.709054	0.440262	0.298006	0.801574	0.237448	0.0350485	0.308484	10.8845	0.00667664	0.0418347	1.88447	0.418128	0.529138	6.78398	4.848	7.55612	7.01458	GO:0045449	regulation of transcription	GO:0003677 GO:0003700	DNA binding
Mtr.40392.1.S1_at		Myb-like protein G	2.3966	0.60587	0.234893	0.496158	0.479598	0.0894435	0.695841	0.502816	0.110005	0.708996	0.387428	0.0115996	0.186025	7.25854	0.000184878	0.00371611	0.942942	0.886617	0.681009	3.15381	3.15381	4.59694	4.12928	GO:0009651 GO:0009723 GO:0045449 GO:0046686	response to salt stress	GO:0003677 GO:0003700	DNA binding
Mtr.3450.1.S1_at		hypothetical protein predicted by Glimmer/Critica	3.3275	0.498394	0.0549171	0.292695	0.576099	0.120185	0.728074	1.13438	0.711862	0.871239	0.753075	0.316049	0.631245	6.08837	7.00105e-05	0.00199453	0.504276	0.0586511	0.253869	3.47249	3.33628	4.71149	4.99548	GO:0045449 GO:0010039	regulation of transcription	GO:0003677 GO:0003700	DNA binding
Mtr.37973.1.S1_at		Ethylene-responsive transcription factor ABR1 AltName: Full=Protein ABA REPRESSOR 1;	3.7116	0.356418	0.0894928	0.355348	1.01725	0.976415	0.910672	0.49899	0.240315	0.782629	0.636325	0.345702	0.647026	5.98165	0.00656398	0.0413867	0.924061	0.891423	0.681995	6.88509	6.24793	8.93752	8.43879	GO:0006355	regulation of transcription, DNA-dependent	GO:0003677 GO:0003700	DNA binding
Mtr.4318.1.S1_at		DNA-binding protein, putative	2.8268	0.440417	0.00142205	0.0414311	0.63134	0.0454478	0.625392	0.905163	0.643694	0.863111	0.688642	0.0467146	0.345442	5.1321	1.12637e-06	0.000170091	0.774195	0.24391	0.44266	3.51096	3.20163	3.3505	3.32193	GO:0009651 GO:0009737 GO:0009733 GO:0009723 GO:0009739 GO:0009753 GO:0009751 GO:0046686	response to salt stress	GO:0003677	DNA binding
Mtr.23988.1.S1_at		Transcription factor SPATULA AltName: Full=Transcription factor EN 99; AltName: Full=bHLH transcription factor bHLH024; AltName: Full=Basic helix-loop-helix protein 24; Short=bHLH 24; Short=AtbHLH24;	2.8631	0.285129	0.0483206	0.276513	0.614675	0.418089	0.833986	0.50018	0.254214	0.786363	0.455527	0.11998	0.47821	4.89243	0.0157569	0.0732553	2.33165	0.167887	0.385953	3.79701	4.30012	9.328	8.55421	GO:0009409 GO:0009908 GO:0010114 GO:0010187	response to cold	GO:0003677 GO:0003700	DNA binding
Mtr.44222.1.S1_s_at		myb family transcription factor	3.9416	0.52706	0.0272407	0.21294	0.995466	0.986404	0.911265	0.535611	0.0307358	0.575622	0.657533	0.0688203	0.399635	4.34468	4.7141e-05	0.00153389	0.819042	0.458294	0.546019	7.51964	7.96232	9.08826	8.32283	GO:0045449	regulation of transcription	GO:0003677 GO:0003700	DNA binding	KOG: Zuotin and related molecular chaperones (DnaJ superfamily), contains DNA-binding domains
Mtr.43756.1.S1_at		BEL1-like homeodomain protein 10 Short=BEL1-like protein 10;	6.1213	0.114604	0.000911616	0.0319042	1.75044	0.305795	0.806712	1.09847	0.86126	0.887625	1.54629	0.328094	0.638594	4.215	0.0155169	0.0726358	1.07663	0.890691	0.681641	8.51885	7.90809	8.3015	8.23554	GO:0006355	regulation of transcription, DNA-dependent	GO:0003677 GO:0003700	DNA binding	KOG: Transcription factor MEIS1 and related HOX domain proteins
Mtr.34211.1.S1_at		Homeobox-leucine zipper protein ROC7 AltName: Full=Homeodomain transcription factor ROC7; AltName: Full=HD-ZIP protein ROC7; AltName: Full=Protein RICE OUTERMOST CELL-SPECIFIC 7; AltName: Full=GLABRA 2-like homeobox protein 7;	3.2867	0.413939	0.0201518	0.182673	0.786471	0.490765	0.848926	1.1787	0.635731	0.862892	0.950732	0.85806	0.798885	3.57266	0.00190019	0.0182766	0.729432	0.368133	0.50849	3.9542	3.89724	3.90689	4.06178	GO:0006355	regulation of transcription, DNA-dependent	GO:0003677 GO:0003700	DNA binding
Mtr.35426.1.S1_at		bZIP transcription factor family protein	7.418	0.542851	0.0669928	0.318453	0.384016	0.00734275	0.413928	0.895941	0.727695	0.87347	0.491005	0.0129517	0.19674	3.52087	0.000983559	0.011587	1.52069	0.195749	0.408812	9.86728	8.90539	9.91618	9.81618	GO:0006355 GO:0030968	regulation of transcription, DNA-dependent	GO:0003677 GO:0003700	DNA binding
Mtr.13511.1.S1_at		zinc finger (C3HC4-type RING finger) family protein	2.8489	0.59504	0.0571278	0.297342	0.690751	0.162854	0.7582	1.13333	0.626956	0.860781	0.849411	0.440383	0.690067	3.49421	0.000162193	0.00339743	0.614367	0.0722853	0.27766	5.35755	6.84674	5.15381	5.45286	GO:0006355	regulation of transcription, DNA-dependent	GO:0003677	DNA binding
Mtr.253.1.S1_at		Transcription factor bHLH18 AltName: Full=Transcription factor EN 28; AltName: Full=bHLH transcription factor bHLH018; AltName: Full=Basic helix-loop-helix protein 18; Short=bHLH 18; Short=AtbHLH18;	3.6184	0.451686	0.0950508	0.364346	0.479134	0.119881	0.728074	1.03433	0.940739	0.894866	0.626245	0.218488	0.571261	3.48866	0.0133331	0.0658463	1.28052	0.587856	0.594262	4.83794	5.73877	6.96463	7.38198	GO:0045449	regulation of transcription	GO:0003677 GO:0003700	DNA binding
Mtr.3451.1.S1_s_at		hypothetical protein predicted by Glimmer/Critica	3.5326	0.68606	0.414169	0.58876	0.576374	0.23819	0.789168	0.69713	0.433858	0.82822	0.544518	0.117573	0.475207	3.36389	0.0161607	0.0743998	1.0784	0.868678	0.677191	3.12102	3.01792	7.44791	7.53916	GO:0045449	regulation of transcription	GO:0003677 GO:0003700	DNA binding
Mtr.10987.1.S1_at		Ethylene-responsive transcription factor 13 Short=AtERF13; AltName: Full=Ethylene-responsive element-binding factor 13; Short=EREBP-13;	9.7193	0.169216	3.23157e-06	0.00136296	1.22037	0.43814	0.83788	1.51025	0.119722	0.712294	1.50324	0.0640928	0.390289	3.15244	0.00033716	0.00553758	1.01712	0.946783	0.694595	9.56167	10.1841	11.0633	11.0561	GO:0006355 GO:0009873	regulation of transcription, DNA-dependent	GO:0003677 GO:0003700	DNA binding
Mtr.23718.1.S1_at		Histone H3.3 AltName: Full=Histone H3.2;	3.0655	0.741653	0.186653	0.460165	0.6398	0.0562046	0.653659	1.03091	0.889851	0.889617	0.757722	0.136439	0.497274	3.12897	8.71823e-05	0.00228418	0.653332	0.0673291	0.269566	3.53605	3.41954	3.49825	3.60881	GO:0006334 GO:0051276	nucleosome assembly	GO:0003677	DNA binding	KOG: Histones H3 and H4
Mtr.35724.1.S1_at		Dehydration-responsive element-binding protein 2D Short=Protein DREB2D;	2.9523	0.627803	0.0755814	0.333127	0.790883	0.351664	0.818292	0.720392	0.198882	0.765207	0.68726	0.0791631	0.419786	2.93225	0.000489326	0.00722273	0.953442	0.847786	0.671648	3.23266	3.30743	3.58496	3.62059	GO:0006355	regulation of transcription, DNA-dependent	GO:0003677 GO:0003700	DNA binding
Mtr.11483.1.S1_at		SWI/SNF complex subunit SWI3A Short=AtSWI3A; AltName: Full=Transcription regulatory protein SWI3A;	3.1223	0.563104	0.0736559	0.329944	0.909068	0.7542	0.888773	1.16667	0.613608	0.857227	1.03999	0.87453	0.802792	2.81478	0.00340856	0.0270258	0.594873	0.102507	0.321823	7.29002	7.77808	8.12412	7.84737	GO:0006338	chromatin remodeling	GO:0003677	DNA binding	KOG: Chromatin remodeling factor subunit and related transcription factors
Mtr.10851.1.S1_at		bromo-adjacent homology (BAH) domain-containing protein	2.994	0.959931	0.887723	0.731751	0.87865	0.656097	0.877107	0.669695	0.179275	0.758021	0.702202	0.148901	0.51164	2.77926	0.00261542	0.0228114	0.636997	0.133822	0.355112	9.82066	10.097	10.5997	10.1458	GO:0006350	transcription	GO:0003677	DNA binding	KOG: BAH domain proteins
Mtr.43210.1.S1_at		Remorin AltName: Full=pp34;	7.39	0.714162	0.389149	0.579493	0.725604	0.411401	0.832351	0.530946	0.115875	0.7117	0.52946	0.0578514	0.375599	2.74459	0.0176681	0.0787131	1.32427	0.470816	0.551383	10.3116	9.2446	9.33092	9.03315	GO:0008150	biological_process	GO:0003677	DNA binding
Mtr.4356.1.S1_at		hypothetical protein predicted by Glimmer/Critica	4.5793	0.6504	0.170258	0.447417	0.792175	0.447627	0.839617	0.729362	0.307452	0.805438	0.693708	0.154368	0.517562	2.6167	0.00562731	0.0375519	1.01696	0.955872	0.696549	8.73573	8.64962	9.01318	8.80025	GO:0006355	regulation of transcription, DNA-dependent	GO:0003677	DNA binding
Mtr.7727.1.S1_at		expressed protein	2.6555	0.581773	0.0208535	0.18596	0.89568	0.607882	0.871171	1.10725	0.634947	0.86271	0.994486	0.974729	0.818633	2.53242	0.000476515	0.0070894	0.684404	0.0911013	0.306749	4.07039	4.16189	4.30012	4.04439	GO:0045449	regulation of transcription	GO:0003677	DNA binding
Mtr.883.1.S1_at		E3 SUMO-protein ligase SIZ1 EC=6.-.-.-;	2.7139	0.894113	0.516856	0.628314	0.730475	0.0819325	0.683442	0.895143	0.521118	0.843367	0.753353	0.0572096	0.374429	2.50363	6.36373e-05	0.00186742	0.683187	0.0389091	0.20967	8.02126	8.17293	8.40557	8.21626	GO:0009414 GO:0009870 GO:0040007 GO:0050826	response to water deprivation	GO:0003677	DNA binding	KOG: Zn-finger transcription factor
Mtr.11867.1.S1_at		Probable histone-lysine N-methyltransferase NSD2 EC=2.1.1.43; AltName: Full=Nuclear SET domain-containing protein 2; AltName: Full=Wolf-Hirschhorn syndrome candidate 1 protein; AltName: Full=Multiple myeloma SET domain-containing protein; AltName: Full=Protein trithorax-5;	3.7155	0.732909	0.321402	0.546364	0.651345	0.177426	0.764557	1.10517	0.746041	0.87495	0.803204	0.389772	0.667708	2.48845	0.00869854	0.049568	0.761696	0.383247	0.515084	4.46597	4.94017	5.1375	4.98641	GO:0006355	regulation of transcription, DNA-dependent	GO:0003677	DNA binding	KOG: Transcription factor NSD1 and related SET domain proteins
Mtr.20257.1.S1_at		Protein strawberry notch homolog 1	2.1113	0.578786	0.0467874	0.272783	0.877684	0.613224	0.871614	0.990982	0.971884	0.897263	0.911177	0.658617	0.758345	2.3983	0.00341379	0.0270608	0.828273	0.467456	0.550256	3.41954	3.26303	3.39232	3.40599	GO:0006355 GO:0009793	regulation of transcription, DNA-dependent	GO:0003677	DNA binding
Mtr.5499.1.S1_at		Heat stress transcription factor B-4 Short=AtHsfB4; AltName: Full=AtHsf-02;	3.2621	0.630334	0.108964	0.381561	0.903613	0.713678	0.884178	0.954948	0.867225	0.88844	0.906376	0.663237	0.75967	2.34709	0.00652125	0.0412111	0.783317	0.381703	0.514111	5.38888	5.08321	4.1127	4.45286	GO:0006355	regulation of transcription, DNA-dependent	GO:0003677 GO:0003700	DNA binding	KOG: Heat shock transcription factor
Mtr.4153.1.S1_at		myb family transcription factor (MYB3R3)	3.2082	0.797972	0.388172	0.578844	0.845454	0.518607	0.855387	0.913028	0.725155	0.872911	0.841491	0.41827	0.680563	2.3447	0.00425006	0.0312376	0.692389	0.168129	0.386191	4.20945	4.23266	4.24793	4.0268	GO:0006355	regulation of transcription, DNA-dependent	GO:0003677 GO:0003700	DNA binding
Mtr.34681.1.S1_s_at		hypothetical protein predicted by Glimmer/Critica	2.6188	0.639166	0.0770562	0.335618	0.930881	0.765712	0.890168	1.04379	0.858344	0.887462	0.981006	0.922055	0.810402	2.33565	0.00259213	0.0226789	0.689399	0.13565	0.356246	4.44626	5.47573	5.78398	5.18587	GO:0008150	biological_process	GO:0003677	DNA binding
Mtr.27714.1.S1_s_at		DNA-directed RNA polymerase subunit	1.7184	0.806488	0.315871	0.543891	0.761619	0.208553	0.776334	0.772271	0.231514	0.77908	0.702002	0.0537756	0.365539	2.2587	0.0012955	0.0140374	0.933332	0.743906	0.643619	3.37851	3.30743	3.41954	3.45943	GO:0006350	transcription	GO:0003677 GO:0003899	DNA binding
Mtr.24781.1.S1_at		expressed protein	2.7267	0.70759	0.112249	0.385933	0.754371	0.189474	0.769735	0.956883	0.832819	0.885017	0.804691	0.214001	0.567911	2.24736	0.00125237	0.0137041	0.871167	0.51165	0.566642	4.52356	4.52356	4.70598	4.72247	GO:0006350	transcription	GO:0003677 GO:0003899	DNA binding
Mtr.24306.1.S1_at		Transcription factor HBP-1b(c38)	3.7527	0.730418	0.195952	0.467754	0.929459	0.757099	0.889204	0.931272	0.763353	0.877518	0.908248	0.619133	0.747562	2.20251	0.00387207	0.0294116	0.718131	0.174165	0.390979	3.81762	3.79701	3.63227	3.79701	GO:0006355	regulation of transcription, DNA-dependent	GO:0003677 GO:0003700	DNA binding
Mtr.35694.1.S1_at		PHD finger family protein / SWIB complex BAF60b domain-containing protein / GYF domain-containing protein	2.2287	0.666967	0.0549619	0.292779	0.85829	0.445036	0.838837	0.97758	0.908905	0.891074	0.889592	0.47341	0.702608	2.1186	0.00151844	0.0156857	0.843452	0.395938	0.519924	7.94895	8.53177	8.74987	8.38629	GO:0006355	regulation of transcription, DNA-dependent	GO:0003677	DNA binding
Mtr.19050.1.S1_at		DNA-directed RNA polymerase (mitochondrial)	1.6959	0.79479	0.14885	0.427548	0.895446	0.475854	0.845973	0.930934	0.642406	0.863111	0.885739	0.340616	0.644874	2.10372	0.000173911	0.00357716	0.717467	0.0437606	0.222015	4.24031	4.52982	4.84298	4.57894	GO:0006350	transcription	GO:0003677 GO:0003899	DNA binding	KOG: Mitochondrial/chloroplast DNA-directed RNA polymerase RPO41, provides primers for DNA replication-initiation
Mtr.46748.1.S1_at		Floral homeotic protein APETALA 2	3.6042	0.86472	0.633614	0.666991	0.856393	0.611373	0.871597	0.856697	0.612183	0.85693	0.813455	0.410532	0.677352	2.09825	0.0252366	0.0981409	0.75122	0.353367	0.502449	6.84172	5.96347	6.24031	5.58796	GO:0006355 GO:0009887	regulation of transcription, DNA-dependent	GO:0003677 GO:0003700	DNA binding	KOG: Endosomal membrane proteins, EMP70
Mtr.50838.1.S1_at		Agamous-like MADS-box protein AGL6	1.7214	0.773874	0.383493	0.576436	0.983978	0.955649	0.90952	0.786702	0.414008	0.82378	0.84307	0.475371	0.702792	2.04896	0.0237329	0.094724	0.814708	0.484022	0.556272	3.80735	3.62059	3.7761	3.80735	GO:0006355	regulation of transcription, DNA-dependent	GO:0003677 GO:0003700	DNA binding	KOG: MADS box transcription factor
Mtr.40557.1.S1_s_at		TATA-box-binding protein AltName: Full=TATA-box factor; AltName: Full=TATA-binding factor; AltName: Full=TATA sequence-binding protein; Short=TBP; AltName: Full=Transcription initiation factor TFIID TBP subunit;	3.3071	0.930571	0.786791	0.707231	0.854946	0.557597	0.863668	0.634447	0.101818	0.701662	0.665104	0.0749638	0.412927	2.0418	0.015263	0.0718651	0.970295	0.909661	0.686925	8.73166	8.93015	9.21553	9.00983	GO:0006367 GO:0006355	transcription initiation from RNA polymerase II promoter	GO:0003677 GO:0003702	DNA binding	KOG: TATA-box binding protein (TBP), component of TFIID and TFIIIB
Mtr.46255.1.S1_at		Protein FD AltName: Full=BZIP transcription factor 14; Short=AtbZIP14;	2.2532	0.766116	0.353128	0.563182	0.895663	0.697514	0.882273	0.732308	0.280037	0.797657	0.754905	0.234457	0.582321	2.02211	0.0227932	0.0925482	0.984153	0.954955	0.696501	7.34252	7.67807	7.38457	7.24603	GO:0006950 GO:0006355	response to stress	GO:0003677	DNA binding
Mtr.40648.1.S1_at		Transcriptional activator DEMETER EC=3.2.2.-; AltName: Full=DNA glycosylase-related protein DME;	4.3376	0.460946	0.123171	0.398868	0.814404	0.671406	0.879238	0.811319	0.665733	0.866253	0.758614	0.486693	0.707238	4.18298	0.00855343	0.048993	0.784934	0.617223	0.603977	8.86171	9.44977	8.62461	8.41574	GO:0006306 GO:0006281 GO:0006342 GO:0031936	DNA methylation	GO:0003906 GO:0005515 GO:0019104	DNA-(apurinic or apyrimidinic site) lyase activity
Mtr.11735.1.S1_at		Protein DCL, chloroplastic AltName: Full=Defective chloroplasts and leaves protein; Flags: Precursor;	10.6476	0.883971	0.607657	0.65885	1.06966	0.778551	0.891607	0.622703	0.0620231	0.654111	0.762696	0.178502	0.540444	3.17314	0.000179016	0.0036486	0.535237	0.0177265	0.137969	8.97355	9.57724	10.9307	10.8301	GO:0006306 GO:0035194	DNA methylation	GO:0003899	DNA-directed RNA polymerase activity
Mtr.5512.1.S1_at		electron-transferring-flavoprotein dehydrogenase	2.9183	0.654006	0.278253	0.522967	0.731008	0.419559	0.834155	1.06195	0.875654	0.889379	0.844662	0.59201	0.740778	3.04864	0.00974597	0.0532879	0.646081	0.265221	0.455792	5.77873	6.93074	7.89724	7.12309	GO:0009646	response to absence of light	GO:0009054 GO:0003824	electron acceptor activity	KOG: Electron transfer flavoprotein ubiquinone oxidoreductase
Mtr.7801.1.S1_x_at		Reticuline oxidase-like protein EC=1.21.-.-; Flags: Precursor;	5.7855	1.47744	0.449438	0.603556	0.445051	0.12782	0.733912	0.423112	0.10735	0.708015	0.328532	0.0158757	0.21562	3.48003	0.0252198	0.098131	1.03286	0.949563	0.695042	7.96924	9.14211	8.23697	8.59582	GO:0006979	response to oxidative stress	GO:0009055	electron carrier activity
Mtr.5553.1.S1_at		Cytochrome b5	1.9818	0.732557	0.24661	0.504486	0.867664	0.590592	0.869513	0.772011	0.332082	0.811391	0.765567	0.224267	0.575973	2.03936	0.0144244	0.0694495	0.999284	0.997823	0.705464	5.98413	5.63517	5.82528	5.78921	GO:0006118	electron transport	GO:0009055	electron carrier activity
Mtr.21912.1.S1_at		Kunitz-type trypsin inhibitor-like 1 protein AltName: Full=Protease inhibitor from pea 1; Flags: Precursor;	2.4343	0.744203	0.184325	0.458734	0.812233	0.34296	0.816866	0.789847	0.284055	0.79814	0.743845	0.108302	0.463994	2.56395	0.000464409	0.00695597	0.816914	0.356071	0.503954	11.2861	8.6388	7.04767	8.49025	GO:0008150	biological_process	GO:0004866	endopeptidase inhibitor activity
Mtr.6128.1.S1_at		Ent-kaur-16-ene synthase, chloroplastic EC=4.2.3.19; AltName: Full=Ent-kaurene synthase; AltName: Full=Ent-kaurene synthase B; Short=KSB; Flags: Precursor;	4.4099	0.594706	0.232785	0.494626	0.656365	0.329789	0.813924	1.30259	0.536722	0.846057	0.900813	0.763838	0.780961	3.75826	0.00627607	0.0402746	0.52331	0.142011	0.363158	5.66676	6.34518	5.86542	5.72247	GO:0009686 GO:0009740	gibberellic acid biosynthetic process	GO:0009899	ent-kaurene synthase activity
Mtr.1873.1.S1_at		Ent-kaurenoic acid oxidase 2 Short=AtKAO2; EC=1.14.13.79; AltName: Full=Cytochrome P450 88A4;	3.4187	1.26599	0.662011	0.67393	0.566211	0.299027	0.806095	0.383308	0.0895973	0.691028	0.361147	0.0321045	0.298205	6.14674	0.00361455	0.0280761	0.592107	0.337338	0.495439	4.39232	4.39232	8.71836	7.00562	GO:0009686	gibberellic acid biosynthetic process	GO:0051777	ent-kaurenoate oxidase activity
Mtr.13026.1.S1_at		NADPH oxidase 1 Short=NOX-1; EC=1.-.-.-; AltName: Full=NOH-1; AltName: Full=NADH/NADPH mitogenic oxidase subunit P65-MOX; AltName: Full=Mitogenic oxidase 1; Short=MOX1;	5.6926	0.109108	0.00313195	0.0656016	0.577097	0.398358	0.829588	0.318466	0.0902367	0.692	0.323252	0.0447532	0.339803	29.3513	7.7061e-05	0.00209672	1.69904	0.415075	0.528323	10.2251	5.04439	9.68703	9.73047	GO:0015688	iron chelate transport	GO:0000293	ferric-chelate reductase activity	KOG: Ferric reductase, NADH/NADPH oxidase and related proteins
Mtr.48945.1.S1_at		ferrochelatase II	3.1095	0.771693	0.497366	0.62124	0.719481	0.39085	0.827282	0.697976	0.349797	0.814101	0.631791	0.151785	0.514918	3.34467	0.00539408	0.0364284	0.771512	0.496982	0.561145	4.0268	4.1375	4.20945	4.26303	GO:0006783	heme biosynthetic process	GO:0004325	ferrochelatase activity	KOG: Protoheme ferro-lyase (ferrochelatase)
Mtr.43486.1.S1_at		peptidyl-prolyl cis-trans isomerase / FK506-binding protein (ROF1)	7.4478	0.137078	0.000447333	0.0208843	0.326662	0.0240006	0.547625	1.95629	0.153328	0.737602	0.741915	0.425575	0.683689	5.38763	0.00179379	0.0175427	2.11886	0.113012	0.334268	9.01235	8.20653	9.37547	9.31447	GO:0006457	protein folding	GO:0005528 GO:0005516 GO:0003755	FK506 binding	KOG: FKBP-type peptidyl-prolyl cis-trans isomerase
Mtr.30491.1.S1_at		hypothetical protein predicted by Glimmer/Critica	4.9991	0.284602	0.0151302	0.157278	0.273686	0.0127305	0.480667	0.577146	0.249782	0.784837	0.292208	0.00495684	0.124854	14.0192	3.57332e-05	0.00125488	1.58672	0.330613	0.491753	6.48864	6.09803	7.69558	8.06985	GO:0019252	starch biosynthetic process	GO:0008878	glucose-1-phosphate adenylyltransferase activity
Mtr.7343.1.S1_at		Glucose-1-phosphate adenylyltransferase small subunit 1, chloroplastic EC=2.7.7.27; AltName: Full=Alpha-D-glucose-1-phosphate adenyl transferase; AltName: Full=ADP-glucose pyrophosphorylase; AltName: Full=AGPase B; AltName: Full=ADP-glucose synthase; Flags: Precursor;	10.4628	0.204616	0.000535726	0.0234558	1.13298	0.736189	0.886544	0.613168	0.198482	0.764701	0.784392	0.426259	0.684124	3.81715	0.00215848	0.0199912	1.84299	0.113215	0.334551	6.75355	8.3672	9.20945	10.1548	GO:0019252	starch biosynthetic process	GO:0008878	glucose-1-phosphate adenylyltransferase activity
Mtr.9479.1.S1_at		Protein FBL4	7.7847	0.16529	0.00513201	0.0870216	0.190656	0.00874627	0.435975	1.24387	0.697896	0.868787	0.383134	0.0498202	0.355064	17.5124	0.000103263	0.00256587	1.45673	0.50551	0.564253	4.16189	7.74416	11.3441	10.6847	GO:0008150	biological_process	GO:0016595 GO:0003674	glutamate binding	KOG: N-methyl-D-aspartate receptor glutamate-binding subunit
Mtr.21341.1.S1_at		glutamyl-tRNA reductase	3.7594	0.574786	0.313555	0.542483	0.4295	0.132185	0.73799	0.792245	0.667325	0.866288	0.487396	0.117998	0.475648	6.92594	0.0023412	0.0211355	0.738231	0.576196	0.590336	3.848	3.60881	7.01681	6.69349	GO:0015995 GO:0006783	chlorophyll biosynthetic process	GO:0008883	glutamyl-tRNA reductase activity
Mtr.35911.1.S1_at		Glutamyl-tRNA reductase 1, chloroplastic Short=GluTR; EC=1.2.1.70; Flags: Precursor;	9.7401	0.602837	0.0223222	0.192655	0.685553	0.077032	0.678148	0.613841	0.0267321	0.563137	0.561562	0.00283823	0.0932285	3.2987	2.26423e-05	0.000918454	1.19498	0.384905	0.515954	9.12696	8.81602	9.89966	9.84847	GO:0015995 GO:0006783	chlorophyll biosynthetic process	GO:0008883	glutamyl-tRNA reductase activity
Mtr.21802.1.S1_s_at		Multidrug resistance-associated protein 3 EC=3.6.3.44; AltName: Full=Glutathione S-conjugate-transporting ATPase 3; AltName: Full=ATP-energized glutathione S-conjugate pump 3;	2.3341	0.608163	0.0532038	0.288976	0.640471	0.0797257	0.679921	0.671286	0.113452	0.710481	0.569646	0.010744	0.179042	4.33275	1.62242e-05	0.000762371	0.882692	0.606664	0.600689	4.41278	5.43962	6.38716	6.03562	GO:0006810	transport	GO:0015431 GO:0042626 GO:0010290	glutathione S-conjugate-exporting ATPase activity	KOG: Multidrug resistance-associated protein/mitoxantrone resistance protein, ABC superfamily
Mtr.33417.1.S1_at		Multidrug resistance-associated protein 3 EC=3.6.3.44; AltName: Full=Glutathione S-conjugate-transporting ATPase 3; AltName: Full=ATP-energized glutathione S-conjugate pump 3;	2.5327	0.552087	0.0304793	0.223802	1.06022	0.817557	0.896689	1.04142	0.872743	0.889202	1.06827	0.749864	0.778345	2.53675	0.00192788	0.0184362	0.646682	0.100253	0.318938	5.31107	6.1819	5.95884	5.83542	GO:0006810	transport	GO:0015431 GO:0042626 GO:0010290	glutathione S-conjugate-exporting ATPase activity	KOG: Multidrug resistance-associated protein/mitoxantrone resistance protein, ABC superfamily
Mtr.27361.1.S1_at		Glutathione S-transferase zeta class EC=2.5.1.18;	5.2509	0.241231	0.0758194	0.3336	1.00694	0.992728	0.911702	0.753657	0.710053	0.870831	0.831991	0.766934	0.781749	6.82146	0.0210214	0.0878778	0.800776	0.770039	0.651127	4.24793	4.62644	5.86047	5.17393	GO:0009407	toxin catabolic process	GO:0004364	glutathione transferase activity
Mtr.38809.1.S1_at		gluthatione reductase, chloroplast	2.9278	0.67404	0.192055	0.464884	0.693346	0.224073	0.7843	1.12856	0.681441	0.867442	0.849147	0.498745	0.710827	2.88961	0.00220305	0.0202627	0.656145	0.165092	0.384051	6.84172	7.52199	7.58346	7.17093	GO:0006749	glutathione metabolic process	GO:0004362	glutathione-disulfide reductase activity	KOG: Pyridine nucleotide-disulphide oxidoreductase
Mtr.5981.1.S1_at		Probable peroxisomal (S)-2-hydroxy-acid oxidase 1 EC=1.1.3.15; AltName: Full=Glycolate oxidase 1; Short=GOX 1; AltName: Full=Short chain alpha-hydroxy acid oxidase 1;	3.4293	0.515735	0.102003	0.37328	0.951449	0.897676	0.904211	1.25977	0.552963	0.849283	1.12837	0.702934	0.768929	2.91613	0.0129526	0.0645137	0.554743	0.142046	0.363196	4.52356	4.06178	4.14568	4.2854	GO:0006118	electron transport	GO:0008891	glycolate oxidase activity	KOG: Glycolate oxidase
Mtr.34755.1.S1_at		Cell division protein ftsY homolog	3.7214	0.381513	0.0141434	0.15182	0.588096	0.147627	0.747738	0.36254	0.0104943	0.456118	0.356891	0.00242307	0.08509	25.8998	1.01707e-07	3.97515e-05	0.474668	0.048787	0.232834	6.57289	6.76288	7.84423	7.30378	GO:0006605	protein targeting	GO:0005525	GTP binding	KOG: Signal recognition particle, subunit Srp54
Mtr.50278.1.S1_s_at		Rac-like GTP-binding protein RAC2 Flags: Precursor;	7.1207	0.0669364	1.47862e-05	0.00318823	0.864706	0.74231	0.887072	0.998558	0.99739	0.900105	0.906765	0.786173	0.785081	10.9202	5.61988e-05	0.00170504	1.5844	0.305598	0.480435	9.281	9.1025	9.95521	9.7039	GO:0009860 GO:0030834 GO:0030833	pollen tube growth	GO:0005525 GO:0003924 GO:0005515	GTP binding	KOG: Ras-related small GTPase, Rho type
Mtr.50278.1.S1_at		Rac-like GTP-binding protein RAC2 Flags: Precursor;	9.7073	0.106076	2.9335e-07	0.000274609	0.711929	0.211165	0.776334	0.996617	0.989785	0.899519	0.795506	0.29852	0.621404	8.30268	6.15366e-07	0.000117491	1.60029	0.0906403	0.306025	10.0545	9.72076	10.9266	10.7267	GO:0009860 GO:0030834 GO:0030833	pollen tube growth	GO:0005525 GO:0003924 GO:0005515	GTP binding	KOG: Ras-related small GTPase, Rho type
Mtr.13094.1.S1_at		Ras-related protein RABH1B	8.4995	0.182938	7.93587e-06	0.00230485	0.538272	0.02961	0.565657	0.638895	0.102818	0.703047	0.490856	0.00406568	0.113453	7.08681	1.45922e-06	0.000198046	2.24291	0.00677108	0.0761488	9.61894	8.6858	10.5121	10.2301	GO:0015031 GO:0007264	protein transport	GO:0005525	GTP binding	KOG: GTPase Rab6/YPT6/Ryh1, small G protein superfamily
Mtr.40349.1.S1_at		Ras-related protein Rab7	3.6476	0.526448	0.0448013	0.267752	0.592735	0.094695	0.70083	1.3532	0.3189	0.807252	0.863272	0.548658	0.727286	4.40028	0.000136254	0.00307303	0.538199	0.0516965	0.239033	8.2031	5.11686	4.24031	4.83794	GO:0015031 GO:0007264	protein transport	GO:0005525	GTP binding	KOG: Ras-related GTPase
Mtr.12427.1.S1_at		Dynamin-related protein 1E AltName: Full=Dynamin-like protein E; AltName: Full=Dynamin-like protein 4; AltName: Full=Dynamin-like protein DLP2;	10.6123	0.276168	3.45917e-05	0.00544151	0.790157	0.307769	0.807505	1.0835	0.724308	0.872838	0.901631	0.578192	0.736604	3.16169	0.000110001	0.00267155	1.33772	0.2117	0.421126	8.76321	8.78725	10.8087	10.4514	GO:0016192 GO:0050832	vesicle-mediated transport	GO:0005525 GO:0003924	GTP binding	KOG: Vacuolar sorting protein VPS1, dynamin, and related proteins
Mtr.29257.1.S1_at		Translation initiation factor eIF-2B subunit delta AltName: Full=eIF-2B GDP-GTP exchange factor subunit delta;	2.8147	0.563462	0.104985	0.376897	1.26746	0.487191	0.84775	0.536332	0.0805227	0.67976	0.773116	0.358487	0.653266	2.78417	0.00754296	0.0453146	0.937718	0.849362	0.671907	5.9331	5.8802	8.17592	6.86666	GO:0006413	translational initiation	GO:0005525 GO:0003743	GTP binding	KOG: Translation initiation factor 2B, delta subunit (eIF-2Bdelta/GCD2)
Mtr.8645.1.S1_at		GTP cyclohydrolase II	11.3004	0.309414	0.000100275	0.00966985	0.701666	0.136437	0.742611	0.733038	0.188091	0.761175	0.641955	0.0290589	0.285902	5.15069	2.43233e-06	0.00026377	1.21994	0.391435	0.518262	10.8718	10.0955	12.2827	12.2374	GO:0009231	riboflavin biosynthetic process	GO:0003935	GTP cyclohydrolase II activity	KOG: Bifunctional GTP cyclohydrolase II/3,4-dihydroxy-2butanone-4-phosphate synthase
Mtr.32291.1.S1_at		Riboflavin biosynthesis protein ribBA, chloroplastic Includes: RecName: Full=3,4-dihydroxy-2-butanone 4-phosphate synthase; Short=DHBP synthase; EC=4.1.99.12; Includes: RecName: Full=GTP cyclohydrolase-2; EC=3.5.4.25; AltName: Full=GTP cyclohydrolase II; Flags: Precursor;	2.248	0.561017	0.232833	0.494626	0.657654	0.3817	0.824949	0.582899	0.263809	0.792877	0.527708	0.112741	0.46897	3.48814	0.0167329	0.0759936	1.33303	0.545784	0.578795	5.62059	7.03452	8.62022	9.20237	GO:0009231	riboflavin biosynthetic process	GO:0003935	GTP cyclohydrolase II activity
Mtr.27118.1.S1_at		Dynamin-2B EC=3.6.5.5; AltName: Full=Dynamin-related protein 2B; AltName: Full=Dynamin-like protein 3;	2.8455	0.770994	0.282099	0.525449	0.985765	0.951789	0.909043	0.950576	0.830855	0.88478	0.957577	0.822974	0.792045	2.00977	0.00895695	0.0503759	0.688719	0.13034	0.351556	4.45943	5.51728	5.10852	5.07039	GO:0000004	No GO term	GO:0003924	GTPase activity	KOG: Vacuolar sorting protein VPS1, dynamin, and related proteins
Mtr.8254.1.S1_at		hypothetical protein predicted by Glimmer/Critica	5.9525	0.0706645	0.000327205	0.017317	0.286735	0.0460709	0.628706	2.22597	0.184262	0.760234	0.741311	0.533494	0.723618	19.0239	0.000118371	0.00279893	1.16546	0.79373	0.657461	10.6385	9.9523	11.0329	10.3487	GO:0000004	No GO term	GO:0008158	hedgehog receptor activity
Mtr.8254.1.S1_s_at		hypothetical protein predicted by Glimmer/Critica	8.1362	0.210458	0.00149786	0.0426475	0.677285	0.349728	0.818292	1.88125	0.138167	0.728611	1.17529	0.631285	0.750884	10.1692	3.60732e-05	0.00126148	0.366715	0.0250551	0.167552	10.0322	9.27938	10.1541	9.71922	GO:0000004	No GO term	GO:0008158	hedgehog receptor activity
Mtr.27540.1.S1_at		Putative ATP-dependent RNA helicase DHX30 EC=3.6.1.-; AltName: Full=DEAH box protein 30;	3.2808	0.814823	0.586152	0.652181	0.691884	0.332716	0.8145	1.21026	0.611692	0.85693	0.888397	0.699307	0.76817	2.5778	0.0210189	0.0878778	0.568562	0.145582	0.366576	4.2555	5.09592	5.2211	4.53605	GO:0008150	biological_process	GO:0004386	helicase activity	KOG: ATP-dependent RNA helicase A
Mtr.24910.1.S1_at		hypothetical protein predicted by Glimmer/Critica	2.8711	0.694749	0.290324	0.530341	0.756014	0.413213	0.832662	1.17467	0.63514	0.862819	0.923909	0.774583	0.783241	2.38022	0.0195444	0.0839089	0.680944	0.265544	0.456026	4.49185	4.63227	4.51728	4.54226	GO:0006139	nucleobase, nucleoside, nucleotide and nucleic acid metabolic process	GO:0004386 GO:0003676	helicase activity
Mtr.29049.1.S1_at		3-demethylubiquinone-9 3-methyltransferase	2.3251	0.598348	0.0281445	0.216034	0.744023	0.182672	0.767266	0.980643	0.927672	0.893227	0.81046	0.242749	0.587335	2.28962	0.0013438	0.0144057	1.00043	0.998422	0.705529	3.6893	3.63227	3.73335	3.71149	GO:0006744	ubiquinone biosynthetic process	GO:0004395 GO:0010420	hexaprenyldihydroxybenzoate methyltransferase activity	KOG: Methyltransferases
Mtr.46680.1.S1_s_at		hypothetical protein predicted by Glimmer/Critica	2.5561	0.516966	0.169261	0.446914	0.437901	0.0906817	0.698007	0.625874	0.32144	0.80857	0.421932	0.0351583	0.308802	8.76141	0.000246798	0.00447235	0.805565	0.643042	0.612486	5.50462	6.8125	6.89724	6.64818	GO:0009294 GO:0007275 GO:0016573 GO:0009861	DNA mediated transformation	GO:0004407 GO:0005515 GO:0017163	histone deacetylase activity
Mtr.2734.1.S1_at		hypothetical protein predicted by Glimmer/Critica	2.5537	0.637591	0.138638	0.417275	0.627799	0.126495	0.73331	0.594947	0.0911621	0.69418	0.51864	0.0134961	0.200798	4.74226	6.83462e-05	0.00196357	0.88547	0.678704	0.623339	5.64386	5.41278	5.6837	5.19771	GO:0008150	biological_process	GO:0004407	histone deacetylase activity
Mtr.418.1.S1_at		Histone-lysine N-methyltransferase SUVR4 EC=2.1.1.43; AltName: Full=Suppressor of variegation 3-9-related protein 4; Short=Su(var)3-9-related protein 4; AltName: Full=Protein SET DOMAIN GROUP 31;	2.7559	0.846232	0.461224	0.6079	1.07216	0.756703	0.889131	0.639498	0.060806	0.651113	0.777558	0.182946	0.544737	2.44795	0.00100342	0.0117501	0.704059	0.132619	0.354083	3.47249	3.36457	3.24793	3.62059	GO:0016568	chromatin modification	GO:0018024	histone-lysine N-methyltransferase activity	KOG: Histone H3 (Lys9) methyltransferase SUV39H1/Clr4, required for transcriptional silencing
Mtr.49696.1.S1_at		ATP synthase subunit beta, chloroplastic EC=3.6.3.14; AltName: Full=F-ATPase subunit beta; AltName: Full=ATP synthase F1 sector subunit beta;	3.4979	0.588912	0.0661148	0.31731	0.609612	0.0837523	0.687685	0.443445	0.00813401	0.42184	0.418083	0.00113718	0.0558116	4.84589	2.69786e-05	0.00102784	1.29623	0.347261	0.499514	3.90689	3.57289	4.65535	3.98185	GO:0009409	response to cold	GO:0015078	hydrogen ion transporter activity
Mtr.24082.1.S1_at		haloacid dehalogenase-like hydrolase family protein	3.7196	0.458405	0.0918781	0.359268	0.557572	0.197647	0.773496	0.41435	0.059971	0.651057	0.376512	0.0144374	0.206295	7.39359	0.000322104	0.00539912	1.27711	0.58097	0.592318	8.04221	7.45615	8.71459	8.2635	GO:0008152	metabolic process	GO:0016787	hydrolase activity	KOG: Predicted haloacid-halidohydrolase and related hydrolases
Mtr.8553.1.S1_at		Uncharacterized protein C24B11.05	8.5	2.0784	0.338076	0.555349	0.140119	0.0177285	0.523796	0.606781	0.509552	0.841502	0.193353	0.0155846	0.214281	6.33955	0.0244166	0.0961855	0.892658	0.880015	0.679477	11.247	11.6854	11.4459	11.2547	GO:0008152	metabolic process	GO:0016787	hydrolase activity	KOG: Haloacid dehalogenase-like hydrolase
Mtr.19800.1.S1_at		hypothetical protein	3.7406	1.40791	0.399194	0.583266	0.218872	0.00151834	0.241003	0.296622	0.00746636	0.412952	0.161533	4.20152e-05	0.00807797	5.86593	0.000416288	0.0064091	1.86508	0.134524	0.355553	4.00899	3.24793	7.57743	7.43296	GO:0008150	biological_process	GO:0016787	hydrolase activity	KOG: Predicted inosine-uridine preferring nucleoside hydrolase
Mtr.45156.1.S1_at		Type I inositol-1,4,5-trisphosphate 5-phosphatase CVP2 EC=3.1.3.56; AltName: Full=Protein COTYLEDON VASCULAR PATTERN 2;	5.4294	0.874914	0.843956	0.72072	1.32797	0.676774	0.88034	1.09661	0.891906	0.889617	1.28478	0.652122	0.756393	5.25032	0.0250027	0.0975493	0.149488	0.012045	0.109064	7.67101	7.65964	9.31854	8.63807	GO:0008150	biological_process	GO:0016787	hydrolase activity	KOG: Inositol polyphosphate 5-phosphatase and related proteins
Mtr.32982.1.S1_at		Nudix hydrolase 17, mitochondrial Short=AtNUDT17; EC=3.6.1.-; Flags: Precursor;	9.4838	0.315485	0.0194686	0.179795	0.753031	0.530558	0.857508	0.484365	0.121397	0.712913	0.510493	0.0817716	0.424669	5.24178	0.00188037	0.0181385	1.6579	0.270317	0.459346	4.8125	6.66249	10.1907	10.0768	GO:0000004	No GO term	GO:0016787	hydrolase activity	KOG: Diadenosine and diphosphoinositol polyphosphate phosphohydrolase
Mtr.1749.1.S1_at		Nudix hydrolase 2 Short=AtNUDT2; EC=3.6.1.-; AltName: Full=ADP-ribose pyrophosphatase; EC=3.6.1.13; AltName: Full=NADH pyrophosphatase; EC=3.6.1.22;	2.9844	0.792042	0.329477	0.550719	0.727144	0.188448	0.7687	0.683529	0.120596	0.712294	0.627459	0.0259252	0.271246	2.4573	0.00141917	0.0149579	1.03375	0.887829	0.681241	3.18587	3.26303	3.67807	3.45943	GO:0000004	No GO term	GO:0016787 GO:0047631 GO:0051287	hydrolase activity	KOG: Predicted NUDIX hydrolase FGF-2 and related proteins
Mtr.43763.1.S1_at		endonuclease/exonuclease/phosphatase family protein	2.2623	0.631813	0.0349115	0.238251	0.800295	0.278757	0.80087	0.851451	0.429998	0.827604	0.774354	0.134829	0.496178	2.26258	0.000881685	0.0108007	1.02659	0.896474	0.683481	4.56682	6.07895	6.61912	5.79442	GO:0000004	No GO term	GO:0016787	hydrolase activity
Mtr.36853.1.S1_at		Probable esterase PIR7A EC=3.1.-.-;	3.1162	0.706916	0.238517	0.498668	0.574224	0.0682425	0.665756	1.10866	0.720257	0.872317	0.740037	0.21153	0.566114	2.23997	0.0119323	0.0611195	0.991995	0.977693	0.701141	8.83321	6.43962	5.07039	5.87774	GO:0008150	biological_process	GO:0016787	hydrolase activity
Mtr.9187.1.S1_at		Protein cbbY	2.7447	0.857441	0.552969	0.64083	0.897823	0.676655	0.880286	0.967661	0.89852	0.890392	0.910492	0.65691	0.758018	2.22496	0.006416	0.0407631	0.603335	0.0644039	0.264351	5.61471	5.24793	4.88264	4.89239	GO:0008152	metabolic process	GO:0016787	hydrolase activity	KOG: Predicted haloacid-halidohydrolase and related hydrolases
Mtr.36965.1.S1_at		phosphoesterase family protein	4.5516	0.422338	0.0860019	0.350107	0.770439	0.586755	0.868451	0.530073	0.196215	0.764525	0.550448	0.139968	0.501069	3.71478	0.0134276	0.0661261	1.56075	0.357972	0.504803	8.65785	6.0268	6.92362	6.71149	GO:0008150	biological_process	GO:0016788	hydrolase activity, acting on ester bonds
Mtr.18669.1.S1_at		glycosyl hydrolase family 81 protein	3.5363	0.831198	0.560974	0.643255	0.708869	0.285779	0.801664	1.05319	0.86987	0.888636	0.822967	0.454704	0.695349	2.41866	0.0122492	0.0620322	0.666267	0.211071	0.420682	4.04439	4.00899	4.00899	4.00899	GO:0008150	biological_process	GO:0016798	hydrolase activity, acting on glycosyl bonds	KOG: Predicted endo-1,3-beta-glucanase
Mtr.6100.1.S1_at		Putative glucan endo-1,3-beta-glucosidase 8 EC=3.2.1.39; AltName: Full=(1->3)-beta-glucan endohydrolase 8; Short=(1->3)-beta-glucanase 8; AltName: Full=Beta-1,3-endoglucanase 8; Short=Beta-1,3-glucanase 8; Flags: Precursor;	2.6286	0.926915	0.811789	0.713366	0.672811	0.224784	0.784738	0.970726	0.925669	0.893168	0.752766	0.283997	0.612248	2.53326	0.00943025	0.0522003	0.652065	0.191983	0.406117	4.15381	4.05311	4.24793	4.27798	GO:0005975	carbohydrate metabolic process	GO:0004553	hydrolase activity, hydrolyzing O-glycosyl compounds
Mtr.7638.1.S1_s_at		Glucan endo-1,3-beta-glucosidase, basic vacuolar isoform EC=3.2.1.39; AltName: Full=(1->3)-beta-glucan endohydrolase; Short=(1->3)-beta-glucanase; AltName: Full=Beta-1,3-endoglucanase; Contains: RecName: Full=Glucan endo-1,3-beta-glucosidase minor form 3; Contains: RecName: Full=Glucan endo-1,3-beta-glucosidase minor form 2; Contains: RecName: Full=Glucan endo-1,3-beta-glucosidase minor form 1; C…	3.2091	0.677773	0.206362	0.475259	0.922814	0.78885	0.893258	1.00064	0.998286	0.900234	0.948264	0.828209	0.792706	2.39091	0.00961946	0.0528914	0.668281	0.191226	0.40551	3.93546	3.8679	4.14568	4.43962	GO:0005975	carbohydrate metabolic process	GO:0004553	hydrolase activity, hydrolyzing O-glycosyl compounds
Mtr.24820.1.S1_s_at		beta-fructosidase, putative / beta-fructofuranosidase, putative	2.8668	0.781467	0.306859	0.539113	0.857685	0.520221	0.855873	0.917539	0.717221	0.871934	0.852383	0.41459	0.679128	2.13397	0.00527302	0.0360292	0.761989	0.26173	0.453933	6.84172	6.25927	5.90448	5.69488	GO:0005975	carbohydrate metabolic process	GO:0004553 GO:0031219 GO:0051670	hydrolase activity, hydrolyzing O-glycosyl compounds	KOG: Beta-fructofuranosidase (invertase)
Mtr.17288.1.S1_at		Metal transporter Nramp1 Short=AtNramp1;	2.9736	0.400977	0.0119541	0.139198	1.03268	0.921389	0.906147	1.16611	0.638411	0.863111	1.13188	0.642632	0.753822	3.45488	0.00146754	0.015317	0.599439	0.130789	0.351926	12.2208	10.1655	10.1824	10.7078	GO:0006875 GO:0030001	metal ion homeostasis	GO:0015103	inorganic anion transporter activity	KOG: Mn2+ and Fe2+ transporters of the NRAMP family
Mtr.41727.1.S1_at		inorganic pyrophosphatase, putative	8.2023	0.393037	0.044276	0.266196	0.730545	0.472385	0.845025	0.77815	0.564677	0.851113	0.686236	0.295906	0.620609	3.07935	0.0183472	0.0805316	1.45344	0.39376	0.519349	10.3867	9.34296	9.25998	9.51787	GO:0008152	metabolic process	GO:0004427 GO:0016462	inorganic diphosphatase activity	KOG: Inorganic pyrophosphatase/Nucleosome remodeling factor, subunit NURF38
Mtr.8594.1.S1_at		inorganic pyrophosphatase, putative	11.0447	0.714149	0.0599287	0.303764	0.69216	0.0418903	0.611873	0.952505	0.772971	0.878857	0.7575	0.0576126	0.375192	2.45413	6.65004e-05	0.00191942	0.865446	0.396642	0.520358	11.9806	11.3043	11.4368	11.4694	GO:0008152	metabolic process	GO:0004427 GO:0016462	inorganic diphosphatase activity	KOG: Inorganic pyrophosphatase/Nucleosome remodeling factor, subunit NURF38
Mtr.19379.1.S1_s_at		phosphatidylinositol 3- and 4-kinase family protein / ubiquitin family protein	4.0036	0.813311	0.509179	0.625533	0.889618	0.707291	0.883205	0.926471	0.806056	0.881356	0.87907	0.612993	0.746152	2.23128	0.0188811	0.0819949	0.66858	0.207259	0.417778	7.84298	8.01514	7.90147	7.78136	GO:0006512	ubiquitin cycle	GO:0004428	inositol or phosphatidylinositol kinase activity	KOG: Ubiquitin and ubiquitin-like proteins
Mtr.28859.1.S1_at		Inositol-pentakisphosphate 2-kinase EC=2.7.1.158; AltName: Full=Inositol-1,3,4,5,6-pentakisphosphate 2-kinase; AltName: Full=Ins(1,3,4,5,6)P5 2-kinase; Short=InsP5 2-kinase; Short=AtIPK1;	3.4472	0.590946	0.0730065	0.328665	0.902068	0.711209	0.88376	0.933731	0.8052	0.881356	0.891882	0.615368	0.746816	3.14048	0.000760624	0.00977186	0.639728	0.12248	0.343687	4.74416	5.32193	5.56986	5.0917	GO:0030643 GO:0010264	phosphate ion homeostasis	GO:0035299 GO:0032942	inositol pentakisphosphate 2-kinase activity	KOG: Inositol polyphosphate kinase
Mtr.6703.1.S1_at		Glutamate receptor 3.3 AltName: Full=Ligand-gated ion channel 3.3; Flags: Precursor;	3.0704	0.635014	0.188288	0.461647	0.720439	0.335509	0.815349	1.09081	0.795611	0.8803	0.85159	0.559448	0.730978	2.70269	0.00854664	0.04899	0.741436	0.378342	0.512709	3.01792	3.01792	3.05311	3.16993	GO:0006874 GO:0009416	calcium ion homeostasis	GO:0005217	intracellular ligand-gated ion channel activity
Mtr.9061.1.S1_at		MscS family inner membrane protein ynaI	8.4122	0.838644	0.492577	0.619576	0.997761	0.99297	0.911731	0.681408	0.145787	0.732003	0.773195	0.227013	0.577631	2.49841	0.00226272	0.0206849	0.701979	0.177451	0.393737	8.09276	7.61985	9.40748	9.07922	GO:0009657	plastid organization and biogenesis	GO:0005216	ion channel activity
Mtr.1589.1.S1_at		Protein SRG1 AltName: Full=Protein SENESCENCE-RELATED GENE 1; Short=AtSRG1;	2.0843	0.674649	0.110403	0.383512	0.772353	0.283205	0.80087	0.81429	0.390074	0.820769	0.734058	0.123427	0.483209	2.47806	0.00135308	0.0144821	0.951074	0.831845	0.66815	3.07039	3.23266	3.75489	3.9542	GO:0000004	No GO term	GO:0005506 GO:0016216	iron ion binding	KOG: Iron/ascorbate family oxidoreductases
Mtr.4068.1.S1_at		hypothetical protein predicted by Glimmer/Critica	6.5344	0.161727	0.00698135	0.103216	0.447649	0.189359	0.76968	0.238184	0.0266666	0.562814	0.224854	0.00683915	0.144968	26.286	4.82519e-05	0.0015417	2.20619	0.195938	0.409066	7.74079	7.29921	7.67666	7.22593	GO:0006468	protein amino acid phosphorylation	GO:0016301	kinase activity
Mtr.41051.1.S1_at		Probable serine/threonine-protein kinase WNK11 Short=AtWNK11; EC=2.7.11.1; AltName: Full=Protein kinase with no lysine 11;	5.5565	0.341849	0.118455	0.393399	0.184353	0.0196291	0.531362	0.840417	0.792331	0.88016	0.288467	0.0328103	0.300851	16.1255	0.000624514	0.0085875	1.17087	0.811156	0.662747	7.93664	7.40769	7.99718	7.83099	GO:0006468	protein amino acid phosphorylation	GO:0016301	kinase activity	KOG: Serine/threonine protein kinase
Mtr.916.1.S1_s_at		serine/threonine protein kinase, putative	6.6463	0.18535	0.00100212	0.0337384	0.332327	0.0179883	0.523796	0.307465	0.0123201	0.473569	0.218561	0.000421367	0.0318788	14.0936	1.16188e-05	0.000627226	3.74649	0.00613246	0.0714432	6.77215	7.35403	9.50621	9.37569	GO:0006970 GO:0009651	response to osmotic stress	GO:0016301	kinase activity	KOG: Serine/threonine protein kinase
Mtr.4036.1.S1_at		Receptor-like protein kinase HAIKU2 EC=2.7.11.1; Flags: Precursor;	6.2834	0.12918	0.000325357	0.017317	0.413484	0.0649776	0.663949	2.52552	0.0541396	0.636374	1.02929	0.937575	0.81302	13.8201	2.62838e-05	0.00101295	0.536394	0.180775	0.396828	8.28586	8.53683	10.1992	10.2057	GO:0006468	protein amino acid phosphorylation	GO:0016301	kinase activity	KOG: Serine/threonine protein kinase
Mtr.7250.1.S1_at		Putative bark agglutinin LECRPA3 Flags: Precursor; Fragment;	8.2724	0.214551	0.0123163	0.141304	0.494381	0.213459	0.77685	0.422415	0.132717	0.722859	0.351993	0.0321636	0.298478	9.46991	0.000834394	0.0103736	2.35679	0.134591	0.355632	3.82782	6.67384	12.5695	12.1291	GO:0006468	protein amino acid phosphorylation	GO:0016301	kinase activity
Mtr.7320.1.S1_at		hypothetical protein predicted by Glimmer/Critica	2.8948	0.557418	0.353615	0.563284	0.516357	0.296054	0.80501	0.439713	0.198253	0.764701	0.372174	0.0658008	0.394204	8.14444	0.00360745	0.0280537	0.970147	0.961075	0.697567	3.60881	3.60881	5.07895	5.15785	GO:0006468	protein amino acid phosphorylation	GO:0016301	kinase activity
Mtr.44264.1.S1_at		Putative serine/threonine-protein kinase At1g01540 EC=2.7.11.1;	3.2189	0.873089	0.814589	0.713984	0.254551	0.0292286	0.565127	0.277057	0.0390794	0.603735	0.170698	0.00166655	0.0689541	8.08206	0.00219273	0.0202013	2.00945	0.23843	0.438948	8.18488	7.41616	10.3347	10.2905	GO:0006468	protein amino acid phosphorylation	GO:0016301	kinase activity	KOG: Serine/threonine protein kinase
Mtr.33676.1.S1_at		protein kinase, putative	4.2569	0.475911	0.102708	0.374143	0.472406	0.0996144	0.709769	1.08321	0.854235	0.886664	0.639764	0.220046	0.572954	8.00649	0.000195717	0.00386234	0.512864	0.138993	0.360063	5.87036	6.29094	5.78136	5.93546	GO:0006468	protein amino acid phosphorylation	GO:0016301	kinase activity	KOG: Putative serine/threonine protein kinase
Mtr.18268.1.S1_at		CBL-interacting protein kinase 9 (CIPK9)	2.6129	0.664488	0.211421	0.47938	0.811782	0.515706	0.854096	0.483372	0.0345633	0.588497	0.535978	0.0274449	0.278712	5.87829	4.267e-05	0.00142885	0.652441	0.192713	0.406685	8.385	8.35094	9.36894	8.93221	GO:0006970 GO:0009651 GO:0009737	response to osmotic stress	GO:0016301	kinase activity	KOG: Serine/threonine protein kinase
Mtr.44507.1.S1_at		Cysteine-rich receptor-like protein kinase 25 Short=Cysteine-rich RLK25; EC=2.7.11.-; Flags: Precursor;	3.2988	0.85657	0.774998	0.704172	0.64742	0.42645	0.835883	0.518448	0.235633	0.780411	0.482978	0.114229	0.470935	5.47323	0.00590783	0.0387116	0.635481	0.407346	0.524779	3.3505	8.79799	11.1008	10.5077	GO:0006468	protein amino acid phosphorylation	GO:0016301	kinase activity
Mtr.16922.1.S1_at		Uncharacterized sugar kinase yihV EC=2.7.1.-;	4.347	0.300283	0.061786	0.308613	1.55362	0.471636	0.845025	0.348637	0.0974724	0.699229	0.664475	0.414574	0.679127	5.23243	0.0140322	0.0682143	1.17503	0.790619	0.656699	7.55766	8.15076	8.42122	8.37504	GO:0006014	D-ribose metabolic process	GO:0016301	kinase activity
Mtr.8409.1.S1_at		Putative serine/threonine-protein kinase At1g01540 EC=2.7.11.1;	3.2329	0.304263	0.0390997	0.250948	0.562086	0.291568	0.803924	0.746342	0.587074	0.855264	0.560394	0.198259	0.555086	5.18625	0.00687322	0.0426803	1.51062	0.446027	0.540791	8.66391	8.44626	9.42417	9.23625	GO:0006468	protein amino acid phosphorylation	GO:0016301	kinase activity	KOG: Serine/threonine protein kinase
Mtr.8890.1.S1_at		serine/threonine kinase 16	4.2666	0.60185	0.242584	0.501041	0.720849	0.445229	0.838995	0.982994	0.967777	0.897166	0.79481	0.510772	0.715415	4.42892	0.00275878	0.0236336	0.529443	0.148305	0.369271	9.8009	9.62077	9.30469	9.48442	GO:0006468	protein amino acid phosphorylation	GO:0016301	kinase activity	KOG: Serine/threonine protein kinase/TGF-beta stimulated factor
Mtr.12989.1.S1_at		Uncharacterized protein At3g61080	7.5484	0.723978	0.427668	0.594548	0.32413	0.0121744	0.476102	1.1132	0.79036	0.880084	0.50683	0.0527333	0.363077	4.14226	0.00263148	0.0229033	0.924152	0.84489	0.670928	6.73335	6.62352	8.33316	8.05637	GO:0008150	biological_process	GO:0016301	kinase activity	KOG: Predicted kinase
Mtr.41396.1.S1_at		protein kinase, putative	9.1416	0.395991	0.00262004	0.0595109	0.683213	0.160411	0.754552	0.591704	0.05987	0.651057	0.546731	0.0116474	0.1864	3.56233	0.000174795	0.00358688	1.75356	0.0456933	0.226422	8.53333	8.33494	9.72537	9.81954	GO:0006468	protein amino acid phosphorylation	GO:0016301	kinase activity	KOG: Putative serine/threonine protein kinase
Mtr.41314.1.S1_at		pyruvate, phosphate dikinase	1.7874	0.780753	0.287211	0.528367	0.583922	0.0297198	0.565657	0.80806	0.357118	0.814101	0.606083	0.0152145	0.211662	3.11329	0.00013283	0.00302249	0.871903	0.550348	0.580532	3.05311	3.07039	3.26303	3.07039	GO:0016310	phosphorylation	GO:0016301 GO:0050242	kinase activity
Mtr.50727.1.S1_at		Retrovirus-related Pol polyprotein from transposon TNT 1-94 Includes: RecName: Full=Protease; EC=3.4.23.-; Includes: RecName: Full=Reverse transcriptase; EC=2.7.7.49; Includes: RecName: Full=Endonuclease;	2.8562	0.521566	0.00497015	0.0855415	0.869316	0.491209	0.84896	0.877607	0.520622	0.843286	0.834933	0.282994	0.61175	2.93242	6.64627e-05	0.00191942	0.857011	0.448941	0.542118	3.29278	3.18587	3.3505	3.63227	GO:0006468	protein amino acid phosphorylation	GO:0016301	kinase activity	KOG: FOG: Transposon-encoded proteins with TYA, reverse transcriptase, integrase domains in various combinations
Mtr.39654.1.S1_at		Cysteine-rich receptor-like protein kinase 10 Short=Cysteine-rich RLK10; EC=2.7.11.-; AltName: Full=Receptor-like protein kinase 4; Flags: Precursor;	11.4844	0.163157	6.84273e-07	0.000460751	1.12914	0.596954	0.870673	1.38741	0.165646	0.747519	1.34887	0.123591	0.483356	2.90121	0.000251803	0.00453896	1.34854	0.203166	0.414754	3.85798	10.78	12.679	12.5621	GO:0006468	protein amino acid phosphorylation	GO:0016301	kinase activity	KOG: Serine/threonine protein kinase
Mtr.7320.1.S1_s_at		hypothetical protein predicted by Glimmer/Critica	3.1048	0.804984	0.516194	0.62803	0.740091	0.370785	0.823545	0.875797	0.690143	0.867934	0.748961	0.294874	0.619989	2.89927	0.00514833	0.0354552	0.661051	0.223712	0.429099	3.18587	3.45943	5.12102	5.10852	GO:0006468	protein amino acid phosphorylation	GO:0016301	kinase activity
Mtr.2014.1.S1_at		hypothetical protein predicted by Glimmer/Critica	3.124	0.764836	0.454502	0.604896	0.948648	0.88202	0.902849	0.375336	0.013127	0.479063	0.502362	0.0287606	0.284371	2.76359	0.0106032	0.0563881	1.32872	0.428364	0.533826	2.76553	2.8679	3.20163	3.20163	GO:0006970 GO:0009651	response to osmotic stress	GO:0016301	kinase activity
Mtr.13392.1.S1_at		protein kinase family	4.6035	0.68541	0.246878	0.504652	0.858782	0.634367	0.874762	1.19298	0.581964	0.854847	1.01627	0.950569	0.815557	2.67761	0.00661907	0.0415762	0.531847	0.0621077	0.260268	5.91169	5.96578	5.19377	5.04876	GO:0006468	protein amino acid phosphorylation	GO:0016301	kinase activity	KOG: Serine/threonine protein kinase
Mtr.45768.1.S1_at		Wall-associated receptor kinase-like 2 EC=2.7.11.-; Flags: Precursor;	2.0925	0.876478	0.720384	0.689736	0.708055	0.354536	0.819326	0.690148	0.321017	0.808494	0.620401	0.12631	0.486908	2.60072	0.0182072	0.0800992	0.897753	0.76949	0.650975	4.01792	4.12928	3.9542	3.60881	GO:0006468	protein amino acid phosphorylation	GO:0016301	kinase activity	KOG: Serine/threonine protein kinase
Mtr.30954.1.S1_at		protein kinase family protein	2.9069	1.01411	0.969283	0.74752	0.671875	0.283671	0.80087	0.876484	0.717658	0.871934	0.702568	0.245393	0.588893	2.46993	0.0230088	0.0929606	0.677952	0.294308	0.474104	4.10434	4	4.19377	4.32193	GO:0006468	protein amino acid phosphorylation	GO:0016301	kinase activity
Mtr.32265.1.S1_at		Probable serine/threonine-protein kinase RLCKVII EC=2.7.11.1;	3.222	0.841851	0.621722	0.662726	1.10635	0.771477	0.890686	0.797269	0.517348	0.842614	0.919739	0.768405	0.782022	2.44303	0.0193511	0.0833881	0.551238	0.101524	0.320744	4.76553	4.92125	4.78136	4.72792	GO:0006468	protein amino acid phosphorylation	GO:0016301	kinase activity
Mtr.9722.1.S1_at		CBL-interacting serine/threonine-protein kinase 18 EC=2.7.11.1; AltName: Full=SOS2-like protein kinase PKS22; AltName: Full=SNF1-related kinase 3.20;	2.7929	0.694263	0.249272	0.505875	0.818524	0.520781	0.856106	1.15133	0.650215	0.864027	0.961218	0.875749	0.802903	2.34528	0.0133263	0.065832	0.651701	0.179908	0.395939	5.48543	5.97728	6.11686	5.57894	GO:0006468 GO:0007165	protein amino acid phosphorylation	GO:0016301	kinase activity	KOG: Serine/threonine protein kinase
Mtr.11108.1.S1_at		protein kinase, putative	2.4984	0.585972	0.00421162	0.0776392	0.784069	0.146812	0.747194	1.01335	0.934651	0.894137	0.857848	0.256058	0.596102	2.20564	0.000158368	0.00334025	0.973808	0.869739	0.677387	8.64854	8.60733	8.53528	8.24317	GO:0006468	protein amino acid phosphorylation	GO:0016301 GO:0004712	kinase activity	KOG: Tyrosine kinase specific for activated (GTP-bound) p21cdc42Hs
Mtr.46694.1.S1_at		Serine/threonine-protein kinase 38-like EC=2.7.11.1; AltName: Full=NDR2 protein kinase; AltName: Full=Nuclear Dbf2-related kinase 2;	3.0384	0.97315	0.912077	0.737232	0.54329	0.0234632	0.546656	1.02292	0.926729	0.893168	0.675953	0.066183	0.394367	2.0727	0.00870477	0.0495947	0.89209	0.6443	0.612881	9.38716	9.63009	9.14924	9.28933	GO:0006468	protein amino acid phosphorylation	GO:0016301	kinase activity	KOG: NDR and related serine/threonine kinases
Mtr.2209.1.S1_at		hypothetical protein predicted by Glimmer/Critica	8.8885	0.198412	0.0483699	0.276631	0.174899	0.0350501	0.587421	2.3473	0.275174	0.795838	0.552379	0.349968	0.649144	16.7147	0.00192973	0.0184486	0.734476	0.687986	0.626305	3.65535	9.27426	10.9276	11.1367	GO:0006869	lipid transport	GO:0008289	lipid binding
Mtr.37609.1.S1_s_at		protease inhibitor/seed storage/lipid transfer protein (LTP) family protein	2.5683	0.306136	0.061165	0.306709	0.760611	0.646994	0.876304	0.343304	0.0875628	0.690496	0.408533	0.0805023	0.422739	6.14913	0.00716899	0.0438773	2.03437	0.243758	0.442568	9.07655	8.853	5.12102	5.32912	GO:0006869	lipid transport	GO:0008289	lipid binding
Mtr.22353.1.S1_at		protease inhibitor/seed storage/lipid transfer protein (LTP) family protein	2.7027	0.690932	0.100082	0.370879	0.763925	0.221375	0.782625	0.918202	0.691793	0.868097	0.789453	0.190211	0.549862	2.56638	0.000436043	0.00663586	0.803998	0.317737	0.486359	3.54844	3.41954	3.43296	3.60881	GO:0006869	lipid transport	GO:0008289	lipid binding
Mtr.13979.1.S1_at		Non-specific lipid-transfer protein 2 Short=LTP 2;	2.6407	0.634738	0.0694352	0.322845	0.979064	0.928765	0.906683	0.914029	0.704725	0.870094	0.92864	0.702296	0.768823	2.53681	0.00112174	0.0127145	0.69398	0.137063	0.35812	4.82782	5.15785	4.91648	5.07468	GO:0006869	lipid transport	GO:0008289	lipid binding
Mtr.33555.1.S1_at		lipoic acid synthase family	1.3083	0.851394	0.512802	0.626609	0.674923	0.121923	0.729955	0.783673	0.325759	0.810141	0.654022	0.0464951	0.344801	2.30864	0.00324179	0.02623	0.961888	0.873549	0.677849	3.26303	3.27798	3.30743	3.29278	GO:0009105	lipoic acid biosynthetic process	GO:0017140	lipoic acid synthase activity	KOG: Lipoate synthase
Mtr.42607.1.S1_at		Putative disease resistance protein At4g11170	3.3629	0.785769	0.519284	0.629449	0.801811	0.554464	0.86315	0.831343	0.620487	0.85902	0.763077	0.37893	0.662503	2.61881	0.0185475	0.0810637	0.729037	0.400564	0.522179	3.64386	3.72247	3.62059	3.7761	GO:0006952	defense response	GO:0030275	LRR domain binding
Mtr.1981.1.S1_x_at		terpene synthase/cyclase family protein	4.6955	0.176429	0.0502147	0.281806	0.448512	0.34118	0.816032	0.548983	0.473603	0.83542	0.392845	0.180861	0.54282	53.9159	0.000187105	0.00374906	0.426953	0.313255	0.484157	5.37504	3.73335	7.48462	8.67101	GO:0008152	metabolic process	GO:0016829 GO:0000287	lyase activity
Mtr.10498.1.S1_at		(+)-delta-cadinene synthase isozyme A Short=D-cadinene synthase A; EC=4.2.3.13;	2.5188	0.460402	0.0952607	0.364786	0.513328	0.146756	0.747194	0.606408	0.269136	0.793922	0.45931	0.0448877	0.340035	5.19	0.00177817	0.017462	1.34442	0.507608	0.564758	5.06609	7.38457	5.84298	5.45286	GO:0016106 GO:0051762	sesquiterpenoid biosynthetic process	GO:0016829 GO:0000287	lyase activity
Mtr.33281.1.S1_s_at		(+)-delta-cadinene synthase isozyme XC14 Short=D-cadinene synthase XC14; EC=4.2.3.13;	2.0656	0.61705	0.219087	0.48451	0.917762	0.822827	0.897306	0.71328	0.383689	0.818183	0.753923	0.372727	0.659994	3.55961	0.00410959	0.0305636	0.695484	0.350072	0.500753	6.93664	9.81618	7.87529	8.2114	GO:0016106 GO:0051762	sesquiterpenoid biosynthetic process	GO:0016829 GO:0000287	lyase activity
Mtr.45377.1.S1_s_at		Mitogen-activated protein kinase 16 Short=MAP kinase 16; Short=AtMPK16; EC=2.7.11.24;	3.129	0.625587	0.185485	0.459647	0.673556	0.26066	0.799332	0.73013	0.366974	0.815687	0.62304	0.106935	0.462339	4.6296	0.000380514	0.00602827	0.702093	0.312066	0.483705	5.60288	7.01346	7.8392	7.02015	GO:0007165	signal transduction	GO:0004707	MAP kinase activity	KOG: Mitogen-activated protein kinase
Mtr.13593.1.S1_at		Mitogen-activated protein kinase 8 Short=MAP kinase 8; EC=2.7.11.24; AltName: Full=Wound- and JA-uninducible MAP kinase 1; AltName: Full=OsWJUMK1;	3.4703	0.564745	0.224738	0.488924	0.616237	0.300353	0.806157	1.1822	0.716001	0.871716	0.809643	0.575203	0.735761	4.36103	0.0051506	0.0354635	0.557337	0.214719	0.423147	4.2854	4.99095	5.49825	5.0268	GO:0007165	signal transduction	GO:0004707	MAP kinase activity	KOG: Mitogen-activated protein kinase
Mtr.39939.1.S1_at		Mitogen-activated protein kinase kinase kinase ANP1 EC=2.7.11.25; AltName: Full=Arabidopsis NPK1-related kinase 1;	7.9945	0.266361	0.0240257	0.199248	0.54971	0.274722	0.800249	0.376509	0.0838239	0.684086	0.349896	0.0275763	0.279452	12.4108	0.000236054	0.00436158	1.46157	0.483274	0.556035	6.75889	8.16491	11.697	11.5198	GO:0006979 GO:0009908	response to oxidative stress	GO:0004709	MAP kinase kinase kinase activity	KOG: MEKK and related serine/threonine protein kinases
Mtr.49069.1.S1_s_at		Mitogen-activated protein kinase kinase kinase ANP1 EC=2.7.11.25; AltName: Full=Arabidopsis NPK1-related kinase 1;	4.8631	0.35136	0.0196734	0.180779	0.419591	0.0467823	0.630557	0.872747	0.739252	0.874731	0.51185	0.058712	0.378296	8.04845	0.000102404	0.00255298	0.965653	0.931769	0.69161	6.89118	8.26209	11.7026	11.5642	GO:0006979 GO:0009908	response to oxidative stress	GO:0004709	MAP kinase kinase kinase activity	KOG: MEKK and related serine/threonine protein kinases
Mtr.44746.1.S1_at		heavy-metal-associated domain-containing protein	7.4877	0.206523	0.00528809	0.0883588	0.350324	0.0470328	0.632031	0.270453	0.0164791	0.509605	0.207829	0.00120857	0.0580241	10.6298	0.0001939	0.00383434	4.80779	0.00545042	0.0661759	7.98356	6.23458	9.22665	8.86573	GO:0030001	metal ion transport	GO:0046872	metal ion binding
Mtr.18186.1.S1_s_at		Metalloendoproteinase 1 EC=3.4.24.-; AltName: Full=SMEP1; Flags: Precursor;	8.2396	0.227173	0.00322223	0.0668492	0.721722	0.454507	0.841877	0.402108	0.0484951	0.623404	0.438337	0.0308991	0.293125	7.98571	0.000185721	0.00372581	1.8994	0.151493	0.371951	3.39232	3.7866	10.7275	10.1457	GO:0006508	proteolysis	GO:0004222	metalloendopeptidase activity	KOG: Gelatinase A and related matrix metalloproteases
Mtr.18186.1.S1_a_at		Metalloendoproteinase 1 EC=3.4.24.-; AltName: Full=SMEP1; Flags: Precursor;	4.5444	0.622898	0.495838	0.620758	0.548504	0.389777	0.827164	0.20458	0.033307	0.579937	0.232646	0.0186148	0.233823	7.85766	0.00814884	0.0475444	1.82073	0.390795	0.51791	3.36457	3.20163	11.4524	10.9088	GO:0006508	proteolysis	GO:0004222	metalloendopeptidase activity	KOG: Gelatinase A and related matrix metalloproteases
Mtr.8222.1.S1_at		peptidase M3 family protein / thimet oligopeptidase family protein	2.0693	0.485501	0.0752341	0.332446	0.5457	0.130045	0.736039	0.580775	0.171294	0.75225	0.464845	0.0253053	0.268174	7.44358	8.29378e-05	0.00220603	0.873104	0.724891	0.63802	3.58496	3.41954	4.54844	4.01792	GO:0006508	proteolysis	GO:0004222	metalloendopeptidase activity
Mtr.28100.1.S1_at		Metalloendoproteinase 1 EC=3.4.24.-; AltName: Full=SMEP1; Flags: Precursor;	8.7235	0.306185	0.00429237	0.0785242	0.919791	0.816118	0.896352	0.443324	0.0357917	0.593475	0.549887	0.0555035	0.370023	6.29888	9.96367e-05	0.00251145	1.27158	0.506758	0.564647	3.03562	3	10.2932	9.90869	GO:0006508	proteolysis	GO:0004222	metalloendopeptidase activity
Mtr.4268.1.S1_at		Probable aquaporin TIP2-2 AltName: Full=Tonoplast intrinsic protein 2-2; Short=OsTIP2;2;	5.1698	0.922617	0.810965	0.713131	0.919001	0.801955	0.894033	0.850491	0.631571	0.861247	0.848511	0.552175	0.728562	2.32443	0.0220125	0.090641	0.596591	0.139048	0.360144	4.08746	4.12928	4.06178	4.27798	GO:0009651 GO:0006810	response to salt stress	GO:0015200 GO:0051739	methylammonium transporter activity
Mtr.40633.1.S1_at		expressed protein	9.3622	0.677094	0.173873	0.450603	0.529152	0.0340107	0.58367	0.813635	0.462083	0.833622	0.570173	0.0234502	0.259433	2.72973	0.00219535	0.0202103	1.25667	0.416215	0.52858	9.458	9.71356	11.0082	10.764	GO:0007010	cytoskeleton organization and biogenesis	GO:0008017	microtubule binding
Mtr.46902.1.S1_s_at		Centromeric protein E Short=CENP-E;	6.5043	0.252152	0.0551314	0.293015	0.941678	0.929021	0.906683	0.261327	0.0609903	0.651113	0.392697	0.10464	0.460786	16.8557	0.00066144	0.00890723	0.9561	0.946939	0.694595	4.08746	3.71149	12.0441	11.4217	GO:0007018	microtubule-based movement	GO:0003777	microtubule motor activity	KOG: Kinesin-like protein
Mtr.27723.1.S1_at		kinesin motor family protein	9.5342	0.280343	0.000563064	0.0240869	0.952896	0.87149	0.900846	0.286575	0.000655799	0.157837	0.42091	0.00248415	0.0861624	9.10458	1.5912e-06	0.000208007	1.43472	0.237035	0.437925	3.05311	2.90689	10.6681	10.1642	GO:0007018	microtubule-based movement	GO:0003777	microtubule motor activity	KOG: Kinesin-like protein
Mtr.41275.1.S1_at		kinesin-related protein	9.1784	0.291155	0.00279533	0.061801	0.637703	0.213976	0.777025	0.754132	0.428519	0.827052	0.613824	0.10508	0.461274	6.77618	5.53023e-05	0.00169108	1.05396	0.881578	0.679745	8.00619	8.46679	10.6644	10.6392	GO:0010215	cellulose microfibril organization	GO:0003777	microtubule motor activity	KOG: Kinesin-like protein
Mtr.14236.1.S1_at		Kinesin-like protein KIF19	3.8398	1.20006	0.685364	0.680658	0.661682	0.364253	0.821628	0.945443	0.900567	0.890392	0.731459	0.399206	0.67297	4.7133	0.00307214	0.0253329	0.282609	0.0117048	0.106898	6.46271	7.52513	7.63807	7.47492	GO:0007018	microtubule-based movement	GO:0003777	microtubule motor activity	KOG: Kinesin-like protein
Mtr.45643.1.S1_s_at		kinesin motor protein-related	8.8095	0.447309	0.0143728	0.153063	1.01041	0.972114	0.910261	1.23653	0.477325	0.835714	1.16003	0.541941	0.725798	4.19453	0.000174908	0.00358688	0.426587	0.0103186	0.0990158	8.56071	9.77841	10.4422	10.2384	GO:0007018	microtubule-based movement	GO:0003777	microtubule motor activity	KOG: Kinesin-like protein
Mtr.13812.1.S1_at		kinesin motor protein-related	7.7831	0.777676	0.38527	0.57739	0.806179	0.455419	0.841877	0.48042	0.0196264	0.533016	0.531335	0.0145906	0.207501	2.59144	0.00398656	0.0299299	1.28117	0.392071	0.518646	8.91229	8.2724	9.2555	9.11478	GO:0007018 GO:0006355	microtubule-based movement	GO:0003777	microtubule motor activity	KOG: Kinesin-like protein
Mtr.39760.1.S1_at		Chromosome-associated kinesin KIF4 Short=Chromokinesin;	2.732	0.504629	0.010125	0.126294	0.743655	0.223091	0.783185	1.17809	0.492781	0.837698	0.915588	0.649809	0.755781	2.36605	0.00210811	0.0196893	0.95599	0.849515	0.671907	5.93782	6.57894	6.10434	5.53916	GO:0010215	cellulose microfibril organization	GO:0003777	microtubule motor activity	KOG: Kinesin-like protein
Mtr.31445.1.S1_at		expressed protein	6.5201	0.105246	0.00575382	0.0925293	0.335431	0.140126	0.743888	0.713115	0.636865	0.863042	0.385338	0.116491	0.473706	45.7567	6.29561e-05	0.00185582	0.868111	0.842976	0.670514	2.90689	5.61765	10.3836	10.193	GO:0008150	biological_process	GO:0003674	molecular_function
Mtr.35608.1.S1_at		hypothetical protein predicted by Glimmer/Critica	5.4675	0.196873	0.0592265	0.301625	0.53569	0.445726	0.839216	0.0315379	0.000564554	0.149777	0.0658412	0.000776217	0.044938	28.7132	0.000727287	0.00946774	10.471	0.00986583	0.0960324	3.16993	3.01792	6.71973	7.14568	GO:0007275	multicellular organismal development	GO:0003674	molecular_function
Mtr.31951.1.S1_at		expressed protein	5.4647	0.210991	0.086884	0.351202	0.365906	0.255204	0.796979	0.283075	0.158142	0.742458	0.220554	0.0455447	0.342589	26.6798	0.00148827	0.0154751	1.71507	0.535263	0.574786	5.03122	5.19771	7.44543	7.09381	GO:0008150	biological_process	GO:0003674	molecular_function
Mtr.49238.1.S1_x_at		F-box/Kelch-repeat protein At3g06240	3.9931	0.198716	0.19688	0.468646	0.770141	0.830242	0.898008	0.17197	0.161833	0.745006	0.259826	0.187935	0.548382	24.8283	0.0168419	0.0762697	1.53037	0.727213	0.638525	3.49825	3.21723	10.3604	9.00899	GO:0008150	biological_process	GO:0003674	molecular_function
Mtr.37422.1.S1_at		Stem-specific protein TSJT1	7.9443	0.0376126	0.000692564	0.0269858	0.0889389	0.0068426	0.405544	1.71787	0.495414	0.838073	0.285795	0.0659921	0.394209	23.0833	0.00100576	0.0117693	7.53852	0.0195725	0.14625	10.5279	10.5283	13.0037	12.7067	GO:0008150	biological_process	GO:0003674	molecular_function
Mtr.27693.1.S1_at		expressed protein	4.8755	0.366036	0.256408	0.510802	0.448975	0.362115	0.821445	1.48336	0.650184	0.864027	0.762628	0.70239	0.768828	22.9235	0.00218923	0.0201859	0.178948	0.0614206	0.259033	5.32912	4.87774	8.88905	8.15076	GO:0008150	biological_process	GO:0003674	molecular_function
Mtr.38250.1.S1_at		inorganic carbon transport protein-related	3.1845	0.311509	0.0583498	0.300205	0.814518	0.723852	0.885341	0.679219	0.507564	0.840877	0.673918	0.409579	0.676765	22.2066	6.39117e-05	0.00186742	0.261298	0.0323108	0.190349	4.91648	4.72247	4.74953	5.80993	GO:0008150	biological_process	GO:0003674	molecular_function
Mtr.10274.1.S1_at		expressed protein	5.7691	0.258233	0.0148861	0.155958	0.297454	0.0264187	0.553692	0.178918	0.0032292	0.317799	0.141487	0.000199664	0.020302	21.8708	1.41933e-05	0.000709059	3.32698	0.0275448	0.176029	7.35579	7.05961	10.544	10.2008	GO:0008150	biological_process	GO:0003674	molecular_function
Mtr.32865.1.S1_at		hypothetical protein predicted by Glimmer/Critica	4.8742	0.0972118	0.000314886	0.0169028	0.0835632	0.000173419	0.102091	1.16823	0.761901	0.877196	0.212013	0.00180188	0.0716671	20.9896	2.08493e-05	0.000876954	5.02036	0.00583181	0.0692039	6.6865	5	6.38888	6.2817	GO:0008150	biological_process	GO:0003674	molecular_function
Mtr.16186.1.S1_at		agenet domain-containing protein	6.5261	0.168171	0.00764858	0.109251	0.219234	0.0193613	0.531362	0.494336	0.243557	0.783494	0.227311	0.00683816	0.144968	18.7397	0.000136649	0.00307568	2.9279	0.0838039	0.296821	3.26303	4.24793	10.2834	10.0244	GO:0008150	biological_process	GO:0003674	molecular_function
Mtr.10707.1.S1_at		Indole-3-acetic acid-induced protein ARG2	7.2351	0.190262	0.00194818	0.0499814	0.855924	0.73127	0.886382	0.3956	0.054219	0.636391	0.485804	0.065011	0.392845	18.6309	7.96971e-06	0.000503919	0.833151	0.687192	0.626078	10.6651	7.9571	10.021	10.1914	GO:0009790	embryonic development	GO:0003674	molecular_function
Mtr.18523.1.S1_at		expressed protein	7.5604	0.16229	0.00125839	0.0387665	0.565999	0.235794	0.788689	0.286347	0.0158697	0.503056	0.297262	0.00558724	0.130831	17.6431	1.49066e-05	0.000731495	2.15489	0.116325	0.337431	3.36457	3.65535	11.3339	10.9549	GO:0008150	biological_process	GO:0003674	molecular_function
Mtr.2228.1.S1_at		pleckstrin homology (PH) domain-containing protein / lipid-binding START domain-containing protein	8.1033	0.240869	0.0307112	0.224731	0.482432	0.24138	0.791193	1.12656	0.844682	0.885388	0.66598	0.417962	0.680513	15.4664	0.000344363	0.0056025	0.493899	0.256208	0.450488	6.59246	6.50462	9.55305	9.51195	GO:0008150	biological_process	GO:0003674	molecular_function
Mtr.31951.1.S1_s_at		expressed protein	3.6268	0.326921	0.196884	0.468646	0.604285	0.552183	0.86259	0.393922	0.278229	0.797354	0.384091	0.177302	0.5399	14.1367	0.00588288	0.0386047	0.908988	0.909818	0.686972	5.73064	5.99774	8.47735	7.98812	GO:0008150	biological_process	GO:0003674	molecular_function
Mtr.16170.1.S1_at		expressed protein	6.1983	0.497224	0.128293	0.405532	0.517792	0.15025	0.750011	0.0859621	4.30882e-05	0.0470864	0.125596	2.96408e-05	0.00694047	13.6339	2.18841e-05	0.000904261	3.31409	0.014465	0.12175	7.91468	8.08055	9.32823	9.02597	GO:0008150	biological_process	GO:0003674	molecular_function
Mtr.30012.1.S1_at		hypothetical protein predicted by Glimmer/Critica	6.1811	0.283767	0.0664144	0.317842	0.563097	0.381474	0.824866	0.580763	0.406986	0.821833	0.474666	0.172256	0.534485	13.1721	0.00101892	0.0118773	0.818092	0.756979	0.64736	3.70044	3.71149	7.99209	7.56148	GO:0006952	defense response	GO:0003674	molecular_function
Mtr.13645.1.S1_at		F-box protein At2g26850	4.5928	0.369084	0.0862377	0.350329	0.537712	0.27127	0.80009	0.676897	0.483644	0.836727	0.509779	0.149387	0.512104	13.1305	0.000251226	0.00453348	0.566919	0.312675	0.483931	5.90689	5.61176	8.14771	7.97154	GO:0008150	biological_process	GO:0003674	molecular_function
Mtr.11385.1.S1_at		hypothetical protein predicted by Glimmer/Critica	8.3158	0.090068	0.000347938	0.0179009	0.971324	0.956626	0.90952	0.348043	0.0629281	0.655293	0.485286	0.112736	0.46897	12.3162	0.000234657	0.00435058	2.66659	0.0816699	0.294287	6.11894	7.59842	10.1797	10.1063	GO:0008150	biological_process	GO:0003674	molecular_function
Mtr.10200.1.S1_at		expressed protein	6.8459	0.332803	0.0139261	0.150561	0.350814	0.018217	0.523796	0.493892	0.0949487	0.697092	0.310794	0.00249408	0.0862501	11.7172	1.52841e-05	0.000735889	1.48006	0.337901	0.495658	9.11842	8.50541	10.025	9.91439	GO:0008150	biological_process	GO:0003674	molecular_function
Mtr.20161.1.S1_at		expressed protein	8.5539	0.185489	0.00488432	0.0848848	0.669577	0.445874	0.839306	0.496968	0.192282	0.763728	0.480197	0.099674	0.454166	11.5845	0.000231139	0.00430002	1.39854	0.522604	0.570029	3.7761	4.80735	12.8441	12.5061	GO:0008150	biological_process	GO:0003674	molecular_function
Mtr.18608.1.S1_at		expressed protein	5.6128	0.141036	0.000297961	0.0162645	0.651763	0.325171	0.812878	0.418198	0.0557437	0.640109	0.420386	0.023281	0.258966	11.1102	3.77082e-05	0.00130765	2.34139	0.0612193	0.258697	6.6893	7.91946	9.68001	9.52748	GO:0008150	biological_process	GO:0003674	molecular_function	KOG: Uncharacterized conserved protein
Mtr.25753.1.S1_at		hypothetical protein predicted by Glimmer/Critica	4.9738	0.218094	0.00348466	0.0701698	0.763936	0.550813	0.862321	0.816858	0.653203	0.86413	0.730246	0.39656	0.671209	11.0769	6.27878e-05	0.0018525	0.663337	0.366873	0.508192	5.14568	4.33628	4.82782	4.87774	GO:0008150	biological_process	GO:0003674	molecular_function
Mtr.20163.1.S1_at		hypothetical protein predicted by Glimmer/Critica	8.439	0.208162	0.0120323	0.139561	0.373108	0.093427	0.700407	0.618519	0.396797	0.820769	0.376234	0.0459183	0.343717	11.0472	0.000537156	0.00770852	1.88434	0.267922	0.457587	3.53605	4.27053	9.71888	9.26772	GO:0008150	biological_process	GO:0003674	molecular_function
Mtr.12043.1.S1_at		expressed protein	8.8283	0.210235	0.000415766	0.0200218	0.26161	0.00150187	0.240639	0.682881	0.289561	0.800031	0.3172	0.00101999	0.0525187	10.8772	4.83224e-06	0.000381936	2.44781	0.0208861	0.152203	8.55036	8.32328	11.8569	11.824	GO:0008150	biological_process	GO:0003674	molecular_function
Mtr.25838.1.S1_at		expressed protein	6.4026	0.230935	0.0433054	0.26285	0.411788	0.201814	0.773496	1.02108	0.975392	0.897896	0.561248	0.30411	0.625368	10.7625	0.00270736	0.0233557	0.956899	0.948054	0.694778	4.853	6.26491	9.69453	9.072	GO:0008150	biological_process	GO:0003674	molecular_function
Mtr.52182.1.S1_at		expressed protein	5.7542	0.402437	0.107868	0.380001	0.690136	0.496948	0.850613	1.13312	0.817708	0.882982	0.848804	0.711566	0.771094	10.4479	0.000491733	0.0072438	0.30413	0.0408579	0.214812	5.83289	5.73877	6.42122	5.85549	GO:0008150	biological_process	GO:0003674	molecular_function	KOG: Uncharacterized conserved protein
Mtr.5048.1.S1_at		expressed protein	3.9974	0.429782	0.226388	0.490123	0.23646	0.0477265	0.633979	0.587545	0.43947	0.828839	0.268245	0.0292257	0.286671	10.4393	0.00313421	0.0257008	1.60428	0.491093	0.558279	3.18587	5.08321	10.9524	10.9	GO:0008150	biological_process	GO:0003674	molecular_function
Mtr.4742.1.S1_at		hypothetical protein predicted by Glimmer/Critica	2.8908	0.358257	0.117925	0.392948	0.652277	0.500749	0.851282	1.04216	0.947721	0.89608	0.773116	0.618243	0.747356	10.2999	0.00181873	0.0177378	0.398661	0.158038	0.377738	3.39232	7.33539	8.87498	8.80058	GO:0009793	embryonic development (sensu Magnoliophyta)	GO:0003674	molecular_function
Mtr.22448.1.S1_s_at		expressed protein	3.741	0.409257	0.0453462	0.269331	0.763924	0.521063	0.856236	0.684603	0.369729	0.816567	0.649122	0.215908	0.569517	10.2604	4.0577e-05	0.00137977	0.455355	0.0738675	0.280535	6.36982	6.96924	9.03067	8.95768	GO:0006499	N-terminal protein myristoylation	GO:0003674	molecular_function
Mtr.9834.1.S1_at		hypothetical protein	3.5415	0.760214	0.618456	0.661837	0.487182	0.201904	0.773496	0.739609	0.584048	0.854953	0.506364	0.142677	0.5035	10.2134	0.000594889	0.00829341	0.357437	0.0753848	0.283118	4.05311	4.05311	4.1127	4.24031	GO:0008150	biological_process	GO:0003674	molecular_function
Mtr.51107.1.S1_at		expressed protein	2.4191	0.5119	0.0520655	0.286234	0.628472	0.164228	0.758566	0.75804	0.39699	0.820769	0.609984	0.0758246	0.414782	10.1104	2.40873e-06	0.00026377	0.405572	0.012256	0.110198	3.37851	3.37851	3.74416	4.32193	GO:0008150	biological_process	GO:0003674	molecular_function
Mtr.30276.1.S1_at		hypothetical protein predicted by Glimmer/Critica	7.425	0.146255	0.0001487	0.0115531	0.534494	0.123508	0.731418	1.47188	0.330154	0.810541	0.852204	0.617555	0.747158	9.97542	2.29966e-05	0.000929424	0.871248	0.724768	0.63802	2.90689	6.03122	8.6858	8.70183	GO:0008150	biological_process	GO:0003674	molecular_function
Mtr.39954.1.S1_at		expressed protein	5.6485	0.395659	0.0479967	0.276151	0.651152	0.335458	0.815349	0.546798	0.181651	0.759607	0.50235	0.0691601	0.400543	9.95651	7.90715e-05	0.00213568	0.712955	0.444844	0.540267	8.49785	7.93899	10.2264	10.1088	GO:0008150	biological_process	GO:0003674	molecular_function
Mtr.33284.1.S1_at		expressed protein	3.5602	0.483231	0.070491	0.324633	0.59245	0.18162	0.766276	0.273166	0.00334789	0.324176	0.296975	0.00117689	0.0570917	9.04841	2.74784e-05	0.00103972	1.41317	0.369559	0.509099	5.00899	5.04002	5.39917	5.36457	GO:0008150	biological_process	GO:0003674	molecular_function
Mtr.39765.1.S1_at		hypothetical protein predicted by Glimmer/Critica	7.6477	0.32896	0.0184833	0.175464	0.394519	0.0431517	0.616359	0.446418	0.0747898	0.670226	0.3142	0.00418358	0.114919	8.96592	0.000101113	0.00252948	1.92509	0.140917	0.362113	8.4149	8.30058	11.1304	10.7474	GO:0008150	biological_process	GO:0003674	molecular_function
Mtr.32049.1.S1_at		expressed protein	3.1607	0.587575	0.376763	0.573366	0.32243	0.0713402	0.67027	0.39363	0.130902	0.720679	0.252551	0.0111475	0.182541	8.8472	0.00194229	0.0185135	1.51568	0.487213	0.556927	3.03562	5.43962	12.1736	11.548	GO:0008150	biological_process	GO:0003674	molecular_function	KOG: Uncharacterized conserved protein
Mtr.3446.1.S1_at		hypothetical protein predicted by Glimmer/Critica	2.2295	0.60729	0.218295	0.484098	0.598748	0.20614	0.774937	0.811952	0.599509	0.855947	0.618277	0.149939	0.51289	7.45901	0.000106642	0.00261717	0.454096	0.0598763	0.256439	3.43296	3.27798	3.29278	3.54844	GO:0008150	biological_process	GO:0003674	molecular_function
Mtr.9266.1.S1_at		hypothetical protein predicted by Glimmer/Critica	10.981	0.120245	0.000430396	0.0204444	1.07851	0.875402	0.901398	0.843105	0.723752	0.872817	0.938581	0.872057	0.802099	7.35602	0.00072797	0.00947292	1.24332	0.652384	0.615426	3.67807	3.75489	12.2006	11.8162	GO:0006952	defense response	GO:0003674	molecular_function
Mtr.11686.1.S1_at		endoplasmic reticulum oxidoreductin 1 (ERO1) family protein	7.304	0.45945	0.0653482	0.31632	0.452284	0.0606449	0.662033	0.558014	0.156783	0.742065	0.399366	0.0115141	0.185668	7.32054	0.000127353	0.00295041	1.17804	0.681572	0.624257	8.20701	9.06932	12.3819	11.9375	GO:0008150	biological_process	GO:0003674	molecular_function	KOG: Endoplasmic reticulum membrane-associated oxidoreductin involved in disulfide bond formation
Mtr.5634.1.S1_at		expressed protein	4.7309	0.270975	0.0374458	0.246686	0.834634	0.756695	0.889131	1.35795	0.601063	0.85633	1.08706	0.860749	0.799516	7.28723	0.00337105	0.0268566	0.446817	0.179767	0.395886	6.12722	5.82273	7.56224	6.38543	GO:0008150	biological_process	GO:0003674	molecular_function
Mtr.44094.1.S1_at		2-aminoethanethiol dioxygenase EC=1.13.11.19; AltName: Full=Cysteamine dioxygenase;	7.753	0.381148	0.104014	0.375884	0.852627	0.778933	0.891607	0.167325	0.00579555	0.380175	0.273032	0.0120015	0.189218	6.96268	0.00329017	0.0264853	2.64125	0.101837	0.321168	8.12464	7.12102	12.8311	12.3628	GO:0008150	biological_process	GO:0003674	molecular_function	KOG: Uncharacterized conserved protein
Mtr.48952.1.S1_at		Senescence-associated protein DIN1	10.4391	0.299602	0.00301626	0.0643407	0.501071	0.0615069	0.662583	0.481862	0.0496125	0.626238	0.387746	0.0039586	0.111805	6.79261	4.75715e-05	0.00153885	2.03515	0.0552615	0.246863	3.90689	5.05311	13.4022	13.2861	GO:0007568	aging	GO:0003674	molecular_function	KOG: Rhodanese-related sulfurtransferase
Mtr.49593.1.S1_at		embryo-specific protein - like	5.0922	0.30148	0.0645149	0.314628	0.621498	0.441485	0.838426	0.940886	0.920679	0.892274	0.69928	0.477693	0.703439	6.78323	0.00607877	0.0394196	0.836235	0.770359	0.651155	3.54844	8.90899	11.3986	11.3181	GO:0008150	biological_process	GO:0003674	molecular_function
Mtr.45539.1.S1_s_at		senescence-associated protein-related	7.6399	0.144728	0.00246449	0.0573613	1.28433	0.646184	0.876081	0.931228	0.895666	0.889743	1.12674	0.788138	0.785521	6.72749	0.002733	0.0234733	0.85874	0.779477	0.653752	9.52219	9.6779	10.2832	10.4029	GO:0008150	biological_process	GO:0003674	molecular_function
Mtr.30276.1.S1_s_at		hypothetical protein predicted by Glimmer/Critica	10.3069	0.211062	1.89732e-05	0.00367529	0.636107	0.0964514	0.702874	0.923225	0.758695	0.876622	0.701281	0.10908	0.464576	6.66587	1.88405e-06	0.00022799	1.21031	0.466219	0.549752	3.18587	9.99166	12.1735	12.1517	GO:0008150	biological_process	GO:0003674	molecular_function
Mtr.38275.1.S1_at		expressed protein	5.4171	0.61304	0.151506	0.429874	0.437986	0.0220787	0.541853	0.538553	0.0751566	0.670634	0.381761	0.00235746	0.0835947	6.41846	3.64708e-05	0.00127137	1.07744	0.821053	0.665409	7.30834	8.21868	10.7765	10.4974	GO:0008150	biological_process	GO:0003674	molecular_function
Mtr.44455.1.S1_at		expressed protein	8.9221	0.314483	0.0411925	0.257281	0.310186	0.0391391	0.601736	0.685524	0.477868	0.835759	0.356257	0.0275297	0.279385	6.30194	0.00284802	0.0240937	2.37293	0.116227	0.337367	9.52258	8.67313	10.526	10.0014	GO:0008150	biological_process	GO:0003674	molecular_function
Mtr.4742.1.S1_s_at		hypothetical protein predicted by Glimmer/Critica	6.9873	0.252809	0.00416199	0.0772974	0.512177	0.122072	0.730041	1.07308	0.865273	0.888349	0.670967	0.25007	0.59274	6.24958	0.000418044	0.00642671	1.15161	0.734556	0.640886	3.3505	12.1484	13.2733	13.067	GO:0009793	embryonic development (sensu Magnoliophyta)	GO:0003674	molecular_function
Mtr.1214.1.S1_at		Pathogen-related protein	9.0304	0.0449161	0.000135236	0.0108906	2.45554	0.163916	0.758566	2.89748	0.103453	0.703352	3.69923	0.0195541	0.239083	6.14645	0.00965519	0.0530096	0.509104	0.288823	0.470892	9.02791	9.47168	11.7825	11.0538	GO:0008150	biological_process	GO:0003674	molecular_function
Mtr.41402.1.S1_at		expressed protein	9.3425	0.307187	0.00487516	0.0848579	0.649204	0.247154	0.794781	0.714232	0.363117	0.815276	0.599074	0.100521	0.455598	6.11999	0.000136525	0.00307555	1.14717	0.707417	0.632245	9.87636	9.47107	11.1062	10.9768	GO:0008150	biological_process	GO:0003674	molecular_function
Mtr.44597.1.S1_at		F-box protein At1g10890	4.5907	0.432907	0.120732	0.396014	0.503803	0.198057	0.773496	0.842835	0.741745	0.874731	0.56494	0.189657	0.549514	5.93701	0.00316764	0.0258688	0.916293	0.866022	0.676646	7.75154	8.2555	9.22448	8.54959	GO:0008150	biological_process	GO:0003674	molecular_function
Mtr.45499.1.S1_at		expressed protein	9.3006	0.362351	0.00103226	0.0343317	0.536412	0.0253157	0.550114	0.567818	0.0394316	0.603735	0.452695	0.00148578	0.0645096	5.88312	3.5218e-06	0.000320146	1.54012	0.10591	0.326361	10.1245	9.51905	11.2101	10.8677	GO:0008150	biological_process	GO:0003674	molecular_function
Mtr.250.1.S1_at		expressed protein	9.4302	0.34135	0.0138097	0.150021	0.705735	0.381318	0.824866	0.71457	0.398127	0.820769	0.633565	0.168406	0.530871	5.75679	0.000382152	0.00603427	1.0091	0.981612	0.702009	7.95187	9.09223	12.0884	11.8825	GO:0008150	biological_process	GO:0003674	molecular_function
Mtr.19118.1.S1_at		Conserved oligomeric Golgi complex subunit 7 Short=COG complex subunit 7; AltName: Full=Component of oligomeric Golgi complex 7;	2.8898	0.669339	0.30781	0.539339	0.554507	0.14168	0.743888	0.401574	0.0296832	0.57338	0.36738	0.00557277	0.130831	5.6287	0.000372205	0.0059249	1.19199	0.650924	0.614855	4.97269	4.97269	4.75489	4.70044	GO:0008150	biological_process	GO:0003674	molecular_function	KOG: Uncharacterized conserved protein
Mtr.51747.1.S1_at		expressed protein	5.6702	0.368076	0.0945752	0.363781	0.679977	0.50191	0.851685	1.21922	0.728585	0.873722	0.882506	0.788534	0.785521	5.50777	0.00808354	0.0472647	0.59499	0.368917	0.508876	7.71287	6.80735	4.59694	5.50462	GO:0000004	No GO term	GO:0003674	molecular_function
Mtr.44556.1.S1_at		DUF246 domain-containing protein At1g04910	4.4459	0.372794	0.0129693	0.144658	0.567469	0.126939	0.733912	1.42052	0.332851	0.811391	0.866151	0.623242	0.748764	5.49403	0.000199303	0.00391333	0.605688	0.173272	0.390301	6.51254	6.75221	7.31107	6.732	GO:0006499 GO:0010197	N-terminal protein myristoylation	GO:0003674	molecular_function
Mtr.44717.1.S1_at		expressed protein	8.7161	0.433478	0.0292281	0.220424	0.987058	0.970584	0.910234	0.466227	0.0439164	0.614241	0.596065	0.0878253	0.436282	5.36448	0.000207272	0.00400811	0.934469	0.847935	0.671648	8.09645	8.09487	9.66196	9.53314	GO:0000004	No GO term	GO:0003674	molecular_function
Mtr.44231.1.S1_at		Putative syntaxin-24 Short=AtSYP24;	2.4631	0.563034	0.244535	0.502834	0.473996	0.136169	0.742509	0.581546	0.270961	0.794796	0.423551	0.0421762	0.332408	5.26074	0.00315257	0.0257774	1.22479	0.675165	0.622245	8.63263	9.71751	12.2007	11.8868	GO:0051607 GO:0051707	defense response to virus	GO:0003674	molecular_function
Mtr.10769.1.S1_at		expressed protein	7.4306	0.191733	0.000132478	0.0108906	0.359465	0.00667631	0.401295	1.23889	0.521298	0.843428	0.583168	0.0608044	0.382974	5.12091	0.000147869	0.00321732	2.287	0.0226171	0.158668	9.44087	9.18809	10.7267	10.6524	GO:0008150	biological_process	GO:0003674	molecular_function
Mtr.21939.1.S1_at		expressed protein	3.9701	0.332522	0.00885514	0.117236	0.963015	0.919606	0.906068	0.645036	0.250744	0.785345	0.728022	0.306253	0.626394	5.03949	0.000490837	0.00723765	0.960674	0.914435	0.688339	6.10224	5.61471	6.45615	6.32553	GO:0008150	biological_process	GO:0003674	molecular_function
Mtr.45976.1.S1_at		YTH domain family protein 1 AltName: Full=Dermatomyositis associated with cancer putative autoantigen 1 homolog; Short=DACA-1 homolog;	4.2085	0.322743	0.0300198	0.2223	0.219748	0.00578454	0.386837	2.03268	0.1539	0.737602	0.584337	0.183916	0.545878	5.03149	0.00372823	0.0286974	1.37864	0.507212	0.564758	10.6164	10.3163	9.84204	9.95768	GO:0008150	biological_process	GO:0003674	molecular_function	KOG: Uncharacterized high-glucose-regulated protein
Mtr.43710.1.S1_at		Alkylated DNA repair protein alkB homolog	8.2477	1.03085	0.916816	0.738091	0.651575	0.154779	0.751002	0.654018	0.158179	0.742466	0.566286	0.0276461	0.279753	5.02992	4.32603e-05	0.00144196	0.452571	0.0140877	0.119666	8.85549	8.24888	9.4417	9.45594	GO:0000004	No GO term	GO:0003674	molecular_function	KOG: DNA alkylation damage repair protein
Mtr.21522.1.S1_at		hypothetical protein predicted by Glimmer/Critica	8.4213	0.244307	0.00738924	0.10694	0.655768	0.369869	0.823385	0.759487	0.55573	0.849454	0.628319	0.231421	0.580468	5.00007	0.00298752	0.0248126	1.64369	0.293381	0.473493	4.97728	8.1634	11.6874	11.3497	GO:0008150	biological_process	GO:0003674	molecular_function
Mtr.18514.1.S1_at		expressed protein	2.9922	0.850009	0.693148	0.682623	0.787734	0.563534	0.864717	0.57877	0.19565	0.764194	0.592366	0.132971	0.49387	4.98306	0.00117929	0.0131164	0.517839	0.123838	0.345368	4.85798	4.848	4.21723	4.44626	GO:0008150	biological_process	GO:0003674	molecular_function	KOG: Uncharacterized conserved protein
Mtr.38056.1.S1_at		expressed protein	9.8545	0.408044	0.0041026	0.0767349	0.49319	0.0176691	0.523796	0.640053	0.113651	0.710754	0.463611	0.00288802	0.0939073	4.94454	2.19481e-05	0.000905294	1.57014	0.11001	0.330691	9.15684	8.66356	9.98968	9.71012	GO:0042594	response to starvation	GO:0003674	molecular_function
Mtr.4587.1.S1_at		hypothetical protein predicted by Glimmer/Critica	3.1276	0.734212	0.455152	0.605161	0.752197	0.490626	0.848926	0.547503	0.155482	0.73973	0.553535	0.092163	0.44336	4.94163	0.0012073	0.0133384	0.669252	0.334703	0.494131	3.05311	2.90689	3.20163	3.16993	GO:0008150	biological_process	GO:0003674	molecular_function
Mtr.12726.1.S1_at		expressed protein	6.6666	0.813946	0.711664	0.687953	0.365153	0.0848122	0.689108	0.602794	0.368861	0.816195	0.364555	0.0387602	0.321315	4.93039	0.0104204	0.0557789	1.13209	0.823476	0.665839	9.00815	8.36326	9.2131	9.17891	GO:0008150	biological_process	GO:0003674	molecular_function
Mtr.49590.1.S1_at		expressed protein	11.4347	0.280404	0.000236748	0.0146086	0.7996	0.41471	0.832815	0.58814	0.0647875	0.657558	0.60474	0.0352758	0.308992	4.75421	2.97941e-05	0.00110841	1.59509	0.100063	0.318558	3.60881	8.7077	13.3246	13.1603	GO:0008150	biological_process	GO:0003674	molecular_function
Mtr.17632.1.S1_s_at		Post-GPI attachment to proteins factor 3 AltName: Full=PER1-like domain-containing protein 1; Flags: Precursor;	2.8839	0.521856	0.0568332	0.297098	0.671933	0.226774	0.785356	0.80177	0.494562	0.838073	0.662091	0.130121	0.490868	4.69185	0.000183149	0.00369742	0.758105	0.393961	0.519349	9.56281	9.82305	8.79409	9.13417	GO:0008150	biological_process	GO:0003674	molecular_function	KOG: Predicted membrane protein
Mtr.34474.1.S1_at		Uncharacterized protein RSN1 AltName: Full=Rescuer of SRO7 at high Nacl protein 1;	2.7079	0.722503	0.37077	0.57086	0.562189	0.122683	0.731001	0.738022	0.402079	0.820945	0.55629	0.0592505	0.379375	4.67643	0.00051871	0.00753212	0.713337	0.352781	0.502052	7.94603	7.52513	8.46597	8.45902	GO:0008150	biological_process	GO:0003674	molecular_function	KOG: Uncharacterized conserved protein
Mtr.3558.1.S1_at		expressed protein	2.785	0.696669	0.35682	0.564492	0.875179	0.730762	0.886212	0.660866	0.293092	0.800271	0.694182	0.257892	0.597245	4.63244	0.00105163	0.0121646	0.53574	0.121279	0.342228	4.20163	3.91648	4.22497	4.1127	GO:0008150	biological_process	GO:0003674	molecular_function
Mtr.25578.1.S1_at		hypothetical protein predicted by Glimmer/Critica	2.0381	0.590417	0.248639	0.505719	0.794909	0.608852	0.871216	0.715984	0.458549	0.832634	0.686774	0.311152	0.629078	4.5993	0.00332035	0.0266186	0.647036	0.337141	0.495343	3.51096	3.21723	3.37851	3.56071	GO:0008150	biological_process	GO:0003674	molecular_function
Mtr.14698.1.S1_at		expressed protein	2.7302	0.484765	0.118368	0.393396	0.749822	0.520366	0.855907	0.622195	0.295033	0.800591	0.601529	0.174949	0.537273	4.55832	0.00336717	0.0268449	0.970016	0.945442	0.694351	7.61397	7.61765	9.4731	9.11634	GO:0008150	biological_process	GO:0003674	molecular_function
Mtr.34379.1.S1_at		UPF0497 membrane protein At4g03540	6.8495	0.628271	0.212988	0.480181	1.14665	0.707254	0.883205	1.16142	0.681451	0.867442	1.21045	0.522783	0.71957	4.4815	0.00075158	0.0096966	0.266691	0.00209565	0.034685	4.67807	4.40599	3.87774	4.45943	GO:0008150	biological_process	GO:0003674	molecular_function
Mtr.50885.1.S1_x_at		hypothetical protein predicted by Glimmer/Critica	2.7899	0.680168	0.148001	0.426653	0.669628	0.13333	0.738833	0.676774	0.143161	0.731139	0.589999	0.0217456	0.251221	4.46725	2.60578e-05	0.00101013	0.726217	0.224919	0.430018	4.74953	4.2555	4.41954	4.2555	GO:0008150	biological_process	GO:0003674	molecular_function
Mtr.51209.1.S1_at		Pollen-specific protein SF21	2.7086	0.634366	0.343553	0.558204	0.759964	0.564139	0.864717	0.878291	0.784198	0.879833	0.763756	0.48906	0.708302	4.40472	0.00603462	0.0392175	0.536179	0.200258	0.412647	7.9507	7.80929	7.32463	7.69627	GO:0030154	cell differentiation	GO:0003674	molecular_function
Mtr.31604.1.S1_s_at		Coatomer subunit delta-2 AltName: Full=Delta-coat protein 2; Short=Delta-COP 2;	3.7967	0.566466	0.175833	0.452247	1.00284	0.994448	0.911993	0.760795	0.504951	0.840522	0.834959	0.589111	0.739907	4.31345	0.00229937	0.0209035	0.536419	0.140262	0.361596	7.99152	8.50938	8.14822	8.04275	GO:0006886 GO:0006810	intracellular protein transport	GO:0003674	molecular_function	KOG: Medium subunit of clathrin adaptor complex
Mtr.9232.1.S1_at		expressed protein	7.3332	0.451717	0.138276	0.417189	0.601934	0.333356	0.8145	0.455063	0.141716	0.730131	0.421775	0.054657	0.368208	4.25638	0.0119708	0.0612114	1.89877	0.225893	0.430758	8.20701	8.69349	11.4315	11.1172	GO:0008150	biological_process	GO:0003674	molecular_function
Mtr.13271.1.S1_at		hypothetical protein predicted by Glimmer/Critica	5.8914	0.784502	0.632617	0.666534	0.679638	0.449483	0.840187	0.62004	0.351681	0.814101	0.562081	0.176214	0.538513	4.23864	0.0107621	0.0569956	0.713644	0.50787	0.564935	5.73877	7.05311	8.22062	7.57592	GO:0006412	translation	GO:0003674	molecular_function
Mtr.52215.1.S1_at		lipid-associated family protein	9.0063	0.233617	0.00727738	0.106153	1.16873	0.744622	0.887131	0.493599	0.153454	0.737602	0.692987	0.354154	0.650986	4.19697	0.00793287	0.0466448	1.76796	0.24381	0.442609	10.2406	9.58233	10.8709	11.495	GO:0008150	biological_process	GO:0003674	molecular_function
Mtr.23230.1.S1_at		Mitochondrial import receptor subunit TOM20 AltName: Full=Translocase of outer membrane 20 kDa subunit;	2.0568	0.719681	0.43863	0.598786	0.753342	0.503749	0.85205	0.516645	0.130808	0.720393	0.533077	0.081822	0.42475	4.10075	0.00377141	0.0288923	0.870585	0.742137	0.643145	3.18587	3.1375	3.85798	3.36457	GO:0008150	biological_process	GO:0003674	molecular_function
Mtr.28278.1.S1_at		expressed protein	2.9377	0.668941	0.261314	0.513414	0.624616	0.191901	0.771341	0.856154	0.658633	0.86491	0.658835	0.158477	0.521936	4.07737	0.00095432	0.0113269	0.685595	0.290431	0.471726	4.38543	4.70598	4.87283	4.60288	GO:0008150	biological_process	GO:0003674	molecular_function
Mtr.45155.1.S1_at		expressed protein	8.7593	0.847986	0.597728	0.655886	0.526754	0.0532164	0.647235	0.567575	0.0835767	0.684086	0.447116	0.00558454	0.130831	4.06791	0.000340072	0.0055654	0.969636	0.921043	0.689642	9.23362	9.05961	10.8215	10.6528	GO:0008150	biological_process	GO:0003674	molecular_function
Mtr.51296.1.S1_at		hypothetical protein	4.9122	0.300778	0.0302907	0.223259	0.403315	0.0908998	0.698077	1.09933	0.853209	0.886567	0.581454	0.206382	0.561826	3.97384	0.0149319	0.0709665	1.887	0.225934	0.430758	7.8392	7.6837	7.6575	7.84423	GO:0008150	biological_process	GO:0003674	molecular_function
Mtr.43640.1.S1_at		expressed protein	9.2955	0.365857	0.00567647	0.0918105	0.906455	0.757825	0.889329	0.611025	0.135813	0.725947	0.67443	0.143523	0.504929	3.96847	0.000488713	0.00722273	1.24354	0.496462	0.560907	7.96924	9.61692	11.0468	10.9601	GO:0008150	biological_process	GO:0003674	molecular_function
Mtr.11634.1.S1_at		expressed protein	3.3999	0.657573	0.150929	0.429091	0.739772	0.293816	0.804446	0.766377	0.352137	0.814101	0.685004	0.115005	0.47197	3.91781	0.000173037	0.00356611	0.684656	0.19157	0.405738	8.65033	8.83099	9.74735	9.47675	GO:0008150	biological_process	GO:0003674	molecular_function	KOG: Vacuolar protein sorting-associated protein
Mtr.21621.1.S1_at		C2 domain-containing protein	3.7561	0.340607	0.00901454	0.11858	0.669517	0.282688	0.80087	1.8189	0.117199	0.712218	1.14037	0.661494	0.758875	3.90889	0.00174687	0.0172505	0.616769	0.199413	0.411732	4.54844	4.04439	3.70044	4.09592	GO:0008150	biological_process	GO:0003674	molecular_function
Mtr.33186.1.S1_at		hypothetical protein	4.6923	1.11654	0.811528	0.71333	0.422396	0.0769043	0.677773	1.49235	0.391884	0.820769	0.735179	0.419714	0.68111	3.75536	0.0105542	0.0562084	0.378341	0.0489343	0.233104	5.56682	6.76553	4.94486	5.54844	GO:0008150	biological_process	GO:0003674	molecular_function
Mtr.44090.1.S1_at		expressed protein	8.9738	0.125456	5.23781e-06	0.00176342	1.34092	0.350275	0.818292	1.66542	0.114185	0.711322	1.70852	0.0475178	0.347397	3.64951	0.000667768	0.00897789	0.978012	0.942734	0.693694	5.64674	9.8165	10.9963	10.6648	GO:0008150	biological_process	GO:0003674	molecular_function
Mtr.44009.1.S1_at		Uncharacterized mitochondrial protein AtMg00030 AltName: Full=ORF107a;	11.9585	0.440728	0.000606097	0.0249877	1.15922	0.449959	0.840454	0.751615	0.154383	0.737602	0.912238	0.563569	0.732285	3.61236	5.99047e-06	0.000426153	0.720903	0.10609	0.326535	12.5276	12.2414	11.6486	10.8331	GO:0008150	biological_process	GO:0003674	molecular_function
Mtr.15103.1.S1_at		expressed protein	2.4693	0.7509	0.496714	0.621064	0.584776	0.211531	0.776334	0.744462	0.48407	0.836727	0.574409	0.119268	0.47695	3.53506	0.00765359	0.0456572	0.865344	0.730009	0.639552	6.2555	4.87283	6.7046	6.13545	GO:0008150	biological_process	GO:0003674	molecular_function	KOG: Uncharacterized conserved protein
Mtr.8509.1.S1_at		expressed protein	2.4866	0.376801	0.0263077	0.209014	1.05466	0.895098	0.904065	0.725882	0.432005	0.82793	0.836859	0.5906	0.740361	3.52488	0.00616675	0.0398269	0.983479	0.967067	0.699032	7.31651	4.39232	4.26303	4.54844	GO:0009768	photosynthesis, light harvesting in photosystem I	GO:0003674	molecular_function
Mtr.45068.1.S1_at		mitochondrial transcription termination factor-related / mTERF-related	2.1865	0.638678	0.0874559	0.352215	0.745951	0.250826	0.794984	0.926858	0.761259	0.87719	0.781896	0.238334	0.584672	3.50727	0.000120426	0.00283139	0.645691	0.0947117	0.311256	3.52356	3.07039	3.33628	3.18587	GO:0008150	biological_process	GO:0003674	molecular_function	KOG: Mitochondrial transcription termination factor, mTERF
Mtr.43553.1.S1_at		oxidoreductase, 2OG-Fe(II) oxygenase family protein	2.8381	0.568383	0.256858	0.51106	0.722508	0.508129	0.852737	0.963921	0.939929	0.894748	0.785699	0.547062	0.727033	3.40239	0.0218248	0.0901444	0.74249	0.543903	0.578011	9.47917	7.88448	9.86403	9.82177	GO:0008150	biological_process	GO:0003674	molecular_function	KOG: Uncharacterized conserved protein
Mtr.44265.1.S1_at		expressed protein	2.8817	0.47536	0.0581622	0.299762	0.904184	0.785239	0.892936	1.20927	0.608329	0.856566	1.06134	0.843536	0.796172	3.38691	0.00420567	0.0310143	0.568057	0.139876	0.361075	6.16189	7.63517	9.05853	8.59917	GO:0008150	biological_process	GO:0003674	molecular_function
Mtr.43627.1.S1_at		hypothetical protein	4.2109	0.531542	0.126456	0.403144	0.792066	0.559765	0.864372	1.34965	0.454834	0.83223	1.04549	0.890989	0.805985	3.37885	0.00697595	0.0431135	0.52085	0.115592	0.336923	4	4.00899	4.03562	4.16189	GO:0009611 GO:0010051	response to wounding	GO:0003674	molecular_function
Mtr.15550.1.S1_at		F-box protein At3g12350	2.053	0.836194	0.580293	0.650315	0.718724	0.313133	0.809037	0.698171	0.273982	0.795535	0.631465	0.0952659	0.447472	3.37365	0.00155425	0.0159023	0.706429	0.289385	0.471112	7.84172	8.03782	8.81634	8.38974	GO:0008150	biological_process	GO:0003674	molecular_function
Mtr.49594.1.S1_at		expressed protein	11.1871	0.235661	1.09591e-05	0.00276721	0.998105	0.993413	0.911751	1.219	0.394439	0.820769	1.13969	0.489223	0.708401	3.36411	7.31409e-05	0.00204019	1.03672	0.875309	0.678266	3.3505	12.7355	13.365	13.3481	GO:0008150	biological_process	GO:0003674	molecular_function
Mtr.12214.1.S1_at		17.5 kDa class I heat shock protein AltName: Full=HSP 17.5-M;	2.8042	0.835737	0.520559	0.629769	0.857533	0.58142	0.867397	0.686258	0.187482	0.761028	0.702251	0.133074	0.49387	3.35421	0.000460369	0.00691471	0.60618	0.0860979	0.299585	4.41954	4.09592	4.12928	4.40599	GO:0009408 GO:0006979 GO:0009644 GO:0042542	response to heat	GO:0003674	molecular_function	KOG: Molecular chaperone (small heat-shock protein Hsp26/Hsp42)
Mtr.43253.1.S1_at		hypothetical protein predicted by Glimmer/Critica	10.7668	0.4532	0.0318139	0.228141	0.677049	0.262221	0.799634	0.688503	0.282468	0.797846	0.601198	0.0822108	0.425608	3.32132	0.00264608	0.0229822	1.42519	0.306686	0.480926	9.29071	8.84298	10.2711	9.43734	GO:0008150	biological_process	GO:0003674	molecular_function
Mtr.20071.1.S1_at		F-box/Kelch-repeat protein At3g23880	2.4628	0.415154	0.0352134	0.239358	0.791144	0.547179	0.861264	0.953738	0.902563	0.890514	0.828813	0.554499	0.729196	3.30328	0.00660987	0.041542	0.966409	0.92962	0.691301	5.10434	5.88996	6.9331	6.41616	GO:0008150	biological_process	GO:0003674	molecular_function
Mtr.15773.1.S1_at		Putative F-box protein At3g16210	4.2405	0.52742	0.198969	0.469878	0.908801	0.843581	0.898621	1.22041	0.681733	0.867442	1.07148	0.861479	0.799651	3.29154	0.0242311	0.0957644	0.519362	0.188946	0.403864	6.50144	6.19377	6.99548	6.74416	GO:0008150	biological_process	GO:0003674	molecular_function
Mtr.24009.1.S1_at		expressed protein	4.009	0.933088	0.877279	0.728972	0.567047	0.217471	0.780075	0.953736	0.915868	0.891909	0.663791	0.272655	0.606286	3.2856	0.0163381	0.0748981	0.603137	0.269251	0.458525	3.96347	3.85798	3.93546	3.89724	GO:0008150	biological_process	GO:0003674	molecular_function
Mtr.51657.1.S1_at		universal stress protein (USP) family protein	3.4837	0.509238	0.0366202	0.244351	1.13376	0.676041	0.880286	1.3641	0.308409	0.80566	1.33734	0.245347	0.588893	3.11017	0.00152176	0.0157053	0.408254	0.00812086	0.0851761	3.23266	3.848	3.8679	3.90689	GO:0006950	response to stress	GO:0003674	molecular_function
Mtr.38680.1.S1_at		heat shock family protein	7.4993	0.457766	0.0324184	0.230457	0.771594	0.446906	0.839587	0.760807	0.423119	0.825469	0.701093	0.209709	0.565102	3.10603	0.00376683	0.0288741	1.19808	0.594207	0.596434	8.41532	6.75355	4.72792	5.51728	GO:0009408	response to heat	GO:0003674	molecular_function
Mtr.3063.1.S1_at		conserved oligomeric Golgi complex component-related / COG complex component-related	4.2604	1.07593	0.843768	0.720705	0.27723	0.00305075	0.312516	1.47466	0.303854	0.805277	0.550836	0.06352	0.388874	3.08257	0.00742511	0.0449234	0.737516	0.417127	0.528782	9.27006	9.10826	8.65964	8.89996	GO:0008150	biological_process	GO:0003674	molecular_function	KOG: Uncharacterized conserved protein
Mtr.40714.1.S1_at		Putative MO25-like protein At5g47540	2.9986	0.560664	0.056504	0.296225	0.434074	0.00927101	0.446272	1.22297	0.483779	0.836727	0.655622	0.0847104	0.430128	3.0361	0.0012151	0.0134067	1.10663	0.72286	0.637468	3.30743	3.24793	5	3.88753	GO:0008150	biological_process	GO:0003674	molecular_function	KOG: Conserved protein Mo25
Mtr.34869.1.S1_at		RAD21-3 protein	3.9184	0.716096	0.373398	0.571809	0.779678	0.504592	0.852267	0.979421	0.955208	0.896314	0.835455	0.554315	0.729187	3.00743	0.00840322	0.0485511	0.608063	0.191687	0.405738	3.49825	3.39232	3.71149	3.76553	GO:0007062	sister chromatid cohesion	GO:0003674	molecular_function
Mtr.47022.1.S1_s_at		expressed protein	12.1595	0.360241	0.0136179	0.148999	0.829282	0.616645	0.871953	0.825803	0.608822	0.85693	0.776937	0.411764	0.678156	2.97308	0.00929255	0.0517304	1.36339	0.4105	0.526355	6.8716	4.8125	12.6598	12.2389	GO:0008150	biological_process	GO:0003674	molecular_function
Mtr.21711.1.S1_at		hypothetical protein predicted by Glimmer/Critica	5.3042	0.772365	0.461604	0.607943	0.688713	0.29244	0.804235	0.777178	0.47226	0.83542	0.659234	0.156021	0.519493	2.93427	0.00651289	0.0411912	0.824362	0.580465	0.592008	7.84862	7.2555	7.44791	7.31922	GO:0008150	biological_process	GO:0003674	molecular_function
Mtr.7040.1.S1_at		Erlin-2 AltName: Full=Endoplasmic reticulum lipid raft-associated protein 2; AltName: Full=Stomatin-prohibitin-flotillin-HflC/K domain-containing protein 2; Short=SPFH domain-containing protein 2;	2.4059	0.847367	0.531305	0.633679	0.637852	0.102112	0.712593	0.667723	0.138735	0.729031	0.566079	0.0163991	0.219387	2.92634	0.000817838	0.0102539	0.946865	0.835551	0.669029	6.38024	7.06286	6.58646	7.11166	GO:0008150	biological_process	GO:0003674	molecular_function
Mtr.31167.1.S1_at		hypothetical protein predicted by Glimmer/Critica	3.5621	0.958024	0.893075	0.732979	0.693948	0.262088	0.799634	0.806944	0.504431	0.8405	0.679381	0.151688	0.514892	2.9089	0.0038386	0.0292149	0.640804	0.176136	0.392586	3.40599	3.24793	3.32193	3.29278	GO:0008150	biological_process	GO:0003674	molecular_function
Mtr.14132.1.S1_at		F-box/FBD/LRR-repeat protein At5g56420	3.2446	0.55644	0.0860659	0.350153	1.02512	0.939114	0.907952	0.762641	0.409458	0.822449	0.848652	0.538586	0.724885	2.90865	0.00435824	0.0317843	0.790308	0.472535	0.552226	4.94953	4.63227	3.99095	4.26303	GO:0008150	biological_process	GO:0003674	molecular_function
Mtr.8908.1.S1_at		Uncharacterized protein C23B6.04c	8.2386	0.786514	0.381461	0.575477	0.78067	0.367233	0.822425	0.499539	0.0196781	0.533422	0.533775	0.0111493	0.182541	2.90838	0.001104	0.0125993	1.121	0.674168	0.621904	5.43296	5.17792	6.61471	6.38024	GO:0008150	biological_process	GO:0003674	molecular_function	KOG: Phosphatidylinositol transfer protein PDR16 and related proteins
Mtr.16534.1.S1_x_at		hypothetical protein predicted by Glimmer/Critica	2.908	0.881722	0.701294	0.685324	0.862528	0.652553	0.87689	0.725033	0.333624	0.811427	0.731286	0.252146	0.593292	2.86413	0.00508342	0.035154	0.633206	0.175989	0.392454	2.926	3.1375	3.08746	3.12102	GO:0008150	biological_process	GO:0003674	molecular_function
Mtr.23519.1.S1_at		Coiled-coil domain-containing protein 111	3.3188	0.739707	0.251665	0.507303	0.723846	0.220638	0.782523	0.873876	0.601878	0.856338	0.736881	0.159792	0.522369	2.85473	0.000830807	0.0103451	0.748651	0.270258	0.459331	3.40599	3.41954	3.83794	3.49825	GO:0008150	biological_process	GO:0003674	molecular_function
Mtr.41993.1.S1_at		Crooked neck-like protein 1 AltName: Full=Crooked neck homolog;	1.8805	0.720009	0.372238	0.571318	0.805208	0.553219	0.862627	0.700983	0.3356	0.812127	0.682983	0.210593	0.565579	2.81888	0.0108186	0.0571831	0.872911	0.708908	0.632703	5.75489	5.33271	5.88509	5.45943	GO:0006396	RNA processing	GO:0003674	molecular_function	KOG: Cell cycle control protein (crooked neck)
Mtr.41751.1.S1_at		hypothetical protein	10.3895	0.354908	0.0034647	0.0699609	0.98257	0.954026	0.909223	0.983706	0.957043	0.896314	0.977581	0.927457	0.811378	2.79697	0.00364521	0.0282548	1.04224	0.892125	0.682241	7.99887	9.4271	11.1764	10.9936	GO:0008150	biological_process	GO:0003674	molecular_function	KOG: Uncharacterized conserved protein
Mtr.41250.1.S1_at		expressed protein	3.5229	0.674447	0.221726	0.486725	0.862256	0.638483	0.874944	0.935742	0.832755	0.885017	0.866685	0.579097	0.736885	2.78563	0.00462098	0.0329788	0.659686	0.19809	0.410259	4.71149	5.30378	5.37156	4.93546	GO:0008150	biological_process	GO:0003674	molecular_function
Mtr.34800.1.S1_at		expressed protein	4.0808	0.740322	0.350297	0.561596	1.37599	0.322319	0.811622	0.735872	0.341002	0.813002	1.00835	0.974378	0.818633	2.74974	0.00536432	0.0362809	0.485141	0.0346958	0.197577	3.83794	3.71149	4.51096	4.30743	GO:0008150	biological_process	GO:0003674	molecular_function
Mtr.17251.1.S1_at		F-box/FBD/LRR-repeat protein At4g26340	3.4957	1.01095	0.972599	0.747814	0.637086	0.168372	0.760419	1.06855	0.834415	0.885017	0.77386	0.329609	0.63957	2.73205	0.00556694	0.037312	0.531852	0.0606895	0.257608	3.33628	3.21723	3.36457	3.76553	GO:0008150	biological_process	GO:0003674	molecular_function
Mtr.12455.1.S1_at		expressed protein	11.3394	0.485497	0.00028062	0.0156295	0.769481	0.109808	0.718669	0.920635	0.59984	0.855947	0.794676	0.0878089	0.436282	2.72093	9.35142e-06	0.000564854	1.06859	0.673336	0.621866	10.9553	10.4285	11.6138	11.5662	GO:0008150	biological_process	GO:0003674	molecular_function
Mtr.44346.1.S1_at		small nuclear ribonucleoprotein-related / snRNP-related	7.5618	0.930625	0.793942	0.7089	0.546229	0.0406869	0.607146	0.718816	0.240746	0.782629	0.536202	0.0126876	0.194663	2.71307	0.00212057	0.0197635	1.00872	0.974805	0.700631	8.82241	8.29737	9.73573	9.48864	GO:0016071	mRNA metabolic process	GO:0003674	molecular_function
Mtr.46673.1.S1_at		expressed protein	3.6051	0.560295	0.0747453	0.331904	0.735164	0.325598	0.813121	1.29273	0.40974	0.822449	0.96663	0.892647	0.806321	2.70719	0.00487418	0.0341693	0.693705	0.245669	0.443158	4.0268	3.79701	3.87774	3.91648	GO:0008150	biological_process	GO:0003674	molecular_function
Mtr.40407.1.S1_at		expressed protein	7.8074	1.28463	0.502503	0.623247	0.566764	0.139936	0.743888	0.496881	0.0740104	0.669816	0.429639	0.012303	0.191697	2.70608	0.0152998	0.0719642	1.02147	0.954308	0.696339	9.0542	8.35491	8.69418	9.01151	GO:0008150	biological_process	GO:0003674	molecular_function
Mtr.28295.1.S1_s_at		F-box protein At1g10890	6.3557	0.7879	0.495753	0.620756	1.15837	0.672942	0.879515	1.053	0.881813	0.889617	1.14161	0.641627	0.753487	2.68733	0.0109575	0.0576629	0.387199	0.0138846	0.118754	7.98242	8.22352	9.11087	8.4623	GO:0008150	biological_process	GO:0003674	molecular_function
Mtr.35569.1.S1_at		senescence-associated protein-related	10.5021	0.53083	0.00812623	0.112714	1.2835	0.249167	0.794797	1.18854	0.419822	0.82427	1.32518	0.11828	0.475826	2.68271	0.000251444	0.00453496	0.46032	0.00197667	0.0332731	9.85237	9.87912	10.0887	10.3612	GO:0008150	biological_process	GO:0003674	molecular_function
Mtr.17754.1.S1_at		expressed protein	3.0281	0.645233	0.156359	0.434473	0.776607	0.402961	0.830385	0.860055	0.615319	0.857857	0.764103	0.27951	0.610582	2.6808	0.0042389	0.0311763	0.865549	0.630205	0.608584	7.24698	7.25267	7.507	7.30012	GO:0008150	biological_process	GO:0003674	molecular_function
Mtr.21643.1.S1_at		F-box/Kelch-repeat protein At3g06240	2.69	0.720983	0.3202	0.545715	0.813305	0.525964	0.857268	1.13904	0.688302	0.867495	0.950304	0.847141	0.797028	2.66148	0.00756943	0.0454053	0.562546	0.0905121	0.30592	3.29278	3.18587	3.18587	3.32193	GO:0008150	biological_process	GO:0003674	molecular_function
Mtr.13932.1.S1_at		expressed protein	3.3823	0.510519	0.0337664	0.235247	1.28161	0.402792	0.830385	1.25536	0.442318	0.829393	1.37304	0.197719	0.55488	2.66032	0.00391652	0.0295846	0.457644	0.0158886	0.129139	4.39232	5.14975	4.99095	4.74953	GO:0008150	biological_process	GO:0003674	molecular_function	KOG: FOG: PPR repeat
Mtr.1124.1.S1_at		DUF246 domain-containing protein At1g04910	4.3717	0.506051	0.104968	0.376882	1.11935	0.779259	0.891607	0.956496	0.91186	0.89158	1.04657	0.889679	0.805809	2.65723	0.025592	0.0988843	0.694587	0.370791	0.50963	7.83162	7.89785	7.38974	7.52982	GO:0008150	biological_process	GO:0003674	molecular_function
Mtr.13166.1.S1_at		cyclin-related	6.2019	0.908286	0.786938	0.707251	0.985459	0.967132	0.910137	0.925246	0.827117	0.884435	0.940294	0.832145	0.793533	2.65051	0.0136101	0.0668807	0.455567	0.0397068	0.211716	7.63154	8.12567	7.00899	7.21237	GO:0008150	biological_process	GO:0003674	molecular_function
Mtr.51234.1.S1_s_at		expressed protein	2.0683	0.592439	0.143301	0.42262	0.902562	0.766621	0.890353	0.809062	0.541546	0.847606	0.81091	0.460821	0.69785	2.6448	0.0115893	0.0599609	0.873986	0.696889	0.629325	4.03562	4.40599	4.01792	4.0268	GO:0008150	biological_process	GO:0003674	molecular_function	KOG: Predicted cleavage and polyadenylation specificity factor (CPSF subunit)
Mtr.32379.1.S1_at		hypothetical protein predicted by Glimmer/Critica	7.8174	0.520603	0.0182081	0.173537	0.725074	0.212248	0.776334	0.772544	0.312252	0.806325	0.679522	0.0742222	0.411331	2.63633	0.0013039	0.0141006	1.30073	0.303537	0.479353	9.62187	8.8275	9.38629	9.3516	GO:0006499	N-terminal protein myristoylation	GO:0003674	molecular_function
Mtr.28240.1.S1_at		hypothetical protein predicted by Glimmer/Critica	2.4617	1.06886	0.824066	0.715926	0.895338	0.712462	0.884018	0.680672	0.210693	0.771134	0.718814	0.189451	0.549471	2.63604	0.00483074	0.0339364	0.582374	0.0858396	0.299191	5.66959	5.58195	5.83289	5.69209	GO:0008150	biological_process	GO:0003674	molecular_function
Mtr.35591.1.S1_at		NSFL1 cofactor p47 AltName: Full=p97 cofactor p47;	3.2418	0.524221	0.0299242	0.222179	0.939393	0.819843	0.897037	0.688246	0.186049	0.760861	0.7477	0.206353	0.561826	2.62032	0.00271764	0.0233913	1.126	0.666232	0.619701	3.87774	3.48543	3.82782	3.79701	GO:0008150	biological_process	GO:0003674	molecular_function
Mtr.20932.1.S1_at		hypothetical protein predicted by Glimmer/Critica	2.3489	0.503071	0.0468984	0.273098	0.663977	0.216763	0.77932	1.03301	0.919951	0.892239	0.777745	0.347844	0.648003	2.60945	0.00850436	0.0488804	1.11062	0.745808	0.644298	3.43296	3.29278	3.49825	3.36457	GO:0008150	biological_process	GO:0003674	molecular_function
Mtr.19247.1.S1_at		ATP-dependent DNA helicase PIF1 EC=3.6.1.-; AltName: Full=PIF1/RRM3 DNA helicase-like protein;	2.6684	0.627851	0.201628	0.471674	1.0247	0.945144	0.90851	0.839754	0.623742	0.859904	0.904689	0.729882	0.774794	2.60921	0.0147024	0.0703599	0.709391	0.340296	0.496594	3.1375	3.24793	3.30743	3.3505	GO:0008150	biological_process	GO:0003674	molecular_function	KOG: DNA helicase PIF1/RRM3
Mtr.12522.1.S1_at		expressed protein	8.9905	0.993175	0.98014	0.749254	0.876995	0.634575	0.874762	1.19153	0.526925	0.844719	1.02976	0.896169	0.807008	2.57642	0.00316172	0.0258331	0.373987	0.00237998	0.037925	9.55152	8.87467	9.24674	9.18413	GO:0008150	biological_process	GO:0003674	molecular_function
Mtr.40552.1.S1_at		expressed protein	9.8919	0.891831	0.584679	0.651868	0.833573	0.388366	0.826994	1.28234	0.24355	0.783494	1.04544	0.79422	0.78657	2.57349	0.000323491	0.00540318	0.407614	0.000517772	0.0137228	10.8541	10.6767	10.8855	11.047	GO:0008150	biological_process	GO:0003674	molecular_function
Mtr.50885.1.S1_at		hypothetical protein predicted by Glimmer/Critica	2.189	0.825242	0.475202	0.612822	0.987832	0.963388	0.909898	0.648204	0.118831	0.712294	0.742899	0.185246	0.546918	2.55611	0.00267909	0.0231842	0.740362	0.269518	0.458743	5.0268	4.43296	4.85798	4.69488	GO:0008150	biological_process	GO:0003674	molecular_function
Mtr.722.1.S1_at		expressed protein	3.2119	0.738731	0.300367	0.534905	0.878723	0.653639	0.876952	0.595689	0.0862148	0.688185	0.649503	0.0806061	0.422923	2.5521	0.00459146	0.0328458	1.01331	0.963262	0.698013	3.3505	3.44626	3.43296	3.51096	GO:0008150	biological_process	GO:0003674	molecular_function
Mtr.42531.1.S1_s_at		expressed protein	4.1932	0.688172	0.281946	0.525425	0.710427	0.323454	0.812111	0.910607	0.783634	0.879748	0.747997	0.305046	0.626013	2.49539	0.0153192	0.0720049	0.900148	0.757811	0.647624	3.79701	3.926	3.9542	3.848	GO:0008150	biological_process	GO:0003674	molecular_function
Mtr.19523.1.S1_at		F-box protein At2g17030	3.1337	0.703477	0.223842	0.488296	0.995144	0.986228	0.911228	0.734934	0.28411	0.79814	0.811751	0.371498	0.659308	2.46217	0.00529288	0.0360953	0.789401	0.40715	0.524704	3.21723	3.07039	3.18587	3.10434	GO:0008150	biological_process	GO:0003674	molecular_function
Mtr.9677.1.S1_at		hypothetical protein	1.8151	0.73822	0.406314	0.585887	0.829149	0.605668	0.870899	0.787469	0.511461	0.841764	0.752623	0.342678	0.645734	2.45806	0.0228226	0.0926246	0.844024	0.640036	0.61133	8.7364	7.15076	8.1127	8.04221	GO:0008150	biological_process	GO:0003674	molecular_function
Mtr.51994.1.S1_at		TMV resistance protein N	2.9285	0.86552	0.623709	0.663296	0.840499	0.555734	0.863341	0.688648	0.215122	0.772693	0.694528	0.142113	0.502992	2.45384	0.00700317	0.0431738	0.813471	0.484951	0.556581	3.37851	3.81762	7.30743	7.19279	GO:0008150	biological_process	GO:0003674	molecular_function
Mtr.5481.1.S1_s_at		Uncharacterized protein At1g22800	2.9213	0.574462	0.0681658	0.321001	1.21207	0.506128	0.852553	1.14306	0.642637	0.863111	1.24279	0.360618	0.654457	2.44006	0.00637088	0.0405882	0.514923	0.0325967	0.191322	6.07468	6.17592	6.22689	5.96347	GO:0008150	biological_process	GO:0003674	molecular_function	KOG: Predicted methyltransferase
Mtr.350.1.S1_at		expressed protein	3.0177	0.90172	0.723352	0.690742	0.76938	0.375018	0.824456	1.20375	0.527636	0.844823	0.950135	0.830043	0.792984	2.405	0.00781691	0.0462173	0.497891	0.0278124	0.176947	4.63227	5.85798	6.9507	6.95303	GO:0008150	biological_process	GO:0003674	molecular_function
Mtr.39650.1.S1_at		expressed protein	2.7627	0.89121	0.648655	0.67074	0.739243	0.241252	0.791193	0.801494	0.385743	0.819246	0.705437	0.104761	0.460858	2.38467	0.0030967	0.0255008	0.794153	0.366801	0.508192	7.47086	7.11478	7.10852	6.92481	GO:0008150	biological_process	GO:0003674	molecular_function
Mtr.41639.1.S1_at		expressed protein	3.3661	0.851831	0.53733	0.63561	0.783588	0.352162	0.818378	0.873931	0.60355	0.85643	0.77692	0.242236	0.587051	2.37788	0.00379565	0.0289947	0.720927	0.217025	0.424653	5.80219	6.73742	6.89239	6.43129	GO:0008150	biological_process	GO:0003674	molecular_function
Mtr.20389.1.S1_at		expressed protein	3.7191	0.823819	0.578223	0.649361	0.793225	0.507275	0.852696	1.13995	0.70631	0.870094	0.935091	0.81281	0.790029	2.37747	0.0224553	0.0916689	0.564641	0.114172	0.335414	3.15381	3.07039	3.20163	3.27798	GO:0008150	biological_process	GO:0003674	molecular_function
Mtr.23144.1.S1_x_at		hypothetical protein predicted by Glimmer/Critica	3.3242	0.688514	0.2203	0.485488	0.936505	0.825238	0.89757	0.872008	0.645702	0.863328	0.873683	0.579385	0.736898	2.37402	0.00955921	0.0526917	0.749155	0.338069	0.495698	5.40939	5.2854	5.40939	5.43296	GO:0008150	biological_process	GO:0003674	molecular_function
Mtr.38888.1.S1_at		expressed protein	8.3387	0.571336	0.109196	0.381894	0.875979	0.693003	0.881554	0.78406	0.470992	0.83542	0.778446	0.365793	0.656898	2.35924	0.0195423	0.0839089	1.08017	0.817834	0.664465	9.51629	9.926	10.1623	10.5514	GO:0008150	biological_process	GO:0003674	molecular_function
Mtr.11985.1.S1_at		expressed protein	2.2782	0.763057	0.310043	0.540308	0.848964	0.534343	0.858198	0.956296	0.864529	0.888269	0.870271	0.518603	0.717806	2.35865	0.00444997	0.0322046	0.68438	0.161169	0.380938	3.08746	3.15381	3.23266	3.23266	GO:0008150	biological_process	GO:0003674	molecular_function
Mtr.41701.1.S1_at		hypothetical protein, conserved	3.179	0.925626	0.817869	0.714583	0.73247	0.359939	0.82121	1.07004	0.840113	0.885315	0.850079	0.555307	0.729525	2.35583	0.0199537	0.0849864	0.585102	0.124628	0.346228	5.94953	5.78921	5.37504	5.59395	GO:0008150	biological_process	GO:0003674	molecular_function
Mtr.18913.1.S1_at		Uncharacterized protein At2g24330	3.3691	0.807601	0.418774	0.590801	0.779377	0.347472	0.81829	0.845032	0.522332	0.843779	0.756973	0.204279	0.560525	2.35375	0.00447673	0.0322796	0.798771	0.39578	0.519924	10.2144	9.76504	10.0939	9.86527	GO:0008150	biological_process	GO:0003674	molecular_function	KOG: Predicted membrane protein
Mtr.10811.1.S1_at		CDK5RAP3-like protein	8.3416	0.832404	0.564469	0.644602	0.972483	0.929776	0.906774	0.572437	0.0930686	0.695514	0.676716	0.14505	0.506881	2.34124	0.0152446	0.0718369	0.921743	0.797085	0.658251	9.32057	9.5812	10.1427	10.1201	GO:0008150	biological_process	GO:0003674	molecular_function	KOG: CDK5 activator-binding protein
Mtr.1786.1.S1_at		hypothetical protein predicted by Glimmer/Critica	3.551	0.736653	0.244923	0.503228	0.792849	0.372669	0.824165	1.00773	0.976076	0.897896	0.861042	0.479413	0.704379	2.32532	0.00438559	0.0319239	0.730664	0.233101	0.435254	4.24793	3.44626	3.98185	4.21723	GO:0008150	biological_process	GO:0003674	molecular_function
Mtr.48008.1.S1_at		expressed protein	2.0702	0.503029	0.0591089	0.301371	0.997321	0.993752	0.911787	1.07615	0.830469	0.884778	1.04827	0.866211	0.800882	2.30715	0.0251784	0.0980041	0.802829	0.524251	0.57058	6.0045	6.93782	4.82782	6.66534	GO:0008150	biological_process	GO:0003674	molecular_function
Mtr.25384.1.S1_at		Organic solute transporter alpha-like protein	2.2886	0.687412	0.0767605	0.335243	0.986257	0.945048	0.90851	0.768332	0.201625	0.766115	0.831175	0.269138	0.604651	2.30381	0.0007048	0.00927312	0.833292	0.370151	0.509378	3.36457	3.3505	3.44626	3.58496	GO:0008150	biological_process	GO:0003674	molecular_function	KOG: Predicted seven transmembrane receptor - rhodopsin family
Mtr.44199.1.S1_at		expressed protein	2.3008	0.782612	0.232743	0.494626	0.795865	0.26485	0.799678	0.662469	0.0539746	0.636344	0.652634	0.0179859	0.230227	2.28436	0.000761519	0.00977547	1.06092	0.76837	0.650697	4.37156	4.40599	4.78136	4.45286	GO:0008150	biological_process	GO:0003674	molecular_function
Mtr.46828.1.S1_at		expressed protein	2.9335	0.645769	0.17454	0.450886	0.946469	0.860177	0.89943	1.10016	0.760132	0.876782	1.02733	0.915778	0.809347	2.27812	0.0168798	0.0763339	0.652804	0.184824	0.400484	4.09592	4	4.07895	4.2555	GO:0008150	biological_process	GO:0003674	molecular_function
Mtr.43650.1.S1_at		UPF0451 protein C17orf61 homolog Flags: Precursor;	12.0484	0.631343	0.00655368	0.099736	0.995478	0.975683	0.910631	0.712381	0.0346405	0.589031	0.795236	0.0739131	0.410626	2.26407	4.82629e-05	0.0015417	0.986508	0.927215	0.690979	10.1965	10.7988	11.8992	11.685	GO:0006499	N-terminal protein myristoylation	GO:0003674	molecular_function	KOG: Predicted small membrane protein
Mtr.38578.1.S1_at		hypothetical protein predicted by Glimmer/Critica	7.8473	0.928398	0.765058	0.701785	0.8417	0.491004	0.848926	0.840494	0.487461	0.837216	0.793952	0.264964	0.602014	2.26057	0.00437575	0.0318793	0.673528	0.12601	0.347506	8.79669	8.62607	8.94837	8.83826	GO:0043043	peptide biosynthetic process	GO:0003674	molecular_function
Mtr.21502.1.S1_at		Basic 7S globulin 2 AltName: Full=SBg7S; Short=Bg; Contains: RecName: Full=Basic 7S globulin 2 high kDa subunit; Contains: RecName: Full=Basic 7S globulin 2 low kDa subunit; Flags: Precursor;	1.8592	0.88399	0.558606	0.64247	0.764692	0.212513	0.776523	0.869396	0.507464	0.840838	0.761733	0.126432	0.486924	2.2601	0.00122882	0.0135222	0.752872	0.188466	0.403604	3.45943	3.12102	3.37851	3.36457	GO:0000004	No GO term	GO:0003674	molecular_function	KOG: Aspartyl protease
Mtr.19751.1.S1_s_at		F-box/Kelch-repeat protein At3g23880	2.2587	0.862659	0.460473	0.60779	0.918654	0.669759	0.879124	0.900618	0.599366	0.855947	0.88131	0.439881	0.689805	2.24864	0.000817547	0.0102539	0.623086	0.0281528	0.177985	3.18587	3.18587	3.15381	3.32193	GO:0008150	biological_process	GO:0003674	molecular_function
Mtr.49304.1.S1_at		Uncharacterized protein C20orf4	1.8826	0.743144	0.202513	0.472436	0.844578	0.46017	0.843233	0.880588	0.576704	0.85375	0.820871	0.29501	0.619993	2.23929	0.00247084	0.0219597	0.807986	0.35378	0.502743	6.08108	6.84925	6.47086	6.27053	GO:0008150	biological_process	GO:0003674	molecular_function	KOG: mRNA splicing factor
Mtr.38583.1.S1_at		hydroxyproline-rich glycoprotein family protein	1.968	0.75376	0.235414	0.496474	0.828456	0.423552	0.835054	0.957081	0.85052	0.886026	0.856667	0.420463	0.68153	2.22354	0.00319619	0.0260061	0.752496	0.232772	0.43497	7.2384	7.99548	8.03727	7.56605	GO:0008150	biological_process	GO:0003674	molecular_function
Mtr.33238.1.S1_at		hypothetical protein predicted by Glimmer/Critica	2.4392	0.777173	0.280047	0.524107	0.800407	0.338046	0.815744	1.00262	0.990863	0.89965	0.863573	0.437075	0.688201	2.21632	0.00291892	0.0244445	0.723436	0.170531	0.387686	4.47897	4.80219	4.8679	4.90207	GO:0008150	biological_process	GO:0003674	molecular_function
Mtr.17903.1.S1_at		UPF0706 protein At5g01750	2.7489	0.625947	0.0897827	0.355767	0.99816	0.994412	0.911993	1.10041	0.71651	0.871809	1.06456	0.771039	0.782472	2.20862	0.00774079	0.0459054	0.658546	0.126753	0.348094	3.23266	3.12102	3.07039	3.18587	GO:0008150	biological_process	GO:0003674	molecular_function
Mtr.28522.1.S1_at		hypothetical protein predicted by Glimmer/Critica	2.1262	0.871381	0.588841	0.653125	0.668156	0.126289	0.733158	0.821678	0.442936	0.829393	0.670481	0.0680345	0.398484	2.20327	0.00624155	0.0401171	0.948736	0.835642	0.669029	3.93546	3.6893	6.06393	5.12928	GO:0008150	biological_process	GO:0003674	molecular_function
Mtr.49791.1.S1_x_at		Auxin-induced protein X10A	2.1598	0.707793	0.119236	0.394377	0.839792	0.417226	0.833673	0.792234	0.283231	0.797959	0.762108	0.132535	0.493616	2.18919	0.00190483	0.0182983	0.970029	0.886363	0.680985	2.80735	2.8679	2.88753	2.926	GO:0009409 GO:0009733	response to cold	GO:0003674	molecular_function
Mtr.44120.1.S1_at		Transcriptional corepressor SEUSS	2.1423	0.61235	0.0297822	0.221824	0.880511	0.54334	0.86029	1.02287	0.913483	0.891796	0.932617	0.682208	0.764852	2.17216	0.00172602	0.0171202	0.834743	0.391225	0.518155	7.57743	7.86851	8.47452	7.87958	GO:0008150	biological_process	GO:0003674	molecular_function
Mtr.22123.1.S1_at		expressed protein	3.0937	0.613214	0.114882	0.389608	0.974849	0.931739	0.907167	0.87579	0.656625	0.864599	0.899964	0.66517	0.760137	2.16676	0.0182058	0.0800992	0.881535	0.672445	0.621685	10.3298	8.91289	8.49985	8.43838	GO:0008150	biological_process	GO:0003674	molecular_function
Mtr.9271.1.S1_at		expressed protein	2.9852	0.891165	0.67911	0.678702	0.571714	0.0583189	0.659134	0.885012	0.6611	0.865129	0.634968	0.059474	0.379934	2.16503	0.0125579	0.0630821	1.02435	0.930971	0.69161	8.2555	8.4822	9.07682	8.71768	GO:0008150	biological_process	GO:0003674	molecular_function
Mtr.28643.1.S1_s_at		expressed protein	2.2975	0.59721	0.114312	0.388814	0.911779	0.768181	0.890561	0.783792	0.440793	0.828886	0.799331	0.386632	0.666239	2.1642	0.0238533	0.0949322	1.08264	0.799872	0.659365	3.16993	3.12102	3.63227	3.44626	GO:0008150	biological_process	GO:0003674	molecular_function	KOG: Endoplasmic reticulum protein EP58, contains filamin rod domain and KDEL motif
Mtr.17387.1.S1_at		expressed protein	9.3386	0.911472	0.739586	0.694927	0.911114	0.738527	0.886725	0.712888	0.23514	0.779865	0.750002	0.217343	0.570722	2.15024	0.0133792	0.0660082	0.785552	0.391719	0.518434	11.321	10.8667	10.9025	11.0312	GO:0008150	biological_process	GO:0003674	molecular_function
Mtr.15287.1.S1_at		Serine/threonine protein phosphatase 7 long form homolog EC=3.1.3.16;	2.6309	0.871625	0.587023	0.65253	0.881347	0.617296	0.871953	0.887663	0.637175	0.863111	0.849044	0.430715	0.68558	2.13273	0.00781703	0.0462173	0.687606	0.150789	0.371379	3.73335	3.48543	3.58496	3.83794	GO:0008150	biological_process	GO:0003674	molecular_function
Mtr.15792.1.S1_at		expressed protein	1.5748	0.904663	0.632786	0.666563	0.929186	0.725682	0.885781	0.641012	0.0466763	0.620063	0.707912	0.0569737	0.373702	2.11188	0.00236155	0.0212614	0.878768	0.53872	0.576081	3.6893	3.57289	5.41954	5.01792	GO:0008150	biological_process	GO:0003674	molecular_function
Mtr.28846.1.S1_at		expressed protein	3.7051	0.680937	0.213535	0.480624	1.00411	0.989131	0.911624	0.754783	0.356787	0.814101	0.831257	0.45619	0.695992	2.10209	0.0238008	0.0948426	0.921804	0.786988	0.655507	3.97269	3.53605	3.59694	4.14568	GO:0008150	biological_process	GO:0003674	molecular_function
Mtr.3011.1.S1_at		hypothetical protein	1.9785	0.761777	0.25224	0.507673	0.872349	0.559121	0.864037	0.797024	0.336595	0.81225	0.784828	0.213643	0.567902	2.10149	0.00529583	0.0360953	0.898428	0.646123	0.613544	6.6879	6.1819	6.09381	5.66107	GO:0008150	biological_process	GO:0003674	molecular_function
Mtr.38299.1.S1_at		UBX domain-containing protein 7	2.6236	0.835674	0.473277	0.612392	0.901028	0.675414	0.880286	0.879463	0.606358	0.856523	0.856323	0.448372	0.692923	2.05601	0.00972293	0.0532305	0.734483	0.225157	0.430168	7.85798	8.39575	8.33807	8.09276	GO:0008150	biological_process	GO:0003674	molecular_function	KOG: Predicted ubiquitin regulatory protein, contains UAS and UBX domains
Mtr.39394.1.S1_at		expressed protein	2.5702	0.725022	0.222766	0.487567	0.926082	0.765595	0.890168	0.790663	0.367661	0.815949	0.812383	0.330169	0.640047	2.03954	0.0128179	0.0639565	0.923581	0.75762	0.647578	5.75756	6.22497	7.25361	6.52669	GO:0008150	biological_process	GO:0003674	molecular_function	KOG: Uncharacterized conserved protein
Mtr.39666.1.S1_at		expressed protein	2.3506	0.758295	0.122635	0.398155	0.886463	0.48731	0.84775	0.850572	0.353989	0.814101	0.828415	0.193023	0.551693	2.03731	0.000737926	0.00957996	0.858487	0.381459	0.514076	4.67807	4.97728	4.6837	4.45286	GO:0008150	biological_process	GO:0003674	molecular_function
Mtr.2890.1.S1_at		expressed protein	2.5795	0.545344	0.00725015	0.105885	0.943162	0.769178	0.890594	0.95899	0.833558	0.885017	0.935263	0.681446	0.764635	2.03485	0.00241706	0.0216148	0.996314	0.985202	0.702991	5.01346	5.26303	5.64674	5.15381	GO:0008150	biological_process	GO:0003674	molecular_function
Mtr.2107.1.S1_s_at		expressed protein	3.0533	0.736069	0.216057	0.482076	0.876249	0.586037	0.868451	0.892921	0.64014	0.863111	0.849103	0.411856	0.678201	2.01785	0.00964066	0.0529561	0.8605	0.536274	0.575016	4.80735	5.30378	5.10852	4.99095	GO:0008150	biological_process	GO:0003674	molecular_function	KOG: Uncharacterized conserved protein
Mtr.39427.1.S1_at		sulfate permease (SulP)	4.2088	0.554167	0.138574	0.417239	0.524142	0.107437	0.717038	0.979665	0.95733	0.896314	0.641236	0.169812	0.532707	10.1349	1.76182e-05	0.000800057	0.346747	0.0131593	0.114743	4.16993	3.7866	7.46923	8.47573	GO:0015689	molybdate ion transport	GO:0015098 GO:0015116	molybdate ion transporter activity
Mtr.5393.1.S1_at		Molybdenum cofactor sulfurase Short=MoCo sulfurase; Short=MOS; EC=4.4.-.-;	3.2583	0.593149	0.0973089	0.367048	0.922938	0.789886	0.893297	0.939025	0.834341	0.885017	0.909006	0.698218	0.76807	2.9569	0.00222758	0.0204487	0.657884	0.17684	0.393131	4.88264	5.1375	4.88753	4.79181	GO:0009688 GO:0009409 GO:0009408 GO:0006970 GO:0009651 GO:0006950 GO:0018315 GO:0009734 GO:0010182 GO:0010118 GO:0042742	abscisic acid biosynthetic process	GO:0008265 GO:0009000	Mo-molybdopterin cofactor sulfurase activity
Mtr.5783.1.S1_at		Probable flavin-containing monooxygenase 1 EC=1.14.13.-;	2.5095	0.813097	0.28107	0.524741	0.869779	0.462615	0.843664	0.787366	0.215855	0.772706	0.776945	0.115381	0.472496	2.03309	0.0015809	0.0160705	0.883314	0.512807	0.567153	2.80735	2.7866	2.96347	3.18587	GO:0006118 GO:0009626 GO:0009627 GO:0009870 GO:0042742 GO:0010204 GO:0050832 GO:0051707	electron transport	GO:0004497	monooxygenase activity
Mtr.15466.1.S1_at		terpene synthase/cyclase family protein	3.6076	0.542488	0.0866233	0.350864	0.59317	0.138328	0.743813	0.951573	0.883793	0.889617	0.68299	0.182016	0.543757	5.24	0.000161823	0.00339182	0.623242	0.176911	0.393192	3.52356	3.48543	3.66676	3.76553	GO:0016099 GO:0009611	monoterpenoid biosynthetic process	GO:0042408	myrcene/(E)-beta-ocimene synthase activity
Mtr.30751.1.S1_at		Respiratory burst oxidase homolog protein F EC=1.6.3.-; EC=1.11.1.-; AltName: Full=NADPH oxidase RBOHF; Short=AtRBOHF; AltName: Full=Cytochrome b245 beta chain homolog RbohAp108;	2.3611	0.688557	0.247574	0.504999	0.927014	0.810355	0.89593	0.704693	0.276885	0.796706	0.752878	0.279992	0.610717	3.21527	0.00182432	0.0177697	0.691442	0.25268	0.447935	7.03782	6.92362	9.21432	9.11244	GO:0009873 GO:0009723 GO:0010119 GO:0050665 GO:0043069	ethylene mediated signaling pathway	GO:0016174	NAD(P)H oxidase activity	KOG: Ferric reductase, NADH/NADPH oxidase and related proteins
Mtr.35867.1.S1_at		cDNA sequence BC004012	3.6444	0.523632	0.0690605	0.322376	0.583969	0.124423	0.731977	0.458708	0.0322379	0.576899	0.415544	0.00526173	0.127859	5.46635	0.000114995	0.00275568	1.30422	0.434415	0.535931	6.05528	5.21723	6.75489	6.68229	GO:0019363	pyridine nucleotide biosynthetic process	GO:0003951 GO:0005516	NAD+ kinase activity	KOG: Predicted sugar kinase
Mtr.45350.1.S1_at		pyridine nucleotide-disulphide oxidoreductase family protein	5.8574	0.185299	0.00980836	0.124013	0.651107	0.464429	0.843956	1.01119	0.984728	0.898616	0.756815	0.559388	0.730956	11.564	0.000629795	0.00862442	0.708818	0.556096	0.582429	5.67525	8.04712	7.96636	8.41996	GO:0006118	electron transport	GO:0003954	NADH dehydrogenase activity	KOG: NADH-dehydrogenase (ubiquinone)
Mtr.6221.1.S1_at		Chalcone synthase 8 EC=2.3.1.74; AltName: Full=Naringenin-chalcone synthase 8;	3.5829	0.419165	0.0116713	0.137409	0.973953	0.931879	0.907167	1.20358	0.550736	0.848962	1.11176	0.675177	0.762979	2.95509	0.00273047	0.0234577	0.688702	0.238019	0.438684	5.44294	5.07039	5.06609	5.25927	GO:0009813 GO:0006979 GO:0009629 GO:0009611 GO:0009715 GO:0009753 GO:0009926 GO:0010224 GO:0031540	flavonoid biosynthetic process	GO:0016210	naringenin-chalcone synthase activity
Mtr.18635.1.S1_s_at		nicotianamine synthase, putative	1.5955	0.794864	0.0703831	0.324445	0.854113	0.201089	0.773496	0.806987	0.0888835	0.69066	0.780287	0.0209101	0.246909	2.05833	1.81094e-05	0.000807549	0.886768	0.324457	0.489377	3.05311	3.03562	3.15381	3.10434	GO:0030418	nicotianamine biosynthetic process	GO:0030410	nicotianamine synthase activity
Mtr.35456.1.S1_at		high-affinity nitrate transporter, putative	4.3824	0.102774	0.00725705	0.105945	0.211558	0.0514523	0.64063	0.315439	0.137009	0.726839	0.164524	0.00870149	0.162632	32.1706	0.000259179	0.00462922	4.53222	0.0573106	0.251079	9.6279	8.2075	10.1836	10.412	GO:0008152	metabolic process	GO:0015112	nitrate transporter activity
Mtr.40270.1.S1_at		Nitrate transporter AltName: Full=Nitrate permease;	4.9614	0.40377	0.32111	0.546298	0.130851	0.0359564	0.591941	0.326427	0.224509	0.776632	0.122192	0.0105787	0.177782	13.1423	0.0105489	0.0561892	4.41196	0.113598	0.334994	12.7669	9.26421	9.45245	9.49125	GO:0006810	transport	GO:0015112	nitrate transporter activity
Mtr.42017.1.S1_at		Bifunctional nitrilase/nitrile hydratase NIT4A Short=TNIT4A; EC=3.5.5.1; EC=3.5.5.4; AltName: Full=Nitrilase 4A; AltName: Full=Cyanoalanine nitrilase A;	7.0208	0.23377	0.00525961	0.0881559	0.269535	0.0101266	0.459984	0.523521	0.167931	0.748437	0.27104	0.00268245	0.0899443	18.933	7.9442e-06	0.000503663	1.60118	0.308737	0.482019	3.58496	3.43296	10.9338	10.3711	GO:0019499 GO:0051410	cyanide metabolic process	GO:0000257 GO:0018822 GO:0047427 GO:0047558	nitrilase activity	KOG: Carbon-nitrogen hydrolase
Mtr.9280.1.S1_at		hypothetical protein predicted by Glimmer/Critica	6.2614	0.280752	0.268634	0.517691	0.275018	0.261246	0.799332	1.65837	0.654017	0.864406	0.592507	0.570836	0.734458	271.92	0.000131353	0.00300329	0.0287207	0.00574374	0.0684851	3.16993	3.08746	9.44874	10.9101	GO:0000004	No GO term	GO:0000004	No GO term
Mtr.3448.1.S1_at		hypothetical protein predicted by Glimmer/Critica	5.8128	0.273889	0.170699	0.447907	0.335833	0.244187	0.791999	1.44825	0.686692	0.867442	0.618458	0.523268	0.719774	145.101	5.42134e-05	0.00166765	0.0517354	0.00487501	0.0615628	3.07039	2.88753	8.87129	10.3251	GO:0000004	No GO term	GO:0000004	No GO term
Mtr.31125.1.S1_at		hypothetical protein predicted by Glimmer/Critica	6.5331	0.179425	0.142447	0.42162	0.242591	0.221374	0.782625	1.41262	0.760047	0.876752	0.489704	0.44327	0.691172	137.288	0.000464883	0.00695683	0.118464	0.0736944	0.280055	3.30743	3.44626	12.7135	12.4167	GO:0000004	No GO term	GO:0000004	No GO term
Mtr.18991.1.S1_at		hypothetical protein predicted by Glimmer/Critica	5.6463	0.142147	0.00496363	0.0854675	0.240315	0.0297545	0.565657	1.07133	0.909318	0.891074	0.404702	0.0819168	0.425055	134.235	5.23299e-07	0.000109915	0.203561	0.0170723	0.134671	3.21723	3.3505	8.88996	10.0836	GO:0000004	No GO term	GO:0000004	No GO term
Mtr.10003.1.S1_at		hypothetical protein predicted by Glimmer/Critica	7.1201	0.105577	0.0176625	0.170623	0.783444	0.776783	0.891319	2.3715	0.323116	0.809871	1.51131	0.558558	0.730674	132.109	3.39422e-05	0.00121904	0.0385893	0.00152798	0.0279965	2.8679	3.20163	10.208	10.8915	GO:0000004	No GO term	GO:0000004	No GO term
Mtr.27140.1.S1_at		hypothetical protein predicted by Glimmer/Critica	7.1384	0.166352	0.0954995	0.365044	1.42684	0.729563	0.886149	1.14198	0.897088	0.890101	1.3847	0.698392	0.76807	129.045	0.000215431	0.00411321	0.0285889	0.00300607	0.0445463	3.12102	7.1179	9.66782	11.3092	GO:0000004	No GO term	GO:0000004	No GO term
Mtr.27028.1.S1_at		hypothetical protein predicted by Glimmer/Critica	4.8386	0.13573	0.0106078	0.129826	0.185957	0.0267172	0.554359	1.39498	0.634549	0.8625	0.406744	0.128888	0.489223	122.72	3.78664e-06	0.0003276	0.231433	0.0495841	0.234623	2.926	3.10434	9.77709	10.8681	GO:0000004	No GO term	GO:0000004	No GO term
Mtr.12752.1.S1_at		hypothetical protein predicted by Glimmer/Critica	7.781	0.372502	0.362954	0.567715	0.037319	0.00685412	0.405544	4.45954	0.175758	0.755308	0.302561	0.184325	0.546156	121.811	0.000357702	0.00576247	0.132424	0.073725	0.280141	3.59694	3.39232	12.1823	12.3751	GO:0000004	No GO term	GO:0000004	No GO term
Mtr.3527.1.S1_at		hypothetical protein predicted by Glimmer/Critica	4.4417	0.175571	0.00832803	0.114221	0.223986	0.0197045	0.531362	1.00844	0.988515	0.899241	0.370892	0.0513127	0.35923	120.146	4.49377e-07	0.000100195	0.209878	0.0156894	0.128069	2.96347	2.7866	3.43296	5.1334	GO:0000004	No GO term	GO:0000004	No GO term
Mtr.31736.1.S1_at		hypothetical protein predicted by Glimmer/Critica	6.5983	0.314815	0.371693	0.571134	0.89813	0.932932	0.907167	1.78088	0.652311	0.864097	1.36767	0.76421	0.781115	116.476	0.00172943	0.0171302	0.0170503	0.00535491	0.065507	2.98185	7.08852	8.1375	10.1143	GO:0000004	No GO term	GO:0000004	No GO term
Mtr.2222.1.S1_at		hypothetical protein predicted by Glimmer/Critica	5.7855	0.371884	0.237029	0.497947	0.164197	0.0397385	0.603994	2.14743	0.356451	0.814101	0.499102	0.306064	0.626305	96.0241	4.05637e-05	0.00137977	0.0794197	0.00645686	0.0739327	2.82782	2.848	9.72178	11.0187	GO:0000004	No GO term	GO:0000004	No GO term
Mtr.2213.1.S1_at		hypothetical protein predicted by Glimmer/Critica	4.8923	0.126386	0.00991015	0.124612	0.28981	0.0980002	0.707087	0.360651	0.166964	0.748252	0.221888	0.0189429	0.235263	90.5251	1.06692e-05	0.000599743	0.836241	0.802535	0.660376	3.47249	3.12102	10.8889	10.3957	GO:0000004	No GO term	GO:0000004	No GO term
Mtr.44716.1.S1_at		hypothetical protein predicted by Glimmer/Critica	7.9038	0.132095	0.0287101	0.218349	0.167763	0.0498527	0.637695	1.97384	0.42976	0.827604	0.478637	0.298436	0.621383	89.8462	7.35344e-05	0.00204259	0.254452	0.12298	0.344353	3.71149	3.66676	12.1265	12.6051	GO:0000004	No GO term	GO:0000004	No GO term
Mtr.16837.1.S1_at		hypothetical protein predicted by Glimmer/Critica	3.4266	0.239636	0.00187112	0.0488204	0.278742	0.00425345	0.350738	0.620797	0.229542	0.778207	0.310529	0.00183416	0.0724947	89.3088	4.3966e-09	6.63919e-06	0.270023	0.00357894	0.0501823	3.1375	2.88753	3.37851	3.57289	GO:0000004	No GO term	GO:0000004	No GO term
Mtr.27734.1.S1_at		hypothetical protein predicted by Glimmer/Critica	4.9963	0.10341	0.0228463	0.195291	0.489006	0.437303	0.837853	0.314993	0.21689	0.773779	0.287349	0.108813	0.464385	88.9451	0.000148207	0.00321732	0.70583	0.703053	0.630875	3.75489	3.53605	8.71768	7.75422	GO:0000004	No GO term	GO:0000004	No GO term
Mtr.1775.1.S1_at		hypothetical protein predicted by Glimmer/Critica	5.667	0.152924	0.0509834	0.283834	0.0927292	0.0168539	0.517409	0.961365	0.965136	0.897033	0.199558	0.0414548	0.330729	84.3673	0.000148931	0.00322539	0.869451	0.876715	0.678807	2.98185	2.96347	9.66942	9.49045	GO:0000004	No GO term	GO:0000004	No GO term
Mtr.47952.1.S1_at		hypothetical protein predicted by Glimmer/Critica	6.7527	0.118531	0.00793154	0.111304	0.291186	0.097434	0.706035	0.600611	0.476725	0.835621	0.312734	0.0593249	0.379734	82.3888	1.27108e-05	0.000664843	0.585513	0.455381	0.544841	3.01792	2.90689	9.84659	10.4038	GO:0000004	No GO term	GO:0000004	No GO term
Mtr.37305.1.S1_at		hypothetical protein predicted by Glimmer/Critica	6.5403	0.161528	0.104221	0.37595	0.124405	0.0666158	0.664547	0.678111	0.717871	0.871934	0.19235	0.0746555	0.412216	79.984	0.000819149	0.0102634	0.917509	0.936042	0.692439	3.03562	3	9.92377	9.73877	GO:0000004	No GO term	GO:0000004	No GO term
Mtr.10931.1.S1_at		hypothetical protein predicted by Glimmer/Critica	4.3919	0.128297	0.0069154	0.102756	0.232282	0.0421876	0.613505	0.479084	0.281043	0.797657	0.231358	0.015525	0.213907	79.8995	6.97485e-06	0.000466696	0.876623	0.844148	0.670689	3.15381	3.24793	9.95971	8.84204	GO:0000004	No GO term	GO:0000004	No GO term
Mtr.29920.1.S1_at		hypothetical protein predicted by Glimmer/Critica	4.7173	0.274839	0.00211281	0.0526096	0.42049	0.0254185	0.550114	0.251301	0.00124602	0.228756	0.223511	9.27124e-05	0.0126313	77.3357	2.11532e-09	5.35632e-06	0.445237	0.0350407	0.198495	3.40599	3.1375	5.71699	4.76553	GO:0000004	No GO term	GO:0000004	No GO term
Mtr.38377.1.S1_at		hypothetical protein predicted by Glimmer/Critica	5.066	0.0937936	0.00315982	0.0659107	0.232789	0.0475854	0.633979	2.38378	0.218379	0.774828	0.675284	0.48806	0.707803	76.1929	1.08143e-05	0.000603813	0.252164	0.0594796	0.255777	2.94486	3.53605	7.56224	8.03452	GO:0000004	No GO term	GO:0000004	No GO term
Mtr.19120.1.S1_at		hypothetical protein predicted by Glimmer/Critica	6.3106	0.137129	0.00697335	0.103216	0.592947	0.425258	0.835342	1.93168	0.318138	0.807252	1.09471	0.864369	0.800348	75.8894	5.5364e-06	0.000410962	0.0838953	0.00141931	0.0268125	3.12102	5.53916	8.40173	9.99081	GO:0000004	No GO term	GO:0000004	No GO term
Mtr.38104.1.S1_at		hypothetical protein predicted by Glimmer/Critica	5.1282	0.140434	0.0269233	0.211576	0.629218	0.571992	0.865883	0.644132	0.591388	0.855892	0.547668	0.372238	0.659888	75.4106	7.02787e-05	0.00199553	0.23298	0.0890102	0.303658	3.10434	3.43296	7.85736	9.26608	GO:0000004	No GO term	GO:0000004	No GO term
Mtr.44835.1.S1_x_at		hypothetical protein predicted by Glimmer/Critica	5.3826	0.10183	0.0600254	0.304165	2.60413	0.407979	0.831609	0.0687342	0.0307087	0.575622	0.317607	0.230526	0.580017	75.3505	0.00154752	0.0158575	0.728123	0.781678	0.654299	3.3505	6.28355	8.92125	11.2093	GO:0000004	No GO term	GO:0000004	No GO term
Mtr.1159.1.S1_at		hypothetical protein predicted by Glimmer/Critica	5.2634	0.129096	0.0276903	0.214829	0.819798	0.816466	0.89642	0.650711	0.616897	0.858242	0.657754	0.550992	0.728171	74.7543	0.000116542	0.00277941	0.194248	0.0700937	0.274096	3.47249	3.43296	3.79701	4.79181	GO:0000004	No GO term	GO:0000004	No GO term
Mtr.41410.1.S1_at		hypothetical protein predicted by Glimmer/Critica	6.0631	0.0912714	0.00682111	0.102066	0.656524	0.590748	0.869513	1.75815	0.472548	0.83542	1.10037	0.880474	0.803584	74.5783	4.46196e-05	0.00147057	0.127276	0.0165477	0.132012	3.20163	3.32193	10.368	9.57497	GO:0000004	No GO term	GO:0000004	No GO term
Mtr.29699.1.S1_s_at		hypothetical protein predicted by Glimmer/Critica	8.2755	0.0441016	0.00857944	0.115935	0.28783	0.247523	0.794797	4.19974	0.185801	0.760815	1.13476	0.883126	0.804121	74.4967	0.000802967	0.0101332	0.251797	0.202548	0.414244	3.36457	3.3505	12.4037	12.2592	GO:0000004	No GO term	GO:0000004	No GO term
Mtr.43031.1.S1_at		Putative bark agglutinin LECRPA3 Flags: Precursor; Fragment;	8.1523	0.130353	0.0389202	0.250655	0.476933	0.424418	0.835131	2.92107	0.252854	0.785797	1.24738	0.768142	0.78193	73.4075	0.000238942	0.00438566	0.0750135	0.0114774	0.105671	6.85549	9.04903	12.0713	12.9804	GO:0000004	No GO term	GO:0000004	No GO term
Mtr.15575.1.S1_at		hypothetical protein predicted by Glimmer/Critica	7.0879	0.332205	0.255036	0.509879	1.5379	0.650663	0.87667	0.816029	0.830182	0.884737	1.16347	0.844887	0.796492	71.0524	0.000347265	0.00564143	0.0337583	0.00236894	0.0378496	3.58496	6.26303	9.21383	11.0654	GO:0000004	No GO term	GO:0000004	No GO term
Mtr.23624.1.S1_x_at		hypothetical protein predicted by Glimmer/Critica	7.5573	0.0787876	0.00951722	0.121962	0.231823	0.108528	0.717038	0.945184	0.948443	0.89608	0.363453	0.168547	0.531098	70.9686	0.000158528	0.00334025	0.816213	0.815967	0.664186	2.90689	2.76553	9.7733	9.10355	GO:0000004	No GO term	GO:0000004	No GO term
Mtr.27774.1.S1_s_at		hypothetical protein predicted by Glimmer/Critica	6.9313	0.15867	0.0372015	0.24626	0.780071	0.762338	0.889932	0.56754	0.493145	0.837698	0.580881	0.42224	0.682069	70.7938	8.66108e-05	0.00227639	0.201084	0.06498	0.265388	3.16993	3.94486	11.0328	11.4936	GO:0000004	No GO term	GO:0000004	No GO term
Mtr.28093.1.S1_at		hypothetical protein predicted by Glimmer/Critica	6.5524	0.215875	0.194455	0.467005	1.21432	0.865779	0.899716	1.57493	0.693203	0.868314	1.54074	0.645947	0.754855	68.8584	0.00188736	0.0181901	0.0351761	0.0095106	0.0938617	2.8679	5.62352	8.12516	10.0681	GO:0000004	No GO term	GO:0000004	No GO term
Mtr.11827.1.S1_at		hypothetical protein predicted by Glimmer/Critica	4.1509	0.951229	0.936148	0.741322	0.171979	0.0115664	0.471847	0.246174	0.0371142	0.597985	0.121473	0.000734473	0.0439147	68.0204	4.76271e-06	0.000377626	0.365055	0.121118	0.342159	9.68825	8.50263	8.52748	8.47046	GO:0000004	No GO term	GO:0000004	No GO term
Mtr.18711.1.S1_at		hypothetical protein predicted by Glimmer/Critica	3.7521	0.212096	0.00949673	0.121822	0.967222	0.950037	0.909043	0.305282	0.0382381	0.601331	0.443422	0.0759494	0.415031	66.092	7.41093e-07	0.000131609	0.241597	0.0157621	0.128429	3.27798	3.83794	7.67384	9.48059	GO:0000004	No GO term	GO:0000004	No GO term
Mtr.28102.1.S1_at		hypothetical protein predicted by Glimmer/Critica	8.3072	0.064735	0.00253556	0.0583772	0.296589	0.130068	0.736039	1.19013	0.821811	0.883878	0.499457	0.280311	0.610763	62.8348	6.25118e-05	0.00185093	0.696488	0.640715	0.611562	3.63227	3.41954	9.50343	10.678	GO:0000004	No GO term	GO:0000004	No GO term
Mtr.3331.1.S1_at		hypothetical protein predicted by Glimmer/Critica	5.2472	0.200524	0.0835242	0.346573	1.33308	0.744959	0.887131	0.794059	0.794029	0.880186	1.03866	0.958008	0.816382	62.2234	0.000240302	0.00440168	0.075713	0.0093091	0.0928022	3.1375	5.15785	7.6907	9.29921	GO:0000004	No GO term	GO:0000004	No GO term
Mtr.18490.1.S1_at		hypothetical protein predicted by Glimmer/Critica	4.5217	0.0575016	0.00309833	0.0651593	2.09006	0.379429	0.824456	0.0616503	0.00369859	0.334822	0.255111	0.057452	0.374793	60.2363	0.000140287	0.00312635	2.24062	0.337317	0.495439	3.10434	3.01792	5.41616	4.29278	GO:0000004	No GO term	GO:0000004	No GO term
Mtr.29511.1.S1_at		hypothetical protein predicted by Glimmer/Critica	8.2402	0.159132	0.149856	0.428611	2.91898	0.390548	0.827164	1.63027	0.6924	0.86822	2.82918	0.309709	0.627965	60.0376	0.00404326	0.0302055	0.0219952	0.00649449	0.074111	3.20163	7.77215	10.9201	12.2045	GO:0000004	No GO term	GO:0000004	No GO term
Mtr.29498.1.S1_at		hypothetical protein predicted by Glimmer/Critica	5.6032	0.457978	0.209574	0.477931	0.84272	0.777949	0.891471	0.491597	0.251791	0.785616	0.555728	0.245829	0.589209	58.964	5.05737e-06	0.000388024	0.0893873	0.00100871	0.0213278	3.48543	4.23266	8.18438	10.1196	GO:0000004	No GO term	GO:0000004	No GO term
Mtr.28146.1.S1_at		hypothetical protein predicted by Glimmer/Critica	3.6515	0.303226	0.00220993	0.0538474	0.570492	0.104463	0.713938	0.322786	0.00328999	0.320598	0.323675	0.000672134	0.0416736	57.3414	2.05764e-09	5.35632e-06	0.312321	0.00266722	0.0408952	3.99095	3.89724	8.03727	7.90689	GO:0000004	No GO term	GO:0000004	No GO term
Mtr.12142.1.S1_at		hypothetical protein predicted by Glimmer/Critica	8.1004	0.191938	0.0203101	0.183199	0.284739	0.0671876	0.665756	0.159032	0.011184	0.4626	0.127044	0.00120611	0.0580241	55.542	1.29819e-05	0.000672926	2.07151	0.270913	0.459724	3.59694	3.44626	11.7336	11.2196	GO:0000004	No GO term	GO:0000004	No GO term
Mtr.10053.1.S1_at		hypothetical protein predicted by Glimmer/Critica	6.5664	0.195833	0.0949479	0.364346	0.105818	0.0266663	0.554359	0.385196	0.313843	0.806569	0.118438	0.0119247	0.18889	55.1613	0.000517004	0.00752991	2.27112	0.384409	0.515725	3.10434	4.16189	10.0592	10.1638	GO:0000004	No GO term	GO:0000004	No GO term
Mtr.22482.1.S1_at		hypothetical protein predicted by Glimmer/Critica	7.6037	0.140214	0.0879636	0.352639	0.316162	0.301958	0.806249	0.286598	0.264083	0.792928	0.201738	0.0885579	0.437818	54.9114	0.00200766	0.0189897	1.43339	0.742898	0.643416	3.15381	3.39232	10.2038	9.56415	GO:0000004	No GO term	GO:0000004	No GO term
Mtr.28115.1.S1_at		hypothetical protein predicted by Glimmer/Critica	5.4038	0.108216	0.0039701	0.0754331	0.231739	0.0413644	0.609359	0.430263	0.21807	0.774526	0.215025	0.0115704	0.186025	53.694	1.97983e-05	0.000855744	1.72604	0.418563	0.529389	2.8679	2.90689	7.83415	7.64602	GO:0000004	No GO term	GO:0000004	No GO term
Mtr.40855.1.S1_at		hypothetical protein predicted by Glimmer/Critica	3.244	0.261225	0.000180778	0.0128014	0.293456	0.000422253	0.153372	0.325352	0.000908879	0.187906	0.208897	3.80648e-06	0.00175321	53.4612	2.30395e-10	2.06148e-06	0.749981	0.309653	0.482382	3.36457	3.39232	9.64602	9.27636	GO:0000004	No GO term	GO:0000004	No GO term
Mtr.3706.1.S1_at		hypothetical protein predicted by Glimmer/Critica	3.6791	0.30687	0.0130126	0.144938	0.323299	0.0167277	0.516573	0.561335	0.189463	0.762074	0.320542	0.00461659	0.120136	52.7831	9.05141e-08	3.85404e-05	0.340191	0.0213309	0.153711	3.27798	3.23266	3.83794	3.79701	GO:0000004	No GO term	GO:0000004	No GO term
Mtr.20609.1.S1_at		hypothetical protein predicted by Glimmer/Critica	2.8932	0.27704	0.00651564	0.0993968	0.307159	0.0109528	0.469413	0.308109	0.0111234	0.4626	0.207672	0.000259984	0.0236887	52.0323	6.34602e-08	2.99874e-05	0.733023	0.45796	0.545983	2.926	2.90689	3.26303	3.21723	GO:0000004	No GO term	GO:0000004	No GO term
Mtr.2233.1.S1_at		hypothetical protein predicted by Glimmer/Critica	8.15	0.101407	0.00104551	0.0346524	0.356124	0.0884807	0.694249	0.825612	0.740195	0.874731	0.442165	0.0981699	0.45247	51.3042	4.2576e-06	0.000349245	0.653733	0.465217	0.549156	2.926	2.96347	12.1113	11.7524	GO:0000004	No GO term	GO:0000004	No GO term
Mtr.892.1.S1_at		contains EST AU068062(C11732) unknown protein	4.7651	0.0678982	0.00515111	0.0871149	0.302614	0.167493	0.760419	0.497195	0.409968	0.822449	0.282885	0.0800276	0.421596	51.0787	0.000235886	0.00436089	1.9164	0.442414	0.53911	3.03562	3.10434	10.42	8.98613	GO:0000004	No GO term	GO:0000004	No GO term
Mtr.24032.1.S1_at		Meiotically up-regulated gene 70 protein	4.6621	0.198466	0.0020122	0.0510778	0.468772	0.101827	0.712564	0.630412	0.30561	0.805371	0.443668	0.0368618	0.314981	50.9136	1.60493e-07	5.20042e-05	0.334883	0.0236139	0.162276	5.99774	6.92481	8.07682	7.51333	GO:0000004	No GO term	GO:0000004	No GO term
Mtr.3226.1.S1_at		hypothetical protein predicted by Glimmer/Critica	7.1023	0.117612	0.0451739	0.269023	1.45902	0.705573	0.882999	5.69291	0.0962518	0.69841	4.10138	0.0981381	0.452461	50.3554	0.00113309	0.0127908	0.0203286	0.00118998	0.0237371	2.82782	9.08905	9.91991	11.2025	GO:0000004	No GO term	GO:0000004	No GO term
Mtr.37947.1.S1_at		hypothetical protein predicted by Glimmer/Critica	7.156	0.194767	0.0243221	0.200112	0.554999	0.382489	0.825368	1.272	0.718339	0.872016	0.79284	0.670216	0.761501	49.7753	2.37509e-05	0.000950657	0.146114	0.0100251	0.0969997	3.03562	3	12.4096	11.6148	GO:0000004	No GO term	GO:0000004	No GO term
Mtr.50895.1.S1_at		hypothetical protein predicted by Glimmer/Critica	3.3475	0.252221	0.0278315	0.215117	0.233307	0.0211818	0.536807	0.305758	0.0536443	0.634741	0.172004	0.00167611	0.0691115	48.7233	4.90138e-06	0.000381936	1.14071	0.819404	0.664893	3.24793	3.20163	9.43567	8.15228	GO:0000004	No GO term	GO:0000004	No GO term
Mtr.50970.1.S1_at		hypothetical protein predicted by Glimmer/Critica	4.5441	0.107853	0.00110187	0.0356881	0.262036	0.0289709	0.563773	0.153089	0.00405133	0.34095	0.117184	0.000257269	0.0235534	48.2101	4.01239e-06	0.000339181	4.79429	0.0127248	0.112639	2.98185	2.8679	8.53528	8.78758	GO:0000004	No GO term	GO:0000004	No GO term
Mtr.2232.1.S1_at		hypothetical protein predicted by Glimmer/Critica	7.8048	0.0652681	0.0082687	0.11383	1.60468	0.606936	0.87104	0.608578	0.589198	0.855892	0.984318	0.983124	0.819999	47.5525	0.000619063	0.0085302	0.329931	0.236703	0.437644	2.98185	2.90689	11.2322	10.4797	GO:0000004	No GO term	GO:0000004	No GO term
Mtr.41334.1.S1_at		hypothetical protein predicted by Glimmer/Critica	7.0918	0.1642	0.0426385	0.261226	0.145381	0.0319386	0.573077	0.383255	0.258423	0.789085	0.14588	0.0111449	0.182541	45.2616	0.000289345	0.00501435	2.41491	0.29727	0.475702	2.96347	2.848	10.7136	10.3222	GO:0000004	No GO term	GO:0000004	No GO term
Mtr.28118.1.S1_at		hypothetical protein predicted by Glimmer/Critica	4.1812	0.232667	0.0198878	0.181823	0.356682	0.0856025	0.691146	0.472535	0.20098	0.766115	0.305124	0.0201976	0.243191	44.0225	5.92132e-06	0.000424873	0.579263	0.345542	0.498796	3.45943	3.90689	10.3901	9.15608	GO:0000004	No GO term	GO:0000004	No GO term
Mtr.28145.1.S1_at		hypothetical protein predicted by Glimmer/Critica	4.6452	0.101746	0.00141775	0.041361	0.311181	0.0654411	0.663949	0.0876082	0.000840887	0.178678	0.0905813	0.00014939	0.0166086	43.6977	1.04732e-05	0.000594538	8.25021	0.00262185	0.0403663	2.7866	2.80735	10.187	9.62333	GO:0000004	No GO term	GO:0000004	No GO term
Mtr.41813.1.S1_at	Nodulin-25	Nodulin-25 Short=N-25; Flags: Precursor;	6.0818	0.172	0.120289	0.395337	0.359452	0.353759	0.818893	0.643866	0.686401	0.867442	0.376956	0.281285	0.611022	43.4514	0.00298008	0.0247818	0.578137	0.61585	0.603324	3	4.19377	10.9335	10.5332	GO:0000004	No GO term	GO:0000004	No GO term
Mtr.2230.1.S1_at		hypothetical protein predicted by Glimmer/Critica	5.7851	0.21477	0.0802626	0.341219	1.54435	0.604207	0.870899	1.83118	0.472421	0.83542	1.99979	0.317336	0.631926	43.3495	0.000336728	0.00553758	0.0379809	0.00115776	0.0234059	2.96347	3.76553	5.37851	7.17093	GO:0000004	No GO term	GO:0000004	No GO term
Mtr.23162.1.S1_at		hypothetical protein predicted by Glimmer/Critica	2.988	0.305238	0.179994	0.455009	1.35989	0.720862	0.884957	0.231475	0.103282	0.703109	0.462742	0.28105	0.611022	42.4679	0.000457244	0.00688607	0.245071	0.11626	0.337367	3.59694	3.59694	3.74416	3.8679	GO:0000004	No GO term	GO:0000004	No GO term
Mtr.30293.1.S1_at		hypothetical protein predicted by Glimmer/Critica	7.4419	0.193742	0.10993	0.382902	0.0622703	0.0114865	0.471847	0.337338	0.278491	0.797484	0.0761315	0.0051461	0.126579	41.7414	0.00149688	0.0155306	5.88658	0.0863376	0.29987	4.80735	4.49185	10.7961	10.5433	GO:0000004	No GO term	GO:0000004	No GO term
Mtr.30139.1.S1_at		hypothetical protein predicted by Glimmer/Critica	4.2808	0.190165	0.012407	0.141596	1.45387	0.532466	0.857508	0.78203	0.680603	0.867442	1.08935	0.860377	0.799385	41.2156	1.1951e-05	0.00063729	0.112217	0.00193895	0.0329189	3.05311	3.43296	3.7761	5.64962	GO:0000004	No GO term	GO:0000004	No GO term
Mtr.27776.1.S1_at		hypothetical protein predicted by Glimmer/Critica	6.6583	0.290137	0.0428422	0.261677	0.225969	0.0177878	0.523796	0.489248	0.220969	0.775452	0.230348	0.0057267	0.132464	41.1615	7.18027e-06	0.000472358	0.757405	0.626966	0.6072	2.88753	2.8679	6.94251	6.49185	GO:0000004	No GO term	GO:0000004	No GO term
Mtr.1598.1.S1_at		hypothetical protein predicted by Glimmer/Critica	4.4118	0.331023	0.164798	0.442664	0.429819	0.282347	0.80087	0.363732	0.201523	0.766115	0.290209	0.0636312	0.389115	41.091	0.000180542	0.00366611	0.470249	0.334897	0.49416	3.33628	3.15381	9.03012	7.47816	GO:0000004	No GO term	GO:0000004	No GO term
Mtr.2229.1.S1_at		hypothetical protein predicted by Glimmer/Critica	5.8649	0.184101	0.0221598	0.191903	0.580183	0.425474	0.835431	0.424261	0.216365	0.773582	0.392764	0.105321	0.461339	40.9045	4.87173e-05	0.00155004	0.53948	0.367721	0.508383	3.05311	3.07039	6.49025	6.25172	GO:0000004	No GO term	GO:0000004	No GO term
Mtr.20610.1.S1_at		hypothetical protein predicted by Glimmer/Critica	3.8368	0.271296	0.0346728	0.237952	0.761939	0.635841	0.874819	1.10729	0.858663	0.887462	0.89287	0.808491	0.788839	40.8467	7.74656e-06	0.000495864	0.106959	0.00118454	0.0236549	3.30743	5.75489	7.94427	9.51964	GO:0000004	No GO term	GO:0000004	No GO term
Mtr.11568.1.S1_at		hypothetical protein predicted by Glimmer/Critica	5.4895	0.0967226	0.0114859	0.136117	0.379712	0.252166	0.795511	0.209332	0.0734465	0.669206	0.184867	0.0223505	0.25394	40.6353	0.000363142	0.00581686	3.20094	0.172871	0.389927	3.32193	3.27798	11.4558	11.0934	GO:0000004	No GO term	GO:0000004	No GO term
Mtr.4221.1.S1_at		hypothetical protein predicted by Glimmer/Critica	8.2518	0.304829	0.25046	0.506417	0.939924	0.951133	0.909043	3.96185	0.186133	0.760861	2.40249	0.297135	0.620782	39.4273	0.00209929	0.0196512	0.0223437	0.00161333	0.0291285	3.12102	6.83036	6.96116	8.15228	GO:0000004	No GO term	GO:0000004	No GO term
Mtr.21100.1.S1_at		hypothetical protein predicted by Glimmer/Critica	7.1334	0.137435	0.0114447	0.135866	2.17465	0.278162	0.80087	1.19168	0.803012	0.881238	1.88669	0.277789	0.609808	38.9498	8.32417e-05	0.00221086	0.072085	0.00166613	0.0296966	4.98185	5.07895	5.31832	5.61176	GO:0000004	No GO term	GO:0000004	No GO term
Mtr.34973.1.S1_at		hypothetical protein predicted by Glimmer/Critica	3.6491	0.277585	0.00772629	0.10983	0.474245	0.0943159	0.70083	0.320667	0.0156206	0.502061	0.284908	0.00217869	0.0796129	38.7209	2.43841e-07	6.69038e-05	0.611791	0.25803	0.45164	3.41954	3.39232	3.66676	3.57289	GO:0000004	No GO term	GO:0000004	No GO term
Mtr.30004.1.S1_at		hypothetical protein predicted by Glimmer/Critica	2.8425	0.298965	0.00132978	0.0399385	0.301302	0.00140079	0.237762	0.392825	0.00828398	0.426247	0.241065	4.27603e-05	0.00814649	38.6391	4.10217e-09	6.48956e-06	0.731393	0.326136	0.489995	3.03562	3	3.94486	3.53605	GO:0000004	No GO term	GO:0000004	No GO term
Mtr.12469.1.S1_at		hypothetical protein predicted by Glimmer/Critica	8.3975	0.164584	0.0056966	0.0919787	0.431478	0.154902	0.751002	1.11277	0.85164	0.886431	0.613162	0.302755	0.624389	37.7926	9.67126e-06	0.000573405	0.334844	0.0700351	0.274096	3	3.10434	12.5087	12.7523	GO:0000004	No GO term	GO:0000004	No GO term
Mtr.22873.1.S1_s_at		hypothetical protein predicted by Glimmer/Critica	8.5535	0.0624629	0.0257998	0.207158	0.243635	0.227602	0.785356	0.900617	0.92697	0.893168	0.363792	0.287318	0.614447	37.0425	0.00565876	0.037664	1.96969	0.555063	0.581976	3.56071	4.16993	11.3594	11.6379	GO:0000004	No GO term	GO:0000004	No GO term
Mtr.29578.1.S1_at		hypothetical protein predicted by Glimmer/Critica	3.6863	0.319091	0.000538156	0.0234902	0.469875	0.0112331	0.469931	0.367338	0.00161737	0.256723	0.310003	5.99108e-05	0.0101378	36.5852	5.16505e-10	2.8137e-06	0.496285	0.0171512	0.135066	2.7866	2.74416	6.62352	5.84549	GO:0000004	No GO term	GO:0000004	No GO term
Mtr.20147.1.S1_s_at		hypothetical protein predicted by Glimmer/Critica	6.2751	0.143001	0.0159449	0.161556	0.492375	0.339031	0.815744	0.376242	0.193027	0.763985	0.324969	0.0740256	0.410883	36.1613	0.000149962	0.0032398	1.04389	0.953066	0.696008	3.39232	3.32193	7.71149	7.5947	GO:0000004	No GO term	GO:0000004	No GO term
Mtr.44835.1.S1_at		hypothetical protein predicted by Glimmer/Critica	4.9435	0.14393	0.0732345	0.329132	2.35296	0.408934	0.831777	0.0941785	0.032946	0.579653	0.366194	0.240619	0.586161	36.0095	0.00279631	0.0238078	0.870692	0.892509	0.682354	3.21723	5.08321	6.97499	9.58271	GO:0000004	No GO term	GO:0000004	No GO term
Mtr.26235.1.S1_at		hypothetical protein predicted by Glimmer/Critica	8.5894	0.16034	0.0971785	0.366798	0.164318	0.101343	0.711377	0.957644	0.967217	0.897166	0.291469	0.165203	0.528213	35.6529	0.00348489	0.0274597	1.11167	0.919935	0.689419	3.60881	4.33628	8.1472	7.40769	GO:0000004	No GO term	GO:0000004	No GO term
Mtr.18544.1.S1_at		hypothetical protein predicted by Glimmer/Critica	7.5027	0.0992612	0.0128078	0.144072	2.0065	0.408804	0.831777	4.92235	0.0705521	0.666882	4.60335	0.0373001	0.315912	35.3814	0.000547899	0.00782213	0.0288293	0.000575467	0.0147204	3.08746	7.57137	7.59842	9.1918	GO:0000004	No GO term	GO:0000004	No GO term
Mtr.4943.1.S1_at		hypothetical protein predicted by Glimmer/Critica	5.4101	0.140403	0.0396278	0.25248	0.174662	0.0636846	0.662583	0.305417	0.193888	0.763985	0.141708	0.0149276	0.209916	35.0698	0.000957727	0.0113552	3.80713	0.146028	0.36703	2.70044	2.74416	9.28702	9.14057	GO:0000004	No GO term	GO:0000004	No GO term
Mtr.30002.1.S1_at		hypothetical protein predicted by Glimmer/Critica	4.4297	0.632377	0.423764	0.592784	0.20493	0.0121589	0.476102	0.593364	0.363767	0.815276	0.245443	0.00739703	0.149859	34.905	1.14376e-05	0.000622912	0.372571	0.0965215	0.313756	3.08746	2.98185	6.96809	6.11478	GO:0000004	No GO term	GO:0000004	No GO term
Mtr.38826.1.S1_at		hypothetical protein predicted by Glimmer/Critica	8.7145	0.423469	0.167869	0.445475	2.03375	0.249888	0.794797	1.48883	0.512498	0.841764	2.09297	0.147892	0.510345	34.8339	2.31167e-05	0.000930879	0.0223889	1.08518e-05	0.00108715	3.01792	3.60881	7.57365	8.62571	GO:0000004	No GO term	GO:0000004	No GO term
Mtr.38657.1.S1_at		hypothetical protein predicted by Glimmer/Critica	7.6005	0.0996064	0.00300759	0.0642731	0.566525	0.399119	0.829904	0.799786	0.737714	0.874731	0.589923	0.339141	0.643954	34.2736	6.94385e-05	0.00198525	0.646488	0.515415	0.568081	2.926	3.1375	11.3581	11.2653	GO:0000004	No GO term	GO:0000004	No GO term
Mtr.2210.1.S1_at		hypothetical protein predicted by Glimmer/Critica	7.7442	0.171581	0.162217	0.440528	0.188203	0.183975	0.768168	0.102746	0.0770416	0.673262	0.0720433	0.0167736	0.222265	33.0292	0.0105201	0.056113	9.12518	0.0849331	0.298072	3.24793	3	11.5159	11.1434	GO:0000004	No GO term	GO:0000004	No GO term
Mtr.42156.1.S1_at		hypothetical protein predicted by Glimmer/Critica	6.3064	0.0991766	0.0171496	0.167997	0.613658	0.580362	0.867397	0.864241	0.868187	0.88844	0.655201	0.557937	0.730387	32.9149	0.00102695	0.0119457	0.577614	0.534891	0.574716	3.24793	3.26303	9.71115	9.38024	GO:0000004	No GO term	GO:0000004	No GO term
Mtr.39846.1.S1_at		Seed trypsin/chymotrypsin inhibitor TI5-72 Flags: Precursor;	3.7364	0.252224	0.0371945	0.24626	0.270596	0.0465384	0.628753	0.462258	0.220177	0.775344	0.250113	0.0129476	0.19674	32.3962	3.47332e-05	0.00123839	0.978396	0.971604	0.699944	6.43796	6.98413	9.12645	9.53314	GO:0000004	No GO term	GO:0000004	No GO term
Mtr.4943.1.S1_x_at		hypothetical protein predicted by Glimmer/Critica	6.2259	0.0998559	0.00748445	0.107912	0.242016	0.0769506	0.677962	0.350228	0.18076	0.759313	0.192958	0.0164578	0.219821	32.3868	0.000299659	0.00513682	3.64808	0.103759	0.323616	2.926	3.21723	10.6387	10.3259	GO:0000004	No GO term	GO:0000004	No GO term
Mtr.30015.1.S1_at		hypothetical protein predicted by Glimmer/Critica	8.4637	0.475882	0.459365	0.607386	0.0577535	0.0104986	0.461856	0.235615	0.159808	0.743233	0.0569972	0.00262672	0.089017	31.5948	0.00295467	0.0246317	4.88771	0.125252	0.346682	3.16993	3.07039	10.0249	8.76155	GO:0000004	No GO term	GO:0000004	No GO term
Mtr.3721.1.S1_at		hypothetical protein predicted by Glimmer/Critica	4.7161	0.270382	0.00762167	0.109038	0.225944	0.00319006	0.32016	0.293109	0.0112384	0.4626	0.163689	0.000100289	0.0132601	31.147	6.70874e-07	0.000122459	1.79299	0.190179	0.404557	3	2.88753	4.56071	4.56682	GO:0000004	No GO term	GO:0000004	No GO term
Mtr.34387.1.S1_at		hypothetical protein predicted by Glimmer/Critica	5.3584	0.431068	0.321589	0.546397	0.483776	0.390409	0.827164	0.255202	0.116759	0.71187	0.247943	0.0548201	0.368338	30.8137	0.000784651	0.00998752	0.609792	0.555905	0.582369	5.52982	7.67172	8.15228	8.20457	GO:0000004	No GO term	GO:0000004	No GO term
Mtr.15184.1.S1_s_at		contains EST AU068062(C11732) unknown protein	2.6937	0.442621	0.243176	0.501382	0.339412	0.127967	0.733924	0.477416	0.287818	0.799144	0.297223	0.0424747	0.333243	30.7933	0.000121687	0.00285297	0.45278	0.255966	0.450325	3.75489	3.56071	8.27845	6.52356	GO:0000004	No GO term	GO:0000004	No GO term
Mtr.25412.1.S1_at		hypothetical protein predicted by Glimmer/Critica	4.5887	0.119037	0.00390612	0.0748242	0.440488	0.210288	0.776334	1.77058	0.376308	0.817618	0.847292	0.750542	0.778458	30.7333	6.09681e-05	0.00181656	0.350476	0.114788	0.336152	2.98185	3.93546	8.26679	7.69905	GO:0000004	No GO term	GO:0000004	No GO term
Mtr.8365.1.S1_at		hypothetical protein predicted by Glimmer/Critica	7.2032	0.561099	0.542584	0.637283	0.94032	0.947981	0.908802	4.81512	0.110516	0.708996	2.73688	0.203326	0.559483	30.6673	0.00212194	0.0197643	0.0128352	0.000273482	0.00922688	3.33628	6.78267	7.08534	8.77248	GO:0000004	No GO term	GO:0000004	No GO term
Mtr.23554.1.S1_x_at		hypothetical protein predicted by Glimmer/Critica	2.9585	0.325881	0.18025	0.455259	1.28345	0.758862	0.88961	0.295529	0.147271	0.732397	0.523986	0.336971	0.643057	30.1115	0.000651505	0.00884515	0.268676	0.120172	0.341178	3.80735	3.47249	3.85798	4.37156	GO:0000004	No GO term	GO:0000004	No GO term
Mtr.13412.1.S1_at		hypothetical protein predicted by Glimmer/Critica	6.055	0.25001	0.0279375	0.215277	0.436945	0.167156	0.760082	0.471506	0.207228	0.769369	0.348826	0.0388489	0.321732	29.8527	2.45553e-05	0.000972593	0.650349	0.462487	0.548053	3.10434	3.03562	8.19918	7.93546	GO:0000004	No GO term	GO:0000004	No GO term
Mtr.47354.1.S1_at		hypothetical protein predicted by Glimmer/Critica	3.1034	0.529358	0.431293	0.595683	0.394645	0.255435	0.797255	0.335416	0.184967	0.760449	0.259733	0.05289	0.36329	29.8205	0.000587952	0.00822778	0.478571	0.363565	0.506975	3.73335	4.16993	5.24413	5.08746	GO:0000004	No GO term	GO:0000004	No GO term
Mtr.15140.1.S1_at		hypothetical protein predicted by Glimmer/Critica	5.5565	0.239068	0.0182097	0.173537	0.362435	0.0800612	0.679921	0.493797	0.211718	0.77171	0.31758	0.0200657	0.242256	29.7211	1.3833e-05	0.000697351	0.786384	0.663342	0.618879	4.00899	3.99095	4.90689	4.848	GO:0000004	No GO term	GO:0000004	No GO term
Mtr.3274.1.S1_at		hypothetical protein predicted by Glimmer/Critica	7.3321	0.0953712	1.80069e-05	0.00356246	0.318809	0.00924861	0.446272	1.00779	0.984136	0.898521	0.469102	0.0287408	0.284311	29.6901	2.14506e-07	6.1433e-05	1.09918	0.808771	0.662137	3.29278	3.39232	9.51688	9.22255	GO:0000004	No GO term	GO:0000004	No GO term
Mtr.13004.1.S1_at		hypothetical protein predicted by Glimmer/Critica	6.244	0.134211	0.0159176	0.161421	1.08752	0.911332	0.905334	4.40879	0.0633491	0.655448	2.8434	0.104294	0.460435	29.5326	0.000352029	0.00568486	0.0526201	0.00118117	0.0236448	3.1375	7.95128	8.17742	9.93649	GO:0000004	No GO term	GO:0000004	No GO term
Mtr.27424.1.S1_at		hypothetical protein predicted by Glimmer/Critica	7.6344	0.137455	0.023345	0.196965	0.396789	0.258602	0.798444	0.242497	0.0918701	0.69495	0.20998	0.0280433	0.281228	29.1941	0.000627123	0.00859491	2.58988	0.245408	0.443123	2.96347	3	10.7686	10.0172	GO:0000004	No GO term	GO:0000004	No GO term
Mtr.5037.1.S1_at		hypothetical protein predicted by Glimmer/Critica	5.901	0.149138	0.00829007	0.114083	0.378053	0.141843	0.743888	0.580959	0.400532	0.820945	0.364026	0.0671253	0.3964	29.1008	7.32449e-05	0.00204128	1.04908	0.940175	0.693179	2.90689	2.7866	8.99972	8.49665	GO:0000004	No GO term	GO:0000004	No GO term
Mtr.47326.1.S1_at		hypothetical protein predicted by Glimmer/Critica	6.0332	0.479576	0.378715	0.574257	0.398615	0.273997	0.800249	5.78485	0.0465581	0.619847	1.74541	0.413011	0.679014	29.1002	0.000808661	0.01018	0.0310743	0.000627743	0.0155262	3.41954	8.79181	9.76885	10.3641	GO:0000004	No GO term	GO:0000004	No GO term
Mtr.47918.1.S1_at		hypothetical protein predicted by Glimmer/Critica	6.3197	0.233866	0.0957717	0.365221	1.11667	0.894518	0.904065	1.35568	0.715169	0.87165	1.31842	0.684895	0.765631	28.9738	0.000887627	0.0108277	0.0974871	0.0121261	0.109467	3.49825	6.58946	8.81698	10.6334	GO:0000004	No GO term	GO:0000004	No GO term
Mtr.3703.1.S1_at		hypothetical protein predicted by Glimmer/Critica	4.6991	0.123338	0.0145966	0.154503	0.421445	0.273211	0.800176	0.147127	0.0232603	0.548361	0.156659	0.00906876	0.165499	28.8439	0.000472699	0.0070484	4.53334	0.0649963	0.265396	2.90689	2.94486	8.00113	7.44708	GO:0000004	No GO term	GO:0000004	No GO term
Mtr.40145.1.S1_at		hypothetical protein predicted by Glimmer/Critica	7.081	0.185209	0.0383167	0.249376	0.207891	0.0515857	0.641405	0.664079	0.590095	0.855892	0.267119	0.0458612	0.343662	28.7216	0.000393238	0.00617393	1.36167	0.683929	0.624798	3.52356	3.41954	9.14109	8.57099	GO:0000004	No GO term	GO:0000004	No GO term
Mtr.27240.1.S1_at		hypothetical protein predicted by Glimmer/Critica	6.5995	0.317186	0.329205	0.550476	0.132647	0.0961289	0.702484	0.12179	0.0840305	0.684086	0.063906	0.0096384	0.170455	28.6619	0.00986445	0.0536707	6.80879	0.112541	0.333729	3.36457	3.29278	10.0526	9.6566	GO:0000004	No GO term	GO:0000004	No GO term
Mtr.28139.1.S1_at		hypothetical protein predicted by Glimmer/Critica	8.5203	0.0704732	0.00192041	0.0495673	0.171473	0.0249889	0.550114	1.46513	0.598177	0.855947	0.398151	0.13243	0.49356	28.1016	0.000270097	0.00476818	2.00989	0.340573	0.496686	3.30743	3.10434	9.78611	9.69992	GO:0000004	No GO term	GO:0000004	No GO term
Mtr.41366.1.S1_at		hypothetical protein predicted by Glimmer/Critica	6.0034	0.194241	0.035141	0.239307	0.472565	0.306811	0.807505	0.266459	0.0814251	0.680445	0.251224	0.0303464	0.290979	28.0984	0.000267827	0.0047429	1.45508	0.604395	0.599901	3.43296	3.43296	11.2894	10.7961	GO:0000004	No GO term	GO:0000004	No GO term
Mtr.13739.1.S1_at		hypothetical protein predicted by Glimmer/Critica	4.3017	0.240523	0.0107479	0.13083	0.324922	0.0365887	0.593229	0.379035	0.0664	0.660008	0.247536	0.00324629	0.0996796	28.0546	5.464e-06	0.000408836	1.20332	0.711278	0.633357	3.51096	3.29278	9.86388	9.72894	GO:0000004	No GO term	GO:0000004	No GO term
Mtr.15578.1.S1_at		hypothetical protein predicted by Glimmer/Critica	3.6763	0.143946	0.0443867	0.266602	0.848985	0.855664	0.899005	0.251924	0.139717	0.729367	0.357641	0.174806	0.537211	27.9051	0.00182841	0.0177871	1.16398	0.866011	0.676646	3.29278	3.12102	7.33896	6.14771	GO:0000004	No GO term	GO:0000004	No GO term
Mtr.42591.1.S1_s_at		TMS membrane family protein / tumour differentially expressed (TDE) family protein	2.711	0.413892	0.12456	0.400594	0.500946	0.221873	0.782676	0.410783	0.121612	0.713187	0.348553	0.0308453	0.292893	27.8379	1.77221e-05	0.000800057	0.421767	0.132198	0.353564	3.8679	3.89724	7.92659	7.81186	GO:0009793	embryonic development (sensu Magnoliophyta)	GO:0000004	No GO term
Mtr.42354.1.S1_at		hypothetical protein predicted by Glimmer/Critica	5.2563	0.132912	0.0298939	0.222179	0.644592	0.609873	0.871388	0.547424	0.485524	0.836935	0.499351	0.328698	0.638797	27.479	0.00129012	0.0139836	0.775936	0.767515	0.650399	3.60881	4.50462	10.5203	11.192	GO:0000004	No GO term	GO:0000004	No GO term
Mtr.46397.1.S1_at		hypothetical protein predicted by Glimmer/Critica	3.8094	0.207168	0.000688829	0.0269497	0.385467	0.0212735	0.536807	1.1448	0.720878	0.872317	0.579622	0.0919906	0.442972	27.3333	1.92574e-07	5.81232e-05	0.400191	0.0259987	0.170879	3.24793	3.26303	5.57592	5.54844	GO:0000004	No GO term	GO:0000004	No GO term
Mtr.3708.1.S1_at		hypothetical protein predicted by Glimmer/Critica	7.8783	0.355857	0.309753	0.54025	2.37366	0.393011	0.827638	0.496072	0.486685	0.837099	1.11509	0.893859	0.80652	27.2663	0.00418567	0.0309128	0.0875252	0.0253859	0.168774	3.21723	3.23266	5.80993	7.848	GO:0000004	No GO term	GO:0000004	No GO term
Mtr.40943.1.S1_x_at		hypothetical protein predicted by Glimmer/Critica	6.6732	0.181951	0.0654817	0.316607	0.382549	0.280467	0.80087	0.739184	0.729726	0.874061	0.430817	0.248075	0.591208	27.1963	0.00153568	0.0157907	0.714654	0.701059	0.630109	3.10434	4.16189	7.71631	8.74551	GO:0000004	No GO term	GO:0000004	No GO term
Mtr.27766.1.S1_at		hypothetical protein predicted by Glimmer/Critica	6.5569	0.0951328	0.00578378	0.0927428	0.373586	0.199384	0.773496	0.968715	0.966022	0.897161	0.507837	0.275656	0.608789	27.0877	0.000408518	0.00634013	1.07228	0.925487	0.690611	5.36457	5.06178	8.73539	9.3672	GO:0000004	No GO term	GO:0000004	No GO term
Mtr.30992.1.S1_at		hypothetical protein predicted by Glimmer/Critica	6.1066	0.184	0.0155343	0.159672	0.629943	0.468678	0.84455	0.717902	0.60174	0.856338	0.589175	0.313655	0.630103	26.5481	8.78812e-05	0.00229887	0.452671	0.221508	0.427471	3.20163	3.41954	8.61545	9.27216	GO:0000004	No GO term	GO:0000004	No GO term
Mtr.3538.1.S1_at		hypothetical protein predicted by Glimmer/Critica	4.9462	0.435096	0.220989	0.48632	0.323449	0.103625	0.71334	1.65016	0.454185	0.832023	0.657993	0.443861	0.691304	26.4203	0.000143534	0.00315569	0.162985	0.0137705	0.117984	3.1375	3.05311	3.65535	5.31107	GO:0000004	No GO term	GO:0000004	No GO term
Mtr.1794.1.S1_at		hypothetical protein predicted by Glimmer/Critica	8.5216	0.0925735	0.0156314	0.160199	0.191724	0.0782621	0.679151	1.40877	0.700774	0.869038	0.417841	0.240522	0.58604	26.2673	0.00193444	0.0184776	1.52259	0.637783	0.610745	3.05311	4.00899	10.948	11.0494	GO:0000004	No GO term	GO:0000004	No GO term
Mtr.45257.1.S1_at		hypothetical protein predicted by Glimmer/Critica	5.0386	0.343498	0.0308629	0.225069	0.385619	0.050717	0.640058	1.3423	0.522176	0.843779	0.644671	0.249753	0.592451	26.09	2.49225e-06	0.000267015	0.215573	0.00375026	0.0519166	5.1127	6.07039	9.85549	8.8716	GO:0000004	No GO term	GO:0000004	No GO term
Mtr.25355.1.S1_x_at		hypothetical protein predicted by Glimmer/Critica	5.0682	0.191955	0.0306542	0.224571	0.492564	0.322849	0.811721	1.2554	0.747249	0.87495	0.725823	0.579462	0.736928	25.8676	0.000274195	0.00481969	0.325685	0.125994	0.3475	3.41954	3.20163	3.59694	3.59694	GO:0000004	No GO term	GO:0000004	No GO term
Mtr.36945.1.S1_at		hypothetical protein predicted by Glimmer/Critica	6.9852	0.889048	0.906017	0.736135	0.282442	0.216061	0.778337	0.145038	0.0671286	0.661539	0.118834	0.0175103	0.227008	25.8201	0.0045736	0.0327392	1.06342	0.950765	0.695463	3.53605	3.39232	9.67966	9.11452	GO:0000004	No GO term	GO:0000004	No GO term
Mtr.28140.1.S1_at		hypothetical protein predicted by Glimmer/Critica	7.4908	0.179054	0.0275691	0.214324	0.2074	0.0413617	0.609359	0.332609	0.139589	0.729367	0.168201	0.00731663	0.149132	25.731	0.000331842	0.00549295	3.14642	0.125064	0.346531	3.07039	3.87774	12.3595	12.0922	GO:0000004	No GO term	GO:0000004	No GO term
Mtr.338.1.S1_at		hypothetical protein predicted by Glimmer/Critica	5.5295	0.108206	0.0234313	0.197303	0.513071	0.461478	0.843395	1.62213	0.591881	0.855892	0.884795	0.867477	0.801049	25.7085	0.0021851	0.0201661	0.431922	0.356734	0.504082	3.40599	9.68335	12.6125	12.8491	GO:0000004	No GO term	GO:0000004	No GO term
Mtr.28113.1.S1_at		hypothetical protein predicted by Glimmer/Critica	8.4797	0.0789072	0.000963781	0.0330224	0.576994	0.391479	0.827282	1.10471	0.875212	0.889335	0.740649	0.564017	0.732333	25.4197	0.000103356	0.00256625	0.782159	0.699006	0.629777	3.10434	3.30743	11.2416	10.6314	GO:0000004	No GO term	GO:0000004	No GO term
Mtr.8342.1.S1_at		hypothetical protein predicted by Glimmer/Critica	5.6402	0.290668	0.105118	0.376978	1.63656	0.502522	0.851835	0.991494	0.990652	0.899612	1.38085	0.589591	0.740022	25.3907	0.000396527	0.0062	0.0835038	0.00340183	0.0487247	2.96347	4.79701	7.49346	8.57061	GO:0000004	No GO term	GO:0000004	No GO term
Mtr.35416.1.S1_at		hypothetical protein predicted by Glimmer/Critica	7.1008	0.12861	0.00171184	0.0463584	0.709973	0.535747	0.858364	0.397265	0.107951	0.70834	0.430079	0.074874	0.412676	24.534	2.598e-05	0.00100919	1.12366	0.832116	0.66815	3.24793	3.08746	8.2211	8.15127	GO:0000004	No GO term	GO:0000004	No GO term
Mtr.27029.1.S1_at		hypothetical protein predicted by Glimmer/Critica	7.6644	0.225878	0.0167446	0.165616	0.47714	0.20129	0.773496	0.831163	0.74311	0.874731	0.539785	0.192668	0.551267	24.4613	3.42429e-05	0.00122719	0.456368	0.176905	0.393192	4.6893	4.24031	7.99548	7.24508	GO:0000004	No GO term	GO:0000004	No GO term
Mtr.19497.1.S1_at		hypothetical protein predicted by Glimmer/Critica	4.7053	0.181475	0.0171271	0.167868	0.241946	0.0416727	0.611541	0.192826	0.0207275	0.538085	0.129595	0.00131677	0.0609835	24.3778	0.000148365	0.00321732	4.84513	0.025622	0.16966	5.66107	4.98641	9.5157	8.63554	GO:0000004	No GO term	GO:0000004	No GO term
Mtr.49923.1.S1_at		reverse transcriptase (RNA-dependent DNA polymerase), putative	5.1597	0.137912	0.000400389	0.0194954	0.774853	0.570387	0.865342	0.501368	0.136925	0.726667	0.532416	0.0992203	0.453837	24.3117	2.50181e-06	0.000267015	0.767725	0.55666	0.582557	3	3.12102	3.45943	3.52356	GO:0000004	No GO term	GO:0000004	No GO term
Mtr.890.1.S1_at		hypothetical protein predicted by Glimmer/Critica	2.5556	0.318983	0.123368	0.399195	0.301559	0.107303	0.717038	0.331725	0.135756	0.725783	0.215493	0.0168191	0.222373	24.1938	0.000367417	0.00586633	1.29532	0.716975	0.635327	3.58496	3.30743	7.41109	5.77347	GO:0000004	No GO term	GO:0000004	No GO term
Mtr.43857.1.S1_at		hypothetical protein predicted by Glimmer/Critica	8.1056	0.334349	0.406549	0.58598	0.12738	0.12887	0.73486	0.293431	0.354329	0.814101	0.111791	0.0536473	0.365286	24.1548	0.0251827	0.0980041	3.31275	0.36525	0.507648	3.15381	3.05311	13.1869	12.7884	GO:0000004	No GO term	GO:0000004	No GO term
Mtr.2245.1.S1_at		hypothetical protein predicted by Glimmer/Critica	5.6482	0.146617	0.00937561	0.121077	0.845706	0.798904	0.89363	0.527445	0.337766	0.812366	0.5838	0.323738	0.635876	23.8471	0.000179547	0.003657	0.641187	0.502049	0.562906	2.848	2.94486	8.82877	9.36194	GO:0000004	No GO term	GO:0000004	No GO term
Mtr.9039.1.S1_at		hypothetical protein predicted by Glimmer/Critica	7.0325	0.167176	0.00211354	0.0526096	0.418355	0.0918753	0.698915	0.268941	0.0159113	0.503056	0.23306	0.00215839	0.0792166	23.8443	8.41269e-06	0.000519486	2.22966	0.118332	0.339325	3.01792	2.90689	10.2357	10.1253	GO:0000004	No GO term	GO:0000004	No GO term
Mtr.18218.1.S1_at		hypothetical protein predicted by Glimmer/Critica	7.9373	0.104967	0.00376641	0.0733048	0.227087	0.0400242	0.605487	0.95799	0.94904	0.89608	0.361717	0.0785214	0.418874	23.7618	0.000223466	0.00422417	1.84296	0.369081	0.508956	4.27798	4.07039	6.28725	6.70321	GO:0000004	No GO term	GO:0000004	No GO term
Mtr.27144.1.S1_at		hypothetical protein predicted by Glimmer/Critica	5.6896	0.270583	0.0727157	0.328273	0.803483	0.751363	0.888143	1.30398	0.700942	0.869038	1.03157	0.955969	0.816228	23.6752	0.000289596	0.00501609	0.148991	0.0130744	0.114433	2.98185	4.34341	5.31107	7.44377	GO:0000004	No GO term	GO:0000004	No GO term
Mtr.3536.1.S1_at		hypothetical protein predicted by Glimmer/Critica	3.8112	0.226114	0.0154446	0.159005	0.709449	0.538529	0.858692	1.12486	0.832109	0.884995	0.860359	0.740233	0.776533	22.1989	4.03459e-05	0.00137808	0.249645	0.0222351	0.157389	3.37851	4.27798	6.19377	6.74147	GO:0000004	No GO term	GO:0000004	No GO term
Mtr.9324.1.S1_at		hypothetical protein predicted by Glimmer/Critica	7.779	0.131638	0.00257771	0.0589947	1.77685	0.323914	0.812218	6.02187	0.00604352	0.38519	4.85574	0.0036187	0.105926	22.0498	5.85242e-05	0.00176	0.0321982	1.89061e-05	0.00159992	3.32193	10.4973	9.88096	11.0757	GO:0000004	No GO term	GO:0000004	No GO term
Mtr.43844.1.S1_at		hypothetical protein predicted by Glimmer/Critica	5.5836	0.186526	0.0850113	0.348808	0.517293	0.480659	0.846589	0.378358	0.303004	0.80462	0.337101	0.164375	0.527771	21.9571	0.003962	0.0298021	1.24751	0.811586	0.6628	3.05311	2.94486	9.83526	9.46862	GO:0000004	No GO term	GO:0000004	No GO term
Mtr.25184.1.S1_at		hypothetical protein similar to Oryza sativa chromosome 10, OSJNBb0052C09.3	3.512	0.422558	0.171383	0.448439	0.424711	0.173772	0.763145	0.403442	0.150855	0.737082	0.308497	0.0295647	0.28794	21.8224	0.000114483	0.00274806	0.632902	0.457602	0.545845	2.88753	2.926	3.18587	3.16993	GO:0000004	No GO term	GO:0000004	No GO term
Mtr.30019.1.S1_at		hypothetical protein predicted by Glimmer/Critica	6.3814	0.181918	0.00281869	0.061996	0.652999	0.388115	0.82697	0.992452	0.987604	0.899148	0.748884	0.471556	0.702044	21.8006	1.04184e-05	0.000593684	0.389075	0.0675088	0.269745	3.26303	3.05311	4.76553	4.43962	GO:0000004	No GO term	GO:0000004	No GO term
Mtr.47900.1.S1_at		hypothetical protein predicted by Glimmer/Critica	4.5064	0.276937	0.0597465	0.303081	0.166319	0.0122088	0.476102	0.551716	0.360922	0.815174	0.203441	0.00735106	0.149567	21.7043	0.000191544	0.00380359	1.81307	0.360686	0.505804	3.12102	3.10434	10.3007	8.93811	GO:0000004	No GO term	GO:0000004	No GO term
Mtr.37048.1.S1_at		hypothetical protein predicted by Glimmer/Critica	3.5432	0.330525	0.172983	0.449871	1.69972	0.50364	0.852031	0.507179	0.394278	0.820769	0.905786	0.877702	0.803158	21.2122	0.00125496	0.0137206	0.165452	0.0343504	0.196847	3.20163	3.79701	4.07895	6.05528	GO:0000004	No GO term	GO:0000004	No GO term
Mtr.24350.1.S1_at		hypothetical protein predicted by Glimmer/Critica	4.6924	0.284637	0.0025637	0.0588092	0.283864	0.00252274	0.291179	0.885021	0.731291	0.874061	0.398146	0.00549362	0.130123	21.1407	2.45691e-07	6.69038e-05	0.661493	0.254736	0.449475	3.41954	3.23266	3.30743	3.47249	GO:0000004	No GO term	GO:0000004	No GO term
Mtr.49172.1.S1_at		hypothetical protein predicted by Glimmer/Critica	5.9062	0.288011	0.170678	0.447885	0.28421	0.166434	0.759709	4.85973	0.0874365	0.690496	1.24023	0.764822	0.781369	20.9675	0.00304801	0.0251828	0.119893	0.0267774	0.173617	9.97154	9.77396	8.40173	10.6119	GO:0000004	No GO term	GO:0000004	No GO term
Mtr.49328.1.S1_at		hypothetical protein predicted by Glimmer/Critica	7.7251	0.132293	0.000407237	0.01971	0.35306	0.0349466	0.587421	0.525002	0.172201	0.752769	0.325092	0.00781334	0.154328	20.6397	6.10949e-06	0.000430015	1.97584	0.150501	0.370943	3.36457	3.57289	12.4322	11.8447	GO:0000004	No GO term	GO:0000004	No GO term
Mtr.2265.1.S1_at		hypothetical protein predicted by Glimmer/Critica	8.7481	0.0786968	9.53186e-05	0.0094532	0.418472	0.092863	0.700407	0.527883	0.208041	0.76967	0.365428	0.0225342	0.254588	20.6228	1.48194e-05	0.000729368	2.78928	0.0516628	0.239033	5.63227	5.12516	11.532	10.8559	GO:0000004	No GO term	GO:0000004	No GO term
Mtr.37546.1.S1_at		hypothetical protein predicted by Glimmer/Critica	4.929	0.359662	0.300381	0.534905	0.694062	0.707131	0.883205	0.377418	0.322948	0.809793	0.409399	0.269194	0.604673	20.4567	0.00629351	0.0403341	0.518859	0.501896	0.562886	3.03562	6.93664	10.658	10.686	GO:0000004	No GO term	GO:0000004	No GO term
Mtr.46074.1.S1_at		hypothetical protein predicted by Glimmer/Critica	9.7756	0.0634139	0.00385337	0.0743077	0.855692	0.850125	0.898621	1.2514	0.785818	0.879833	1.04667	0.945967	0.814573	20.3574	0.00200805	0.0189897	0.723398	0.69519	0.628921	3.59694	3.90689	12.0672	11.9053	GO:0000004	No GO term	GO:0000004	No GO term
Mtr.27148.1.S1_at		hypothetical protein predicted by Glimmer/Critica	8.718	0.249899	0.0829528	0.345762	0.330347	0.15871	0.753716	0.200272	0.0478199	0.622805	0.163579	0.00944666	0.168773	20.3409	0.00105102	0.0121618	2.97354	0.165101	0.384051	2.82782	3	12.0324	10.6172	GO:0000004	No GO term	GO:0000004	No GO term
Mtr.26788.1.S1_at		hypothetical protein predicted by Glimmer/Critica	6.5557	0.187306	0.0264974	0.210034	0.428377	0.232727	0.786281	1.2388	0.757849	0.876466	0.655469	0.459802	0.697572	20.189	0.000489581	0.00722273	0.498315	0.323162	0.489094	3.08746	3.15381	5.18982	3.82782	GO:0000004	No GO term	GO:0000004	No GO term
Mtr.2270.1.S1_at		hypothetical protein predicted by Glimmer/Critica	8.6575	0.136067	0.000474095	0.0217917	0.428637	0.0796439	0.679921	0.580709	0.246671	0.784364	0.395699	0.0234607	0.259433	19.8849	7.29372e-06	0.000478867	1.48483	0.394523	0.5195	3.7866	3.52356	12.1517	11.7048	GO:0000004	No GO term	GO:0000004	No GO term
Mtr.48370.1.S1_at		hypothetical protein predicted by Glimmer/Critica	3.4318	0.223974	0.00212268	0.0526873	0.651475	0.30709	0.807505	0.347964	0.0197423	0.533953	0.371782	0.00903581	0.165499	19.834	2.08187e-06	0.000239319	0.993027	0.986456	0.703168	2.82782	2.88753	6.99095	6.42291	GO:0000004	No GO term	GO:0000004	No GO term
Mtr.5031.1.S1_at		hypothetical protein predicted by Glimmer/Critica	7.7311	0.24585	0.0827289	0.345423	0.237017	0.0757504	0.676137	0.23569	0.0747275	0.670226	0.146133	0.00693257	0.145865	19.3905	0.00130978	0.0141322	3.7551	0.0999924	0.318489	3.41954	4.42626	7.31922	7.89057	GO:0000004	No GO term	GO:0000004	No GO term
Mtr.43996.1.S1_at		hypothetical protein predicted by Glimmer/Critica	7.1891	0.16443	0.0280099	0.215358	0.207962	0.0515947	0.641405	0.426148	0.269108	0.793922	0.198776	0.0176009	0.22779	19.2962	0.00116695	0.013027	3.55632	0.108279	0.329188	3.33628	3.23266	10.5485	10.1481	GO:0000004	No GO term	GO:0000004	No GO term
Mtr.3631.1.S1_at		hypothetical protein predicted by Glimmer/Critica	4.8543	0.327829	0.0322609	0.229849	0.762899	0.575975	0.866491	0.449518	0.111599	0.709277	0.48994	0.0844498	0.429872	19.2741	1.42682e-05	0.000711734	0.461492	0.12289	0.344272	3.33628	3.18587	6.0917	5.32912	GO:0000004	No GO term	GO:0000004	No GO term
Mtr.3453.1.S1_s_at	IPD3	hypothetical protein predicted by Glimmer/Critica	4.9632	0.201082	0.0173473	0.16907	0.400724	0.148735	0.748164	0.277276	0.0495045	0.626102	0.231121	0.00912444	0.165916	19.2607	0.000175147	0.00358956	2.32378	0.180834	0.396893	6.59096	8.12567	10.779	10.1347	GO:0000004	No GO term	GO:0000004	No GO term
Mtr.45968.1.S1_at		hypothetical protein predicted by Glimmer/Critica	5.9918	0.314721	0.0387427	0.250416	0.493542	0.187115	0.7687	0.146429	0.00184426	0.26452	0.173501	0.000749408	0.0443647	19.2094	3.3598e-05	0.00121061	2.28881	0.12579	0.347281	3.40599	3.56071	9.73589	9.28263	GO:0000004	No GO term	GO:0000004	No GO term
Mtr.13867.1.S1_at		hypothetical protein predicted by Glimmer/Critica	3.1888	0.487053	0.152965	0.431326	0.794783	0.637897	0.874869	0.422471	0.0913949	0.694216	0.483093	0.0818018	0.424698	19.1068	1.65024e-05	0.000768461	0.32003	0.0306112	0.185561	2.926	2.98185	9.18239	8.82687	GO:0000004	No GO term	GO:0000004	No GO term
Mtr.28098.1.S1_at		hypothetical protein predicted by Glimmer/Critica	2.9313	0.449415	0.115722	0.390665	0.437631	0.105027	0.714441	0.334212	0.0369662	0.597985	0.2776	0.00502708	0.125269	19.0895	1.70542e-05	0.000784721	0.796945	0.642723	0.612368	3.05311	3.53605	9.49965	8.84078	GO:0000004	No GO term	GO:0000004	No GO term
Mtr.30268.1.S1_at		hypothetical protein predicted by Glimmer/Critica	2.509	0.32593	0.000590877	0.0246503	0.635346	0.101091	0.711377	0.450591	0.00769379	0.416697	0.434372	0.00129651	0.0604111	19.0297	7.62615e-09	9.13033e-06	0.563186	0.0428705	0.219984	3.12102	3.58496	6.82782	6.00225	GO:0000004	No GO term	GO:0000004	No GO term
Mtr.13313.1.S1_at		hypothetical protein predicted by Glimmer/Critica	8.0536	0.130461	0.00361312	0.0714076	0.338079	0.0871748	0.692183	0.367016	0.111448	0.709277	0.248772	0.0114683	0.185516	18.9964	0.000160976	0.00337834	3.25196	0.0650893	0.265595	2.98185	3	12.0327	11.6056	GO:0000004	No GO term	GO:0000004	No GO term
Mtr.4945.1.S1_at		hypothetical protein predicted by Glimmer/Critica	8.3563	0.351125	0.258875	0.512233	0.23053	0.120548	0.728074	0.301661	0.198932	0.765207	0.169108	0.0273701	0.278643	18.7805	0.00489081	0.0342353	2.18064	0.395897	0.519924	3.24793	3.15381	11.6149	10.9619	GO:0000004	No GO term	GO:0000004	No GO term
Mtr.29597.1.S1_at		hypothetical protein predicted by Glimmer/Critica	7.7077	0.170873	0.000256654	0.015039	0.653146	0.272059	0.800176	0.17875	0.000326609	0.113045	0.238875	0.000275427	0.024635	18.5844	1.00434e-06	0.000155191	2.69726	0.0178135	0.138373	3.05311	3.05311	10.2711	9.80494	GO:0000004	No GO term	GO:0000004	No GO term
Mtr.17983.1.S1_x_at		hypothetical protein predicted by Glimmer/Critica	3.1462	0.307153	0.000754131	0.0282381	0.331814	0.00132374	0.231441	0.393976	0.0046711	0.355516	0.257578	2.68799e-05	0.00651229	18.5318	2.55878e-08	1.80866e-05	1.34388	0.310142	0.482496	3.75489	3.53605	4.89239	4.62644	GO:0000004	No GO term	GO:0000004	No GO term
Mtr.36963.1.S1_at		hypothetical protein predicted by Glimmer/Critica	5.9911	0.243395	0.00221212	0.0538474	0.49915	0.0909011	0.698077	0.787223	0.543584	0.848073	0.536479	0.0659252	0.394209	18.5174	1.47077e-06	0.000198046	0.564651	0.15808	0.377741	3.05311	3.01792	7.98356	7.84235	GO:0000004	No GO term	GO:0000004	No GO term
Mtr.24115.1.S1_at		hypothetical protein predicted by Glimmer/Critica	2.5364	0.698666	0.495713	0.620756	0.581493	0.307722	0.807505	0.381767	0.0801357	0.67976	0.366631	0.0300208	0.289991	18.4385	4.10816e-05	0.00138699	0.349673	0.058448	0.25341	3.3505	3.49825	3.82782	4.14568	GO:0000004	No GO term	GO:0000004	No GO term
Mtr.16478.1.S1_at		hypothetical protein predicted by Glimmer/Critica	4.351	0.172114	0.0151375	0.157278	0.356081	0.128951	0.73486	0.715494	0.610277	0.85693	0.401886	0.102786	0.458132	18.3938	0.000383284	0.00604908	1.23982	0.742835	0.643393	4.21723	3.97269	4.63227	4.48543	GO:0000004	No GO term	GO:0000004	No GO term
Mtr.9831.1.S1_at		Uncharacterized protein At5g12080	8.2146	0.140199	0.00265739	0.0598976	0.364299	0.0851944	0.690271	0.197351	0.00961825	0.447737	0.172902	0.00132535	0.0613132	18.3835	8.23672e-05	0.00219437	5.3967	0.00759817	0.081744	7.71631	5.85798	9.78251	8.53138	GO:0000004	No GO term	GO:0000004	No GO term	KOG: Predicted mechanosensitive ion channel
Mtr.2243.1.S1_at		hypothetical protein predicted by Glimmer/Critica	9.5492	0.194412	0.0327657	0.23174	0.468906	0.294562	0.804771	0.200633	0.0357788	0.593475	0.206852	0.014219	0.205151	18.3683	0.000787333	0.0100063	2.9766	0.138447	0.359359	4	4	12.467	12.032	GO:0000004	No GO term	GO:0000004	No GO term
Mtr.30282.1.S1_at		hypothetical protein predicted by Glimmer/Critica	4.8979	0.361727	0.0788149	0.338628	0.265195	0.026338	0.553692	0.55088	0.286546	0.798709	0.277385	0.0106285	0.178266	18.2469	7.17204e-05	0.0020167	1.03707	0.947132	0.694595	2.926	2.90689	6.50462	6.36107	GO:0000004	No GO term	GO:0000004	No GO term
Mtr.22780.1.S1_at		hypothetical protein predicted by Glimmer/Critica	6.8423	0.14902	0.0489974	0.278065	0.233891	0.123065	0.731149	0.231741	0.120881	0.712294	0.143222	0.0171275	0.224404	18.0281	0.0052833	0.0360633	6.86738	0.0466338	0.22847	5.848	5.56377	7.71493	7.85674	GO:0000004	No GO term	GO:0000004	No GO term
Mtr.3714.1.S1_at		hypothetical protein predicted by Glimmer/Critica	5.1479	0.530359	0.344423	0.55861	0.408593	0.188362	0.7687	0.2449	0.0466435	0.619985	0.215536	0.0110117	0.18128	18.018	0.00044862	0.00678684	1.04578	0.945988	0.694411	3.56071	3.40599	4.90207	5.69488	GO:0000004	No GO term	GO:0000004	No GO term
Mtr.50169.1.S1_at		hypothetical protein predicted by Glimmer/Critica	3.8423	0.397342	0.0660304	0.317163	0.588756	0.273349	0.800176	0.707214	0.468724	0.834916	0.557601	0.14535	0.507209	17.9839	1.56246e-05	0.000744728	0.336097	0.0333126	0.193487	3.10434	3.21723	9.20994	10.4651	GO:0000004	No GO term	GO:0000004	No GO term
Mtr.45250.1.S1_at		hypothetical protein predicted by Glimmer/Critica	4.6256	0.124621	0.043805	0.264474	0.63678	0.640673	0.87533	0.532477	0.516002	0.842542	0.486251	0.36596	0.656898	17.8927	0.00806805	0.0472002	1.32264	0.771937	0.651544	9.07842	7.66107	8.19673	8.40684	GO:0000004	No GO term	GO:0000004	No GO term
Mtr.26237.1.S1_at		hypothetical protein predicted by Glimmer/Critica	5.3193	0.228694	0.00702543	0.103708	0.434462	0.0988085	0.708368	0.405942	0.0763498	0.673111	0.314493	0.00905577	0.165499	17.87	1.93894e-05	0.000846665	1.38741	0.500328	0.562378	3.75489	3.66676	8.02015	8.07414	GO:0000004	No GO term	GO:0000004	No GO term
Mtr.31082.1.S1_at		TNP2-like transposon protein	3.7491	1.39068	0.566429	0.64517	0.550474	0.305268	0.806685	0.190735	0.00988839	0.450875	0.222559	0.00505636	0.125848	17.8525	0.000117854	0.00279258	0.383627	0.10891	0.329906	3.83794	3.94486	4.6893	4.26303	GO:0000004	No GO term	GO:0000004	No GO term
Mtr.16838.1.S1_at		hypothetical protein predicted by Glimmer/Critica	3.1736	0.31515	0.0486707	0.277276	1.235	0.700796	0.882369	0.507841	0.227628	0.777109	0.732706	0.490443	0.708902	17.8143	7.68272e-05	0.00209379	0.284	0.0335465	0.194171	2.94486	3.03562	5.70321	7.70667	GO:0000004	No GO term	GO:0000004	No GO term
Mtr.11426.1.S1_at		hypothetical protein predicted by Glimmer/Critica	3.1518	0.246408	0.0496661	0.280161	0.352256	0.132827	0.738833	0.361227	0.141739	0.730131	0.252984	0.0214592	0.249702	17.7607	0.000517392	0.00753212	1.79575	0.386854	0.516756	3.29278	3.1375	8.41659	8.05691	GO:0000004	No GO term	GO:0000004	No GO term
Mtr.40807.1.S1_at		hypothetical protein predicted by Glimmer/Critica	9.6634	0.205739	0.0861791	0.350308	0.259282	0.137866	0.74328	0.815696	0.816342	0.882982	0.354977	0.161474	0.52384	17.6615	0.00446009	0.0322536	1.30123	0.764162	0.649376	3.12102	8.93103	10.7792	11.7786	GO:0000004	No GO term	GO:0000004	No GO term
Mtr.1769.1.S1_at		hypothetical protein predicted by Glimmer/Critica	5.4164	0.119217	0.0235324	0.197491	1.20748	0.826528	0.897774	1.00652	0.993967	0.899975	1.13885	0.85311	0.797943	17.4673	0.00400642	0.0300248	0.395124	0.289169	0.471018	3.74416	3.70044	8.02181	7.26209	GO:0000004	No GO term	GO:0000004	No GO term
Mtr.1272.1.S1_at		hypothetical protein predicted by Glimmer/Critica	6.5184	0.0935779	0.00446096	0.0800815	1.92352	0.372022	0.823812	2.34718	0.248576	0.78463	2.73167	0.103691	0.459849	17.433	0.00107669	0.0123984	0.135772	0.0130714	0.114433	3.96347	4.79181	5.41616	5.94017	GO:0000004	No GO term	GO:0000004	No GO term
Mtr.30707.1.S1_at		hypothetical protein predicted by Glimmer/Critica	8.3856	0.062329	0.00195794	0.050157	0.695289	0.632312	0.874417	0.66332	0.589282	0.855892	0.596933	0.409022	0.67637	17.2807	0.00159339	0.0161584	2.01308	0.361857	0.506156	3.75489	4.16993	5.62936	5.99548	GO:0000004	No GO term	GO:0000004	No GO term
Mtr.46349.1.S1_at		hypothetical protein predicted by Glimmer/Critica	3.8445	0.565865	0.227953	0.490899	0.49811	0.144632	0.746026	0.542655	0.197153	0.764525	0.418054	0.0321894	0.298487	17.1897	1.36118e-05	0.000691447	0.38034	0.0495684	0.234623	4.43962	4.27053	4.49185	4.6837	GO:0000004	No GO term	GO:0000004	No GO term
Mtr.38448.1.S1_at		hypothetical protein predicted by Glimmer/Critica	9.7464	0.118999	0.0527222	0.287757	1.0119	0.990839	0.911624	2.04584	0.490728	0.837687	1.62433	0.566373	0.73317	17.1861	0.0131144	0.0650855	0.236196	0.174647	0.391207	3.47249	3.44626	11.1967	10.5494	GO:0000004	No GO term	GO:0000004	No GO term
Mtr.11627.1.S1_s_at		hypothetical protein predicted by Glimmer/Critica	6.377	0.33073	0.161604	0.439892	1.01896	0.980399	0.911084	6.54287	0.024391	0.550363	3.5423	0.0569228	0.373702	17.1293	0.0017733	0.0174399	0.0264765	0.000209888	0.00779368	3.08746	11.3222	11.2115	12.3202	GO:0000004	No GO term	GO:0000004	No GO term
Mtr.11673.1.S1_at		F-box protein At5g67140	4.8605	0.199549	0.0238449	0.198723	0.265969	0.0567049	0.654206	1.65798	0.443366	0.829393	0.579349	0.314289	0.630249	17.1271	0.00047371	0.00706031	0.663523	0.532654	0.573774	9.2937	8.85362	10.3401	10.2277	GO:0000004	No GO term	GO:0000004	No GO term	KOG: Leucine rich repeat proteins, some proteins contain F-box
Mtr.27430.1.S1_at		hypothetical protein predicted by Glimmer/Critica	7.8616	0.125007	0.00198447	0.050474	0.882862	0.82649	0.897774	0.802858	0.699728	0.868991	0.794977	0.622147	0.748371	17.1101	0.000127034	0.00294506	0.659602	0.467679	0.550298	3.40599	5.77873	12.9583	12.7472	GO:0000004	No GO term	GO:0000004	No GO term
Mtr.31108.1.S1_at		hypothetical protein predicted by Glimmer/Critica	9.4132	0.210035	0.0128887	0.144346	0.312101	0.0527145	0.644263	0.767807	0.640463	0.863111	0.385803	0.0523463	0.362481	17.0843	0.000118512	0.00279964	1.16296	0.789069	0.656123	3.07039	3.01792	11.3872	11.046	GO:0000004	No GO term	GO:0000004	No GO term
Mtr.19498.1.S1_at		hypothetical protein predicted by Glimmer/Critica	3.9035	0.207298	0.0279159	0.215277	0.872627	0.836219	0.898577	0.195227	0.0232379	0.548361	0.307312	0.0410973	0.329879	16.9281	0.000529271	0.00763466	1.67274	0.43932	0.537758	3.1375	3.07039	6.00225	5.03562	GO:0000004	No GO term	GO:0000004	No GO term
Mtr.27779.1.S1_at		hypothetical protein predicted by Glimmer/Critica	8.5911	0.130261	0.00191945	0.0495673	0.828484	0.734739	0.886522	0.603817	0.369227	0.816277	0.630173	0.315772	0.631082	16.7692	0.000106989	0.00262121	0.915132	0.872925	0.677828	3.18587	3.12102	12.0349	11.0338	GO:0000004	No GO term	GO:0000004	No GO term
Mtr.25321.1.S1_at		hypothetical protein predicted by Glimmer/Critica	3.3695	0.302984	0.0287261	0.218349	0.28763	0.0233295	0.546656	1.61904	0.345116	0.813874	0.600799	0.225982	0.576941	16.5295	4.11411e-05	0.00138725	0.428773	0.107061	0.327932	4.1127	4	5.43296	4.83289	GO:0000004	No GO term	GO:0000004	No GO term
Mtr.3112.1.S1_at		hypothetical protein predicted by Glimmer/Critica	3.5646	0.238054	0.0901643	0.35675	0.386928	0.249647	0.794797	0.405104	0.272295	0.795127	0.290713	0.0754858	0.413907	16.4387	0.00296138	0.0246633	1.63026	0.546975	0.579259	3.16993	4.1127	7.24982	6.80219	GO:0000004	No GO term	GO:0000004	No GO term
Mtr.25651.1.S1_at		putative polyprotein	2.965	0.569337	0.283212	0.525749	0.375909	0.0721066	0.671482	0.471376	0.157841	0.742193	0.315476	0.0135384	0.200949	16.3524	5.49995e-05	0.00168558	0.606177	0.33832	0.495794	3.45943	3.30743	4.83289	4.32912	GO:0000004	No GO term	GO:0000004	No GO term
Mtr.27786.1.S1_at		hypothetical protein predicted by Glimmer/Critica	4.8916	0.337897	0.0328532	0.232087	0.253454	0.00942523	0.448202	0.440331	0.0960813	0.698206	0.231803	0.00145914	0.0640391	16.2937	2.10431e-05	0.000882685	1.62749	0.308706	0.482019	3.29278	3.16993	8.65213	8.44832	GO:0000004	No GO term	GO:0000004	No GO term
Mtr.23229.1.S1_at		hypothetical protein predicted by Glimmer/Critica	8.9759	0.15669	0.00796324	0.111551	0.235218	0.0306523	0.570409	0.781846	0.691149	0.868085	0.323391	0.0377141	0.316844	16.2694	0.000337511	0.00553986	2.13303	0.231364	0.434612	2.926	2.80735	12.1641	11.762	GO:0000004	No GO term	GO:0000004	No GO term
Mtr.2223.1.S1_at		hypothetical protein predicted by Glimmer/Critica	6.5129	0.151492	0.00232722	0.0553134	0.755994	0.596814	0.870673	0.467582	0.162321	0.745455	0.499939	0.121433	0.480474	15.9931	7.51552e-05	0.0020703	1.16762	0.76875	0.650809	2.74416	3.1375	10.4543	10.3253	GO:0000004	No GO term	GO:0000004	No GO term
Mtr.27151.1.S1_at		hypothetical protein predicted by Glimmer/Critica	8.8364	0.150697	0.00181782	0.0479183	0.948524	0.917647	0.905652	0.767991	0.607059	0.856523	0.809598	0.614221	0.746442	15.946	5.59933e-05	0.00170036	0.571268	0.282608	0.466805	2.80735	3.3505	8.95884	9.48059	GO:0000004	No GO term	GO:0000004	No GO term
Mtr.12334.1.S1_at		hypothetical protein predicted by Glimmer/Critica	7.651	0.272357	0.0405207	0.255295	0.208844	0.0164233	0.515039	0.445687	0.184316	0.760234	0.205385	0.00441674	0.117239	15.805	0.000245263	0.00445248	2.49584	0.136037	0.356605	3.08746	3.15381	10.5293	10.5442	GO:0000004	No GO term	GO:0000004	No GO term
Mtr.28086.1.S1_at		hypothetical protein predicted by Glimmer/Critica	7.2966	0.192627	0.0144326	0.153555	0.80475	0.720979	0.884997	0.28059	0.0499402	0.627634	0.370814	0.0595677	0.379961	15.7114	0.000321768	0.00539882	1.4633	0.53317	0.573986	3	4.04439	12.2788	11.946	GO:0000004	No GO term	GO:0000004	No GO term
Mtr.31422.1.S1_at		hypothetical protein predicted by Glimmer/Critica	5.1304	0.173541	0.085947	0.349995	0.383621	0.330933	0.8145	0.208323	0.120556	0.712294	0.185535	0.0468316	0.345575	15.7099	0.0111194	0.0583174	4.5897	0.130704	0.351805	5.88996	5.83794	10.8716	10.3548	GO:0000004	No GO term	GO:0000004	No GO term
Mtr.31105.1.S1_at		hypothetical protein predicted by Glimmer/Critica	6.6583	0.105341	0.00073963	0.0278937	0.716458	0.542757	0.860215	1.51884	0.447106	0.830013	1.05796	0.899168	0.807307	15.6789	0.000113905	0.00274264	0.556398	0.290631	0.471859	3.51096	3.30743	7.83415	6.74281	GO:0000004	No GO term	GO:0000004	No GO term
Mtr.42295.1.S1_at		hypothetical protein predicted by Glimmer/Critica	8.9461	0.169015	0.0461479	0.271488	0.304387	0.166745	0.759709	0.723435	0.698181	0.868787	0.364656	0.151909	0.514962	15.659	0.00421485	0.0310613	1.71587	0.519679	0.569157	3.29278	6.25739	9.16993	9.90959	GO:0000004	No GO term	GO:0000004	No GO term
Mtr.11627.1.S1_at		hypothetical protein predicted by Glimmer/Critica	6.1297	0.250382	0.0630302	0.311266	0.827542	0.787726	0.893258	4.29393	0.0517666	0.633541	2.32861	0.154312	0.517562	15.6586	0.00115942	0.0129951	0.0717793	0.00164289	0.0294046	2.82782	7.50303	7.40088	8.97585	GO:0000004	No GO term	GO:0000004	No GO term
Mtr.19958.1.S1_at		hypothetical protein predicted by Glimmer/Critica	5.2637	0.283511	0.0689954	0.322269	0.768715	0.688827	0.881291	0.567945	0.393621	0.820769	0.575503	0.310033	0.628306	15.6441	0.0006474	0.00880401	0.516424	0.321128	0.488114	2.82782	2.8679	7.72996	7.47897	GO:0000004	No GO term	GO:0000004	No GO term
Mtr.4613.1.S1_at		hypothetical protein predicted by Glimmer/Critica	3.106	0.296919	0.0105977	0.129758	0.384516	0.0365803	0.593229	1.42201	0.411796	0.822811	0.66867	0.255518	0.596012	15.6323	7.79037e-06	0.00049771	0.394024	0.0409647	0.215004	4.58496	3.41954	3.93546	3.54844	GO:0000004	No GO term	GO:0000004	No GO term
Mtr.27769.1.S1_at		hypothetical protein predicted by Glimmer/Critica	7.2212	0.180377	0.0129562	0.1446	1.12267	0.851849	0.898621	0.0708597	0.000552213	0.148975	0.18497	0.00392021	0.111396	15.6244	0.000393864	0.00618027	4.4603	0.0265289	0.172847	3.53605	3.20163	10.9056	10.2259	GO:0000004	No GO term	GO:0000004	No GO term
Mtr.1800.1.S1_at		hypothetical protein predicted by Glimmer/Critica	2.9712	0.287301	0.0888493	0.354148	0.339801	0.136274	0.742611	0.315895	0.113491	0.710481	0.225863	0.0177942	0.228901	15.596	0.00111374	0.0126626	2.07913	0.302803	0.478972	4.2555	3.56071	7.10434	6.48864	GO:0000004	No GO term	GO:0000004	No GO term
Mtr.7347.1.S1_at		hypothetical protein predicted by Glimmer/Critica	8.4913	0.0616968	0.000262774	0.0151889	0.686197	0.533311	0.857508	1.21162	0.749675	0.875307	0.884184	0.80201	0.787947	15.51	0.000304971	0.00519039	1.25693	0.704073	0.63126	3.07039	7.79442	11.6801	11.4741	GO:0000004	No GO term	GO:0000004	No GO term
Mtr.36559.1.S1_s_at		hypothetical protein predicted by Glimmer/Critica	4.2995	0.346426	0.17039	0.447576	0.303549	0.126096	0.732955	0.121896	0.0118319	0.469765	0.11104	0.00228761	0.0818088	15.3039	0.00206612	0.0194282	5.09764	0.0427018	0.219503	3.33628	3.45943	8.56033	8.31515	GO:0000004	No GO term	GO:0000004	No GO term
Mtr.1063.1.S1_at		hypothetical protein predicted by Glimmer/Critica	6.5625	0.241924	0.059165	0.301484	0.404674	0.212999	0.776844	0.428895	0.2424	0.783494	0.311151	0.0574798	0.374793	15.2642	0.00133177	0.0143229	1.56023	0.532279	0.573774	3.41954	3.26303	10.953	9.43317	GO:0000004	No GO term	GO:0000004	No GO term
Mtr.13119.1.S1_at		hypothetical protein predicted by Glimmer/Critica	8.5393	0.195483	0.00238191	0.0560853	0.500202	0.143475	0.745392	0.377031	0.0460186	0.619138	0.328863	0.0082552	0.158116	15.2405	1.99142e-05	0.000855744	1.77979	0.218474	0.425395	3.47249	3.32193	12.0844	11.516	GO:0000004	No GO term	GO:0000004	No GO term
Mtr.29569.1.S1_at		hypothetical protein predicted by Glimmer/Critica	5.903	0.200166	0.0129269	0.1446	0.675695	0.503317	0.851917	0.358703	0.0928139	0.695514	0.388738	0.0608655	0.382987	15.148	0.000243674	0.00443575	1.36072	0.597935	0.597634	3.07039	2.98185	9.49685	8.03617	GO:0000004	No GO term	GO:0000004	No GO term
Mtr.47314.1.S1_at		hypothetical protein predicted by Glimmer/Critica	3.8201	0.393283	0.00761903	0.109038	0.597652	0.110533	0.718782	0.780807	0.428001	0.827052	0.601628	0.0581358	0.376609	15.0703	1.85997e-07	5.72141e-05	0.361561	0.0043036	0.0568626	3.26303	3.1375	3.58496	3.82782	GO:0000004	No GO term	GO:0000004	No GO term
Mtr.47728.1.S1_x_at		hypothetical protein predicted by Glimmer/Critica	5.4221	0.205537	0.00349445	0.0702538	0.577994	0.250339	0.794797	0.314581	0.0232636	0.548361	0.32095	0.00822579	0.158105	15.0085	2.67047e-05	0.00102327	1.78286	0.226445	0.431121	5.3505	5.20163	7.22786	6.93546	GO:0000004	No GO term	GO:0000004	No GO term
Mtr.1992.1.S1_at		hypothetical protein predicted by Glimmer/Critica	6.7083	0.0738586	0.000502292	0.0225477	0.584485	0.379377	0.824456	1.41575	0.566401	0.851193	0.8814	0.797855	0.787369	14.9848	0.00035572	0.00573392	1.09191	0.884106	0.680425	2.926	6.59694	9.05257	8.89118	GO:0000004	No GO term	GO:0000004	No GO term
Mtr.21843.1.S1_at		hypothetical protein predicted by Glimmer/Critica	5.4416	0.22239	0.0659238	0.317163	0.322557	0.156393	0.752262	0.253901	0.0906434	0.692302	0.188588	0.0165203	0.220306	14.9647	0.0027482	0.0235734	3.66898	0.106991	0.327886	3.08746	3.12102	10.5961	9.49625	GO:0000004	No GO term	GO:0000004	No GO term
Mtr.1997.1.S1_at		hypothetical protein predicted by Glimmer/Critica	4.9064	0.375057	0.140876	0.419792	0.488707	0.274332	0.800249	0.191942	0.0193214	0.532034	0.206449	0.00779706	0.154224	14.9037	0.000633173	0.0086671	1.90717	0.322503	0.488767	3.15381	2.926	9.71853	9.06582	GO:0000004	No GO term	GO:0000004	No GO term
Mtr.29821.1.S1_at		hypothetical protein predicted by Glimmer/Critica	7.4368	0.0675734	5.26724e-05	0.00699516	0.808999	0.669054	0.879069	0.873048	0.783864	0.879774	0.793093	0.567879	0.733375	14.8032	5.26111e-05	0.00163435	1.41542	0.485762	0.556718	4.64386	7.76421	8.74079	8.9431	GO:0000004	No GO term	GO:0000004	No GO term
Mtr.47739.1.S1_at		hypothetical protein predicted by Glimmer/Critica	3.4985	0.325979	0.0876754	0.352267	0.494271	0.269028	0.799678	0.411169	0.1682	0.748437	0.345666	0.0509812	0.358199	14.6218	0.000529481	0.00763466	1.03234	0.959353	0.697114	3.47249	3.21723	4.37156	4.35755	GO:0000004	No GO term	GO:0000004	No GO term
Mtr.1157.1.S1_s_at		hypothetical protein predicted by Glimmer/Critica	2.8126	0.47815	0.270344	0.51859	0.316007	0.0939932	0.70083	0.92554	0.906093	0.890823	0.440617	0.140176	0.501301	14.5594	0.000820056	0.010269	0.491137	0.287444	0.469725	5.89482	6.05094	8.82241	8.3394	GO:0000004	No GO term	GO:0000004	No GO term
Mtr.8616.1.S1_at		hypothetical protein predicted by Glimmer/Critica	5.9794	0.139655	0.0575577	0.298245	0.685454	0.699079	0.882273	0.30021	0.228304	0.777281	0.348553	0.197799	0.554882	14.2123	0.0141475	0.0685335	2.44836	0.364849	0.507463	3.23266	5.90929	9.25739	9.51885	GO:0000004	No GO term	GO:0000004	No GO term
Mtr.2010.1.S1_at		hypothetical protein predicted by Glimmer/Critica	9.763	0.237574	0.0185073	0.17551	0.346187	0.0704066	0.6691	0.461405	0.176199	0.755799	0.294394	0.0148034	0.208979	14.0054	0.000205012	0.00397829	1.88154	0.264265	0.455209	3.3505	3.08746	12.7228	12.2541	GO:0000004	No GO term	GO:0000004	No GO term
Mtr.17620.1.S1_at		hypothetical protein predicted by Glimmer/Critica	6.8935	0.298772	0.118132	0.393164	0.714335	0.651237	0.87667	0.356361	0.177336	0.75682	0.401662	0.14615	0.508078	13.9695	0.00248022	0.0220077	0.94121	0.934895	0.692117	5.37156	4.96809	10.4022	9.88402	GO:0000004	No GO term	GO:0000004	No GO term
Mtr.25203.1.S1_at		heavy-metal-associated domain-containing protein	4.4945	0.1065	0.00843847	0.114849	0.547441	0.428795	0.836905	0.860384	0.841912	0.885315	0.605368	0.419688	0.68111	13.8906	0.00283383	0.0240103	1.43515	0.6329	0.609485	3.85798	3.926	4.79181	4.57289	GO:0000004	No GO term	GO:0000004	No GO term
Mtr.27025.1.S1_at		hypothetical protein predicted by Glimmer/Critica	5.4297	0.499304	0.37016	0.570666	1.41965	0.647887	0.876304	0.793868	0.763069	0.877405	1.08298	0.898421	0.807307	13.883	0.00315835	0.0258183	0.128004	0.0151971	0.125677	4.71149	3.9542	5.01346	4.64962	GO:0000004	No GO term	GO:0000004	No GO term
Mtr.45233.1.S1_s_at		hypothetical protein predicted by Glimmer/Critica	7.3472	0.222268	0.0151743	0.157363	0.361547	0.0838283	0.687685	0.281144	0.0354648	0.591905	0.217802	0.00391779	0.111396	13.7943	0.000235118	0.00435396	3.20871	0.0508195	0.237189	2.98185	2.76553	8.73809	8.83983	GO:0000004	No GO term	GO:0000004	No GO term
Mtr.33.1.S1_at		hypothetical protein predicted by Glimmer/Critica	6.1528	0.266368	0.0206982	0.185307	0.366478	0.0688191	0.666234	1.03584	0.946153	0.895787	0.524276	0.143495	0.504897	13.6866	0.000122453	0.00286108	0.722573	0.535725	0.574897	3.23266	8.48301	9.52239	9.46597	GO:0000004	No GO term	GO:0000004	No GO term
Mtr.10861.1.S1_at		hypothetical protein predicted by Glimmer/Critica	2.7438	0.29062	0.0309837	0.225351	0.759861	0.605105	0.870899	0.687571	0.482293	0.836528	0.648686	0.324015	0.636032	13.2044	0.000161206	0.00338102	0.498774	0.200672	0.41295	3.87774	3.99095	4.83289	4.41278	GO:0000004	No GO term	GO:0000004	No GO term
Mtr.46092.1.S1_at		hypothetical protein predicted by Glimmer/Critica	8.8471	0.184005	0.00840651	0.114576	0.392565	0.115258	0.724775	0.620135	0.406628	0.821613	0.389881	0.0568044	0.3732	13.1953	0.000325422	0.00542724	1.69182	0.362294	0.506304	3.05311	2.94486	12.8131	12.5101	GO:0000004	No GO term	GO:0000004	No GO term
Mtr.14779.1.S1_x_at		hypothetical protein predicted by Glimmer/Critica	7.8693	0.44798	0.0949755	0.364346	1.82902	0.200371	0.773496	0.443442	0.0912203	0.69418	0.869702	0.709923	0.770828	13.1669	3.8045e-05	0.00131521	0.209027	0.00334657	0.0481826	7.25077	6.71012	7.22014	7.46189	GO:0000004	No GO term	GO:0000004	No GO term
Mtr.19110.1.S1_at		hypothetical protein predicted by Glimmer/Critica	9.8587	0.0587845	0.000622916	0.0254501	1.21545	0.77188	0.890686	0.954705	0.945017	0.895522	1.10426	0.856653	0.798669	13.1135	0.00139524	0.0147948	1.11792	0.868327	0.677057	3.1375	5.1416	11.2507	11.1617	GO:0000004	No GO term	GO:0000004	No GO term
Mtr.30264.1.S1_at		hypothetical protein predicted by Glimmer/Critica	4.3389	0.23192	0.00166077	0.0454647	0.683118	0.336132	0.815349	0.89806	0.783096	0.879728	0.721994	0.314684	0.63041	13.1095	6.35674e-06	0.000442729	0.536137	0.124712	0.346252	3.39232	3.29278	3.70044	3.49825	GO:0000004	No GO term	GO:0000004	No GO term
Mtr.37081.1.S1_at		hypothetical protein predicted by Glimmer/Critica	7.1389	0.139477	0.0238588	0.198723	0.591763	0.514089	0.853983	0.854143	0.843552	0.885388	0.63453	0.4888	0.70813	13.0941	0.00500379	0.0347989	1.08329	0.920189	0.689433	2.926	5.94953	6.90448	7.3156	GO:0000004	No GO term	GO:0000004	No GO term
Mtr.17620.1.S1_x_at		hypothetical protein predicted by Glimmer/Critica	6.7056	0.372951	0.216616	0.482663	0.626875	0.550665	0.862321	0.432207	0.289982	0.800031	0.418712	0.183463	0.545265	13.0187	0.0042536	0.0312489	0.760163	0.724998	0.63802	5.32193	4.95884	10.0463	9.48884	GO:0000004	No GO term	GO:0000004	No GO term
Mtr.29883.1.S1_at		hypothetical protein predicted by Glimmer/Critica	4.447	0.285131	0.203413	0.47293	0.823837	0.840121	0.898621	3.07498	0.252383	0.785797	1.85833	0.433902	0.687104	12.987	0.0157573	0.0732553	0.106601	0.0312974	0.187537	3.1375	4.36457	3.97269	6.12102	GO:0000004	No GO term	GO:0000004	No GO term
Mtr.47953.1.S1_at		hypothetical protein predicted by Glimmer/Critica	2.3528	0.43052	0.166395	0.444308	0.416037	0.150884	0.75003	0.674569	0.507405	0.840838	0.428652	0.0934492	0.445088	12.872	0.000488869	0.00722273	0.642988	0.457954	0.545983	3.05311	3.05311	5.07895	4.83794	GO:0000004	No GO term	GO:0000004	No GO term
Mtr.19554.1.S1_at		hypothetical protein predicted by Glimmer/Critica	2.3662	0.311679	0.169826	0.447062	0.355516	0.220281	0.78218	0.330554	0.191063	0.76264	0.23992	0.046984	0.345874	12.7741	0.00650124	0.0411373	2.13729	0.362497	0.506379	3.18587	3.15381	7.45615	6.40769	GO:0000004	No GO term	GO:0000004	No GO term
Mtr.30153.1.S1_at		hypothetical protein predicted by Glimmer/Critica	8.0448	0.113359	0.000904879	0.0318039	0.374202	0.0833397	0.686329	0.895501	0.837963	0.885145	0.482445	0.112777	0.468979	12.7239	0.000224459	0.00422709	2.06896	0.190388	0.404713	3.12102	2.96347	8.10643	7.77939	GO:0000004	No GO term	GO:0000004	No GO term
Mtr.30151.1.S1_at		hypothetical protein predicted by Glimmer/Critica	7.0547	0.482718	0.224412	0.488685	0.253248	0.030275	0.568685	0.139836	0.00370703	0.334926	0.107839	0.00024883	0.0233317	12.6859	0.000478217	0.00710828	4.61128	0.0177073	0.137898	3.01792	2.96347	8.0634	7.87221	GO:0000004	No GO term	GO:0000004	No GO term
Mtr.51886.1.S1_s_at		hypothetical protein predicted by Glimmer/Critica	5.3672	0.284118	0.00485726	0.084777	0.686828	0.34138	0.816032	0.882211	0.74766	0.87495	0.716055	0.301529	0.623637	12.5666	7.43037e-06	0.000481187	0.462234	0.0615786	0.259325	4.1375	3.82782	3.82782	4.27053	GO:0000004	No GO term	GO:0000004	No GO term
Mtr.38076.1.S1_at		hypothetical protein predicted by Glimmer/Critica	9.1242	0.136362	0.00679652	0.101849	0.502106	0.296401	0.805139	0.389799	0.159595	0.742889	0.337099	0.0537295	0.365441	12.5305	0.00119638	0.0132705	2.99022	0.105808	0.326196	2.82782	2.90689	11.6672	11.1952	GO:0000004	No GO term	GO:0000004	No GO term
Mtr.19983.1.S1_at		hypothetical protein predicted by Glimmer/Critica	6.1074	0.232905	0.072727	0.328273	0.472374	0.33665	0.815349	1.87727	0.41765	0.824154	0.923013	0.898437	0.807307	12.4926	0.00437539	0.0318793	0.387578	0.22879	0.432672	5.51412	4.81762	5.2211	5.63807	GO:0000004	No GO term	GO:0000004	No GO term
Mtr.9167.1.S1_at		hypothetical protein predicted by Glimmer/Critica	2.6948	0.376791	0.221146	0.486332	0.28622	0.122489	0.730863	0.33644	0.174646	0.75417	0.21009	0.0243809	0.263588	12.4362	0.00481049	0.0338401	2.21617	0.314522	0.48477	5.78398	4.54226	3.82782	4.34341	GO:0000004	No GO term	GO:0000004	No GO term
Mtr.30985.1.S1_at		hypothetical protein predicted by Glimmer/Critica	7.9593	0.246303	0.00997769	0.125145	0.529863	0.202208	0.773496	0.581456	0.27281	0.795127	0.456163	0.0616214	0.384854	12.392	8.65272e-05	0.00227599	1.06343	0.899017	0.684131	3.27798	3.08746	7.56453	7.51254	GO:0000004	No GO term	GO:0000004	No GO term
Mtr.48630.1.S1_a_at		hypothetical protein predicted by Glimmer/Critica	3.4365	0.459125	0.0148716	0.155951	0.442212	0.0113654	0.471518	0.480293	0.0204759	0.536686	0.355979	0.00043909	0.0326886	12.3784	2.0284e-07	5.91113e-05	0.828453	0.517009	0.568496	3.51096	3.32193	3.32193	3.54844	GO:0000004	No GO term	GO:0000004	No GO term
Mtr.2240.1.S1_at		hypothetical protein predicted by Glimmer/Critica	2.691	0.606205	0.451227	0.604245	0.32633	0.103798	0.713476	0.48625	0.282597	0.797846	0.293097	0.0344359	0.305853	12.3781	0.00141385	0.0149207	0.839863	0.791103	0.656762	3.6893	5.8679	9.88448	9.25219	GO:0000004	No GO term	GO:0000004	No GO term
Mtr.22430.1.S1_at		hypothetical protein predicted by Glimmer/Critica	4.129	0.395653	0.0259915	0.207827	0.681135	0.323219	0.811803	0.411464	0.0319054	0.576899	0.428262	0.0143567	0.205827	12.32	6.6957e-06	0.00045499	0.732	0.419661	0.529754	3.21723	3.20163	3.53605	3.36457	GO:0000004	No GO term	GO:0000004	No GO term
Mtr.17599.1.S1_at		hypothetical protein predicted by Glimmer/Critica	2.8556	0.294089	0.127298	0.404084	0.675063	0.612066	0.871604	0.390461	0.234015	0.779864	0.4111	0.171596	0.53405	12.2653	0.00472497	0.0334337	1.05177	0.947844	0.694764	4.44626	3.96347	6.1918	6.2891	GO:0000004	No GO term	GO:0000004	No GO term
Mtr.43757.1.S1_at		hypothetical protein predicted by Glimmer/Critica	10.5949	0.28263	0.0665067	0.317998	1.56443	0.494604	0.85019	2.47052	0.177354	0.75682	2.4628	0.104491	0.460691	12.2475	0.00132614	0.0142809	0.0747466	0.000998365	0.0211713	3.52356	8.91528	10.8361	11.8615	GO:0000004	No GO term	GO:0000004	No GO term
Mtr.46116.1.S1_at		hypothetical protein predicted by Glimmer/Critica	5.96	0.136599	0.0110131	0.132431	1.91783	0.358947	0.820988	0.301896	0.102017	0.702273	0.694671	0.526553	0.721394	12.1802	0.00239594	0.0214895	1.03808	0.957419	0.696801	3.05311	3.01792	12.5418	11.3103	GO:0000004	No GO term	GO:0000004	No GO term
Mtr.50982.1.S1_at		hypothetical protein predicted by Glimmer/Critica	8.0618	0.241326	0.000225358	0.0142026	0.702155	0.251492	0.795255	0.554614	0.0651471	0.658466	0.533272	0.0200445	0.242252	12.1515	3.9587e-07	9.47574e-05	0.875672	0.660797	0.617874	3.79701	3.848	4.45943	4.63227	GO:0000004	No GO term	GO:0000004	No GO term
Mtr.38823.1.S1_at		hypothetical protein predicted by Glimmer/Critica	9.0419	0.192336	0.0119192	0.138936	0.280494	0.0435935	0.618194	0.358618	0.0958754	0.697951	0.21629	0.00532411	0.12829	12.0648	0.00059439	0.00828994	4.28414	0.0234121	0.161514	2.94486	3.01792	12.5692	12.2702	GO:0000004	No GO term	GO:0000004	No GO term
Mtr.49731.1.S1_at		hypothetical protein predicted by Glimmer/Critica	5.7341	0.112836	0.000775988	0.0288036	0.3617	0.0700641	0.668889	2.03748	0.192611	0.763955	0.815883	0.639916	0.753039	12.0074	0.00023996	0.00439949	1.00153	0.997703	0.70544	4.76553	4.8679	5.57592	5.33985	GO:0000004	No GO term	GO:0000004	No GO term
Mtr.51154.1.S1_at		hypothetical protein predicted by Glimmer/Critica	8.9846	0.227129	0.00212899	0.0526873	0.790966	0.568097	0.865147	0.179755	0.000643879	0.157837	0.272412	0.00120754	0.0580241	11.9092	1.66106e-05	0.000771794	2.60019	0.0308724	0.186391	4.96347	5.57894	11.6772	11.5331	GO:0000004	No GO term	GO:0000004	No GO term
Mtr.33342.1.S1_at		hypothetical protein predicted by Glimmer/Critica	3.03	0.266391	0.0628045	0.310954	0.878991	0.847456	0.898621	0.277521	0.0704583	0.666856	0.390409	0.100602	0.455755	11.8962	0.0018484	0.0179081	1.29358	0.701572	0.630292	7.07039	7.02569	9.96895	9.54689	GO:0000004	No GO term	GO:0000004	No GO term
Mtr.3701.1.S1_at		hypothetical protein predicted by Glimmer/Critica	2.7192	0.333449	0.0912668	0.358153	0.969941	0.960708	0.909818	0.499808	0.272637	0.795127	0.617114	0.347111	0.647523	11.8935	0.000983282	0.011587	0.520129	0.300086	0.477171	3.39232	3.33628	5.05745	4.76022	GO:0000004	No GO term	GO:0000004	No GO term
Mtr.35925.1.S1_at		hypothetical protein predicted by Glimmer/Critica	6.6434	0.0961294	0.00262197	0.0595109	0.746341	0.660349	0.877599	0.682885	0.567593	0.851367	0.638053	0.412272	0.678593	11.8452	0.00173779	0.0171974	1.72312	0.417429	0.528867	8.41996	6.94369	9.27775	9.57932	GO:0000004	No GO term	GO:0000004	No GO term
Mtr.30290.1.S1_at		hypothetical protein predicted by Glimmer/Critica	3.2015	0.224955	0.0246646	0.201522	0.75543	0.646122	0.876077	2.02622	0.256302	0.787442	1.32817	0.570062	0.734182	11.7394	0.000886944	0.0108273	0.247388	0.0337081	0.19462	4.18587	4.16189	4.62644	4.49825	GO:0000004	No GO term	GO:0000004	No GO term
Mtr.37546.1.S1_x_at		hypothetical protein predicted by Glimmer/Critica	6.4991	0.20761	0.0140121	0.151065	0.906104	0.864208	0.899693	0.793439	0.688838	0.867537	0.80253	0.641331	0.753376	11.7103	0.00055832	0.00793002	0.572127	0.339973	0.496537	2.88753	7.1416	10.846	10.6438	GO:0000004	No GO term	GO:0000004	No GO term
Mtr.18384.1.S1_s_at		hypothetical protein predicted by Glimmer/Critica	7.0314	0.147154	0.00203599	0.0514159	0.249686	0.0167085	0.516573	0.528085	0.235106	0.779865	0.259059	0.00581418	0.133432	11.6878	0.000240345	0.00440168	4.40958	0.0114504	0.105567	3.08746	11.9197	13.4898	13.1803	GO:0000004	No GO term	GO:0000004	No GO term
Mtr.41301.1.S1_at		Meiotically up-regulated gene 70 protein	3.7244	0.405872	0.0302034	0.223057	0.556805	0.141308	0.743888	0.385692	0.0231239	0.548361	0.358615	0.00449151	0.118473	11.5994	9.22641e-06	0.000558318	0.989077	0.977165	0.701071	7.95303	8.99661	11.2401	11.2319	GO:0000004	No GO term	GO:0000004	No GO term
Mtr.11172.1.S1_at		hypothetical protein predicted by Glimmer/Critica	9.6442	0.211508	0.000616692	0.0253545	0.356844	0.0120717	0.476102	0.609377	0.191018	0.76264	0.361612	0.00354791	0.104785	11.5478	5.80921e-06	0.000422301	1.88283	0.100524	0.319097	3.01792	2.82782	10.775	10.2419	GO:0000004	No GO term	GO:0000004	No GO term
Mtr.27426.1.S1_s_at		hypothetical protein predicted by Glimmer/Critica	10.3739	0.242218	0.0132981	0.146815	0.327759	0.0434173	0.618194	0.646739	0.402943	0.821147	0.355514	0.0242383	0.262808	11.5053	0.000212263	0.00407379	1.69283	0.314932	0.485025	3.08746	3.36457	12.4801	12.1908	GO:0000004	No GO term	GO:0000004	No GO term
Mtr.38369.1.S1_at		hypothetical protein predicted by Glimmer/Critica	10.6699	0.320037	0.233762	0.495058	0.137375	0.0470348	0.632031	0.449437	0.397623	0.820769	0.156213	0.0255204	0.269228	11.5023	0.0176853	0.0787475	4.39986	0.127369	0.348778	3.44626	3.32193	13.4213	13.0937	GO:0000004	No GO term	GO:0000004	No GO term
Mtr.35698.1.S1_at		hypothetical protein predicted by Glimmer/Critica	7.3396	0.198332	0.000425898	0.0203311	0.581362	0.154008	0.751002	0.70884	0.356091	0.814101	0.553771	0.063389	0.388484	11.4843	5.88711e-06	0.000424062	1.06539	0.863254	0.675643	2.80735	2.7866	10.9745	10.4442	GO:0000004	No GO term	GO:0000004	No GO term
Mtr.21841.1.S1_at		hypothetical protein predicted by Glimmer/Critica	2.9663	0.346501	0.00737016	0.106803	0.437989	0.0292675	0.565127	1.03391	0.923876	0.892745	0.5897	0.0786935	0.419123	11.4062	3.29482e-06	0.000307394	0.558736	0.110232	0.330842	4.35755	3.89724	6.62498	5.74953	GO:0000004	No GO term	GO:0000004	No GO term
Mtr.47919.1.S1_at		hypothetical protein predicted by Glimmer/Critica	4.611	0.468534	0.234384	0.495801	0.451595	0.213479	0.776863	4.43114	0.0278002	0.568353	1.58797	0.369393	0.658535	11.4033	0.00117902	0.0131164	0.0935329	0.00146436	0.0272898	4.26303	11.3895	10.7896	11.8554	GO:0000004	No GO term	GO:0000004	No GO term
Mtr.39216.1.S1_at		hypothetical protein predicted by Glimmer/Critica	11.2111	0.552875	0.420242	0.591283	1.13762	0.859354	0.899385	2.30414	0.261218	0.790228	1.9011	0.288466	0.615378	11.3542	0.00389728	0.0295302	0.0607728	0.00133402	0.0257587	3.24793	11.6263	12.3202	13.2225	GO:0000004	No GO term	GO:0000004	No GO term
Mtr.50980.1.S1_s_at		hypothetical protein predicted by Glimmer/Critica	4.5313	0.415179	0.305764	0.538248	0.490397	0.40365	0.830385	0.320786	0.190296	0.762473	0.291412	0.0883262	0.437232	11.3427	0.0102299	0.0550639	1.34985	0.722583	0.63735	3.48543	3.37851	4.33628	4.08746	GO:0000004	No GO term	GO:0000004	No GO term
Mtr.10056.1.S1_at		hypothetical protein predicted by Glimmer/Critica	4.5377	0.355643	0.0121288	0.140188	0.475406	0.0583916	0.659134	0.441433	0.039605	0.603735	0.353145	0.00309592	0.0973091	11.3038	6.74631e-06	0.000457395	1.18531	0.646611	0.61375	3.1375	2.94486	5.22882	4.47249	GO:0000004	No GO term	GO:0000004	No GO term
Mtr.9000.1.S1_at		hypothetical protein predicted by Glimmer/Critica	8.7925	0.367022	0.1193	0.394377	0.255689	0.0399423	0.604856	0.236188	0.0309808	0.576122	0.153926	0.00178571	0.0714365	11.2873	0.0011417	0.0128661	3.99712	0.0372662	0.204937	2.94486	2.926	12.2584	11.7175	GO:0000004	No GO term	GO:0000004	No GO term
Mtr.9509.1.S1_at		hypothetical protein predicted by Glimmer/Critica	8.665	0.235219	0.00258942	0.0591979	0.333941	0.0155005	0.506595	0.494991	0.10086	0.701265	0.301193	0.00230716	0.0822984	11.2374	2.21078e-05	0.000906739	2.28873	0.0572843	0.251079	2.926	2.96347	12.0705	11.2537	GO:0000004	No GO term	GO:0000004	No GO term
Mtr.28116.1.S1_at		hypothetical protein predicted by Glimmer/Critica	10.0731	0.274801	0.0806387	0.341909	0.21911	0.0436756	0.618194	1.09861	0.893438	0.889617	0.386964	0.112465	0.468538	11.2035	0.00314547	0.0257567	1.34935	0.670401	0.621302	3.1375	7.61545	11.0703	11.3152	GO:0000004	No GO term	GO:0000004	No GO term
Mtr.28135.1.S1_at		hypothetical protein predicted by Glimmer/Critica	10.1342	0.196948	0.000252885	0.0149417	0.584764	0.138465	0.743888	0.567224	0.118933	0.712294	0.479171	0.0188878	0.234981	11.1428	3.68811e-06	0.000324433	1.37378	0.369238	0.50901	3.43296	3.37851	11.0432	10.5539	GO:0000004	No GO term	GO:0000004	No GO term
Mtr.1996.1.S1_at		Bowman-Birk type proteinase inhibitor AltName: Full=Trypsin/chymotrypsin inhibitor; AltName: Full=LCTI; Flags: Precursor;	5.8846	0.174644	0.00349276	0.0702538	0.629041	0.373809	0.82432	0.887949	0.817426	0.882982	0.678231	0.361926	0.654895	11.0966	0.000241731	0.00442219	0.923826	0.877618	0.67911	5.25927	4.01792	10.8179	9.37916	GO:0000004	No GO term	GO:0000004	No GO term
Mtr.42978.1.S1_at		hypothetical protein predicted by Glimmer/Critica	9.6412	0.314447	0.14492	0.42389	0.163094	0.0290891	0.564571	0.323118	0.153956	0.737602	0.140561	0.0059539	0.135329	11.0132	0.00601932	0.0391717	5.47947	0.0389206	0.20967	3.24793	3.57289	12.5024	12.3448	GO:0000004	No GO term	GO:0000004	No GO term
Mtr.50067.1.S1_at		hypothetical protein predicted by Glimmer/Critica	3.4272	0.347699	0.0551709	0.293015	0.509451	0.204562	0.774634	0.416492	0.105396	0.705777	0.355745	0.0248662	0.266214	10.9328	0.000270621	0.00476949	1.23981	0.67863	0.623339	3.63227	3.54844	5.36107	5.1375	GO:0000004	No GO term	GO:0000004	No GO term
Mtr.35612.1.S1_at		hypothetical protein predicted by Glimmer/Critica	7.444	0.270804	0.00788438	0.111049	0.545041	0.175953	0.76423	0.563091	0.198915	0.765207	0.454993	0.0391886	0.323459	10.9109	4.81824e-05	0.0015417	1.10275	0.82215	0.665635	2.94486	2.88753	8.67136	8.61655	GO:0000004	No GO term	GO:0000004	No GO term
Mtr.7666.1.S1_at		hypothetical protein predicted by Glimmer/Critica	3.6682	0.270752	0.00146823	0.0421627	0.713728	0.333628	0.8145	1.01391	0.967918	0.897166	0.806034	0.44627	0.691943	10.7713	3.60879e-06	0.000320163	0.473838	0.0426542	0.219403	3.30743	3.18587	3.36457	3.57289	GO:0000004	No GO term	GO:0000004	No GO term
Mtr.50789.1.S1_s_at		hypothetical protein predicted by Glimmer/Critica	10.2009	0.243464	0.0061912	0.0965159	0.396446	0.0550243	0.650696	0.621742	0.302552	0.804449	0.393124	0.0212089	0.248292	10.7549	7.82521e-05	0.00212045	1.5494	0.340879	0.496813	3.18587	3.76553	12.3847	12.4143	GO:0000004	No GO term	GO:0000004	No GO term
Mtr.352.1.S1_x_at		hypothetical protein predicted by Glimmer/Critica	8.4353	0.795412	0.742991	0.695531	0.268721	0.074122	0.674337	0.345329	0.141338	0.730131	0.20497	0.0124411	0.192908	10.7496	0.00338176	0.0268969	1.26032	0.740327	0.642628	7.30834	7.1639	7.3672	7.49265	GO:0000004	No GO term	GO:0000004	No GO term
Mtr.8644.1.S1_x_at		hypothetical protein predicted by Glimmer/Critica	9.8965	0.0710955	0.00019515	0.0133037	1.05044	0.929028	0.906683	1.4652	0.49272	0.837698	1.33305	0.526726	0.721512	10.626	0.000549057	0.00783531	0.860042	0.78518	0.655031	3	8.34074	11.3633	11.5031	GO:0000004	No GO term	GO:0000004	No GO term
Mtr.30018.1.S1_at		hypothetical protein predicted by Glimmer/Critica	5.5328	0.217531	0.0360082	0.241905	1.47049	0.569657	0.865342	1.56407	0.510347	0.841744	1.74239	0.321396	0.634545	10.5752	0.00280788	0.0238702	0.189005	0.0237429	0.162559	3.1375	3.10434	3.98185	3.56071	GO:0000004	No GO term	GO:0000004	No GO term
Mtr.49713.1.S1_at		hypothetical protein predicted by Glimmer/Critica	6.9426	0.208626	0.0423094	0.260485	0.749536	0.689277	0.881291	0.190722	0.0330901	0.579653	0.273398	0.0399506	0.326238	10.5101	0.00451142	0.0324409	3.19028	0.121439	0.342442	2.98185	3	9.2884	9.32328	GO:0000004	No GO term	GO:0000004	No GO term
Mtr.43624.1.S1_at		hypothetical protein predicted by Glimmer/Critica	10.4718	0.213852	0.000597587	0.0247419	0.496658	0.0692367	0.666736	0.641804	0.23432	0.779865	0.466631	0.0196087	0.239259	10.5027	8.11515e-06	0.000509638	1.39677	0.365323	0.507648	3.15381	4.17792	11.9118	11.6578	GO:0000004	No GO term	GO:0000004	No GO term
Mtr.21842.1.S1_at		hypothetical protein predicted by Glimmer/Critica	8.4866	0.216913	0.0050445	0.0862846	0.72563	0.502706	0.851835	0.533201	0.197917	0.764525	0.530971	0.117376	0.47505	10.5	0.000140054	0.00312479	1.1348	0.790267	0.656568	3.16993	2.98185	11.7879	11.3962	GO:0000004	No GO term	GO:0000004	No GO term
Mtr.27419.1.S1_at		hypothetical protein predicted by Glimmer/Critica	2.7171	0.515732	0.0863338	0.350348	0.652421	0.255178	0.796979	0.49872	0.072914	0.668091	0.473067	0.0224925	0.254518	10.4974	8.97581e-06	0.000546138	0.567686	0.13749	0.358486	3.39232	3.45943	3.8679	4.34341	GO:0000004	No GO term	GO:0000004	No GO term
Mtr.27037.1.S1_at		hypothetical protein predicted by Glimmer/Critica	2.3136	0.401737	0.0410276	0.256732	0.632448	0.279598	0.80087	0.58921	0.214789	0.772693	0.517841	0.066972	0.396165	10.4553	3.60201e-05	0.00126096	0.638891	0.289969	0.47156	2.96347	2.88753	7.60511	6.26491	GO:0000004	No GO term	GO:0000004	No GO term
Mtr.30137.1.S1_at		hypothetical protein predicted by Glimmer/Critica	9.5518	0.235079	0.00226036	0.0544937	0.593121	0.206218	0.774937	0.553729	0.155575	0.74002	0.476022	0.0360922	0.312042	10.4415	2.55288e-05	0.00100013	1.24045	0.593913	0.596371	3.03562	3.58496	11.9076	11.4552	GO:0000004	No GO term	GO:0000004	No GO term
Mtr.26227.1.S1_at		hypothetical protein predicted by Glimmer/Critica	8.2215	0.120826	0.00106124	0.0349923	1.26956	0.655769	0.877102	0.496597	0.201948	0.766148	0.735257	0.483915	0.706287	10.3942	0.000438253	0.00665729	1.26295	0.662781	0.618582	3.36457	3.27798	11.9159	11.2362	GO:0000004	No GO term	GO:0000004	No GO term
Mtr.30287.1.S1_at		hypothetical protein predicted by Glimmer/Critica	2.9963	0.745866	0.682326	0.679945	0.578873	0.44852	0.839627	0.461698	0.288481	0.799698	0.414917	0.145695	0.507595	10.3836	0.00446642	0.0322536	0.483113	0.316683	0.486055	2.98185	2.926	5.44956	4.77083	GO:0000004	No GO term	GO:0000004	No GO term
Mtr.41548.1.S1_at		hypothetical protein predicted by Glimmer/Critica	2.0244	0.553105	0.148052	0.426653	0.447398	0.0558734	0.653659	0.581316	0.182802	0.760186	0.407447	0.0125112	0.19333	10.3585	2.1812e-05	0.000903409	0.671103	0.320849	0.487925	3.49825	3.39232	8.38457	7.88203	GO:0000004	No GO term	GO:0000004	No GO term
Mtr.13340.1.S1_at		hypothetical protein predicted by Glimmer/Critica	2.7806	0.375497	0.0861476	0.350254	0.449663	0.154824	0.751002	0.375913	0.0864703	0.688242	0.305715	0.0156642	0.214555	10.3545	0.00051793	0.00753212	1.52156	0.44388	0.539679	2.98185	2.96347	8.95187	8.93074	GO:0000004	No GO term	GO:0000004	No GO term
Mtr.11383.1.S1_at		hypothetical protein predicted by Glimmer/Critica	2.9498	0.302746	0.00851746	0.115299	0.607862	0.227647	0.785356	0.67818	0.34209	0.813384	0.553902	0.0873008	0.435189	10.3467	2.69063e-05	0.00102626	0.774408	0.528173	0.572067	8.79961	5.59096	5.848	6.63517	GO:0000004	No GO term	GO:0000004	No GO term
Mtr.28706.1.S1_at		hypothetical protein predicted by Glimmer/Critica	7.4331	0.087704	0.00949366	0.121822	1.41394	0.679015	0.880364	0.64731	0.603945	0.856473	0.942677	0.930982	0.812031	10.2672	0.0123221	0.0622694	1.21335	0.816938	0.664359	3.37851	3.44626	8.18339	8.02901	GO:0000004	No GO term	GO:0000004	No GO term
Mtr.9602.1.S1_at		Probable serine incorporator	10.3687	0.259675	0.00224788	0.0543294	0.657949	0.273093	0.800176	0.390178	0.0216931	0.541706	0.403927	0.00854808	0.16146	10.2125	1.27615e-05	0.000665554	1.46887	0.312636	0.483931	8.34696	8.09803	11.8199	11.76	GO:0000004	No GO term	GO:0000004	No GO term	KOG: Tumor differentially expressed (TDE) protein
Mtr.22657.1.S1_at		hypothetical protein predicted by Glimmer/Critica	4.1095	0.383643	0.1551	0.433344	0.384895	0.156418	0.752262	0.911211	0.886486	0.889617	0.497325	0.20124	0.55748	10.1795	0.00243815	0.021739	0.730105	0.630348	0.608657	3.05311	3.57289	5.60585	4.80219	GO:0000004	No GO term	GO:0000004	No GO term
Mtr.24117.1.S1_at		hypothetical protein predicted by Glimmer/Critica	4.7559	0.371119	0.121873	0.397204	0.974321	0.966272	0.910137	0.203013	0.0185339	0.530273	0.339483	0.0447404	0.339803	10.1743	0.00157761	0.0160667	1.33892	0.636469	0.610632	3.27798	3.32193	3.76553	3.93546	GO:0000004	No GO term	GO:0000004	No GO term
Mtr.44553.1.S1_at		hypothetical protein predicted by Glimmer/Critica	6.596	0.344693	0.028892	0.219149	0.510085	0.147909	0.747944	0.517433	0.156128	0.741192	0.411463	0.0261276	0.272141	10.1597	9.20297e-05	0.00237877	1.08191	0.860883	0.675178	3.05311	5.38888	12.1083	11.7336	GO:0000004	No GO term	GO:0000004	No GO term
Mtr.39042.1.S1_at		hypothetical protein predicted by Glimmer/Critica	9.7539	0.250468	0.00300911	0.0642731	0.791115	0.559976	0.864462	0.408301	0.037487	0.598869	0.470775	0.0328081	0.300851	10.1469	2.72563e-05	0.0010351	1.21813	0.622957	0.605897	3.27798	3.1375	11.1208	10.5137	GO:0000004	No GO term	GO:0000004	No GO term
Mtr.33999.1.S1_at		hypothetical protein predicted by Glimmer/Critica	7.2652	0.0749335	0.000851626	0.0305885	0.952632	0.939308	0.907952	1.70005	0.410377	0.822734	1.37908	0.539341	0.725121	10.1403	0.00209848	0.0196491	0.812616	0.745167	0.644166	4.51728	4.20945	8.84015	8.30561	GO:0000004	No GO term	GO:0000004	No GO term
Mtr.50054.1.S1_x_at		hypothetical protein predicted by Glimmer/Critica	3.6794	0.431169	0.140626	0.419685	0.887189	0.827932	0.897818	0.738206	0.583126	0.854847	0.754158	0.532693	0.723407	10.1292	0.000634431	0.00867828	0.349609	0.0708682	0.275337	5.67243	5.2817	5.99548	5.926	GO:0000004	No GO term	GO:0000004	No GO term
Mtr.45.1.S1_at		hypothetical protein predicted by Glimmer/Critica	4.4745	0.221605	0.0531625	0.288928	0.701927	0.629588	0.874152	0.407724	0.230939	0.778893	0.434283	0.175518	0.537892	10.0635	0.00571298	0.0378895	1.5668	0.54155	0.577196	2.90689	3.29278	9.54226	8.66107	GO:0000004	No GO term	GO:0000004	No GO term
Mtr.10785.1.S1_at		hypothetical protein predicted by Glimmer/Critica	11.1618	0.171535	0.0103979	0.128279	0.695354	0.556199	0.863398	0.966929	0.956309	0.896314	0.76748	0.599166	0.743096	10.0448	0.00161879	0.0163678	0.863189	0.810752	0.662639	3.49825	3.33628	12.303	12.025	GO:0000004	No GO term	GO:0000004	No GO term
Mtr.32204.1.S1_at		hypothetical protein predicted by Glimmer/Critica	3.1988	0.21881	0.0332705	0.233445	2.13989	0.259456	0.798508	0.457758	0.247279	0.78463	0.98632	0.979617	0.81963	10.0075	0.00285603	0.0241307	0.466211	0.258039	0.45164	2.848	2.72247	3.05311	3.23266	GO:0000004	No GO term	GO:0000004	No GO term
Mtr.4313.1.S1_x_at		hypothetical protein predicted by Glimmer/Critica	4.2882	0.844579	0.732816	0.693235	0.3802	0.0647101	0.663539	0.40771	0.0842229	0.684086	0.288564	0.00670614	0.143441	9.97754	0.000252298	0.00454543	0.765548	0.590325	0.595233	2.88753	2.67807	5.4363	6.23266	GO:0000004	No GO term	GO:0000004	No GO term
Mtr.2006.1.S1_at		hypothetical protein predicted by Glimmer/Critica	9.6532	0.277179	0.0823436	0.344683	0.179011	0.0245986	0.548919	0.466869	0.286783	0.798709	0.191154	0.0100432	0.17372	9.94769	0.00447639	0.0322796	4.33953	0.0501004	0.235631	3.23266	3.29278	12.3566	12.1814	GO:0000004	No GO term	GO:0000004	No GO term
Mtr.28123.1.S1_at		hypothetical protein predicted by Glimmer/Critica	9.2393	0.285255	0.0456486	0.270056	0.327123	0.0712934	0.67027	0.238538	0.0249357	0.553959	0.182605	0.00249025	0.0861889	9.92298	0.00116475	0.0130265	4.52748	0.0191077	0.143889	3.48543	3.72247	12.3966	12.1757	GO:0000004	No GO term	GO:0000004	No GO term
Mtr.41092.1.S1_at		Auxin-induced protein 5NG4	8.4659	0.0318048	6.41238e-07	0.000455762	1.64938	0.257603	0.798041	2.8445	0.0264209	0.562187	2.80254	0.00945436	0.168838	9.89391	7.06892e-05	0.00200155	0.677349	0.374151	0.510812	2.90689	9.22665	11.0061	10.4827	GO:0000004	No GO term	GO:0000004	No GO term
Mtr.46012.1.S1_x_at		hypothetical protein predicted by Glimmer/Critica	7.5114	0.496007	0.279012	0.523496	0.294135	0.0686179	0.666058	2.33101	0.195183	0.764194	0.777548	0.628823	0.750236	9.81186	0.00227688	0.0207522	0.299688	0.0725079	0.277984	5.64674	6.1375	8.38543	8.25503	GO:0000004	No GO term	GO:0000004	No GO term
Mtr.124.1.S1_s_at	DMI1	Putative ion channel DMI-1 AltName: Full=Does not make infections protein 1;	2.3641	0.414637	0.164384	0.442538	0.542429	0.325981	0.813151	0.423634	0.17427	0.754032	0.375165	0.06453	0.391571	9.76653	0.00175701	0.0173259	1.07463	0.906509	0.686043	6.35931	6.74012	8.63771	8.5157	GO:0000004	No GO term	GO:0000004	No GO term
Mtr.47273.1.S1_at		hypothetical protein predicted by Glimmer/Critica	2.4355	0.61557	0.249125	0.505875	0.562662	0.175674	0.76423	0.384658	0.0320101	0.576899	0.36048	0.00739534	0.149859	9.73142	4.54719e-05	0.00149569	0.771301	0.530891	0.573202	3.18587	3.15381	3.30743	3.21723	GO:0000004	No GO term	GO:0000004	No GO term
Mtr.1412.1.S1_at		hypothetical protein predicted by Glimmer/Critica	6.8236	0.123723	0.0158347	0.161035	1.38472	0.678526	0.880364	0.395398	0.246726	0.78442	0.669263	0.532636	0.723367	9.6983	0.00978524	0.0534674	1.52215	0.593373	0.596149	9.45162	7.66888	8.38931	8.32012	GO:0000004	No GO term	GO:0000004	No GO term
Mtr.49591.1.S1_at		hypothetical protein predicted by Glimmer/Critica	5.3909	0.147913	0.0249227	0.203003	0.499026	0.3799	0.824456	3.33587	0.137521	0.727839	1.40461	0.596093	0.742511	9.60702	0.00990586	0.0538343	0.422738	0.279975	0.465034	3.52356	4.23266	6.25172	5.86295	GO:0000004	No GO term	GO:0000004	No GO term
Mtr.48603.1.S1_at		hypothetical protein predicted by Glimmer/Critica	4.7901	0.279111	0.00202968	0.0513855	0.649145	0.227774	0.785356	0.415174	0.0216757	0.541565	0.417236	0.00698743	0.146244	9.52601	8.2746e-06	0.000515702	1.39553	0.347544	0.499616	3.49825	3.59694	3.8679	3.74416	GO:0000004	No GO term	GO:0000004	No GO term
Mtr.24865.1.S1_at		hypothetical protein predicted by Glimmer/Critica	6.0188	1.04289	0.955287	0.744714	0.378032	0.206154	0.774937	0.282652	0.10654	0.706827	0.225175	0.0253145	0.268204	9.49946	0.00786801	0.0463866	0.944677	0.939432	0.693045	4.64386	3.82782	4	3.98185	GO:0000004	No GO term	GO:0000004	No GO term
Mtr.36122.1.S1_x_at		hypothetical protein predicted by Glimmer/Critica	3.3797	0.342463	0.00864274	0.116187	0.613238	0.189411	0.76968	0.499743	0.0699708	0.66532	0.454552	0.015849	0.215466	9.46227	1.27217e-05	0.000664843	1.00697	0.984693	0.702896	4.82782	4.55459	6.24793	6.65821	GO:0000004	No GO term	GO:0000004	No GO term
Mtr.1372.1.S1_at		hypothetical protein predicted by Glimmer/Critica	10.6467	0.19354	0.00175488	0.0469035	0.873869	0.760418	0.889722	1.08734	0.849649	0.885909	0.966514	0.92473	0.810729	9.45942	0.000106388	0.00261418	0.574846	0.221401	0.427392	3.24793	7.70805	12.4666	12.5927	GO:0000004	No GO term	GO:0000004	No GO term
Mtr.36827.1.S1_at		hypothetical protein predicted by Glimmer/Critica	2.9958	0.219647	0.114696	0.389265	0.956933	0.961881	0.909898	1.14872	0.880386	0.889617	1.06512	0.933153	0.812217	9.45593	0.0252566	0.0981473	0.437998	0.376396	0.511819	3.08746	4	5.42291	5.36807	GO:0000004	No GO term	GO:0000004	No GO term
Mtr.35908.1.S1_at		hypothetical protein predicted by Glimmer/Critica	4.558	0.231466	0.0289807	0.219517	0.588145	0.395597	0.828666	0.820502	0.748997	0.875307	0.615237	0.342485	0.645622	9.42346	0.0021022	0.0196673	0.950033	0.933826	0.691981	2.90689	2.82782	6.44294	5.93074	GO:0000004	No GO term	GO:0000004	No GO term
Mtr.47921.1.S1_at		hypothetical protein predicted by Glimmer/Critica	8.1174	0.395516	0.190053	0.462987	0.275346	0.0755105	0.676137	0.487757	0.304972	0.805366	0.262253	0.0282055	0.28158	9.38372	0.00465254	0.0331261	2.00622	0.319314	0.487198	3.48543	3.41954	11.3218	10.8215	GO:0000004	No GO term	GO:0000004	No GO term
Mtr.10384.1.S1_at		hypothetical protein predicted by Glimmer/Critica	10.4137	0.326113	0.0955878	0.365044	0.442215	0.215052	0.777114	0.401267	0.167949	0.748437	0.315775	0.0405023	0.32783	9.37831	0.00284229	0.0240575	1.84264	0.347687	0.499626	3.44626	4.05311	12.4305	12.3496	GO:0000004	No GO term	GO:0000004	No GO term
Mtr.20555.1.S1_at		hypothetical protein	2.7674	0.472494	0.185256	0.459509	0.399146	0.10949	0.71864	0.336187	0.0615998	0.652797	0.262105	0.00821634	0.15809	9.29161	0.000866409	0.0106606	1.69746	0.342787	0.497738	2.88753	2.8679	3.848	4.70598	GO:0000004	No GO term	GO:0000004	No GO term
Mtr.11310.1.S1_at		hypothetical protein predicted by Glimmer/Critica	10.3862	0.251851	0.000450003	0.020935	0.620029	0.143666	0.745468	0.65489	0.192013	0.763614	0.548345	0.0311515	0.294047	9.2693	2.8336e-06	0.000284413	1.05494	0.865327	0.676294	4.34341	4.8679	9.66178	9.3921	GO:0000004	No GO term	GO:0000004	No GO term
Mtr.50812.1.S1_at		hypothetical protein predicted by Glimmer/Critica	3.8958	0.538928	0.271558	0.519232	0.492632	0.210721	0.776334	0.781754	0.655982	0.864406	0.529332	0.170685	0.533381	9.26906	0.000894932	0.0108713	0.519806	0.245648	0.443158	3.70044	3.58496	3.87774	3.57289	GO:0000004	No GO term	GO:0000004	No GO term
Mtr.38493.1.S1_at		hypothetical protein predicted by Glimmer/Critica	10.5116	0.159518	0.000831439	0.0302189	0.486569	0.124251	0.731977	0.65399	0.352544	0.814101	0.466098	0.0516238	0.359781	9.23515	0.000143779	0.00315641	2.13319	0.107344	0.328145	7.55152	7.32823	13.5898	13.4574	GO:0000004	No GO term	GO:0000004	No GO term
Mtr.42591.1.S1_at		TMS membrane family protein / tumour differentially expressed (TDE) family protein	4.2908	0.541639	0.212541	0.479904	0.504593	0.166912	0.759756	0.33604	0.0349704	0.59037	0.306353	0.00757212	0.15178	9.19052	0.000267081	0.00473472	1.18472	0.724029	0.637967	4.7866	4.96809	8.91289	8.68335	GO:0009793	embryonic development (sensu Magnoliophyta)	GO:0000004	No GO term
Mtr.20094.1.S1_s_at		hypothetical protein predicted by Glimmer/Critica	3.1795	0.317632	0.12971	0.407593	1.50727	0.575002	0.866491	0.456349	0.290252	0.800031	0.77922	0.675583	0.763161	9.15509	0.00729658	0.0443756	0.499946	0.348066	0.499875	3.72247	3.81762	6.22689	5.92125	GO:0000004	No GO term	GO:0000004	No GO term
Mtr.22820.1.S1_at		hypothetical protein predicted by Glimmer/Critica	3.8603	0.450672	0.071286	0.32563	0.318518	0.0137559	0.489485	1.04301	0.919766	0.892239	0.479677	0.0445836	0.33957	9.06395	7.42433e-05	0.00205199	0.736884	0.469051	0.55084	3.82782	4.04439	4.99095	4.87283	GO:0000004	No GO term	GO:0000004	No GO term
Mtr.27780.1.S1_at		hypothetical protein predicted by Glimmer/Critica	5.3023	0.532921	0.479455	0.614537	0.155153	0.0482895	0.634594	0.37735	0.278962	0.797583	0.150777	0.0172962	0.225558	9.03932	0.0225822	0.0919949	3.54566	0.165112	0.384051	3.59694	3.54844	6.98071	5.78921	GO:0000004	No GO term	GO:0000004	No GO term
Mtr.44665.1.S1_at		hypothetical protein predicted by Glimmer/Critica	10.6104	0.243426	0.0571907	0.297468	0.433737	0.242463	0.791767	1.63372	0.485685	0.836935	0.794823	0.687938	0.766226	9.03251	0.00579953	0.0382966	0.641828	0.528194	0.572067	3.24793	9.60844	12.4149	12.2907	GO:0000004	No GO term	GO:0000004	No GO term
Mtr.28435.1.S1_at		hypothetical protein predicted by Glimmer/Critica	7.2505	0.280427	0.104018	0.375884	2.90548	0.167239	0.760262	0.414211	0.24906	0.78463	1.13143	0.839817	0.795505	9.01654	0.00900671	0.0505521	0.328625	0.150687	0.371237	8.04275	7.12619	10.4994	9.83052	GO:0000004	No GO term	GO:0000004	No GO term
Mtr.28119.1.S1_at		hypothetical protein predicted by Glimmer/Critica	3.0889	0.504814	0.141001	0.419966	0.49628	0.132026	0.73799	0.468551	0.105272	0.705697	0.378143	0.0160814	0.217567	8.96904	0.000154653	0.00330832	0.949814	0.908434	0.68659	3.37851	3.24793	9.07868	7.79636	GO:0000004	No GO term	GO:0000004	No GO term
Mtr.45207.1.S1_at		hypothetical protein predicted by Glimmer/Critica	10.0592	0.319639	0.07824	0.337961	0.253183	0.0378497	0.599756	0.401869	0.151802	0.737082	0.217945	0.00736505	0.149633	8.92343	0.00244162	0.0217538	3.44579	0.058221	0.252952	3.1375	3.97269	12.4315	12.3651	GO:0000004	No GO term	GO:0000004	No GO term
Mtr.26228.1.S1_s_at		hypothetical protein predicted by Glimmer/Critica	10.6291	0.161779	0.000536091	0.0234558	0.74042	0.482759	0.846774	0.847635	0.697808	0.868787	0.733035	0.376717	0.661704	8.86249	9.68202e-05	0.00245724	1.11131	0.803931	0.660615	3.53605	4.54226	11.6349	11.4357	GO:0000004	No GO term	GO:0000004	No GO term
Mtr.32238.1.S1_at		hypothetical protein predicted by Glimmer/Critica	5.4452	0.968513	0.961073	0.746055	1.13169	0.850382	0.898621	0.825842	0.770656	0.878521	0.95591	0.932863	0.812217	8.86008	0.00400113	0.0300054	0.12469	0.00550712	0.0666212	3.53605	3.26303	4.04439	3.85798	GO:0000004	No GO term	GO:0000004	No GO term
Mtr.13135.1.S1_at		hypothetical protein predicted by Glimmer/Critica	10.7644	0.215424	0.00434768	0.0791412	0.491307	0.142158	0.74444	0.801659	0.637044	0.863111	0.537314	0.11795	0.475648	8.82397	0.000248891	0.00449624	1.33567	0.537824	0.575686	3.48543	6.03342	12.5597	12.5593	GO:0000004	No GO term	GO:0000004	No GO term
Mtr.29596.1.S1_at		hypothetical protein predicted by Glimmer/Critica	9.9026	0.269991	0.0205498	0.184538	0.383952	0.0780957	0.679023	0.411547	0.0998938	0.701131	0.292279	0.00934133	0.167749	8.75854	0.000629761	0.00862442	2.67622	0.0707925	0.275206	3.05311	2.926	13.0659	12.7478	GO:0000004	No GO term	GO:0000004	No GO term
Mtr.6041.1.S1_at		hypothetical protein predicted by Glimmer/Critica	4.646	0.63656	0.324747	0.548013	0.364648	0.0378813	0.599896	1.12203	0.798811	0.880554	0.551126	0.120614	0.479278	8.73124	0.00018865	0.00376864	0.439752	0.0836217	0.296717	7.46679	6.65535	6.10224	6.46761	GO:0000004	No GO term	GO:0000004	No GO term
Mtr.51054.1.S1_at		hypothetical protein predicted by Glimmer/Critica	9.5322	0.365091	0.054136	0.291279	0.488683	0.158576	0.753313	0.627941	0.350416	0.814101	0.45495	0.063966	0.390289	8.71494	0.000419024	0.00643879	1.02421	0.961148	0.697567	7.85798	7.71631	8.58158	9.13648	GO:0000004	No GO term	GO:0000004	No GO term
Mtr.3713.1.S1_at		hypothetical protein predicted by Glimmer/Critica	9.0972	0.133439	0.000111826	0.010061	0.465885	0.069445	0.667287	1.21342	0.628018	0.860781	0.683691	0.252045	0.593253	8.67668	5.44757e-05	0.00167416	1.52783	0.295424	0.474628	4.00899	5.0045	6.2211	6.35579	GO:0000004	No GO term	GO:0000004	No GO term
Mtr.39979.1.S1_at		hypothetical protein predicted by Glimmer/Critica	8.4177	0.147139	0.000844003	0.0304735	0.628527	0.331675	0.8145	0.635475	0.3429	0.813385	0.542353	0.12614	0.486611	8.62631	0.000297615	0.0051097	1.97253	0.162741	0.382052	7.53528	6.31288	9.44128	9.21359	GO:0000004	No GO term	GO:0000004	No GO term
Mtr.19498.1.S1_x_at		hypothetical protein predicted by Glimmer/Critica	3.7617	0.35897	0.158151	0.436215	1.20185	0.793561	0.893555	0.265434	0.0735526	0.669336	0.46688	0.196297	0.554072	8.61749	0.00689649	0.0427769	1.01333	0.984942	0.702941	3.03562	3.07039	6.41109	5.55152	GO:0000004	No GO term	GO:0000004	No GO term
Mtr.29661.1.S1_at		hypothetical protein predicted by Glimmer/Critica	4.718	0.586956	0.421201	0.591623	0.372901	0.146362	0.747027	0.666259	0.538024	0.846196	0.395207	0.0977176	0.451886	8.58201	0.0044213	0.0320635	0.79904	0.732564	0.64034	5.77873	5.08321	5.9331	6	GO:0000004	No GO term	GO:0000004	No GO term
Mtr.29825.1.S1_at		hypothetical protein predicted by Glimmer/Critica	5.3105	0.572046	0.406964	0.58616	0.444794	0.23479	0.78779	0.325389	0.106693	0.706827	0.275661	0.0289967	0.28583	8.5592	0.00497351	0.0346708	1.41115	0.606558	0.600643	3.39232	3.32193	6.59842	6.41447	GO:0000004	No GO term	GO:0000004	No GO term
Mtr.23804.1.S1_x_at		hypothetical protein predicted by Glimmer/Critica	11.3158	0.243232	0.00608117	0.0954207	0.549561	0.197671	0.773496	0.596856	0.263425	0.792663	0.475616	0.0581698	0.376772	8.53278	0.000211652	0.00406911	1.46894	0.400344	0.52208	3.12102	3.27798	13.7029	13.5413	GO:0000004	No GO term	GO:0000004	No GO term
Mtr.36724.1.S1_at		hypothetical protein predicted by Glimmer/Critica	3.5545	0.373237	0.0304576	0.223728	0.444132	0.0680069	0.665756	0.660412	0.331092	0.810713	0.441453	0.0282372	0.281655	8.5322	0.00010373	0.0025686	1.0706	0.871066	0.677513	3.48543	3.16993	3.3505	3.57289	GO:0000004	No GO term	GO:0000004	No GO term
Mtr.39979.1.S1_x_at		hypothetical protein predicted by Glimmer/Critica	8.418	0.161339	0.000949667	0.0327777	0.568801	0.225915	0.785252	0.63648	0.328019	0.810141	0.507961	0.0829309	0.426754	8.52005	0.000225502	0.00423491	2.00943	0.13905	0.360144	8.55612	6.72383	10.3412	9.93575	GO:0000004	No GO term	GO:0000004	No GO term
Mtr.47112.1.S1_at		hypothetical protein predicted by Glimmer/Critica	2.9274	0.49157	0.0292955	0.220435	0.502098	0.0337156	0.582907	0.731095	0.305424	0.805371	0.512675	0.0140898	0.204556	8.50675	2.53138e-06	0.000268403	0.651461	0.167024	0.385698	4.56682	4.91169	4.76022	4.71699	GO:0000004	No GO term	GO:0000004	No GO term
Mtr.47538.1.S1_at		hypothetical protein predicted by Glimmer/Critica	4.4615	0.575884	0.105808	0.377692	0.645062	0.191838	0.771341	0.521518	0.0603791	0.651113	0.483705	0.0140825	0.20452	8.4903	6.8575e-06	0.000461169	0.607954	0.141569	0.362698	3.7866	3.62059	4.04439	4.06178	GO:0000004	No GO term	GO:0000004	No GO term
Mtr.1382.1.S1_at		hypothetical protein predicted by Glimmer/Critica	6.7835	0.0770355	0.000418418	0.0201243	1.98353	0.249309	0.794797	2.42073	0.142567	0.730763	2.84614	0.0403393	0.327606	8.45861	0.00193704	0.0184919	0.319613	0.0642284	0.264029	2.90689	7.73742	9.53702	8.59694	GO:0000004	No GO term	GO:0000004	No GO term
Mtr.37134.1.S1_at		hypothetical protein predicted by Glimmer/Critica	2.1489	0.515068	0.212124	0.47953	0.648877	0.40903	0.831787	0.715167	0.520335	0.843286	0.599396	0.23715	0.583672	8.3867	0.000783008	0.00997806	0.498855	0.19201	0.406122	3	2.90689	3.52356	3.24793	GO:0000004	No GO term	GO:0000004	No GO term
Mtr.26787.1.S1_at		hypothetical protein predicted by Glimmer/Critica	3.956	0.666732	0.207673	0.47643	0.608059	0.126829	0.733911	0.93175	0.821576	0.883878	0.684694	0.152525	0.515591	8.33974	4.67653e-06	0.000372571	0.317433	0.00197487	0.0332678	3.43296	3.76553	4.32193	5.80735	GO:0000004	No GO term	GO:0000004	No GO term
Mtr.1978.1.S1_s_at		hypothetical protein predicted by Glimmer/Critica	9.0368	0.302308	0.0573612	0.297825	0.339477	0.0828385	0.685636	0.292307	0.0514388	0.63261	0.214338	0.00537333	0.12903	8.27863	0.00239497	0.0214877	4.02664	0.0299592	0.184058	3.12102	2.98185	11.7193	11.144	GO:0000004	No GO term	GO:0000004	No GO term
Mtr.51050.1.S1_at		hypothetical protein predicted by Glimmer/Critica	2.8294	0.380013	0.202381	0.472361	1.54836	0.556085	0.863398	0.481328	0.329787	0.810353	0.822008	0.745531	0.777382	8.22411	0.0108059	0.0571547	0.429337	0.262276	0.454195	3.44626	3.23266	3.26303	3.6893	GO:0000004	No GO term	GO:0000004	No GO term
Mtr.2232.1.S1_s_at		hypothetical protein predicted by Glimmer/Critica	8.8583	0.27387	0.000924764	0.0320913	0.591868	0.117801	0.727683	0.614789	0.144639	0.7318	0.509684	0.0195266	0.239083	8.09104	7.54867e-06	0.000486007	1.24022	0.506454	0.564571	2.848	3.03562	12.706	12.5314	GO:0000004	No GO term	GO:0000004	No GO term
Mtr.1162.1.S1_at		hypothetical protein predicted by Glimmer/Critica	2.6905	0.630158	0.365682	0.568889	0.921746	0.871488	0.900846	0.390288	0.0765254	0.673111	0.505822	0.112231	0.468372	8.08404	0.000714053	0.00935043	0.545665	0.239872	0.439645	3.43296	3.40599	3.59694	3.7866	GO:0000004	No GO term	GO:0000004	No GO term
Mtr.45233.1.S1_at		hypothetical protein predicted by Glimmer/Critica	9.281	0.241223	0.00733567	0.106606	0.48219	0.133478	0.738836	0.337793	0.0320791	0.576899	0.298249	0.0056146	0.131394	8.06627	0.000375884	0.00596631	3.15529	0.0244142	0.164832	2.926	2.82782	7.91229	8.47086	GO:0000004	No GO term	GO:0000004	No GO term
Mtr.27917.1.S1_at		hypothetical protein predicted by Glimmer/Critica	6.7469	0.976224	0.974905	0.748514	0.418111	0.264322	0.799678	0.224882	0.0656327	0.65969	0.206775	0.0212951	0.248689	8.01353	0.014227	0.0688484	1.35951	0.688845	0.626389	7.00338	6.51885	7.85549	7.59991	GO:0000004	No GO term	GO:0000004	No GO term
Mtr.27143.1.S1_at		hypothetical protein predicted by Glimmer/Critica	2.7304	0.750407	0.526219	0.631779	0.585559	0.24506	0.792949	0.395707	0.0532972	0.634422	0.37725	0.0163453	0.219298	8.01303	0.000270034	0.00476818	0.717733	0.465132	0.549156	2.88753	2.88753	3.33628	3.15381	GO:0000004	No GO term	GO:0000004	No GO term
Mtr.48967.1.S1_at		hypothetical protein predicted by Glimmer/Critica	2.4517	0.344674	0.0218451	0.190552	0.531389	0.150148	0.750011	0.63323	0.290505	0.800035	0.483782	0.0496997	0.35472	7.97152	0.000157086	0.0033261	1.08162	0.853334	0.673153	2.94486	2.90689	2.96347	3.08746	GO:0000004	No GO term	GO:0000004	No GO term
Mtr.36834.1.S1_at		hypothetical protein predicted by Glimmer/Critica	3.4015	0.448543	0.212918	0.480136	0.491239	0.266855	0.799678	0.48029	0.252598	0.785797	0.381825	0.0748352	0.412655	7.89059	0.00429467	0.0314611	1.19754	0.77402	0.652199	4.41278	4.16189	5.94486	5.89482	GO:0000004	No GO term	GO:0000004	No GO term
Mtr.12854.1.S1_at		hypothetical protein predicted by Glimmer/Critica	9.7403	0.183742	0.00301917	0.0643407	0.440494	0.108805	0.717118	2.25899	0.110778	0.708996	0.996712	0.993423	0.821237	7.86499	0.000625802	0.00859453	0.695406	0.461991	0.547937	3.21723	11.0309	12.2897	12.6247	GO:0000004	No GO term	GO:0000004	No GO term
Mtr.40992.1.S1_x_at		hypothetical protein predicted by Glimmer/Critica	6.1144	0.466821	0.106109	0.377953	0.546121	0.192436	0.771541	0.745177	0.517187	0.842558	0.54916	0.118352	0.475922	7.84326	0.000303217	0.00517114	0.671128	0.382617	0.514773	2.848	2.82782	10.2119	9.94442	GO:0000004	No GO term	GO:0000004	No GO term
Mtr.1768.1.S1_at		hypothetical protein predicted by Glimmer/Critica	10.9154	0.208842	0.000608552	0.0250607	0.66626	0.282363	0.80087	0.578856	0.153929	0.737602	0.529838	0.0493546	0.353928	7.83038	4.30646e-05	0.00143787	1.58557	0.224861	0.42994	3.27798	3.23266	13.0236	12.3141	GO:0000004	No GO term	GO:0000004	No GO term
Mtr.8289.1.S1_at		hypothetical protein predicted by Glimmer/Critica	4.2659	0.214563	0.0596097	0.302861	1.16351	0.84397	0.898621	0.594365	0.501928	0.839631	0.782018	0.696084	0.767709	7.70083	0.0162964	0.0748085	0.87515	0.862384	0.675456	3.87774	3.24793	5.40939	4.69488	GO:0000004	No GO term	GO:0000004	No GO term
Mtr.8904.1.S1_s_at		hypothetical protein predicted by Glimmer/Critica	10.3318	0.482266	0.109005	0.381584	0.414036	0.0570598	0.654426	0.309608	0.015098	0.498172	0.254234	0.00133406	0.0616481	7.58634	0.000255271	0.00457912	2.13221	0.0971668	0.314484	3.15381	3.26303	12.267	11.6215	GO:0000004	No GO term	GO:0000004	No GO term
Mtr.36937.1.S1_at		hypothetical protein predicted by Glimmer/Critica	9.1709	0.193041	0.000203628	0.0135684	0.749422	0.408836	0.831777	0.76739	0.447579	0.830275	0.691558	0.20305	0.559313	7.53052	2.47911e-05	0.000978149	1.19614	0.605547	0.600128	3.47249	3.52356	7.04221	7.14466	GO:0000004	No GO term	GO:0000004	No GO term
Mtr.35382.1.S1_x_at		hypothetical protein predicted by Glimmer/Critica	4.2937	0.443335	0.0160115	0.161806	0.705841	0.264085	0.799678	0.621833	0.134309	0.723812	0.577546	0.0405308	0.32783	7.50417	6.33745e-06	0.000442729	0.684834	0.226584	0.431285	4.30012	4.3147	4.50462	4.52356	GO:0000004	No GO term	GO:0000004	No GO term
Mtr.12732.1.S1_at		hypothetical protein predicted by Glimmer/Critica	9.9457	0.300635	0.00178695	0.0473648	0.458548	0.0269048	0.554359	0.421788	0.0159265	0.503056	0.334441	0.00072627	0.0435485	7.4953	1.24769e-05	0.00066004	2.29452	0.0195839	0.14625	3.20163	3.15381	13.0478	12.7183	GO:0000004	No GO term	GO:0000004	No GO term
Mtr.981.1.S1_at		hypothetical protein predicted by Glimmer/Critica	2.5704	0.372726	0.0737128	0.329972	0.582944	0.310091	0.807707	1.31019	0.606712	0.856523	0.835553	0.674574	0.762732	7.46365	0.00134515	0.0144109	0.47065	0.162869	0.382178	6.07682	5.70321	6.24603	6.1375	GO:0000004	No GO term	GO:0000004	No GO term
Mtr.30717.1.S1_s_at		hypothetical protein predicted by Glimmer/Critica	6.5801	0.466007	0.127223	0.404032	0.476197	0.137539	0.74328	0.557964	0.236407	0.781119	0.413297	0.0369228	0.315076	7.45671	0.00067917	0.00906375	1.0831	0.868317	0.677057	9.06286	8.88356	10.2593	9.90779	GO:0000004	No GO term	GO:0000004	No GO term
Mtr.27461.1.S1_at		hypothetical protein predicted by Glimmer/Critica	8.3333	0.216537	0.00201795	0.0511559	0.536096	0.150588	0.750011	0.380819	0.0330048	0.579653	0.346716	0.00648979	0.14101	7.45263	0.000190867	0.00379696	3.03527	0.0164055	0.13138	3.41954	7.28077	9.58308	9.78937	GO:0000004	No GO term	GO:0000004	No GO term
Mtr.27466.1.S1_at		hypothetical protein predicted by Glimmer/Critica	10.4891	0.231545	0.00304274	0.0645206	0.692851	0.391582	0.82734	0.643068	0.305213	0.805368	0.583352	0.133166	0.49387	7.39119	0.000218833	0.00415903	1.31146	0.524388	0.570621	3.9542	5.94953	11.4298	11.5284	GO:0000004	No GO term	GO:0000004	No GO term
Mtr.20066.1.S1_at		hydroxyproline-rich glycoprotein family protein	8.1088	0.18863	0.000696512	0.0270572	1.13815	0.74715	0.887338	0.540966	0.139531	0.729367	0.723737	0.330734	0.640135	7.38892	0.000129314	0.00297828	1.1653	0.703313	0.63101	5.36457	7.47735	11.2099	10.8257	GO:0000004	No GO term	GO:0000004	No GO term
Mtr.29169.1.S1_at		hypothetical protein predicted by Glimmer/Critica	7.9398	0.109993	9.90591e-06	0.00255165	0.597705	0.152828	0.750846	1.36201	0.380448	0.817755	0.871855	0.630423	0.750589	7.36128	3.03048e-05	0.00112113	1.5171	0.241528	0.440989	3.44626	4.32912	6.38198	6.29829	GO:0000004	No GO term	GO:0000004	No GO term
Mtr.19834.1.S1_at		hypothetical protein predicted by Glimmer/Critica	4.7202	0.454563	0.164434	0.442538	0.646502	0.431535	0.83752	1.27413	0.65992	0.86504	0.878732	0.773264	0.782833	7.32822	0.00212355	0.0197723	0.364438	0.080798	0.292848	4.1375	3.82782	4.12928	4.16993	GO:0000004	No GO term	GO:0000004	No GO term
Mtr.10044.1.S1_at		hypothetical protein predicted by Glimmer/Critica	9.9608	0.232483	0.000201772	0.0135034	0.534581	0.0546516	0.649218	0.331133	0.00219934	0.278606	0.315266	0.000271907	0.0244036	7.30637	7.54053e-06	0.000486007	3.32575	0.00113546	0.0230328	7.16892	6.62352	10.4589	10.0037	GO:0000004	No GO term	GO:0000004	No GO term
Mtr.49797.1.S1_at		hypothetical protein predicted by Glimmer/Critica	11.4039	0.184792	0.00633789	0.0978882	0.777019	0.643435	0.875501	0.614464	0.37615	0.817618	0.610875	0.275948	0.608924	7.30013	0.00198884	0.0188456	1.55259	0.422917	0.531151	5.2817	5.78398	11.7975	12.0237	GO:0000004	No GO term	GO:0000004	No GO term
Mtr.22366.1.S1_at		hypothetical protein predicted by Glimmer/Critica	8.9519	0.316747	0.0012666	0.0388223	0.517171	0.0388496	0.601203	0.571197	0.0738332	0.669579	0.443554	0.00377033	0.108164	7.27673	5.39215e-06	0.000405286	1.46869	0.207184	0.41776	5.97728	5.89239	6.59395	6.36807	GO:0000004	No GO term	GO:0000004	No GO term
Mtr.9238.1.S1_at		hypothetical protein predicted by Glimmer/Critica	10.4406	0.360613	0.220087	0.485241	0.268224	0.119386	0.728074	0.420186	0.293886	0.800443	0.233324	0.0407749	0.32834	7.27173	0.0248699	0.0971453	3.38362	0.1469	0.367661	3.20163	7.87344	13.5977	13.3337	GO:0000004	No GO term	GO:0000004	No GO term
Mtr.47305.1.S1_at		hypothetical protein predicted by Glimmer/Critica	2.8446	0.493093	0.0431133	0.26232	0.724783	0.330989	0.8145	0.784938	0.461532	0.833617	0.686587	0.170998	0.533624	7.23733	1.63119e-05	0.000764329	0.492548	0.0428286	0.219935	2.926	2.88753	3.27798	3.18587	GO:0000004	No GO term	GO:0000004	No GO term
Mtr.30111.1.S1_at		hypothetical protein predicted by Glimmer/Critica	2.8628	0.606444	0.0646575	0.314764	0.598869	0.058897	0.660192	0.646294	0.102364	0.702273	0.531098	0.00740102	0.149859	7.21142	9.31483e-07	0.00015022	0.590781	0.0531963	0.24221	3.47249	3.37851	3.97269	3.94486	GO:0000004	No GO term	GO:0000004	No GO term
Mtr.1738.1.S1_at		hypothetical protein predicted by Glimmer/Critica	4.4557	0.479788	0.162088	0.440414	1.30325	0.603862	0.870899	0.981401	0.970529	0.897243	1.17828	0.69331	0.767367	7.18988	0.00125009	0.0136907	0.22665	0.00939352	0.0932007	3.03562	5.84549	7.78856	9.65946	GO:0000004	No GO term	GO:0000004	No GO term
Mtr.20682.1.S1_x_at		hypothetical protein predicted by Glimmer/Critica	5.6281	0.438762	0.163821	0.442224	0.604718	0.385679	0.826237	0.667347	0.483544	0.836727	0.546097	0.207737	0.563227	7.18911	0.003127	0.0256757	0.785582	0.674287	0.621927	6.98982	6.69349	9.01681	8.71012	GO:0000004	No GO term	GO:0000004	No GO term
Mtr.7327.1.S1_at		hypothetical protein predicted by Glimmer/Critica	7.5305	0.298973	0.0101717	0.126711	0.969835	0.941709	0.908098	0.635965	0.289003	0.799825	0.724582	0.353174	0.650588	7.18409	0.000228098	0.00426678	0.754858	0.505127	0.564077	3.43296	5.83289	7.33271	8.88387	GO:0000004	No GO term	GO:0000004	No GO term
Mtr.28088.1.S1_at		hypothetical protein predicted by Glimmer/Critica	3.2031	0.451334	0.243837	0.50213	0.693202	0.584698	0.868174	0.613542	0.467956	0.834916	0.565548	0.304002	0.62532	7.1647	0.00880962	0.0499352	0.727109	0.634155	0.610023	3.24793	3.20163	6.3147	5.89724	GO:0000004	No GO term	GO:0000004	No GO term
Mtr.48402.1.S1_at		hypothetical protein predicted by Glimmer/Critica	9.0383	0.276471	0.000354514	0.0180569	0.622263	0.112396	0.723065	0.48307	0.0205323	0.536686	0.448734	0.00324248	0.0996358	7.14542	3.95572e-06	0.000336101	1.68399	0.0836569	0.296727	3	2.8679	11.2982	11.1645	GO:0000004	No GO term	GO:0000004	No GO term
Mtr.1793.1.S1_at		hypothetical protein predicted by Glimmer/Critica	10.2495	0.207201	0.000112135	0.010061	0.543898	0.0646232	0.663407	0.655628	0.187319	0.761028	0.502864	0.0145956	0.207501	7.09233	1.07691e-05	0.000603319	1.90829	0.0514347	0.238605	3.47249	3.48543	12.5344	12.4015	GO:0000004	No GO term	GO:0000004	No GO term
Mtr.3268.1.S1_at		hypothetical protein predicted by Glimmer/Critica	7.3783	0.454227	0.175664	0.452079	0.825127	0.734148	0.886497	0.369131	0.0927171	0.695514	0.45269	0.100745	0.455869	6.96997	0.00318191	0.0259216	1.03704	0.948672	0.694927	3.37851	3.3505	6.50779	6.20163	GO:0000004	No GO term	GO:0000004	No GO term
Mtr.30133.1.S1_at		hypothetical protein predicted by Glimmer/Critica	9.3574	0.287559	0.000732309	0.0277458	0.769882	0.391056	0.827282	0.406024	0.00808318	0.421543	0.460593	0.00578432	0.133209	6.91532	8.68623e-06	0.000532419	1.60873	0.128982	0.349791	3.01792	3.15381	8.95216	8.86419	GO:0000004	No GO term	GO:0000004	No GO term
Mtr.30952.1.S1_at		hypothetical protein predicted by Glimmer/Critica	3.5327	0.94286	0.883846	0.730835	0.751794	0.482194	0.846724	0.44626	0.0593197	0.64976	0.482827	0.0394582	0.324342	6.90216	0.000190076	0.00378349	0.458016	0.0670295	0.269024	6.01569	4.32193	5.52356	5.60585	GO:0000004	No GO term	GO:0000004	No GO term
Mtr.39224.1.S1_at		hypothetical protein predicted by Glimmer/Critica	11.1315	0.213705	0.00027587	0.0155936	0.405677	0.0149209	0.500316	0.886515	0.719307	0.872274	0.505721	0.0224912	0.254518	6.90193	2.83622e-05	0.00106548	1.88516	0.072773	0.278466	3.03562	3.20163	13.2242	12.9162	GO:0000004	No GO term	GO:0000004	No GO term
Mtr.10871.1.S1_at		expressed protein	3.6346	3.18113	0.073918	0.330525	0.397263	0.146342	0.747027	0.177344	0.0115658	0.464963	0.170581	0.0026031	0.0885588	6.90086	0.00581542	0.0383405	0.646579	0.480664	0.555033	6.18388	6.2211	7.40259	6.38716	GO:0006952	defense response	GO:0000004	No GO term
Mtr.25016.1.S1_at		hypothetical protein predicted by Glimmer/Critica	3.5839	0.266252	0.0223619	0.192751	0.74354	0.577662	0.866624	1.43693	0.496878	0.838433	1.04511	0.918725	0.810004	6.89539	0.00204621	0.0192847	0.50981	0.215038	0.423427	4.01792	4.17792	4.65535	4.72247	GO:0000004	No GO term	GO:0000004	No GO term
Mtr.18835.1.S1_at		Retrovirus-related Pol polyprotein from transposon TNT 1-94 Includes: RecName: Full=Protease; EC=3.4.23.-; Includes: RecName: Full=Reverse transcriptase; EC=2.7.7.49; Includes: RecName: Full=Endonuclease;	2.5124	0.396265	0.122463	0.398096	0.957609	0.940009	0.908051	0.785122	0.67513	0.867171	0.826832	0.68653	0.766107	6.87836	0.00381581	0.0291085	0.487982	0.224025	0.429317	3.15381	3.54844	3.20163	3.41954	GO:0000004	No GO term	GO:0000004	No GO term	KOG: FOG: Transposon-encoded proteins with TYA, reverse transcriptase, integrase domains in various combinations
Mtr.42091.1.S1_at		hypothetical protein predicted by Glimmer/Critica	4.7711	0.593295	0.452723	0.604438	0.351192	0.142911	0.74513	1.32701	0.682051	0.867442	0.6011	0.371814	0.659616	6.87398	0.0120991	0.0615453	0.526139	0.35795	0.504803	3.33628	3.58496	6.10643	5.82528	GO:0000004	No GO term	GO:0000004	No GO term
Mtr.30147.1.S1_s_at	CaML4	hypothetical protein predicted by Glimmer/Critica	9.9134	0.30688	0.0185195	0.175547	0.627048	0.314035	0.809037	0.474516	0.116714	0.71187	0.445692	0.0429351	0.33399	6.83001	0.000623767	0.00858433	1.60346	0.308625	0.481991	3.36457	3.49825	12.5612	12.2295	GO:0000004	No GO term	GO:0000004	No GO term
Mtr.2262.1.S1_at		hypothetical protein predicted by Glimmer/Critica	10.3364	0.0732873	4.38962e-07	0.000343829	0.905393	0.755131	0.888838	2.55038	0.00897611	0.439679	1.74701	0.0450004	0.340511	6.81323	1.76312e-05	0.000800057	0.867314	0.655627	0.616449	3.24793	7.3637	10.2194	9.64259	GO:0000004	No GO term	GO:0000004	No GO term
Mtr.18391.1.S1_at		hypothetical protein predicted by Glimmer/Critica	10.2942	0.255484	0.00386226	0.0744156	0.455018	0.06822	0.665756	0.4393	0.0579553	0.647171	0.341869	0.00499876	0.125009	6.80707	0.000231096	0.00430002	2.87665	0.0185974	0.141896	3.24793	4.90689	12.2003	11.6903	GO:0000004	No GO term	GO:0000004	No GO term
Mtr.889.1.S1_at		hypothetical protein predicted by Glimmer/Critica	10.2177	0.24108	0.000238183	0.01465	0.632741	0.145789	0.746568	0.434385	0.0134795	0.481444	0.422734	0.00294488	0.0945408	6.79472	1.05626e-05	0.000596504	2.22109	0.0171814	0.135215	3.70044	3.44626	12.0968	11.7192	GO:0000004	No GO term	GO:0000004	No GO term
Mtr.28060.1.S1_at		hypothetical protein predicted by Glimmer/Critica	3.1386	0.43168	0.0772828	0.336185	0.713318	0.457835	0.842602	0.635918	0.323295	0.809871	0.590368	0.16581	0.528369	6.7792	0.000587327	0.0082269	0.753312	0.532475	0.573774	2.82782	2.82782	7.08852	6.3733	GO:0000004	No GO term	GO:0000004	No GO term
Mtr.27730.1.S1_at		hypothetical protein predicted by Glimmer/Critica	7.5104	0.284167	0.0525372	0.28732	0.643858	0.473195	0.845355	0.42218	0.169896	0.751334	0.419622	0.0955196	0.447863	6.7596	0.0059376	0.0388441	1.91521	0.294518	0.474204	2.96347	2.8679	11.145	10.4043	GO:0000004	No GO term	GO:0000004	No GO term
Mtr.22483.1.S1_at		hypothetical protein predicted by Glimmer/Critica	3.3583	0.283062	0.058874	0.300981	0.693792	0.562982	0.864717	0.702279	0.5759	0.85374	0.619193	0.357143	0.652811	6.75896	0.00732124	0.0444976	1.07275	0.911048	0.687367	2.90689	2.74416	6.39232	5.42962	GO:0000004	No GO term	GO:0000004	No GO term
Mtr.40853.1.S1_x_at		hypothetical protein predicted by Glimmer/Critica	10.8749	0.307179	0.0205452	0.184538	0.393852	0.0590993	0.660686	0.425855	0.0810111	0.680445	0.304133	0.0059595	0.135383	6.75879	0.00077064	0.00986208	2.87174	0.0353203	0.19917	4.8679	4.43296	13.1307	12.6139	GO:0000004	No GO term	GO:0000004	No GO term
Mtr.28142.1.S1_at		hypothetical protein predicted by Glimmer/Critica	9.2955	0.298278	0.00354695	0.0706457	0.604514	0.172314	0.761983	0.464913	0.0453777	0.617479	0.42906	0.00980861	0.171941	6.75227	6.46146e-05	0.00187804	1.76666	0.125904	0.347338	3.41954	4.90689	12.491	12.053	GO:0000004	No GO term	GO:0000004	No GO term
Mtr.3699.1.S1_at		hypothetical protein predicted by Glimmer/Critica	8.7085	0.176711	0.000370859	0.018553	0.800182	0.567595	0.865122	0.916967	0.823293	0.883878	0.813507	0.517511	0.717541	6.73296	0.000149987	0.0032398	1.14548	0.726731	0.638403	3.05311	3.71149	6.25739	6.12928	GO:0000004	No GO term	GO:0000004	No GO term
Mtr.37077.1.S1_at		hypothetical protein predicted by Glimmer/Critica	4.2492	0.348031	0.115076	0.389697	1.48411	0.541172	0.859631	0.505868	0.297386	0.80109	0.826044	0.716072	0.77179	6.66654	0.00875909	0.0497768	0.574086	0.393233	0.519005	3.15381	3.15381	3.33628	3.39232	GO:0000004	No GO term	GO:0000004	No GO term
Mtr.1766.1.S1_at		hypothetical protein predicted by Glimmer/Critica	9.474	0.231821	0.000439978	0.0205934	0.80534	0.518962	0.855479	0.467342	0.0345683	0.588497	0.521286	0.0276802	0.279761	6.66123	3.34272e-05	0.0012097	1.7206	0.118323	0.339325	3.45943	4.32912	10.6283	10.4415	GO:0000004	No GO term	GO:0000004	No GO term
Mtr.40907.1.S1_at		hypothetical protein predicted by Glimmer/Critica	10.4597	0.284	0.00362205	0.0714788	0.406541	0.0265905	0.554359	0.903267	0.785254	0.879833	0.512799	0.0411577	0.329983	6.64094	0.000109161	0.00266069	1.44388	0.332274	0.492586	3.33628	3.30743	12.7173	12.1448	GO:0000004	No GO term	GO:0000004	No GO term
Mtr.2021.1.S1_at		hypothetical protein predicted by Glimmer/Critica	3.3185	0.423709	0.0733081	0.329296	1.16293	0.739954	0.886916	1.65505	0.276606	0.796404	1.5473	0.24946	0.592269	6.63642	0.000687	0.00911476	0.184772	0.00175488	0.0308441	2.848	5.71425	7.64386	6.10643	GO:0000004	No GO term	GO:0000004	No GO term
Mtr.30272.1.S1_at		hypothetical protein predicted by Glimmer/Critica	7.5166	0.325509	0.0067442	0.10127	0.673811	0.287864	0.802878	0.494512	0.0679667	0.662527	0.480629	0.0241165	0.262205	6.63261	8.71609e-05	0.00228418	1.39007	0.37257	0.510389	3.20163	3.20163	5.38888	4.93074	GO:0000004	No GO term	GO:0000004	No GO term
Mtr.14155.1.S1_at		hypothetical protein predicted by Glimmer/Critica	2.5867	0.961482	0.940195	0.741906	1.30618	0.611443	0.871604	0.371691	0.0734791	0.669277	0.617717	0.269582	0.604843	6.62575	0.00220182	0.020257	0.323325	0.0442126	0.223063	3.44626	3.18587	3.37851	3.24793	GO:0000004	No GO term	GO:0000004	No GO term
Mtr.50884.1.S1_s_at		hypothetical protein predicted by Glimmer/Critica	1.9337	1.06581	0.908372	0.736508	0.580486	0.33357	0.8145	0.49001	0.209669	0.770714	0.432512	0.0786371	0.419123	6.6064	0.00336873	0.0268474	0.499294	0.221296	0.427351	4.12928	3.81762	3.90689	3.7866	GO:0000004	No GO term	GO:0000004	No GO term
Mtr.11901.1.S1_at		hypothetical protein predicted by Glimmer/Critica	6.6554	0.357878	0.00504982	0.0862846	0.604173	0.129202	0.734967	0.520518	0.0549263	0.639588	0.46245	0.00870407	0.162632	6.59444	2.22352e-05	0.000908599	1.34738	0.357377	0.504401	3.48543	3.39232	8.83194	8.37112	GO:0000004	No GO term	GO:0000004	No GO term
Mtr.28048.1.S1_at		hypothetical protein predicted by Glimmer/Critica	9.413	0.302763	0.000129835	0.0108711	0.51657	0.0131633	0.48632	0.518785	0.013658	0.485567	0.415666	0.00035529	0.0286373	6.55341	7.76919e-07	0.000132634	1.88067	0.0168758	0.133688	7.99322	7.90448	9.06393	9.17941	GO:0000004	No GO term	GO:0000004	No GO term
Mtr.26863.1.S1_at		hypothetical protein predicted by Glimmer/Critica	2.8875	0.959292	0.934725	0.741123	0.420845	0.103037	0.712694	0.551556	0.251416	0.785616	0.377695	0.0301861	0.290469	6.55297	0.00181094	0.0176844	0.685328	0.46056	0.547015	3.40599	3.33628	4.00899	3.64386	GO:0000004	No GO term	GO:0000004	No GO term
Mtr.46762.1.S1_at		hypothetical protein predicted by Glimmer/Critica	2.9405	0.579039	0.293837	0.532166	0.613563	0.346244	0.817528	0.39599	0.0847798	0.685542	0.38937	0.0360315	0.312042	6.54757	0.00191712	0.0183863	1.0856	0.872339	0.677657	3.10434	3.18587	3.37851	3.16993	GO:0000004	No GO term	GO:0000004	No GO term
Mtr.38489.1.S1_at		hypothetical protein predicted by Glimmer/Critica	11.516	0.205324	0.000163572	0.0120268	0.644059	0.188438	0.7687	0.837942	0.588106	0.855748	0.662867	0.135539	0.496395	6.54724	2.79308e-05	0.00105324	1.37836	0.330963	0.491989	3.01792	3.08746	12.5931	11.7641	GO:0000004	No GO term	GO:0000004	No GO term
Mtr.8583.1.S1_at		hypothetical protein predicted by Glimmer/Critica	6.3036	0.834634	0.762031	0.700767	1.06491	0.915986	0.905334	0.767952	0.658825	0.86491	0.874508	0.783165	0.784594	6.47004	0.0060334	0.0392175	0.226439	0.0227031	0.158843	5.926	6.01792	6.89482	6.08746	GO:0000004	No GO term	GO:0000004	No GO term
Mtr.28095.1.S1_at		hypothetical protein predicted by Glimmer/Critica	10.8387	0.270072	0.00115328	0.0366961	0.839458	0.601872	0.870899	0.375986	0.00922651	0.442499	0.463568	0.0115883	0.186025	6.46269	4.04442e-05	0.00137808	1.81525	0.0891712	0.303768	2.926	2.848	11.7523	11.1701	GO:0000004	No GO term	GO:0000004	No GO term
Mtr.11848.1.S1_at		hypothetical protein predicted by Glimmer/Critica	10.8429	0.263734	8.49475e-05	0.00892001	0.574413	0.0435207	0.618194	0.704904	0.185018	0.760576	0.547314	0.0101755	0.1748	6.44987	1.97298e-06	0.000232504	1.45187	0.159187	0.378791	3.6893	3.70044	12.5467	12.3697	GO:0000004	No GO term	GO:0000004	No GO term
Mtr.40030.1.S1_at		hypothetical protein predicted by Glimmer/Critica	11.277	0.329083	0.00458891	0.081682	0.652912	0.222295	0.782825	0.359012	0.00784228	0.419128	0.380169	0.00292234	0.0944155	6.44076	5.08974e-05	0.00159971	2.01276	0.0539657	0.244088	4.39917	4.54226	13.3184	13.0034	GO:0000004	No GO term	GO:0000004	No GO term
Mtr.20094.1.S1_x_at		hypothetical protein predicted by Glimmer/Critica	3.6126	0.376959	0.0559168	0.294544	1.24131	0.653151	0.876952	0.464429	0.124327	0.714446	0.692679	0.35514	0.651653	6.44053	0.00124117	0.013622	0.714473	0.486654	0.556718	4.57894	4.56071	4.93074	4.83794	GO:0000004	No GO term	GO:0000004	No GO term
Mtr.3709.1.S1_at		hypothetical protein predicted by Glimmer/Critica	10.2921	0.359502	0.00263076	0.0596399	0.64745	0.148009	0.748164	0.414861	0.00742501	0.412952	0.416299	0.00182735	0.0724239	6.43867	8.68328e-06	0.000532419	1.6084	0.116124	0.337333	3.18587	3.32193	8.83952	8.77775	GO:0000004	No GO term	GO:0000004	No GO term
Mtr.29548.1.S1_s_at		hypothetical protein predicted by Glimmer/Critica	11.2237	0.268959	0.000243299	0.0148694	0.4926	0.0213957	0.536807	0.680604	0.18363	0.760234	0.482606	0.00549511	0.130123	6.42014	6.09311e-06	0.000430015	1.72735	0.0661848	0.267341	3.1375	3.21723	12.2395	12.0174	GO:0000004	No GO term	GO:0000004	No GO term
Mtr.29548.1.S1_at		hypothetical protein predicted by Glimmer/Critica	3.8493	0.677328	0.469412	0.610888	0.574533	0.307679	0.807505	0.51109	0.220272	0.775344	0.441782	0.0757277	0.414461	6.41284	0.00290019	0.0243675	0.78404	0.649693	0.614683	2.96347	2.88753	5.57894	6.1639	GO:0000004	No GO term	GO:0000004	No GO term
Mtr.24078.1.S1_at		hypothetical protein predicted by Glimmer/Critica	4.1807	0.398737	0.114883	0.389608	0.792195	0.67778	0.880364	0.627639	0.410086	0.822515	0.627617	0.315689	0.631007	6.40305	0.00405889	0.0302814	0.787743	0.670482	0.621327	3.24793	3.15381	4.07895	3.89724	GO:0000004	No GO term	GO:0000004	No GO term
Mtr.19319.1.S1_at		hypothetical protein predicted by Glimmer/Critica	3.5209	0.420436	0.0637363	0.313018	0.413255	0.0591813	0.660743	1.43354	0.418896	0.82427	0.705371	0.339448	0.644036	6.36355	0.000645377	0.00879069	0.630919	0.304533	0.479918	4.22497	3.8679	3.98185	4.37156	GO:0000004	No GO term	GO:0000004	No GO term
Mtr.52778.1.S1_s_at		hypothetical protein predicted by Glimmer/Critica	11.3312	0.287454	0.000522446	0.0230216	0.543263	0.0488457	0.634902	0.931136	0.805718	0.881356	0.634866	0.0695232	0.401592	6.31571	9.70011e-06	0.000573405	1.0889	0.769179	0.650914	7.26303	6.46923	13.1952	13.1016	GO:0000004	No GO term	GO:0000004	No GO term
Mtr.15096.1.S1_x_at		hypothetical protein predicted by Glimmer/Critica	4.4366	0.344491	0.0858393	0.349766	0.783353	0.679818	0.880364	1.47295	0.514545	0.842412	1.10009	0.843109	0.796087	6.31494	0.00614619	0.0397482	0.39839	0.133251	0.354572	3.49825	3.18587	3.18587	3.33628	GO:0000004	No GO term	GO:0000004	No GO term
Mtr.40251.1.S1_at		hypothetical protein predicted by Glimmer/Critica	9.9216	0.220832	0.00339786	0.0691841	0.707104	0.439103	0.837911	1.01881	0.966486	0.897166	0.803619	0.548388	0.727268	6.31005	0.000709106	0.00930398	0.996161	0.993079	0.704562	3.29278	11.259	12.7558	12.5414	GO:0000004	No GO term	GO:0000004	No GO term
Mtr.49138.1.S1_at		hypothetical protein predicted by Glimmer/Critica	10.5684	0.283375	0.00510398	0.0867172	0.538954	0.129898	0.736039	0.405728	0.0334897	0.58141	0.362959	0.00567265	0.132156	6.30765	0.000235563	0.00435795	2.55849	0.0277015	0.176609	3.05311	3.03562	11.5819	11.6685	GO:0000004	No GO term	GO:0000004	No GO term
Mtr.5887.1.S1_at		hypothetical protein predicted by Glimmer/Critica	10.2821	0.274211	0.00636494	0.0982506	0.449598	0.069566	0.667345	0.480996	0.0938279	0.695726	0.360283	0.00792267	0.155243	6.26637	0.000420656	0.00645491	2.69112	0.0285938	0.179349	7.90749	7.42626	11.8353	11.1404	GO:0000004	No GO term	GO:0000004	No GO term
Mtr.27917.1.S1_s_at		hypothetical protein predicted by Glimmer/Critica	9.6322	0.406251	0.00320996	0.0667028	0.591282	0.0594982	0.661582	0.387342	0.00219043	0.278606	0.374334	0.000291799	0.0257237	6.24894	3.25002e-06	0.000306559	1.71993	0.0526359	0.240756	9.59115	9.18239	11.2651	10.88	GO:0000004	No GO term	GO:0000004	No GO term
Mtr.32803.1.S1_at		Alcohol oxidase Short=AOX; EC=1.1.3.13; AltName: Full=Methanol oxidase; Short=MOX;	2.4899	0.607886	0.429041	0.594926	1.10212	0.875989	0.90154	0.497445	0.271984	0.795127	0.669858	0.435449	0.687973	6.23985	0.00903346	0.050668	0.480873	0.250325	0.446312	3.97269	3.70044	4.01792	4.01792	GO:0000004	No GO term	GO:0000004	No GO term
Mtr.7261.1.S1_at		hypothetical protein predicted by Glimmer/Critica	3.696	0.386202	0.0518034	0.285841	0.600167	0.275139	0.800249	1.11817	0.807734	0.88166	0.766512	0.481209	0.705089	6.2279	0.000999488	0.011713	0.619535	0.304973	0.480172	2.94486	2.88753	9.84266	8.90869	GO:0000004	No GO term	GO:0000004	No GO term
Mtr.48725.1.S1_at		hypothetical protein predicted by Glimmer/Critica	4.8463	0.337481	0.0481187	0.276278	1.02848	0.956442	0.90952	0.483111	0.170404	0.752145	0.627327	0.276173	0.6091	6.1986	0.0025141	0.0221957	0.962093	0.940077	0.693163	3.12102	3.07039	3.65535	3.64386	GO:0000004	No GO term	GO:0000004	No GO term
Mtr.40226.1.S1_at		hypothetical protein predicted by Glimmer/Critica	8.8736	0.277707	0.0289072	0.219178	0.682606	0.48324	0.846808	0.455447	0.15916	0.742714	0.458922	0.0924063	0.4437	6.19322	0.00361939	0.0281005	1.8702	0.256745	0.450809	3.51096	5.20555	12.3628	11.9354	GO:0000004	No GO term	GO:0000004	No GO term
Mtr.47090.1.S1_at		hypothetical protein predicted by Glimmer/Critica	3.9327	0.536271	0.105586	0.37764	0.749893	0.439057	0.837911	0.708765	0.356781	0.814101	0.656147	0.174369	0.536549	6.18626	0.000140738	0.00313198	0.567135	0.137898	0.358822	3.20163	3.24793	3.45943	3.56071	GO:0000004	No GO term	GO:0000004	No GO term
Mtr.25097.1.S1_at		hypothetical protein predicted by Glimmer/Critica	5.7768	0.322243	0.0474327	0.274628	0.47345	0.174748	0.763804	0.55921	0.285678	0.798709	0.412319	0.0562629	0.37195	6.17273	0.00338026	0.0268969	1.89885	0.240731	0.440473	4.12102	4.07039	4.77083	4.82273	GO:0000004	No GO term	GO:0000004	No GO term
Mtr.29561.1.S1_at		hypothetical protein predicted by Glimmer/Critica	8.1419	0.866625	0.765809	0.701983	0.198946	0.00370415	0.333856	0.880106	0.790374	0.880084	0.312977	0.00857504	0.16146	6.14873	0.00153203	0.0157819	1.0718	0.885149	0.680637	9.87052	9.57175	9.68668	9.68177	GO:0000004	No GO term	GO:0000004	No GO term
Mtr.37101.1.S1_at		hypothetical protein predicted by Glimmer/Critica	9.7254	0.296275	0.00531967	0.0886646	0.519645	0.100786	0.711274	0.515422	0.0969668	0.69841	0.415508	0.0115125	0.185668	6.14601	0.000203014	0.00395106	2.05042	0.074296	0.28139	3.03562	2.98185	8.95478	8.67701	GO:0000004	No GO term	GO:0000004	No GO term
Mtr.484.1.S1_at		hypothetical protein predicted by Glimmer/Critica	2.1851	0.623747	0.173488	0.450307	0.735569	0.367373	0.822425	0.697937	0.293556	0.800271	0.64115	0.120031	0.47821	6.14017	5.80486e-05	0.00175156	0.508594	0.0584599	0.25341	3.1375	3.1375	3.18587	3.21723	GO:0000004	No GO term	GO:0000004	No GO term
Mtr.50651.1.S1_at		hypothetical protein predicted by Glimmer/Critica	1.9337	0.512535	0.270033	0.518512	0.582885	0.369727	0.823338	0.820021	0.738663	0.874731	0.611325	0.318104	0.632575	6.13997	0.00707015	0.0434806	0.664817	0.495036	0.560221	3.03562	2.94486	3.01792	3	GO:0000004	No GO term	GO:0000004	No GO term
Mtr.29547.1.S1_at		hypothetical protein predicted by Glimmer/Critica	11.4312	0.27152	0.00133835	0.0399984	0.58637	0.129584	0.73567	0.68234	0.268945	0.793816	0.542977	0.0399751	0.32625	6.12948	6.35629e-05	0.00186742	1.50177	0.240783	0.440482	3.26303	3.10434	12.8531	12.375	GO:0000004	No GO term	GO:0000004	No GO term
Mtr.10383.1.S1_at		hypothetical protein predicted by Glimmer/Critica	10.73	0.274859	2.36361e-05	0.00414232	0.669542	0.0830563	0.686106	0.530409	0.0101505	0.451613	0.501486	0.00135295	0.0617617	6.07776	4.43988e-07	9.96623e-05	1.68561	0.0287602	0.179916	3.32193	3.12102	12.1106	12.0146	GO:0000004	No GO term	GO:0000004	No GO term
Mtr.24865.1.S1_x_at		hypothetical protein predicted by Glimmer/Critica	6.5915	0.726569	0.551785	0.640375	0.644464	0.415511	0.833103	0.373362	0.0797482	0.678742	0.386859	0.0422671	0.332625	6.07765	0.00357244	0.0278794	0.94115	0.909518	0.686917	4.78136	4.45286	4.67243	4.76553	GO:0000004	No GO term	GO:0000004	No GO term
Mtr.3339.1.S1_at		hypothetical protein predicted by Glimmer/Critica	3.5113	0.392312	0.00653965	0.0996015	0.699534	0.247951	0.794797	0.47498	0.0241236	0.550019	0.479722	0.00839223	0.159497	6.07236	1.99372e-05	0.000855744	1.26336	0.443978	0.539745	3.81762	3.64386	4.49825	4.54844	GO:0000004	No GO term	GO:0000004	No GO term
Mtr.28679.1.S1_at		hypothetical protein predicted by Glimmer/Critica	2.777	0.456281	0.235265	0.496321	0.721878	0.615158	0.871916	0.629329	0.476883	0.835653	0.590964	0.32616	0.637254	6.04595	0.0123934	0.062516	0.797924	0.727095	0.638489	3.93546	3.63227	4.67807	4.54844	GO:0000004	No GO term	GO:0000004	No GO term
Mtr.3717.1.S1_at		hypothetical protein predicted by Glimmer/Critica	2.422	0.541571	0.17244	0.449336	0.797733	0.605466	0.870899	0.637232	0.309258	0.806079	0.636947	0.216425	0.569865	6.01338	0.000762386	0.00978282	0.604047	0.257362	0.451231	3.40599	3.43296	3.83794	3.76553	GO:0000004	No GO term	GO:0000004	No GO term
Mtr.6295.1.S1_at		hypothetical protein predicted by Glimmer/Critica	7.7574	0.106204	8.33222e-06	0.00236886	0.695562	0.305363	0.806685	1.15776	0.674662	0.867046	0.865573	0.612885	0.74615	6.00646	9.40654e-05	0.00241046	1.94664	0.0702781	0.274348	3.20163	7.98698	10.7531	10.3293	GO:0000004	No GO term	GO:0000004	No GO term
Mtr.2221.1.S1_at		hypothetical protein predicted by Glimmer/Critica	7.7487	0.121764	1.15626e-05	0.00286582	1.38927	0.335736	0.815349	1.365	0.361523	0.815174	1.53207	0.134669	0.495871	5.96222	6.91566e-05	0.0019806	0.726367	0.348851	0.500211	3.62059	7.66107	9.00338	8.89996	GO:0000004	No GO term	GO:0000004	No GO term
Mtr.47206.1.S1_x_at		hypothetical protein predicted by Glimmer/Critica	1.5327	0.584009	0.353488	0.563284	0.856057	0.785851	0.892994	0.600494	0.378273	0.817755	0.641713	0.34875	0.648504	5.95148	0.0061707	0.039837	0.559686	0.317838	0.486431	3.6893	3.36457	3.45943	3.58496	GO:0000004	No GO term	GO:0000004	No GO term
Mtr.24724.1.S1_at		hypothetical protein predicted by Glimmer/Critica	7.0826	0.487109	0.172004	0.449079	0.834778	0.723942	0.885341	1.14629	0.789267	0.880084	0.971054	0.943795	0.814093	5.88243	0.00295124	0.0246314	0.364713	0.0624764	0.260943	3.37851	3.43296	3.20163	3.16993	GO:0000004	No GO term	GO:0000004	No GO term
Mtr.1326.1.S1_at		hypothetical protein predicted by Glimmer/Critica	8.7622	0.14149	0.00724258	0.105854	1.01873	0.976945	0.910749	1.12063	0.85929	0.887462	1.09231	0.866316	0.800882	5.87809	0.0131585	0.0652266	1.05322	0.935648	0.692295	3.16993	3.15381	12.637	12.4081	GO:0000004	No GO term	GO:0000004	No GO term
Mtr.51260.1.S1_at		hypothetical protein predicted by Glimmer/Critica	3.3138	0.658254	0.449607	0.603625	0.576441	0.322568	0.811622	0.32043	0.0515361	0.633045	0.324333	0.0215586	0.250104	5.87579	0.00489066	0.0342353	1.39976	0.541795	0.577323	4.63227	4.47249	6.87652	6.87283	GO:0000004	No GO term	GO:0000004	No GO term
Mtr.3629.1.S1_at		hypothetical protein predicted by Glimmer/Critica	2.3301	0.575973	0.439681	0.599049	0.534742	0.38196	0.825032	0.513828	0.353161	0.814101	0.422644	0.149685	0.512606	5.8614	0.0222509	0.0911255	1.07804	0.915348	0.688495	2.94486	2.98185	4.71699	4.27798	GO:0000004	No GO term	GO:0000004	No GO term
Mtr.14829.1.S1_at		hypothetical protein similar to Oryza sativa chromosome 1, P0041E11.05	2.1525	0.532328	0.0812425	0.342954	0.657429	0.233048	0.786476	0.715899	0.337833	0.812366	0.605063	0.088104	0.436845	5.82353	9.8003e-05	0.00247779	0.685384	0.280645	0.465429	3.45943	3.49825	4.33628	4.59694	GO:0000004	No GO term	GO:0000004	No GO term
Mtr.44221.1.S1_at		hypothetical protein predicted by Glimmer/Critica	11.4823	0.295916	0.00141759	0.041361	0.497046	0.0411031	0.608679	0.772781	0.423515	0.82568	0.528407	0.02461	0.264835	5.81432	4.56631e-05	0.00149902	1.51314	0.205787	0.416898	3.91648	3.81762	12.9701	12.7463	GO:0000004	No GO term	GO:0000004	No GO term
Mtr.19834.1.S1_x_at		hypothetical protein predicted by Glimmer/Critica	4.004	0.400491	0.0682942	0.321176	0.809567	0.657037	0.877239	1.00939	0.984268	0.898545	0.874062	0.728643	0.774395	5.81273	0.00178706	0.0175182	0.525671	0.187902	0.403359	3.6893	3.76553	3.70044	3.83794	GO:0000004	No GO term	GO:0000004	No GO term
Mtr.47202.1.S1_s_at		hypothetical protein	3.6143	0.599288	0.269534	0.518151	0.818412	0.660156	0.877578	0.728195	0.488547	0.837328	0.708185	0.359047	0.653595	5.81031	0.00127222	0.0138484	0.481886	0.122759	0.344146	4.49825	3.40599	3.66676	3.48543	GO:0000004	No GO term	GO:0000004	No GO term
Mtr.42913.1.S1_at		Bax inhibitor 1 Short=BI-1; Short=AtBI-1;	8.5726	0.431334	0.0504827	0.282383	0.246324	0.00290881	0.307024	0.804036	0.589848	0.855892	0.339772	0.00439593	0.117131	5.81012	0.000454024	0.00685113	2.01475	0.0969285	0.314286	10.0474	8.46842	10.2475	10.0649	GO:0006916	anti-apoptosis	GO:0000004	No GO term	KOG: Bax-mediated apoptosis inhibitor TEGT/BI-1
Mtr.15084.1.S1_at		hypothetical protein predicted by Glimmer/Critica	4.3522	0.596315	0.393956	0.581241	0.982787	0.976879	0.910749	0.941127	0.919338	0.892239	0.949303	0.91531	0.809222	5.80304	0.00912071	0.0510453	0.312436	0.0667344	0.268413	2.94486	3.24793	3.27798	3.33628	GO:0000004	No GO term	GO:0000004	No GO term
Mtr.36129.1.S1_at		hypothetical protein predicted by Glimmer/Critica	10.4314	0.273747	0.00473661	0.0834684	0.753854	0.482353	0.846724	0.571206	0.173649	0.753661	0.570234	0.0995904	0.454166	5.79784	0.000421687	0.0064588	1.4632	0.347154	0.499514	3.05311	3.03562	9.29806	9.19426	GO:0000004	No GO term	GO:0000004	No GO term
Mtr.44580.1.S1_at		expressed protein	3.6605	0.502432	0.244173	0.502521	0.815092	0.723916	0.885341	1.06551	0.912541	0.891709	0.910282	0.842117	0.79599	5.76901	0.00741825	0.0448983	0.397244	0.124654	0.34625	6.32193	4.39232	7.94427	6.62352	GO:0000004	No GO term	GO:0000004	No GO term
Mtr.15118.1.S1_x_at		hypothetical protein predicted by Glimmer/Critica	5.0757	0.513701	0.101114	0.37219	0.615912	0.223306	0.783445	1.01896	0.961397	0.896975	0.733024	0.334648	0.641989	5.75089	0.000342797	0.00559227	0.539359	0.12633	0.347707	4.58496	4.24031	5.29646	5.07468	GO:0000004	No GO term	GO:0000004	No GO term
Mtr.7274.1.S1_at		hypothetical protein predicted by Glimmer/Critica	8.004	0.412943	0.032185	0.229521	0.43405	0.0416458	0.611374	0.381349	0.0211595	0.53984	0.301468	0.00133907	0.0617433	5.74389	0.000294532	0.00507697	2.54708	0.0246904	0.166105	9.14491	8.69	11.0593	10.4011	GO:0000004	No GO term	GO:0000004	No GO term
Mtr.2204.1.S1_at		hypothetical protein predicted by Glimmer/Critica	3.3433	0.492234	0.13328	0.411839	0.756093	0.540895	0.859559	0.508091	0.15024	0.737082	0.528459	0.100604	0.455755	5.73358	0.00135542	0.0144975	0.922328	0.858842	0.674592	8.05148	7.25361	6.71425	6.8716	GO:0000004	No GO term	GO:0000004	No GO term
Mtr.41022.1.S1_at		hypothetical protein predicted by Glimmer/Critica	10.8279	0.274794	3.02785e-05	0.00494515	0.625806	0.0509798	0.64063	0.650943	0.0710852	0.666946	0.549526	0.00462759	0.120136	5.71475	9.16492e-07	0.000149252	1.56319	0.0614502	0.259033	2.74416	5.03562	12.4521	12.1796	GO:0000004	No GO term	GO:0000004	No GO term
Mtr.35425.1.S1_s_at		hypothetical protein predicted by Glimmer/Critica	8.9817	0.263883	0.000251573	0.0149417	0.719931	0.26061	0.799332	0.602385	0.0912938	0.69418	0.572941	0.0281171	0.281327	5.69616	1.59791e-05	0.000755068	1.53406	0.148589	0.369472	3.08746	5.86295	13.0339	12.8606	GO:0000004	No GO term	GO:0000004	No GO term
Mtr.47757.1.S1_at		hypothetical protein predicted by Glimmer/Critica	2.5205	0.601505	0.208109	0.476661	0.759134	0.486864	0.84775	0.699794	0.37035	0.816744	0.655932	0.201281	0.55748	5.67834	0.000411906	0.00637573	0.551126	0.143872	0.364754	3.30743	3.48543	3.54844	3.64386	GO:0000004	No GO term	GO:0000004	No GO term
Mtr.45280.1.S1_at		hypothetical protein predicted by Glimmer/Critica	10.3317	0.138853	2.03484e-05	0.00380969	0.809643	0.52705	0.857421	1.11259	0.748066	0.874957	0.932724	0.797222	0.787267	5.65586	8.15818e-05	0.00218395	1.41357	0.305172	0.480206	3.40599	5.17792	11.5217	11.2877	GO:0000004	No GO term	GO:0000004	No GO term
Mtr.17058.1.S1_at		hypothetical protein predicted by Glimmer/Critica	6.5499	0.346853	0.0441518	0.265732	0.440254	0.109523	0.71864	0.673501	0.425553	0.826571	0.444659	0.0572824	0.374555	5.60862	0.00270983	0.023371	1.73363	0.271989	0.46041	5.35755	4.90689	6.54071	6.43296	GO:0000004	No GO term	GO:0000004	No GO term
Mtr.9375.1.S1_at		hypothetical protein predicted by Glimmer/Critica	10.6654	0.304625	0.00609725	0.0956339	0.560708	0.142199	0.744476	0.522233	0.102376	0.702273	0.440962	0.0168382	0.222373	5.58882	0.000328756	0.00545802	2.00592	0.0819532	0.2946	2.7866	3.07039	11.8845	11.9052	GO:0000004	No GO term	GO:0000004	No GO term
Mtr.44166.1.S1_at		hypothetical protein predicted by Glimmer/Critica	9.3032	0.342116	0.00250483	0.0580339	0.812025	0.494029	0.849808	0.567055	0.0752086	0.670634	0.596298	0.0497238	0.35472	5.57325	3.35314e-05	0.00121061	1.139	0.667544	0.620116	2.94486	3.37851	12.0539	11.7237	GO:0000004	No GO term	GO:0000004	No GO term
Mtr.12717.1.S1_at		hypothetical protein predicted by Glimmer/Critica	10.6538	0.268928	0.00035987	0.0181738	0.568726	0.0686751	0.666058	0.684324	0.207456	0.769604	0.533061	0.0171249	0.224404	5.57222	2.40373e-05	0.000956356	1.71463	0.0805849	0.292465	3.1375	3.54844	12.9425	12.6903	GO:0000004	No GO term	GO:0000004	No GO term
Mtr.22759.1.S1_x_at		hypothetical protein predicted by Glimmer/Critica	3.9686	0.463159	0.0806252	0.341909	0.865421	0.730141	0.886149	0.681483	0.365764	0.815439	0.703269	0.310957	0.628895	5.55605	0.000792269	0.0100537	0.658902	0.326353	0.490093	3.01792	3.12102	3.36457	3.32193	GO:0000004	No GO term	GO:0000004	No GO term
Mtr.3718.1.S1_at		hypothetical protein predicted by Glimmer/Critica	2.8028	0.469661	0.0725738	0.328041	0.99351	0.986959	0.911362	0.396887	0.0320767	0.576899	0.537724	0.071191	0.405937	5.54592	0.000524117	0.00758034	0.97365	0.946559	0.694562	3.15381	3.07039	6.20359	4.93546	GO:0000004	No GO term	GO:0000004	No GO term
Mtr.43679.1.S1_at		hypothetical protein predicted by Glimmer/Critica	11.3045	0.27515	0.000268545	0.0153377	0.522445	0.0315547	0.572374	0.591869	0.0748401	0.670226	0.457275	0.00318676	0.0985738	5.48962	1.53675e-05	0.000737767	2.14103	0.0139612	0.119046	3.27798	3.24793	13.186	12.6329	GO:0000004	No GO term	GO:0000004	No GO term
Mtr.40512.1.S1_at		hypothetical protein predicted by Glimmer/Critica	10.4211	0.358364	0.00289398	0.0630022	0.638352	0.142009	0.744162	0.442429	0.0129272	0.477183	0.430463	0.00277016	0.0920019	5.45986	2.92436e-05	0.00109037	1.80963	0.0583711	0.253267	3.08746	2.88753	12.0233	11.7312	GO:0000004	No GO term	GO:0000004	No GO term
Mtr.41362.1.S1_at		Granule-bound starch synthase 2, chloroplastic/amyloplastic EC=2.4.1.21; AltName: Full=Granule-bound starch synthase II; Short=GBSS-II; Flags: Precursor;	3.3305	0.991988	0.990613	0.751301	0.455784	0.260632	0.799332	1.14871	0.839419	0.885315	0.649601	0.444162	0.691373	5.45266	0.0232269	0.0934411	0.353114	0.142156	0.363323	5.20945	6.47086	6.22304	6.48543	GO:0000004	No GO term	GO:0000004	No GO term
Mtr.36868.1.S1_at		hypothetical protein predicted by Glimmer/Critica	4.1656	0.525008	0.113145	0.387126	0.731969	0.428247	0.836691	0.788897	0.545377	0.848106	0.69344	0.26013	0.598699	5.44595	0.000474218	0.00706472	0.605686	0.210277	0.420106	3.44626	3.37851	3.53605	3.59694	GO:0000004	No GO term	GO:0000004	No GO term
Mtr.3202.1.S1_at		hypothetical protein predicted by Glimmer/Critica	7.0755	0.259482	0.00887919	0.117432	0.849582	0.722245	0.885213	1.49318	0.386988	0.819909	1.17187	0.672158	0.761971	5.43325	0.00183606	0.0178354	0.559134	0.215758	0.42387	4.32912	5.94486	6.68089	6.6907	GO:0000004	No GO term	GO:0000004	No GO term
Mtr.13022.1.S1_at		hypothetical protein predicted by Glimmer/Critica	9.9782	0.35135	0.0249699	0.203221	0.524493	0.145636	0.746364	0.398662	0.0448374	0.615509	0.352287	0.0081901	0.158045	5.42909	0.0010745	0.0123775	2.5072	0.0449349	0.224357	3.20163	6.08534	12.7587	12.4466	GO:0000004	No GO term	GO:0000004	No GO term
Mtr.8856.1.S1_at		hypothetical protein predicted by Glimmer/Critica	10.7342	0.242499	1.28048e-05	0.00292965	0.69144	0.12079	0.728074	0.804698	0.348342	0.814101	0.676486	0.049662	0.35472	5.42377	1.5966e-06	0.000208007	1.36647	0.184351	0.400213	3.12102	3.23266	12.4602	12.3291	GO:0000004	No GO term	GO:0000004	No GO term
Mtr.2267.1.S1_at		hypothetical protein predicted by Glimmer/Critica	11.9249	0.159431	0.00297726	0.0639446	1.02248	0.966497	0.910137	1.00756	0.988644	0.89926	1.02004	0.963378	0.817237	5.41648	0.00533271	0.0362306	1.12404	0.825315	0.666397	3.18587	3.16993	12.7384	12.4783	GO:0000004	No GO term	GO:0000004	No GO term
Mtr.20030.1.S1_at		hypothetical protein predicted by Glimmer/Critica	10.7611	0.301282	0.000602471	0.0248904	0.701442	0.22245	0.78283	0.696825	0.214372	0.772693	0.620503	0.0530935	0.36371	5.35362	2.16892e-05	0.000900536	1.26842	0.406961	0.524681	3.16993	3.10434	11.7823	11.6071	GO:0000004	No GO term	GO:0000004	No GO term
Mtr.41417.1.S1_at		hypothetical protein predicted by Glimmer/Critica	10.5541	0.262667	0.000162623	0.012007	0.542273	0.0381405	0.600958	0.787534	0.389558	0.820769	0.567098	0.0208493	0.246855	5.33805	1.52822e-05	0.000735889	1.67003	0.0762471	0.284561	3.07039	3.05311	12.9045	12.5931	GO:0000004	No GO term	GO:0000004	No GO term
Mtr.23332.1.S1_at		expressed protein	4.0242	0.706656	0.480042	0.614634	0.422835	0.0924881	0.699736	0.444826	0.1115	0.709277	0.328277	0.0121203	0.190334	5.30809	0.00327187	0.0263955	1.4174	0.478039	0.554207	5.10852	4.56071	4.7761	4.96347	GO:0000004	No GO term	GO:0000004	No GO term
Mtr.30147.1.S1_at	CaML4	hypothetical protein predicted by Glimmer/Critica	6.9833	0.514893	0.0410431	0.256732	0.433464	0.0130072	0.484331	0.54774	0.0608881	0.651113	0.383429	0.00124979	0.0591362	5.2801	4.77283e-05	0.00154093	1.54922	0.161479	0.381129	3	3	12.2597	11.7172	GO:0000004	No GO term	GO:0000004	No GO term
Mtr.29729.1.S1_at		hypothetical protein predicted by Glimmer/Critica	2.3772	0.724039	0.261402	0.513422	0.606199	0.090352	0.697611	0.652779	0.143902	0.73163	0.538998	0.0151741	0.211364	5.27993	2.20041e-05	0.000905294	0.661042	0.155276	0.375433	3.73335	3.45943	3.18587	3.64386	GO:0000004	No GO term	GO:0000004	No GO term
Mtr.11569.1.S1_at		hypothetical protein predicted by Glimmer/Critica	3.9467	0.46543	0.0617455	0.308492	1.21991	0.607854	0.871171	0.864941	0.707416	0.870214	1.03644	0.909531	0.808264	5.27461	0.000511904	0.00747859	0.386047	0.0238353	0.162881	4.03562	3.62059	3.75489	3.71149	GO:0000004	No GO term	GO:0000004	No GO term
Mtr.20024.1.S1_at		hypothetical protein predicted by Glimmer/Critica	5.2527	0.350299	0.0394314	0.252186	0.957306	0.926591	0.906485	0.979068	0.964367	0.897033	0.957729	0.911067	0.808489	5.2647	0.00274125	0.0235259	0.578526	0.258027	0.45164	5.91648	5.60881	8.00225	7.75489	GO:0000004	No GO term	GO:0000004	No GO term
Mtr.43318.1.S1_at		hypothetical protein predicted by Glimmer/Critica	11.1488	0.298326	0.00171746	0.0463584	0.556755	0.0858904	0.691146	0.513365	0.0536892	0.6351	0.433904	0.00577407	0.133119	5.26221	0.000100035	0.0025153	2.22869	0.0236585	0.162476	3.36457	3.18587	12.3742	11.8617	GO:0000004	No GO term	GO:0000004	No GO term
Mtr.38955.1.S1_s_at		hypothetical protein predicted by Glimmer/Critica	10.8246	0.348434	0.00806947	0.112379	0.520494	0.0786057	0.679151	0.529984	0.0863971	0.688242	0.423759	0.00820228	0.158069	5.25719	0.000225954	0.00423621	1.97901	0.067187	0.269276	3.49825	3.24793	13.3765	13.101	GO:0000004	No GO term	GO:0000004	No GO term
Mtr.38556.1.S1_at		hypothetical protein predicted by Glimmer/Critica	10.9712	0.329515	0.00461028	0.0818307	0.435184	0.0250224	0.550114	0.646212	0.211631	0.77163	0.429239	0.00728803	0.148805	5.24918	0.000164587	0.00343447	2.05582	0.0477771	0.230751	3.53605	3.45943	13.5143	13.4398	GO:0000004	No GO term	GO:0000004	No GO term
Mtr.4533.1.S1_at		hypothetical protein predicted by Glimmer/Critica	2.8042	0.449158	0.0321092	0.229357	0.815462	0.556723	0.863668	0.559077	0.106958	0.707594	0.592357	0.077997	0.41839	5.24283	0.000189072	0.00377255	0.93145	0.837079	0.669282	2.96347	3.16993	5.05311	4.41278	GO:0000004	No GO term	GO:0000004	No GO term
Mtr.11160.1.S1_at		hypothetical protein predicted by Glimmer/Critica	10.9631	0.315025	0.00354612	0.0706457	0.473802	0.0414901	0.609857	0.663251	0.239726	0.782629	0.462221	0.0128439	0.195904	5.22221	0.000173247	0.00356822	1.93431	0.0677677	0.270059	2.848	6.01792	12.8351	12.5994	GO:0000004	No GO term	GO:0000004	No GO term
Mtr.30358.1.S1_at		hypothetical protein predicted by Glimmer/Critica	2.8767	0.318376	0.030409	0.223712	0.466844	0.132837	0.738833	0.584359	0.28014	0.797657	0.420631	0.042705	0.333704	5.22001	0.00352764	0.0276597	2.20565	0.119621	0.34089	5.79961	5.78136	6.82909	6.45121	GO:0000004	No GO term	GO:0000004	No GO term
Mtr.13363.1.S1_at		hypothetical protein predicted by Glimmer/Critica	11.7967	0.301289	0.000400772	0.0194954	0.523415	0.0278242	0.55879	0.606741	0.0798955	0.679701	0.465478	0.00303842	0.0961859	5.21671	1.5514e-05	0.000741584	2.00341	0.0195203	0.146078	3.3505	3.47249	12.2262	11.9401	GO:0000004	No GO term	GO:0000004	No GO term
Mtr.35382.1.S1_at		hypothetical protein predicted by Glimmer/Critica	3.5772	0.470272	0.0259265	0.207688	0.902046	0.740707	0.887041	0.442942	0.0175399	0.517453	0.54248	0.0268448	0.275841	5.20976	6.9425e-05	0.00198525	1.02154	0.945352	0.694327	4.29278	4.09592	4.66676	4.37851	GO:0000004	No GO term	GO:0000004	No GO term
Mtr.26056.1.S1_at		hypothetical protein predicted by Glimmer/Critica	5.0135	0.56048	0.196931	0.468646	0.733386	0.480848	0.846663	0.65497	0.339436	0.812728	0.613342	0.18291	0.544719	5.20914	0.00153623	0.0157907	0.71305	0.442683	0.539199	3.40599	3.3505	3.71149	3.87774	GO:0000004	No GO term	GO:0000004	No GO term
Mtr.27799.1.S1_s_at		hypothetical protein predicted by Glimmer/Critica	11.9993	0.269702	0.000961401	0.0330046	0.490511	0.0423853	0.613706	0.598974	0.131539	0.721437	0.441948	0.00704834	0.146273	5.18673	0.000118773	0.00280244	2.43313	0.0142657	0.120722	3.3505	3.80735	13.4516	13.3162	GO:0000004	No GO term	GO:0000004	No GO term
Mtr.9428.1.S1_at		hypothetical protein predicted by Glimmer/Critica	2.6387	0.47876	0.094593	0.363781	0.576306	0.201915	0.773496	0.658775	0.32829	0.810141	0.524317	0.0746213	0.412216	5.17959	0.00116696	0.013027	1.06218	0.885875	0.680828	3.03562	3.16993	7.06286	6.88142	GO:0000004	No GO term	GO:0000004	No GO term
Mtr.7695.1.S1_at		hypothetical protein predicted by Glimmer/Critica	2.7057	0.634358	0.247205	0.504786	0.556595	0.141851	0.743888	0.641385	0.258334	0.789085	0.503236	0.0416648	0.331216	5.16335	0.000558889	0.00793472	0.855218	0.685024	0.625208	4.73335	3.54844	3.52356	3.71149	GO:0000004	No GO term	GO:0000004	No GO term
Mtr.35767.1.S1_at		hypothetical protein predicted by Glimmer/Critica	4.4926	0.336759	0.00606447	0.0953535	1.39921	0.341376	0.816032	1.08694	0.810697	0.882353	1.32248	0.332498	0.640858	5.13825	0.000228391	0.00426985	0.379997	0.0125128	0.11153	3.01792	3.47249	4.17792	6.20359	GO:0000004	No GO term	GO:0000004	No GO term
Mtr.11429.1.S1_x_at		hypothetical protein predicted by Glimmer/Critica	10.2075	0.358391	0.00125207	0.0387075	0.729285	0.24326	0.791784	0.56637	0.0447755	0.615476	0.554623	0.0139376	0.203543	5.13439	1.32377e-05	0.000681214	1.3157	0.307868	0.481462	3.36457	3.1375	12.7017	12.4073	GO:0000004	No GO term	GO:0000004	No GO term
Mtr.18093.1.S1_at		hypothetical protein predicted by Glimmer/Critica	2.1078	0.575906	0.232281	0.494322	0.634375	0.320898	0.811604	0.799308	0.620796	0.85902	0.635878	0.230116	0.57981	5.13437	0.00213008	0.0198251	0.666962	0.375425	0.511508	3.66676	3.40599	5.65535	5.10852	GO:0000004	No GO term	GO:0000004	No GO term
Mtr.10953.1.S1_at		hypothetical protein predicted by Glimmer/Critica	11.1806	0.325647	0.0035209	0.0704199	0.682942	0.259559	0.798636	0.386259	0.0103714	0.453297	0.411316	0.00436682	0.116895	5.08975	0.000150446	0.0032476	2.28714	0.0223828	0.157906	3.51096	3.49825	12.7855	12.6404	GO:0000004	No GO term	GO:0000004	No GO term
Mtr.20426.1.S1_at		hypothetical protein predicted by Glimmer/Critica	2.078	0.681276	0.482039	0.615595	0.707968	0.52633	0.857268	0.658005	0.443973	0.829393	0.600937	0.259495	0.59807	5.07881	0.00793814	0.0466593	0.620401	0.383974	0.515481	3.56071	3.58496	3.79701	3.85798	GO:0000004	No GO term	GO:0000004	No GO term
Mtr.50962.1.S1_at		hypothetical protein predicted by Glimmer/Critica	3.3775	0.322817	0.0138004	0.150005	0.614341	0.249104	0.794797	0.876957	0.751156	0.875382	0.662103	0.23298	0.581593	5.06718	0.00114003	0.0128559	1.13472	0.760142	0.648221	2.96347	2.82782	2.96347	2.94486	GO:0000004	No GO term	GO:0000004	No GO term
Mtr.40912.1.S1_at		hypothetical protein predicted by Glimmer/Critica	11.4426	0.295297	0.00285055	0.0623993	0.513428	0.0712441	0.67027	0.649702	0.228681	0.77747	0.480983	0.0195998	0.239259	5.05723	0.00026351	0.00468893	2.0074	0.0605405	0.257341	3.20163	3.18587	12.949	12.6667	GO:0000004	No GO term	GO:0000004	No GO term
Mtr.27163.1.S1_at		hypothetical protein predicted by Glimmer/Critica	2.4862	0.511791	0.084217	0.347551	0.813853	0.578359	0.86664	0.36086	0.0129946	0.477183	0.441831	0.014441	0.206295	5.05637	0.000430721	0.00657898	1.31578	0.460777	0.547164	3.89724	3.88753	7.06178	6.79442	GO:0000004	No GO term	GO:0000004	No GO term
Mtr.15424.1.S1_at		hypothetical protein predicted by Glimmer/Critica	1.6828	0.537023	0.350949	0.562046	0.6297	0.484926	0.847181	0.669005	0.543067	0.847972	0.561964	0.291598	0.617936	5.0389	0.0241167	0.0954452	0.877219	0.842021	0.67036	3.41954	3.21723	3.66676	3.45943	GO:0000004	No GO term	GO:0000004	No GO term
Mtr.36837.1.S1_at		hypothetical protein predicted by Glimmer/Critica	4.3138	0.582438	0.230293	0.492658	0.629771	0.301731	0.806235	1.45523	0.399245	0.820945	0.943503	0.871388	0.801974	5.03808	0.00192073	0.0184103	0.371852	0.0368626	0.203902	4.16993	3.96347	4.09592	4.05311	GO:0000004	No GO term	GO:0000004	No GO term
Mtr.3241.1.S1_s_at		hypothetical protein predicted by Glimmer/Critica	11.0193	0.34095	0.00201684	0.0511559	0.68743	0.214973	0.777114	0.492297	0.0269759	0.564485	0.485628	0.00789952	0.155007	5.03429	4.89854e-05	0.00155432	1.72153	0.0800146	0.291211	3.30743	3.24793	12.0498	11.7109	GO:0000004	No GO term	GO:0000004	No GO term
Mtr.48554.1.S1_at		hypothetical protein predicted by Glimmer/Critica	3.0802	0.527056	0.0251825	0.204036	0.632919	0.0963306	0.702536	1.07335	0.787617	0.879833	0.772785	0.239892	0.585581	5.02939	1.40356e-05	0.000704359	0.555316	0.0374443	0.205197	3.62059	3.37851	3.39232	3.65535	GO:0000004	No GO term	GO:0000004	No GO term
Mtr.51763.1.S1_x_at		hypothetical protein predicted by Glimmer/Critica	5.3602	0.235785	0.010295	0.127497	0.467488	0.144227	0.745655	1.07316	0.888221	0.889617	0.63138	0.27186	0.606076	5.00932	0.00514721	0.0354549	1.68759	0.305963	0.480587	4.76022	5.05745	5.89966	6.17792	GO:0000004	No GO term	GO:0000004	No GO term
Mtr.27731.1.S1_at		hypothetical protein predicted by Glimmer/Critica	1.5763	0.650372	0.15164	0.430015	0.52058	0.0366227	0.593229	0.481561	0.0213738	0.540794	0.397582	0.00120764	0.0580241	4.99842	4.32739e-05	0.00144196	1.22706	0.483706	0.556211	3.49825	3.71149	9.09355	8.24079	GO:0000004	No GO term	GO:0000004	No GO term
Mtr.43386.1.S1_at		hypothetical protein predicted by Glimmer/Critica	11.7187	0.237184	6.05744e-05	0.0075349	0.597731	0.0690863	0.666736	0.82296	0.470342	0.83542	0.623146	0.0434993	0.335578	4.98291	1.85874e-05	0.000823339	1.72008	0.0567691	0.249874	3.37851	4.16993	12.4552	11.9747	GO:0000004	No GO term	GO:0000004	No GO term
Mtr.29703.1.S1_x_at		hypothetical protein predicted by Glimmer/Critica	3.9743	0.561946	0.181314	0.456206	0.61999	0.263181	0.799678	0.846071	0.690239	0.867934	0.650421	0.219572	0.57238	4.97656	0.00137547	0.0146366	0.681687	0.36625	0.508063	3.39232	3.51096	10.2495	9.66693	GO:0000004	No GO term	GO:0000004	No GO term
Mtr.3895.1.S1_at		hypothetical protein predicted by Glimmer/Critica	1.84	0.997474	0.996364	0.752313	0.687475	0.502758	0.851835	0.643575	0.43191	0.82793	0.580636	0.241121	0.586376	4.97526	0.0099952	0.0541869	0.455435	0.169859	0.387236	3.43296	3.05311	3.20163	3.29278	GO:0000004	No GO term	GO:0000004	No GO term
Mtr.18094.1.S1_at		retroelement integrase -related	3.1088	0.37082	0.0682607	0.321104	0.864491	0.777258	0.891378	0.500498	0.190867	0.76264	0.57206	0.195835	0.554072	4.95296	0.00629421	0.0403341	1.25837	0.655892	0.616546	3.21723	3.1375	5.21723	4.20945	GO:0000004	No GO term	GO:0000004	No GO term	KOG: FOG: Transposon-encoded proteins with TYA, reverse transcriptase, integrase domains in various combinations
Mtr.19535.1.S1_at		hypothetical protein predicted by Glimmer/Critica	3.6943	0.397673	0.00951419	0.121962	0.766659	0.406409	0.831354	1.02871	0.928719	0.893439	0.853617	0.542566	0.725926	4.94164	0.000115049	0.00275568	0.645222	0.179171	0.395447	3.15381	2.98185	3.3505	3.20163	GO:0000004	No GO term	GO:0000004	No GO term
Mtr.22582.1.S1_at		hypothetical protein predicted by Glimmer/Critica	3.5326	0.408734	0.0145419	0.154264	0.5589	0.09305	0.700407	1.22408	0.542759	0.847857	0.77642	0.354783	0.651398	4.93828	0.000175793	0.00360057	0.724167	0.33584	0.494597	8.03947	7.16591	8.5763	8.56071	GO:0000004	No GO term	GO:0000004	No GO term
Mtr.2963.1.S1_at		hypothetical protein predicted by Glimmer/Critica	6.2481	1.62558	0.365102	0.568495	0.587361	0.322545	0.811622	0.666857	0.448201	0.830622	0.535335	0.161759	0.524226	4.93629	0.00767789	0.0457529	0.318165	0.0435604	0.221537	7.20945	7.48945	7.50064	7.75221	GO:0000004	No GO term	GO:0000004	No GO term
Mtr.25736.1.S1_at		hypothetical protein predicted by Glimmer/Critica	6.6497	0.511188	0.105136	0.376978	0.977075	0.9533	0.909101	0.921218	0.83595	0.885085	0.932238	0.828327	0.792706	4.93253	0.000917628	0.0110533	0.440615	0.0523271	0.240383	3.49825	3.58496	3.67807	3.97269	GO:0000004	No GO term	GO:0000004	No GO term
Mtr.48443.1.S1_x_at		hypothetical protein predicted by Glimmer/Critica	5.5877	0.336348	0.00931784	0.120782	0.807032	0.567092	0.865122	0.781819	0.511866	0.841764	0.735639	0.320853	0.634161	4.91988	0.000550046	0.00784268	0.957767	0.907806	0.686357	3.93546	3.97269	4.16993	4.22497	GO:0000004	No GO term	GO:0000004	No GO term
Mtr.22660.1.S1_x_at		hypothetical protein predicted by Glimmer/Critica	4.0626	0.625523	0.223119	0.487772	0.52532	0.101508	0.711401	0.782974	0.517708	0.84266	0.553071	0.0680555	0.398551	4.9098	0.000597284	0.00830937	0.791629	0.536448	0.57505	3	2.98185	4.64962	4.35755	GO:0000004	No GO term	GO:0000004	No GO term
Mtr.26854.1.S1_at		hypothetical protein predicted by Glimmer/Critica	5.3941	0.700096	0.364326	0.568281	0.674338	0.317532	0.810933	0.648114	0.272915	0.795127	0.575907	0.096259	0.449076	4.89665	0.000796228	0.0100817	0.667444	0.305494	0.480377	4.72792	4.72247	4.93546	4.89724	GO:0000004	No GO term	GO:0000004	No GO term
Mtr.21359.1.S1_at		hypothetical protein predicted by Glimmer/Critica	2.7263	0.491609	0.0241277	0.19962	0.581218	0.0747434	0.675942	0.672739	0.182353	0.759968	0.534717	0.0161755	0.218347	4.89024	4.76231e-05	0.00153903	1.06381	0.830315	0.66779	2.98185	3	2.90689	3	GO:0000004	No GO term	GO:0000004	No GO term
Mtr.50787.1.S1_at		hypothetical protein predicted by Glimmer/Critica	2.9424	0.667241	0.453935	0.604817	0.59437	0.338491	0.815744	0.667012	0.453559	0.831538	0.539669	0.171499	0.533953	4.88966	0.00856242	0.0490258	0.773121	0.631984	0.609253	4.54844	4.32193	4.94017	4.94953	GO:0000004	No GO term	GO:0000004	No GO term
Mtr.28028.1.S1_at		hypothetical protein predicted by Glimmer/Critica	2.6597	0.486519	0.0272606	0.213048	0.834168	0.54807	0.861684	0.524737	0.0448718	0.615509	0.576497	0.0369601	0.315076	4.87854	7.30149e-05	0.0020397	0.962531	0.898748	0.684056	4.09592	3.79701	4.09592	4.15381	GO:0000004	No GO term	GO:0000004	No GO term
Mtr.7364.1.S1_at		hypothetical protein predicted by Glimmer/Critica	2.4699	0.695087	0.399742	0.583359	0.6661	0.348252	0.818292	0.431777	0.0635548	0.655756	0.435712	0.0282186	0.28158	4.87363	0.00178883	0.0175252	1.02638	0.951351	0.695645	3.51096	3.56071	4.848	4.83289	GO:0000004	No GO term	GO:0000004	No GO term
Mtr.18327.1.S1_at		hypothetical protein predicted by Glimmer/Critica	3.3575	0.516196	0.0713037	0.325631	0.683679	0.282285	0.80087	1.09264	0.798583	0.880554	0.823293	0.49569	0.709931	4.84653	0.000313885	0.00528439	0.535085	0.0863849	0.299924	4.63807	4.61471	4.57289	4.59694	GO:0000004	No GO term	GO:0000004	No GO term
Mtr.3581.1.S1_at		hypothetical protein predicted by Glimmer/Critica	2.5507	1.03993	0.94129	0.742031	0.735165	0.564907	0.864874	0.544302	0.262607	0.791459	0.543021	0.172813	0.535263	4.81185	0.0087403	0.0497204	0.499412	0.20375	0.415341	4.0268	4	4.04439	4.00899	GO:0000004	No GO term	GO:0000004	No GO term
Mtr.29802.1.S1_at		hypothetical protein predicted by Glimmer/Critica	3.8367	0.505933	0.140648	0.419685	0.798352	0.614865	0.871834	1.15067	0.75324	0.875674	0.944998	0.876511	0.802929	4.80966	0.00265043	0.023002	0.447349	0.086091	0.299585	3.52356	3.29278	3.44626	3.63227	GO:0000004	No GO term	GO:0000004	No GO term
Mtr.50140.1.S1_at		hypothetical protein predicted by Glimmer/Critica	5.2993	0.444436	0.0636697	0.312813	1.142	0.74785	0.887475	0.434303	0.0572519	0.644994	0.626573	0.178107	0.540444	4.80604	0.00146102	0.0152695	0.943943	0.888761	0.681358	7.61176	7.27146	7.77479	7.8392	GO:0000004	No GO term	GO:0000004	No GO term
Mtr.3486.1.S1_at		hypothetical protein predicted by Glimmer/Critica	3.8347	0.214245	0.0239295	0.198837	1.18693	0.784122	0.892561	1.19771	0.773063	0.878857	1.2643	0.646862	0.754976	4.77427	0.0222405	0.0911056	0.68771	0.551383	0.580845	3.24793	3.62059	6.06178	5.2891	GO:0000004	No GO term	GO:0000004	No GO term
Mtr.30286.1.S1_at		hypothetical protein predicted by Glimmer/Critica	9.1651	0.352982	0.00736811	0.106803	0.955744	0.894993	0.904065	0.366366	0.00924233	0.442795	0.496789	0.0223767	0.25395	4.75267	0.000316547	0.00532466	1.70236	0.135171	0.35598	3.10434	3	8.24413	8.37243	GO:0000004	No GO term	GO:0000004	No GO term
Mtr.33674.1.S1_at		hypothetical protein predicted by Glimmer/Critica	2.2934	0.699023	0.523944	0.631146	0.61347	0.387245	0.826804	0.830236	0.739312	0.874731	0.637769	0.331287	0.640395	4.72265	0.0125417	0.0630628	0.594741	0.358616	0.504999	3.18587	3.01792	3.1375	3.26303	GO:0000004	No GO term	GO:0000004	No GO term
Mtr.13774.1.S1_at		hypothetical protein predicted by Glimmer/Critica	7.8915	0.345143	0.0096214	0.122642	0.809839	0.566183	0.864959	0.674446	0.290474	0.800035	0.668186	0.189606	0.549509	4.71915	0.000589072	0.00823998	1.12406	0.749491	0.645428	5.97269	5.59694	9.56701	8.85425	GO:0000004	No GO term	GO:0000004	No GO term
Mtr.27145.1.S1_at		hypothetical protein predicted by Glimmer/Critica	2.0665	0.442152	0.115909	0.390886	0.612858	0.332892	0.8145	1.56902	0.371882	0.817235	0.974223	0.948764	0.815219	4.70385	0.00631495	0.040407	0.50002	0.176951	0.393257	2.82782	4.81762	5.94251	7.70044	GO:0000004	No GO term	GO:0000004	No GO term
Mtr.10161.1.S1_at		hypothetical protein predicted by Glimmer/Critica	6.3656	0.313884	0.026091	0.208362	0.554569	0.228963	0.785356	0.787305	0.618489	0.858837	0.575527	0.17051	0.533336	4.68374	0.00493041	0.0344458	1.5579	0.36066	0.505804	8.11582	8.20163	9.12851	8.76587	GO:0008150	biological_process	GO:0000004	No GO term
Mtr.19417.1.S1_at	DMI1	Putative ion channel DMI-1 AltName: Full=Does not make infections protein 1;	2.8359	0.670512	0.398864	0.583215	0.510184	0.164184	0.758566	0.638926	0.345851	0.813874	0.473644	0.065099	0.392877	4.67815	0.00428364	0.0313942	0.978007	0.962113	0.697691	5.9542	6.56682	8.27566	8.19377	GO:0000004	No GO term	GO:0000004	No GO term
Mtr.29943.1.S1_at		hypothetical protein predicted by Glimmer/Critica	3.963	0.398986	0.0103214	0.127705	0.885958	0.705385	0.882985	1.49559	0.219426	0.775068	1.20638	0.475802	0.702948	4.66966	0.000180869	0.00366611	0.40507	0.011388	0.105289	3.26303	3.12102	3.30743	3.39232	GO:0000004	No GO term	GO:0000004	No GO term
Mtr.43045.1.S1_at		hypothetical protein predicted by Glimmer/Critica	3.6159	0.387876	0.0164544	0.164375	0.534591	0.0947489	0.70083	0.674523	0.280044	0.797657	0.506616	0.0314139	0.294998	4.66645	0.000513677	0.0074946	1.53215	0.243337	0.442368	4.74953	4.2555	5.10014	5.17792	GO:0000004	No GO term	GO:0000004	No GO term
Mtr.10467.1.S1_at		hypothetical protein predicted by Glimmer/Critica	11.6576	0.293016	0.000673135	0.0266069	0.670672	0.186684	0.7687	0.852956	0.589986	0.855892	0.689114	0.134976	0.496178	4.66259	7.9002e-05	0.00213554	1.27951	0.406825	0.524636	3.43296	10.1544	12.6364	12.5795	GO:0000004	No GO term	GO:0000004	No GO term
Mtr.49607.1.S1_at		hypothetical protein predicted by Glimmer/Critica	4.0812	0.569361	0.169201	0.446877	0.648385	0.284154	0.80087	0.825128	0.629408	0.861121	0.659027	0.210069	0.56519	4.60451	0.00134032	0.014387	0.712975	0.399499	0.521823	3.29278	3.52356	3.43296	3.9542	GO:0000004	No GO term	GO:0000004	No GO term
Mtr.17415.1.S1_at		hypothetical protein predicted by Glimmer/Critica	10.5142	0.279635	0.000585463	0.0244776	0.572574	0.0780087	0.679023	0.824962	0.52419	0.844105	0.606518	0.055302	0.369522	4.5916	0.000108568	0.00265012	1.64884	0.110518	0.331263	3.51096	4.37156	12.8441	12.7181	GO:0000004	No GO term	GO:0000004	No GO term
Mtr.26925.1.S1_at		hypothetical protein predicted by Glimmer/Critica	5.0345	1.86473	0.32415	0.547655	0.214881	0.0235764	0.546656	1.3492	0.631298	0.861247	0.438042	0.118723	0.476549	4.59101	0.0246386	0.096628	0.402905	0.15752	0.377288	3.83794	3.7761	3.59694	3.67807	GO:0000004	No GO term	GO:0000004	No GO term
Mtr.34921.1.S1_at		hypothetical protein predicted by Glimmer/Critica	2.4421	0.63728	0.08322	0.346159	0.672158	0.122632	0.73091	0.833145	0.4641	0.834109	0.679404	0.0700811	0.402984	4.58129	1.39443e-05	0.000700837	0.611631	0.0609882	0.258383	5.74685	6.32553	6.57137	6.39403	GO:0000004	No GO term	GO:0000004	No GO term
Mtr.27725.1.S1_s_at		Leghemoglobin	10.4353	0.318233	0.0040553	0.076334	0.727483	0.362682	0.821445	0.488236	0.0512963	0.632383	0.501536	0.0246111	0.264835	4.56627	0.000421655	0.0064588	1.93749	0.0696852	0.273743	3.23266	3.41954	12.7312	12.82	GO:0000004	No GO term	GO:0000004	No GO term
Mtr.20679.1.S1_at		hypothetical protein predicted by Glimmer/Critica	3.9554	0.44959	0.0603959	0.305125	0.807876	0.596229	0.870673	1.22518	0.613858	0.857227	0.993184	0.983324	0.819999	4.55289	0.0015409	0.0158242	0.493574	0.0931263	0.309309	3.41954	3.37851	3.48543	3.32193	GO:0000004	No GO term	GO:0000004	No GO term
Mtr.8369.1.S1_at		hypothetical protein predicted by Glimmer/Critica	9.0038	0.139785	0.00135628	0.0403428	0.924046	0.877435	0.901954	1.58811	0.372729	0.817369	1.29137	0.543282	0.726316	4.5387	0.00876306	0.0497768	1.07407	0.889046	0.681392	3.23266	4.90207	6.58646	6.48864	GO:0000004	No GO term	GO:0000004	No GO term
Mtr.26875.1.S1_at		hypothetical protein predicted by Glimmer/Critica	3.9839	0.490267	0.0430951	0.262297	0.813563	0.532616	0.857508	0.607972	0.144027	0.73163	0.625437	0.0951842	0.447352	4.52712	0.000285557	0.00496165	0.9109	0.776633	0.652803	3.07039	2.98185	3.15381	3.16993	GO:0000004	No GO term	GO:0000004	No GO term
Mtr.45371.1.S1_at		hypothetical protein predicted by Glimmer/Critica	3.6688	0.497876	0.106483	0.378426	0.59874	0.226021	0.785356	1.24984	0.591267	0.855892	0.824256	0.56893	0.733783	4.52117	0.00203075	0.0191662	0.593656	0.218766	0.42566	5.0045	5.51412	4.21723	4.60881	GO:0000004	No GO term	GO:0000004	No GO term
Mtr.27453.1.S1_at		hypothetical protein predicted by Glimmer/Critica	9.3219	0.388993	0.0226427	0.19446	0.731343	0.413952	0.832662	0.522344	0.101361	0.701265	0.526484	0.0518174	0.360185	4.50826	0.00102578	0.0119405	1.4927	0.298936	0.47649	2.848	2.8679	6.94837	7.05202	GO:0000004	No GO term	GO:0000004	No GO term
Mtr.26878.1.S1_at		hypothetical protein predicted by Glimmer/Critica	4.7868	0.31125	0.00697174	0.103216	0.625922	0.230036	0.785397	1.39245	0.390715	0.820769	0.912432	0.76861	0.78207	4.49264	0.00109835	0.0125565	0.820517	0.605193	0.600071	3.51096	3.40599	5.22882	5.26303	GO:0000004	No GO term	GO:0000004	No GO term
Mtr.7297.1.S1_at		hypothetical protein predicted by Glimmer/Critica	3.3101	0.56138	0.0861173	0.350242	0.573642	0.0973829	0.706003	0.805162	0.501421	0.839512	0.597516	0.0631162	0.387907	4.48803	0.000235075	0.00435396	0.859337	0.636873	0.61064	5.6837	5.38543	5.81506	5.75756	GO:0000004	No GO term	GO:0000004	No GO term
Mtr.15096.1.S1_at		hypothetical protein predicted by Glimmer/Critica	4.4564	0.549179	0.32297	0.547107	0.895794	0.853709	0.898679	1.10445	0.867778	0.88844	0.992893	0.988316	0.82059	4.48346	0.0216482	0.0896456	0.410505	0.149577	0.370001	4.17792	3.91648	4.12928	4.16189	GO:0000004	No GO term	GO:0000004	No GO term
Mtr.4592.1.S1_at		hypothetical protein predicted by Glimmer/Critica	2.5906	0.602289	0.207258	0.47598	0.587524	0.18701	0.7687	0.790025	0.549418	0.848821	0.599484	0.124	0.484142	4.48181	0.00138509	0.0147248	0.798134	0.566653	0.586335	3.21723	3.08746	3.12102	3.40599	GO:0000004	No GO term	GO:0000004	No GO term
Mtr.34337.1.S1_at		hypothetical protein predicted by Glimmer/Critica	5.1865	0.375194	0.0475967	0.275205	0.857227	0.739625	0.886795	1.23369	0.651018	0.864031	1.03801	0.921352	0.810326	4.46112	0.00489711	0.034265	0.564935	0.228464	0.432512	4.90207	4.85798	4.94953	5.32553	GO:0000004	No GO term	GO:0000004	No GO term
Mtr.14515.1.S1_x_at		hypothetical protein predicted by Glimmer/Critica	2.0459	0.80875	0.627784	0.664825	0.748851	0.510274	0.853062	0.707215	0.431758	0.82793	0.654583	0.244733	0.588648	4.44862	0.00327906	0.0264408	0.524824	0.153261	0.373581	3.48543	3.3505	3.7761	3.91648	GO:0008150	biological_process	GO:0000004	No GO term
Mtr.15751.1.S1_x_at		hypothetical protein predicted by Glimmer/Critica	8.7457	0.602098	0.337535	0.555215	0.98607	0.978514	0.910825	0.914378	0.863618	0.8882	0.933302	0.871118	0.80193	4.42891	0.0107276	0.0568493	0.415913	0.107078	0.327946	5.853	5.1334	5.94953	5.86047	GO:0000004	No GO term	GO:0000004	No GO term
Mtr.22730.1.S1_at		hypothetical protein predicted by Glimmer/Critica	2.3333	0.558947	0.0334766	0.234247	0.553875	0.0311636	0.571114	1.05707	0.826579	0.884435	0.699857	0.0991952	0.453837	4.4165	2.38489e-05	0.00095343	0.691889	0.159374	0.378889	3.26303	3.10434	3.27798	3.29278	GO:0000004	No GO term	GO:0000004	No GO term
Mtr.4206.1.S1_at		hypothetical protein predicted by Glimmer/Critica	2.258	0.637305	0.416784	0.589776	0.649544	0.436317	0.837783	0.841701	0.75385	0.875976	0.668617	0.375229	0.660877	4.40928	0.0147193	0.070416	0.650907	0.438503	0.537363	3.05311	3.20163	5.8802	4.27798	GO:0000004	No GO term	GO:0000004	No GO term
Mtr.3913.1.S1_at		hypothetical protein predicted by Glimmer/Critica	4.8288	0.625722	0.213593	0.480686	0.697277	0.333776	0.8145	1.03573	0.923842	0.892745	0.80495	0.473125	0.702608	4.40646	0.000901442	0.0109041	0.502199	0.0755485	0.283476	3.90689	3.49825	3.75489	3.81762	GO:0009939 GO:0048444 GO:0010325 GO:0010476	positive regulation of gibberellic acid mediated signaling	GO:0000004	No GO term
Mtr.21167.1.S1_s_at		hypothetical protein predicted by Glimmer/Critica	3.0219	0.602957	0.251585	0.507223	0.581526	0.220707	0.782592	1.03821	0.930773	0.893651	0.714335	0.346936	0.647398	4.39681	0.00322019	0.0261118	0.624775	0.285038	0.468167	3.23266	3.08746	3.85798	3.79701	GO:0000004	No GO term	GO:0000004	No GO term
Mtr.16591.1.S1_at		hypothetical protein predicted by Glimmer/Critica	3.7313	0.353045	0.0138055	0.150019	0.828545	0.622637	0.872839	1.6658	0.192693	0.763985	1.23963	0.49288	0.709446	4.39259	0.00123448	0.013562	0.467207	0.0598792	0.256439	3.37851	3.07039	3.23266	3.30743	GO:0000004	No GO term	GO:0000004	No GO term
Mtr.12248.1.S1_at		hypothetical protein predicted by Glimmer/Critica	11.1468	0.301317	0.00207634	0.0520857	0.651859	0.206284	0.774937	0.56188	0.0952747	0.697951	0.511915	0.022866	0.256623	4.38381	0.000359081	0.0057713	2.06694	0.0403827	0.213367	9.1046	8.37547	11.2507	10.5156	GO:0000004	No GO term	GO:0000004	No GO term
Mtr.21959.1.S1_at		hypothetical protein predicted by Glimmer/Critica	2.2299	0.509937	0.221163	0.486332	1.13829	0.80947	0.895853	0.626726	0.389896	0.820769	0.798402	0.608988	0.74549	4.34091	0.0138026	0.0674951	0.633244	0.400225	0.522021	3.66676	3.51096	6.1639	6.03342	GO:0000004	No GO term	GO:0000004	No GO term
Mtr.30149.1.S1_at		hypothetical protein predicted by Glimmer/Critica	2.2048	0.647143	0.422988	0.592437	0.690597	0.494223	0.849921	0.51293	0.225496	0.776865	0.500636	0.129359	0.489864	4.33485	0.0139634	0.0679691	1.00633	0.990624	0.704153	4.05311	3.97269	5.80993	5.47897	GO:0000004	No GO term	GO:0000004	No GO term
Mtr.46581.1.S1_at		hypothetical protein predicted by Glimmer/Critica	4.4192	0.413195	0.103187	0.374731	1.57151	0.38914	0.827044	0.688087	0.474616	0.83542	1.05351	0.902003	0.807422	4.32901	0.0114259	0.0593987	0.517008	0.215007	0.423417	3.64386	3.26303	3.43296	3.43296	GO:0000004	No GO term	GO:0000004	No GO term
Mtr.52342.1.S1_at		hypothetical protein predicted by Glimmer/Critica	11.3753	0.365834	0.00261816	0.0595109	0.725413	0.269652	0.799678	0.459155	0.0138924	0.488017	0.480504	0.00580781	0.133383	4.31764	9.74713e-05	0.00246623	1.90074	0.0365119	0.202836	3.23266	5.82273	13.3274	13.1671	GO:0000004	No GO term	GO:0000004	No GO term
Mtr.104.1.S1_at		hypothetical protein predicted by Glimmer/Critica	4.4459	0.697493	0.349778	0.561452	0.734635	0.421702	0.834405	1.03751	0.922737	0.892651	0.834406	0.561441	0.731543	4.30063	0.0013583	0.0145151	0.437383	0.0424118	0.218909	3.10434	3.15381	3.15381	3.24793	GO:0000004	No GO term	GO:0000004	No GO term
Mtr.17767.1.S1_at		hypothetical protein predicted by Glimmer/Critica	3.8735	0.502462	0.0660975	0.31727	0.479611	0.0514342	0.64063	0.581121	0.139005	0.729031	0.426681	0.00882397	0.163765	4.29665	0.00075454	0.00972568	1.66193	0.164325	0.383237	3.63227	3.52356	6.16993	5.98641	GO:0000004	No GO term	GO:0000004	No GO term
Mtr.1113.1.S1_at		hypothetical protein predicted by Glimmer/Critica	5.4703	0.638209	0.224077	0.488407	0.574428	0.138229	0.743769	0.881741	0.727365	0.87347	0.635406	0.137549	0.497752	4.28663	0.000898717	0.0108808	0.721678	0.371709	0.50998	4.53605	4.2555	4.45943	4.63227	GO:0000004	No GO term	GO:0000004	No GO term
Mtr.36053.1.S1_at		hypothetical protein predicted by Glimmer/Critica	5.1709	0.699485	0.445318	0.601707	0.673661	0.399912	0.829904	1.2048	0.688637	0.867495	0.870103	0.713859	0.771268	4.28335	0.0059776	0.0389766	0.411228	0.0700206	0.274096	5.45615	5.30378	5.47249	5.62352	GO:0000004	No GO term	GO:0000004	No GO term
Mtr.12993.1.S1_x_at		hypothetical protein predicted by Glimmer/Critica	10.1914	0.341732	0.000404683	0.0196163	0.639962	0.0807071	0.680726	0.59228	0.0440129	0.614913	0.523746	0.0045681	0.119642	4.28262	1.88204e-05	0.000826935	1.8027	0.0257722	0.169981	3.12102	3.05311	12.1084	11.7452	GO:0000004	No GO term	GO:0000004	No GO term
Mtr.45420.1.S1_at		hypothetical protein predicted by Glimmer/Critica	2.7575	0.427161	0.0417574	0.258957	1.08856	0.827492	0.897818	0.802217	0.573186	0.85312	0.913616	0.776418	0.783571	4.27114	0.0017137	0.0170302	0.627651	0.24213	0.441396	3.29278	3.20163	3.41954	3.21723	GO:0000004	No GO term	GO:0000004	No GO term
Mtr.19122.1.S1_at		hypothetical protein predicted by Glimmer/Critica	4.7922	0.360868	0.0190862	0.17832	0.7006	0.374599	0.824456	0.790119	0.553719	0.849283	0.674178	0.233244	0.581907	4.26669	0.00195463	0.0185903	1.17327	0.686964	0.625929	5.14975	6.33985	7.72724	7.12928	GO:0000004	No GO term	GO:0000004	No GO term
Mtr.26861.1.S1_at		hypothetical protein predicted by Glimmer/Critica	2.7124	0.933537	0.813785	0.713828	0.431687	0.0102349	0.461148	1.06153	0.837927	0.885145	0.594384	0.0419116	0.331943	4.24517	0.000138665	0.00310842	0.550647	0.0548279	0.245996	3.40599	3.30743	3.3505	3.48543	GO:0000004	No GO term	GO:0000004	No GO term
Mtr.15917.1.S1_at		hypothetical protein predicted by Glimmer/Critica	2.5832	0.586948	0.0324365	0.230501	1.33361	0.222721	0.783023	0.362498	0.000420654	0.126514	0.615966	0.0190785	0.236321	4.22915	1.15475e-05	0.000626843	0.833321	0.433164	0.535515	3.12102	3.08746	3.15381	3.16993	GO:0000004	No GO term	GO:0000004	No GO term
Mtr.30980.1.S1_at		hypothetical protein predicted by Glimmer/Critica	11.831	0.34229	0.000270529	0.015428	0.558459	0.0217797	0.539069	0.865336	0.535414	0.845806	0.615816	0.0197446	0.240147	4.22695	1.25593e-05	0.000662283	1.43022	0.137182	0.358171	3.24793	3.18587	13.0684	12.9149	GO:0000004	No GO term	GO:0000004	No GO term
Mtr.4377.1.S1_at		hypothetical protein predicted by Glimmer/Critica	9.083	0.382655	0.000667469	0.026456	0.68195	0.110431	0.718669	0.792866	0.320206	0.807991	0.663695	0.0417326	0.331404	4.21865	1.14273e-05	0.000622912	1.14569	0.555967	0.582382	4.76022	4.8125	8.26256	7.84987	GO:0000004	No GO term	GO:0000004	No GO term
Mtr.46834.1.S1_at		hypothetical protein predicted by Glimmer/Critica	4.0376	0.695602	0.202585	0.472436	0.693281	0.198677	0.773496	0.479584	0.0164006	0.508953	0.479935	0.00477433	0.12215	4.2178	8.67951e-05	0.00227943	1.02513	0.928641	0.691158	5.87774	5.63227	6.03342	6.2114	GO:0000004	No GO term	GO:0000004	No GO term
Mtr.46420.1.S1_at		hypothetical protein predicted by Glimmer/Critica	4.1105	0.696742	0.228056	0.490899	0.711458	0.254833	0.796746	0.84638	0.570612	0.852314	0.713088	0.170228	0.533075	4.21505	0.000149455	0.00323252	0.565471	0.065837	0.266639	3.71149	3.79701	3.74416	3.63227	GO:0000004	No GO term	GO:0000004	No GO term
Mtr.4524.1.S1_x_at		hypothetical protein predicted by Glimmer/Critica	3.0674	0.420243	0.0256988	0.206679	1.17396	0.654048	0.876952	1.12329	0.74489	0.87495	1.20253	0.529289	0.722173	4.20163	0.000928075	0.0111313	0.429474	0.0290398	0.180759	3.57289	3.15381	4.10434	4.03562	GO:0000004	No GO term	GO:0000004	No GO term
Mtr.8309.1.S1_at		hypothetical protein predicted by Glimmer/Critica	3.48	0.318035	0.0288166	0.218837	1.50922	0.399437	0.829904	0.822886	0.687105	0.867442	1.15539	0.714597	0.771268	4.1958	0.0084593	0.0487156	0.603418	0.303909	0.479606	3.24793	3.20163	3.45943	3.40599	GO:0000004	No GO term	GO:0000004	No GO term
Mtr.44010.1.S1_at		hypothetical protein predicted by Glimmer/Critica	10.781	0.332851	0.00055817	0.0239632	0.704783	0.187319	0.7687	0.675555	0.142189	0.730131	0.609739	0.0300952	0.290309	4.1897	4.26588e-05	0.00142885	1.50609	0.126592	0.348019	3.08746	2.96347	12.6218	12.1224	GO:0000004	No GO term	GO:0000004	No GO term
Mtr.49750.1.S1_s_at		hypothetical protein predicted by Glimmer/Critica	4.2316	0.817122	0.577591	0.648985	0.615049	0.190629	0.770722	1.36582	0.39333	0.820769	0.8903	0.693994	0.767422	4.14161	0.00110955	0.0126324	0.351754	0.00989369	0.0961872	5.22882	4.8679	4.7866	5.12102	GO:0000004	No GO term	GO:0000004	No GO term
Mtr.7939.1.S1_at		hypothetical protein predicted by Glimmer/Critica	4.1003	0.527525	0.139003	0.417836	0.641392	0.295209	0.804771	1.14378	0.747471	0.87495	0.81341	0.546122	0.726759	4.14117	0.00335644	0.0267999	0.623979	0.267387	0.457286	4.55459	4.38543	4.71149	4.51096	GO:0000004	No GO term	GO:0000004	No GO term
Mtr.28124.1.S1_at		hypothetical protein predicted by Glimmer/Critica	3.7379	0.487988	0.0488202	0.277781	0.802557	0.521458	0.856375	1.53908	0.217453	0.774304	1.15122	0.614241	0.746445	4.1382	0.000688446	0.00912052	0.400907	0.0153867	0.126662	3.36457	3.20163	3.70044	3.72247	GO:0000004	No GO term	GO:0000004	No GO term
Mtr.9578.1.S1_at		hypothetical protein	8.2006	1.06475	0.90812	0.736414	0.22327	0.0131587	0.48632	0.579706	0.323759	0.809871	0.255873	0.00686168	0.145109	4.13608	0.0177828	0.0790227	1.75438	0.309488	0.482334	8.67525	9.5889	8.7211	9.09672	GO:0008150	biological_process	GO:0000004	No GO term
Mtr.48760.1.S1_at		hypothetical protein predicted by Glimmer/Critica	2.7588	0.618181	0.113709	0.38806	0.699517	0.231315	0.785521	0.637223	0.136426	0.726418	0.583526	0.0358309	0.311252	4.13134	0.000165313	0.00343678	0.878422	0.657497	0.616773	3.59694	3.60881	5.33271	4.56682	GO:0000004	No GO term	GO:0000004	No GO term
Mtr.30280.1.S1_at		hypothetical protein predicted by Glimmer/Critica	2.5187	0.595825	0.0673353	0.319196	0.683755	0.168463	0.760419	0.69772	0.190852	0.76264	0.610549	0.0360656	0.312042	4.12692	7.00891e-05	0.00199453	0.852461	0.552749	0.581399	3.29278	3.03562	3.7761	3.56071	GO:0000004	No GO term	GO:0000004	No GO term
Mtr.3742.1.S1_at		hypothetical protein predicted by Glimmer/Critica	4.2904	0.570526	0.256842	0.51106	0.717192	0.495839	0.850581	1.20951	0.695239	0.868627	0.909556	0.81071	0.789306	4.12194	0.00932465	0.0518635	0.490206	0.154906	0.375104	3.76553	3.37851	3.8679	3.57289	GO:0000004	No GO term	GO:0000004	No GO term
Mtr.3626.1.S1_at		hypothetical protein predicted by Glimmer/Critica	5.1829	0.514553	0.088279	0.353125	0.646325	0.249946	0.794797	1.09474	0.80741	0.881598	0.79404	0.45077	0.69383	4.1079	0.00145732	0.0152552	0.668629	0.287106	0.469365	3.54844	3.40599	3.74416	3.82782	GO:0000004	No GO term	GO:0000004	No GO term
Mtr.25404.1.S1_at		hypothetical protein predicted by Glimmer/Critica	6.0648	0.351988	0.0629385	0.311193	0.792543	0.66145	0.877877	1.07515	0.891137	0.889617	0.898795	0.805163	0.78842	4.10464	0.0158491	0.0734888	0.81228	0.69518	0.628921	4.63227	8.23266	12.1828	12.3042	GO:0000004	No GO term	GO:0000004	No GO term
[truncated: 760 more rows]
