# Supplementary material for: Cell- and Tissue-Specific Transcriptome Analyses of Medicago truncatula Root Nodules
Source: PLoS One. 2013 May 29;8(5):e64377. doi: 10.1371/journal.pone.0064377 (PMC3667139; doi:10.1371/journal.pone.0064377)
Supplement: Table S7 — Genes showing enriched expression specifically in the uninfected cells of the fixation zone. (XLS) [file pone.0064377.s008.xls]

## Sheet: Erik_all_comparisons_3prime
Table S7. Genes showing enriched expression specifically in the uninfected cells of the fixation zone. Column A: Medicago GeneChip Id; Column B: gene name; Column C: Gene Annotation; Column D: Mean expression value (log2) in all LCM samples; Column E-V: fold enrichment for each LCM cell/tissue including p and q (corrected for multiple testing) statistics; Column E-G = Meristem, H-J = distal infec…
Medicago GeneChip ID	Gene	Annotation	A Mean	Meristem enrichment factor	p value	q value	Distal infection zone enrichment factor	p value	q value	Proximal infection zone enrichment factor	p value	q value	Infection zone enrichment factor	p value	q value	Infected cell enrichment factor	p value	q value	Uninfected cell enrichment factor	p value	q value	Root 0d log2	Nod4d log2	Nod10d log2	Nod14d log2	BiolFunction GO ID	GO term	MolecFunct GO ID	GO term	Gene function
Mtr.42967.1.S1_at		Albumin-1 D AltName: Full=PA1 D; AltName: Full=PsaA1b012; Contains: RecName: Full=Albumin-1 D chain b; AltName: Full=PA1b D; AltName: Full=Leginsulin D; Contains: RecName: Full=Albumin-1 D chain a; AltName: Full=PA1a D; Flags: Precursor;	4.981	0.336533	0.188512	0.461754	0.0619864	0.00304767	0.312516	0.058595	0.00263048	0.294288	0.0236286	3.25289e-05	0.00708668	2.15327	0.347447	0.418948	379.94	1.65265e-06	0.00031817	14.0054	11.8505	10.3512	10.3537	GO:0000004	No GO term	GO:0000004	No GO term
Mtr.12507.1.S1_at		Subtilisin-like protease EC=3.4.21.-; AltName: Full=Cucumisin-like serine protease; Flags: Precursor;	5.149	0.13274	0.0345838	0.237748	0.272972	0.156204	0.752262	0.0593645	0.00533714	0.370846	0.0640368	0.0014732	0.0644549	1.66577	0.566343	0.520768	279.085	9.63173e-06	0.00100822	10.8553	9.46761	10.5912	9.87036	GO:0006508	proteolysis	GO:0004289	subtilase activity
Mtr.9259.1.S1_at		hypothetical protein predicted by Glimmer/Critica	4.965	0.162539	0.0399444	0.253445	0.773727	0.755521	0.888987	0.0791579	0.0066906	0.402184	0.155377	0.0127909	0.195517	0.381602	0.252006	0.358447	263.238	4.65324e-06	0.000636659	12.6425	10.684	11.8744	11.3304	GO:0008150	biological_process	GO:0003674	molecular_function
Mtr.12213.1.S1_at		protease inhibitor/seed storage/lipid transfer protein (LTP) family protein	4.9008	0.0663315	0.0201911	0.182727	0.4812	0.495189	0.850429	0.221037	0.169483	0.750385	0.224488	0.100523	0.455598	0.559042	0.58657	0.52797	253.539	8.53172e-05	0.00421491	12.4816	11.7819	11.1929	10.861	GO:0006869	lipid transport	GO:0008289	lipid binding
Mtr.10630.1.S1_at		Probable non-specific lipid-transfer protein AKCS9 Short=LTP; Flags: Precursor;	6.272	0.111119	0.0193897	0.179576	0.406256	0.300847	0.806157	0.0441697	0.00203919	0.275275	0.0685408	0.00136695	0.0618661	1.98507	0.427521	0.459851	252.645	7.96408e-06	0.00089157	12.1701	10.8194	9.22135	9.20872	GO:0006869	lipid transport	GO:0008289	lipid binding
Mtr.40190.1.S1_at		hypothetical protein	4.5381	0.14229	0.0102258	0.127014	0.157284	0.013893	0.489937	0.095017	0.00292774	0.30962	0.0606723	0.000110772	0.0143297	1.95867	0.328501	0.407896	240.093	5.27541e-07	0.000149137	11.2019	10.79	9.58308	9.58909	GO:0008150	biological_process	GO:0003674	molecular_function
Mtr.10365.1.S1_s_at		glyceraldehyde 3-phosphate dehydrogenase, cytosolic, putative / NAD-dependent glyceraldehyde-3-phosphate dehydrogenase, putative	7.1015	0.123397	0.000855068	0.030638	0.0588198	4.76249e-05	0.0463559	0.0426554	1.47858e-05	0.023401	0.0184643	6.6718e-08	0.000104351	15.2295	7.19763e-05	0.00201834	212.085	1.95725e-08	2.0041e-05	14.2426	13.6154	11.7705	11.6101	GO:0006096 GO:0006979 GO:0042542	glycolysis	GO:0008943	glyceraldehyde-3-phosphate dehydrogenase activity	KOG: Glyceraldehyde 3-phosphate dehydrogenase
Mtr.10331.1.S1_at		Eugenol O-methyltransferase EC=2.1.1.146; AltName: Full=(Iso)eugenol O-methyltransferase EOMT1; AltName: Full=S-adenosysl-L-methionine:(Iso)eugenol O-methyltransferase EOMT1;	4.791	0.110754	0.00375049	0.0731163	0.101918	0.0028714	0.304888	0.17708	0.0167033	0.511283	0.0688039	0.000126137	0.0155038	2.63281	0.153436	0.277123	190.021	6.03921e-07	0.000159707	10.8409	9.71356	6.42122	6.51254	GO:0000004	No GO term	GO:0008171	O-methyltransferase activity	KOG: Hydroxyindole-O-methyltransferase and related SAM-dependent methyltransferases
Mtr.11844.1.S1_at		hypothetical protein predicted by Glimmer/Critica	4.3093	0.100283	0.00800172	0.112003	0.0838684	0.00491007	0.368313	0.128604	0.0156737	0.502711	0.0488167	0.000181682	0.0192892	5.02265	0.0489928	0.145531	184.072	4.469e-06	0.000620575	10.6004	9.21286	6.11686	6.34341	GO:0000004	No GO term	GO:0000004	No GO term
Mtr.12822.1.S1_at		Probable pectate lyase P18 EC=4.2.2.2; AltName: Full=Style development-specific protein 9612; Flags: Precursor;	4.9899	0.111837	0.0116657	0.137409	0.0820729	0.00508097	0.37109	0.108112	0.0106577	0.459736	0.0428597	0.0001376	0.0162336	5.52724	0.0407744	0.130664	182.319	5.36735e-06	0.000691893	11.7926	9.14134	5.96116	7.03892	GO:0008150	biological_process	GO:0016829 GO:0030570	lyase activity
Mtr.47734.1.S1_at		hypothetical protein predicted by Glimmer/Critica	4.7686	0.114695	9.39907e-05	0.00939241	0.0628994	6.52285e-06	0.0131896	0.0691069	9.72074e-06	0.0193981	0.0266346	1.58816e-08	4.16032e-05	11.7286	2.42986e-05	0.000965598	171.018	2.09437e-09	4.70778e-06	11.9861	8.47614	9.44646	8.54574	GO:0008152	metabolic process	GO:0004427 GO:0016462	inorganic diphosphatase activity
Mtr.37345.1.S1_at		Subtilisin-like protease EC=3.4.21.-; AltName: Full=Cucumisin-like serine protease; Flags: Precursor;	4.1234	0.107842	0.00138339	0.0407798	0.150694	0.0046418	0.36221	0.144751	0.00401259	0.340682	0.0780689	6.08128e-05	0.0101378	2.51186	0.127507	0.251008	169.239	1.72726e-07	7.50645e-05	11.1022	9.22978	6.94369	7.45533	GO:0006508	proteolysis	GO:0004289	subtilase activity
Mtr.14320.1.S1_s_at		TMV resistance protein N	2.8671	0.363433	0.00602985	0.0949649	0.286712	0.00128985	0.230721	0.226251	0.000283792	0.105121	0.161445	3.66494e-06	0.00172595	0.253455	0.000583124	0.0081809	167.356	5.21947e-11	4.69299e-07	3.848	3.1375	2.94486	3	GO:0006952	defense response	GO:0005524 GO:0005515 GO:0004888	ATP binding
Mtr.41673.1.S1_at		hypothetical protein predicted by Glimmer/Critica	4.1041	0.339778	0.0600398	0.304165	0.204278	0.00903861	0.443782	0.121165	0.00118835	0.224798	0.0849308	4.03778e-05	0.00802069	0.710531	0.529813	0.505435	167.349	6.86277e-08	4.04625e-05	8.61912	7.84674	6.732	6.37504	GO:0008150	biological_process	GO:0003674	molecular_function
Mtr.37716.1.S1_at		Thioredoxin H-type Short=Trx-H;	5.784	0.0590521	0.00763103	0.109122	0.216433	0.117099	0.727491	0.142739	0.05147	0.632824	0.0984567	0.00746601	0.150662	3.28736	0.215722	0.331798	166.744	5.15093e-05	0.0030221	11.7898	10.545	9.02486	9.37091	GO:0006662 GO:0045454	glycerol ether metabolic process	GO:0016671	oxidoreductase activity, acting on sulfur group of donors, disulfide as acceptor	KOG: Thioredoxin
Mtr.40102.1.S1_at		MLP-like protein 31	6.0277	0.242001	0.0923005	0.360272	0.0842093	0.00672212	0.40287	0.0306529	0.000483459	0.136972	0.0188172	1.6758e-05	0.00451223	9.88403	0.0108283	0.0571917	161.964	1.01441e-05	0.00104239	12.0433	10.5097	8.49466	8.08321	GO:0006952 GO:0009607	defense response	GO:0003674	molecular_function
Mtr.9679.1.S1_at		Thioredoxin H-type 2 Short=Trx-H-2;	5.3339	0.246345	0.0476781	0.275205	0.126817	0.00617466	0.392582	0.0629229	0.000670442	0.157837	0.0399323	2.00162e-05	0.00521085	3.19498	0.0941156	0.212112	159.222	1.04672e-06	0.00023238	11.3808	10.3933	7.93487	9.75221	GO:0000103	sulfate assimilation	GO:0016671	oxidoreductase activity, acting on sulfur group of donors, disulfide as acceptor	KOG: Thioredoxin
Mtr.42935.1.S1_at		hypothetical protein predicted by Glimmer/Critica	3.9707	0.169868	0.000310305	0.0167506	0.391923	0.0269244	0.554359	0.262935	0.00320749	0.317799	0.219803	0.000201719	0.0203095	0.407609	0.0329317	0.114938	140.151	1.23592e-09	3.70419e-06	9.51373	8.49745	8.66071	8.22834	GO:0000004	No GO term	GO:0000004	No GO term
Mtr.41558.1.S1_at		tropinone reductase, putative / tropine dehydrogenase, putative	4.5567	0.217989	0.00104126	0.034601	0.22134	0.00113138	0.218102	0.351359	0.0140858	0.488495	0.182197	5.43962e-05	0.00938114	0.432871	0.0421022	0.13307	136.269	1.10284e-09	3.60581e-06	4.03562	3.88753	5.16189	4.39917	GO:0008152	metabolic process	GO:0016491	oxidoreductase activity	KOG: Reductases with broad range of substrate specificities
Mtr.35816.1.S1_at		hypothetical protein predicted by Glimmer/Critica	4.2742	0.142791	0.0105522	0.129352	0.118299	0.00591673	0.390222	0.12688	0.00734289	0.412952	0.0608487	0.000115865	0.0146716	3.50271	0.0799244	0.192931	133.204	2.24842e-06	0.000382546	12.547	11.2399	7.19081	6.73335	GO:0000004	No GO term	GO:0000004	No GO term
Mtr.43433.1.S1_at		Protein PHLOEM PROTEIN 2-LIKE A9 Short=AtPP2-A9;	4.2743	0.162419	0.00508463	0.0865031	0.167816	0.00574084	0.386837	0.150423	0.00382261	0.337398	0.0860529	6.882e-05	0.0108819	1.89339	0.268805	0.369833	128.818	2.47074e-07	9.35377e-05	8.72281	7.36282	5.86542	6.15583	GO:0000004	No GO term	GO:0003674	molecular_function
Mtr.8859.1.S1_at		hypothetical protein predicted by Glimmer/Critica	4.1448	0.0898569	0.0119047	0.138837	0.0959113	0.0139283	0.490361	0.191906	0.0691469	0.663814	0.0697117	0.00148423	0.0645096	4.80277	0.0825043	0.196539	125.892	3.7172e-05	0.0024882	12.0031	9.80139	6.74416	7.49985	GO:0000004	No GO term	GO:0000004	No GO term
Mtr.16773.1.S1_x_at		wound-responsive protein, putative	6.4064	0.394262	0.575973	0.648371	0.116802	0.206752	0.775066	0.0871983	0.154502	0.737821	0.0469863	0.0359482	0.311722	1.98019	0.680692	0.563525	125.762	0.00940769	0.0932793	6.1334	4.84298	12.2631	12.3697	GO:0009611	response to wounding	GO:0003674	molecular_function
Mtr.8511.1.S1_at	ENOD8.2	Esterase EC=3.1.1.-; AltName: Full=Early nodule-specific protein homolog; AltName: Full=Latex allergen Hev b 13; AltName: Allergen=Hev b 13; Flags: Precursor;	4.3912	0.248274	0.0150256	0.156641	0.770002	0.614777	0.871755	0.174781	0.00364218	0.331479	0.262618	0.00561923	0.131429	0.24265	0.0137146	0.0672144	123.339	8.65726e-08	4.86501e-05	8.81762	7.2724	9.0433	9.04658	GO:0006629	lipid metabolic process	GO:0004560 GO:0004091	alpha-L-fucosidase activity
Mtr.50730.1.S1_at		hypothetical protein predicted by Glimmer/Critica	3.8861	0.189269	0.00357128	0.0709462	0.203835	0.00490252	0.368313	0.173428	0.00245767	0.287471	0.107712	4.39368e-05	0.00824033	1.21299	0.695556	0.568506	123.216	4.49868e-08	3.23593e-05	8.76719	7.8857	6.22689	6.09381	GO:0000004	No GO term	GO:0000004	No GO term
Mtr.9909.1.S1_at		expressed protein	5.6157	6.18972	0.026169	0.208611	0.0809298	0.00390419	0.339945	0.0222304	0.000113687	0.0724714	0.0147924	4.04873e-06	0.00178627	0.797449	0.76401	0.5905	112.608	1.12919e-05	0.00111878	5.86542	4.73877	4.03562	3.9542	GO:0008150	biological_process	GO:0003674	molecular_function
Mtr.8630.1.S1_at		hypothetical protein predicted by Glimmer/Critica	7.1467	0.18791	0.16573	0.443664	0.237	0.228851	0.785356	0.0754364	0.0395565	0.603735	0.0683732	0.0117229	0.187179	2.70227	0.400129	0.446792	110.152	0.000922808	0.0200175	11.612	10.7194	11.4341	10.8519	GO:0008150	biological_process	GO:0003674	molecular_function
Mtr.12557.1.S1_at		L-ascorbate oxidase homolog EC=1.10.3.-; AltName: Full=Pollen-specific protein NTP303; Flags: Precursor;	4.811	0.111748	0.000623803	0.0254501	0.472722	0.163133	0.758546	0.0896508	0.000261791	0.101826	0.121555	0.000136185	0.0162336	1.92521	0.219305	0.334405	109.679	1.2816e-07	6.40184e-05	12.2678	9.93782	6.39575	7.6632	GO:0000004	No GO term	GO:0005507 GO:0016491	copper ion binding	KOG: Multicopper oxidases
Mtr.9487.1.S1_at		hypothetical protein predicted by Glimmer/Critica	3.8835	0.169136	0.00850466	0.115219	0.12158	0.00267159	0.295127	0.14009	0.00439651	0.347537	0.0661982	4.31113e-05	0.00817619	3.16621	0.0688397	0.177207	109.637	7.81481e-07	0.000190205	4.71699	4.12102	3.40599	3.18587	GO:0000004	No GO term	GO:0000004	No GO term
Mtr.42034.1.S1_at		hypothetical protein predicted by Glimmer/Critica	3.7669	0.351004	0.146259	0.425119	0.710591	0.624522	0.87328	0.146874	0.0131452	0.479063	0.221671	0.0163185	0.219149	0.255997	0.064511	0.170552	106.632	5.15705e-06	0.000674454	9.06259	8.33673	9.54323	8.98499	GO:0000004	No GO term	GO:0000004	No GO term
Mtr.38768.1.S1_at		Protein SRG1 AltName: Full=Protein SENESCENCE-RELATED GENE 1; Short=AtSRG1;	4.2715	0.0932816	0.00226576	0.0545896	0.394008	0.171086	0.76112	0.292537	0.0771016	0.673279	0.236841	0.0155941	0.214281	0.874395	0.838765	0.612122	106.368	2.75886e-06	0.000437107	11.0115	9.76752	6.14568	6.44626	GO:0009813	flavonoid biosynthetic process	GO:0016706	oxidoreductase activity, acting on paired donors, with incorporation or reduction of molecular oxygen, 2-oxoglutarate as one donor, and incorporation of one atom each of oxygen into both donors	KOG: Iron/ascorbate family oxidoreductases
Mtr.40777.1.S1_at		Uncharacterized protein At5g22580	5.338	1.03482	0.969652	0.747592	0.557456	0.518896	0.855479	0.0932931	0.0169072	0.512252	0.139329	0.0153672	0.212923	0.174893	0.0672088	0.174956	106.244	8.80198e-05	0.0042895	10.9264	8.84329	7.13237	7.87221	GO:0008150	biological_process	GO:0003674	molecular_function
Mtr.47257.1.S1_s_at		hypothetical protein predicted by Glimmer/Critica	4.5115	0.0736561	6.33275e-05	0.00764323	0.314442	0.0287098	0.562446	0.0720866	5.81346e-05	0.0547907	0.0800935	9.90237e-06	0.00309732	5.64282	0.00249485	0.0220845	106.145	5.95731e-08	3.69407e-05	11.717	9.8141	8.07307	8.15127	GO:0000004	No GO term	GO:0000004	No GO term
Mtr.41947.1.S1_at		Cucumisin EC=3.4.21.25; AltName: Allergen=Cuc m 1; Flags: Precursor;	3.9876	0.258859	0.00312226	0.0654889	0.706968	0.382695	0.825368	0.335034	0.0123715	0.473569	0.382818	0.00798863	0.156181	0.154143	0.000202105	0.00394725	105.81	3.13593e-09	5.63924e-06	8.17343	6.99548	7.71699	7.70736	GO:0009827	cell wall modification (sensu Magnoliophyta)	GO:0008236	serine-type peptidase activity
Mtr.9995.1.S1_at		cytochrome P450 family protein	3.4994	0.196018	0.00329189	0.0677816	0.188009	0.00273776	0.298614	1.23865	0.654303	0.864406	0.378516	0.0224347	0.254345	0.214721	0.00492276	0.0344127	102.024	4.96187e-08	3.43182e-05	10.6324	8.52669	6.92955	7.05094	GO:0006118	electron transport	GO:0019825	oxygen binding	KOG: Cytochrome P450 CYP2 subfamily
Mtr.37020.1.S1_at		hypothetical protein predicted by Glimmer/Critica	4.7313	0.0962461	0.00329714	0.0678169	0.353287	0.142713	0.744898	0.0846828	0.00222462	0.278606	0.0963716	0.00066301	0.0414185	3.40965	0.0881072	0.204336	101.855	4.81594e-06	0.000646293	7.77413	6.4446	4.63227	5.1375	GO:0000004	No GO term	GO:0000004	No GO term
Mtr.37415.1.S1_s_at		copper homeostasis factor / copper chaperone (CCH) (ATX1)	4.6538	0.157546	0.0190471	0.178129	0.0972022	0.00469521	0.36333	0.456174	0.282848	0.797846	0.125277	0.00251173	0.0864326	1.43503	0.615805	0.538838	99.7528	8.67896e-06	0.000940184	13.368	12.4444	11.0895	11.8221	GO:0006878	copper ion homeostasis	GO:0016531	copper chaperone activity	KOG: Copper chaperone
Mtr.52133.1.S1_at		universal stress protein (USP) family protein	4.3414	0.368056	0.131748	0.410204	0.675411	0.541054	0.859559	0.102318	0.00239072	0.286489	0.168402	0.00330185	0.100716	0.398571	0.16304	0.286445	98.6414	2.26559e-06	0.000382546	9.73978	8.9571	8.13853	8.22738	GO:0006950	response to stress	GO:0000004	No GO term
Mtr.39379.1.S1_s_at		amino acid permease, putative	2.8849	0.348362	0.000572363	0.0242127	0.261647	5.65998e-05	0.0496661	0.304459	0.000188927	0.0892703	0.185138	3.61582e-07	0.000409597	0.365509	0.000855701	0.0105601	98.5885	5.29754e-12	1.04559e-07	10.0957	10.242	6.58946	7	GO:0015810 GO:0009414 GO:0009651 GO:0015827	aspartate transport	GO:0015172 GO:0015175	acidic amino acid transporter activity	KOG: Amino acid transporters
Mtr.44099.1.S1_at		hypothetical protein predicted by Glimmer/Critica	6.0544	0.445566	0.503837	0.62392	1.43941	0.761902	0.889932	0.0992961	0.0689874	0.663384	0.273365	0.198176	0.55506	0.159496	0.140483	0.26482	98.4517	0.00141221	0.0267673	11.3718	10.5473	11.0859	10.9189	GO:0000004	No GO term	GO:0000004	No GO term
Mtr.39179.1.S1_at		hypothetical protein predicted by Glimmer/Critica	5.1938	0.15283	0.0152602	0.1579	0.621867	0.500163	0.851257	0.115641	0.00666237	0.401719	0.172931	0.0068241	0.144968	0.942938	0.933037	0.635991	96.4942	7.0873e-06	0.000819603	6.94486	6.0045	6.2384	6.14568	GO:0000004	No GO term	GO:0000004	No GO term
Mtr.43150.1.S1_at		beta-galactosidase, putative / lactase, putative	4.3947	0.0864891	0.00859613	0.116007	0.122756	0.0206137	0.536807	0.424494	0.308021	0.805552	0.139511	0.00940106	0.168403	2.3141	0.31786	0.401653	95.8835	4.56922e-05	0.0028236	11.5494	9.73471	5.38543	5.81506	GO:0005975	carbohydrate metabolic process	GO:0004565	beta-galactosidase activity	KOG: Beta-galactosidase
Mtr.10458.1.S1_at		hypothetical protein predicted by Glimmer/Critica	6.1639	0.165944	0.0490197	0.278109	0.11047	0.0189784	0.527836	0.0381761	0.00140951	0.242145	0.0261031	8.08959e-05	0.0116777	15.1792	0.00540015	0.0364564	94.1353	6.74469e-05	0.00363263	12.5257	11.7907	11.632	11.2655	GO:0000004	No GO term	GO:0000004	No GO term
Mtr.43944.1.S1_at		glucan 1,3-beta-glucosidase	4.1773	0.153915	0.0013367	0.0399871	0.148739	0.00115374	0.21879	0.135359	0.000770263	0.171616	0.0740074	6.78426e-06	0.00243035	3.44638	0.020365	0.0861418	93.6361	8.32095e-08	4.82686e-05	7.47411	6.32373	7.62059	7.28077	GO:0000004	No GO term	GO:0000004	No GO term
Mtr.13537.1.S1_at		Scarecrow-like protein 15 Short=AtSCL15; AltName: Full=GRAS family protein 25; Short=AtGRAS-25;	5.2856	0.0846976	0.00155902	0.043708	0.588244	0.422001	0.834495	0.126754	0.00570089	0.378115	0.177152	0.00478953	0.122203	1.70578	0.419088	0.455887	92.8293	3.55502e-06	0.000527038	7.65464	7.10224	7.3672	7.40599	GO:0045449	regulation of transcription	GO:0003700	transcription factor activity
Mtr.4063.1.S1_at		dynamin family protein	5.1082	0.166373	0.0408671	0.256256	0.379045	0.245406	0.793134	0.0562723	0.00264438	0.294288	0.0769113	0.00134075	0.0617484	3.07992	0.181255	0.302806	91.494	4.50174e-05	0.002806	8.68018	7.48864	6.48864	7.18884	GO:0000004	No GO term	GO:0000004	No GO term	KOG: Vacuolar sorting protein VPS1, dynamin, and related proteins
Mtr.38110.1.S1_at		MLP-like protein 43	7.1133	0.0267374	0.000786481	0.0291086	0.599435	0.564131	0.864717	0.0298048	0.00101616	0.202316	0.0683417	0.0017402	0.0706759	23.8704	0.00228094	0.0207721	87.6987	0.000110676	0.00507993	11.0867	7.95884	9.18215	8.74113	GO:0006952 GO:0009607	defense response	GO:0003674	molecular_function
Mtr.39139.1.S1_at		Pathogenesis-related protein PR-4B Flags: Precursor;	5.0651	0.348403	0.165914	0.443786	1.90879	0.386204	0.826628	0.133637	0.0138971	0.488017	0.402213	0.144195	0.505792	0.130731	0.0130668	0.0649169	86.0706	1.71087e-05	0.00147654	9.20848	9.41363	10.4739	10.1375	GO:0009615 GO:0009627 GO:0009723	response to virus	GO:0008061	chitin binding	KOG: Predicted chitinase
Mtr.34408.1.S1_s_at		Glutaredoxin-C13 Short=AtGrxC13;	5.5863	0.132337	0.00434148	0.0791412	0.231101	0.028295	0.559859	0.174745	0.0111785	0.4626	0.117708	0.000567147	0.0375632	2.18662	0.215042	0.331109	85.573	2.11674e-06	0.000368269	9.90041	7.75756	7.15886	6.94953	GO:0006118	electron transport	GO:0008794 GO:0030508	arsenate reductase (glutaredoxin) activity	KOG: Glutaredoxin and related proteins
Mtr.43250.1.S1_at		Subtilisin-like protease EC=3.4.21.-; AltName: Full=Cucumisin-like serine protease; Flags: Precursor;	5.6849	0.175586	0.0110665	0.132856	0.186573	0.0135872	0.489485	0.606583	0.419196	0.82427	0.233969	0.00968094	0.170846	0.590984	0.395917	0.444824	85.1524	2.03231e-06	0.000361885	11.7702	10.896	10.4235	10.3896	GO:0006508	proteolysis	GO:0004252	serine-type endopeptidase activity
Mtr.15812.1.S1_at		hypothetical protein predicted by Glimmer/Critica	4.3602	0.190001	0.0157774	0.160781	0.198755	0.0183008	0.523796	0.15718	0.00838723	0.428676	0.099192	0.000313843	0.0267907	1.98752	0.278881	0.376285	84.7652	2.49439e-06	0.000407028	10.2475	9.22954	8.05311	7.30287	GO:0000004	No GO term	GO:0000004	No GO term
Mtr.2641.1.S1_at		hypothetical protein predicted by Glimmer/Critica	3.3897	0.157536	0.00142865	0.041477	0.275275	0.01595	0.508773	0.250864	0.0107318	0.459827	0.168321	0.000341793	0.0280346	1.08578	0.865054	0.618782	84.6589	1.05799e-07	5.43586e-05	9.1576	7.29737	4.67243	5.35755	GO:0006499	N-terminal protein myristoylation	GO:0003674	molecular_function
Mtr.35429.1.S1_at		disease resistance response protein-related/ dirigent protein-related	4.4733	0.125486	0.010034	0.125565	0.418759	0.236663	0.78891	0.110721	0.00697456	0.409273	0.129061	0.00284214	0.093284	2.14418	0.29718	0.388739	80.1581	1.54623e-05	0.00137991	10.8255	9.46597	6.732	7.42375	GO:0006952 GO:0009807	defense response	GO:0003674	molecular_function
Mtr.30034.1.S1_at		hypothetical protein predicted by Glimmer/Critica	3.0722	0.198271	4.19263e-05	0.00613834	0.362127	0.00280899	0.302984	0.25663	0.000240542	0.0977009	0.205169	5.52023e-06	0.00210332	0.677168	0.192315	0.312758	80.1449	1.06131e-10	7.63407e-07	8.76487	7.47573	5.96578	5.83542	GO:0006468 GO:0007169	protein amino acid phosphorylation	GO:0005524 GO:0016301 GO:0004674	ATP binding
Mtr.12528.1.S1_at		Minor allergen Alt a 7 AltName: Full=Allergen Alt a VII; AltName: Allergen=Alt a 7;	6.8035	0.313618	0.233058	0.494868	0.680889	0.686367	0.881042	0.287368	0.201317	0.766115	0.337036	0.173873	0.536175	0.20378	0.108729	0.229942	79.9693	0.000274866	0.00925621	11.0417	9.66676	11.0312	10.7581	GO:0006118 GO:0009733	electron transport	GO:0016655 GO:0010181	oxidoreductase activity, acting on NADH or NADPH, quinone or similar compound as acceptor	KOG: 1,4-benzoquinone reductase-like; Trp repressor binding protein-like/protoplast-secreted protein
Mtr.11734.1.S1_at		Sulfate transporter 2.1 AltName: Full=AST68;	6.4076	0.4352	0.31769	0.544674	0.241262	0.097448	0.706035	0.162377	0.0390395	0.603735	0.115348	0.00490853	0.124085	0.735057	0.707595	0.57263	79.7954	6.40601e-05	0.00350675	9.0607	9.41954	7.75221	8.3156	GO:0008272	sulfate transport	GO:0015116	sulfate transporter activity	KOG: Sulfate/bicarbonate/oxalate exchanger SAT-1 and related transporters (SLC26 family)
Mtr.11489.1.S1_at		hypothetical protein predicted by Glimmer/Critica	4.0216	0.667872	0.604983	0.658028	0.969249	0.967932	0.910221	0.179699	0.0398934	0.603735	0.31188	0.0811778	0.423862	0.109022	0.0108283	0.0571917	78.8515	3.79654e-05	0.00251926	8.18488	6.50462	7.97154	7.63662	GO:0000004	No GO term	GO:0000004	No GO term
Mtr.18643.1.S1_at		hypothetical protein predicted by Glimmer/Critica	3.5456	0.179551	0.000223949	0.014195	0.280427	0.0028325	0.302984	0.269329	0.00224307	0.278606	0.178677	2.74434e-05	0.00657281	0.938263	0.86112	0.617886	78.5932	2.78668e-09	5.27492e-06	8.6872	6.98755	5.39917	4.67807	GO:0000004	No GO term	GO:0000004	No GO term
Mtr.40066.1.S1_at		hypothetical protein predicted by Glimmer/Critica	5.2353	0.605595	0.603204	0.657335	0.247199	0.15944	0.754045	0.369904	0.308934	0.805824	0.202966	0.0560997	0.371798	0.231164	0.141589	0.265827	78.1199	0.000322378	0.0102213	12.1466	11.7391	10.8164	10.9939	GO:0000004	No GO term	GO:0000004	No GO term
Mtr.13177.1.S1_at		Metacaspase-1 Short=AtMCP1b; Short=AtMC1; EC=3.4.22.-; AltName: Full=Protein LSD ONE LIKE 3;	3.3708	0.136744	0.0032897	0.0677728	0.226404	0.0200068	0.532997	0.189486	0.010656	0.459736	0.122548	0.000408958	0.0313933	2.18881	0.190701	0.311276	77.8789	1.39405e-06	0.000285821	9.63554	8.13904	5.22497	5.22497	GO:0006917 GO:0006508	induction of apoptosis	GO:0004197 GO:0030693	cysteine-type endopeptidase activity	KOG: Metacaspase involved in regulation of apoptosis
Mtr.46001.1.S1_at		Probable ADP-ribosylation factor GTPase-activating protein AGD13 AltName: Full=Protein ARF-GAP DOMAIN 13; Short=AtAGD13;	4.2142	0.275416	0.0306529	0.224571	0.571373	0.317396	0.810933	0.379899	0.0937199	0.695621	0.361181	0.0356941	0.310573	0.215844	0.0124481	0.0626968	77.4966	7.14698e-07	0.0001823	8.69209	8.49426	8.41574	8.71596	GO:0008150	biological_process	GO:0003674	molecular_function	KOG: Predicted Ca2+-dependent phospholipid-binding protein
Mtr.44316.1.S1_at		matrix metalloproteinase 1	5.1032	0.32598	0.197866	0.46914	0.621113	0.575677	0.866491	0.110668	0.0182005	0.525709	0.167802	0.0188748	0.234932	0.57591	0.517399	0.499995	77.4925	9.64837e-05	0.00458397	10.8235	9.37895	10.4967	10.245	GO:0006508	proteolysis	GO:0004222	metalloendopeptidase activity	KOG: Gelatinase A and related matrix metalloproteases
Mtr.41715.1.S1_at		Putative phosphate transporter 1	3.983	0.184801	0.00952974	0.122082	0.578292	0.351602	0.818292	0.153162	0.0048354	0.361186	0.1987	0.00332842	0.101031	0.798776	0.698914	0.569668	76.4844	1.40246e-06	0.000285821	10.7189	10.1738	10.6044	9.73894	GO:0016036 GO:0006817	cellular response to phosphate starvation	GO:0000004	No GO term	KOG: Predicted small molecule transporter
Mtr.8993.1.S1_at		purple acid phosphatase, putative	4.6335	0.123172	0.0207051	0.185326	1.99444	0.408296	0.831671	0.424658	0.307877	0.805552	0.895172	0.869527	0.80176	0.127292	0.0224498	0.0916613	75.3054	7.98412e-05	0.0040348	4.04439	4.37156	8.7252	8.43379	GO:0030643 GO:0042542	phosphate ion homeostasis	GO:0016791	phosphoric monoester hydrolase activity
Mtr.40380.1.S1_at		Protein SRG1 AltName: Full=Protein SENESCENCE-RELATED GENE 1; Short=AtSRG1;	6.0363	0.94671	0.94701	0.743313	0.712977	0.6822	0.880517	0.154376	0.0355654	0.592507	0.229669	0.0416944	0.331226	0.129938	0.0234076	0.0939404	73.8571	8.21384e-05	0.00410866	11.5481	10.2488	9.56586	9.67189	GO:0000004	No GO term	GO:0005506 GO:0016216	iron ion binding	KOG: Iron/ascorbate family oxidoreductases
Mtr.35988.1.S1_at		calcium-binding EF-hand family protein	4.2361	0.183036	0.0131343	0.145938	0.398779	0.149264	0.749335	0.181915	0.0128662	0.477183	0.173941	0.00290101	0.0941107	1.03502	0.955391	0.641633	72.7633	3.3435e-06	0.000512802	8.67807	7.55612	5.88509	6.2724	GO:0008150	biological_process	GO:0005509	calcium ion binding
Mtr.1872.1.S1_at		Organ-specific protein S2	5.2716	0.342727	0.194356	0.466964	0.0542143	0.00209887	0.270395	0.0992104	0.0102021	0.451705	0.0306983	6.77537e-05	0.0108389	7.47721	0.0219394	0.0904348	72.5506	6.48924e-05	0.00352548	8.55267	3.91648	3.67807	3.70044	GO:0000004	No GO term	GO:0000004	No GO term
Mtr.8442.1.S1_at		hypothetical protein predicted by Glimmer/Critica	4.8954	0.120357	0.00173165	0.0465418	0.121531	0.0017949	0.255266	0.0814484	0.000415125	0.126179	0.0461013	5.97221e-06	0.00223495	11.7788	0.00048229	0.00714332	71.2621	1.3492e-06	0.000282118	13.125	10.8596	9.45902	10.3588	GO:0000004	No GO term	GO:0000004	No GO term
Mtr.44364.1.S1_at		Receptor-like protein kinase 5 EC=2.7.11.1; Flags: Precursor;	4.4833	0.187729	0.0041733	0.0773009	0.44858	0.12749	0.733912	0.209753	0.00661532	0.399507	0.206871	0.00143359	0.0634493	0.796635	0.654058	0.553917	71.0659	3.14385e-07	0.000106669	9.76835	9.09038	9.53041	8.94661	GO:0006468	protein amino acid phosphorylation	GO:0016301	kinase activity	KOG: Serine/threonine protein kinase
Mtr.35622.1.S1_at		expressed protein	5.4758	0.183008	0.0298387	0.22203	0.440475	0.265316	0.799678	0.342768	0.151435	0.737082	0.28354	0.0455341	0.342589	0.513801	0.362271	0.42736	70.4392	2.23684e-05	0.00176774	6.75221	7.69975	10.2537	9.60604	GO:0008150	biological_process	GO:0003674	molecular_function
Mtr.51510.1.S1_at		Embryonic abundant protein VF30.1 Flags: Precursor;	5.6497	1.1891	0.807291	0.712136	0.419964	0.23251	0.786281	0.0640495	0.0012709	0.231471	0.0897743	0.000697921	0.0425796	0.454572	0.275993	0.374641	68.7779	1.99567e-05	0.00167307	11.4725	9.16491	7.14262	7.30652	GO:0009269 GO:0009651 GO:0009737	response to desiccation	GO:0045735	nutrient reservoir activity
Mtr.45053.1.S1_at		hypothetical protein	4.3137	0.382001	0.331363	0.551667	0.195122	0.108687	0.717081	0.507154	0.489724	0.837687	0.213943	0.0673601	0.397019	0.386517	0.33712	0.412512	68.4415	0.00048887	0.0132477	10.9151	9.55305	8.76918	9.22159	GO:0008150	biological_process	GO:0003674	molecular_function
Mtr.3549.1.S1_at		Secologanin synthase Short=SLS; EC=1.3.3.9; AltName: Full=Cytochrome P450 72A1; AltName: Full=CYPLXXII;	3.3867	1.41896	0.447252	0.60269	0.18851	0.0019932	0.264848	0.23161	0.00515281	0.367164	0.123992	3.9036e-05	0.00788168	0.237482	0.00578238	0.0382061	67.9686	9.40073e-08	5.04626e-05	6.53761	4.39917	4.87774	5.04439	GO:0006118	electron transport	GO:0019825	oxygen binding	KOG: Cytochrome P450 CYP4/CYP19/CYP26 subfamilies
Mtr.10725.1.S1_at		Putative basic blue protein AltName: Full=Plantacyanin; Flags: Precursor;	6.6549	0.108115	0.0143105	0.152738	1.10724	0.900976	0.904343	0.0576337	0.00286823	0.30859	0.15969	0.0135303	0.200949	2.1475	0.357292	0.424813	67.4938	9.52725e-05	0.00455047	11.342	9.95797	6.12102	7.01123	GO:0009856 GO:0048653	pollination	GO:0005507	copper ion binding
Mtr.38812.1.S1_at		21 kDa protein AltName: Full=1.2 protein; Flags: Precursor;	4.0958	0.403275	0.176467	0.452697	0.378868	0.150252	0.750011	0.484145	0.275073	0.795838	0.322831	0.0469454	0.345778	0.201425	0.0242182	0.095725	67.1157	8.13418e-06	0.000905721	10.5391	9.49145	9.6182	9.19353	GO:0008150	biological_process	GO:0046910	pectinesterase inhibitor activity
Mtr.15880.1.S1_at		Translationally-controlled tumor protein homolog Short=TCTP;	4.9377	0.127861	0.00129003	0.03914	7.21314	0.00177452	0.255137	0.0903709	0.000334486	0.113045	0.7518	0.514265	0.716337	0.179994	0.00498181	0.0346896	66.6577	7.23464e-07	0.000183236	9.71733	9.1205	10.0318	10.1888	GO:0008150	biological_process	GO:0000004	No GO term	KOG: Microtubule-binding protein (translationally controlled tumor protein)
Mtr.38015.1.S1_at		expressed protein	7.309	0.127897	0.0109633	0.132154	1.3515	0.6776	0.880364	0.195568	0.0361962	0.597807	0.411854	0.146762	0.508834	0.447456	0.275277	0.374021	66.1111	2.70295e-05	0.00200012	9.16692	8.19574	9.86882	9.91618	GO:0000004	No GO term	GO:0000004	No GO term
Mtr.43587.1.S1_at		NAC domain-containing protein 18 AltName: Full=ANAC018; AltName: Full=Protein NO APICAL MERISTEM; Short=AtNAM;	4.3977	0.140465	0.0107581	0.13083	0.498067	0.318641	0.811147	0.108024	0.0048386	0.361186	0.142519	0.00295831	0.094868	2.00611	0.319194	0.402404	65.9578	1.569e-05	0.0013913	6.63807	6.46597	9.48663	8.99718	GO:0007275	multicellular organismal development	GO:0003700	transcription factor activity
Mtr.37186.1.S1_at		Probable calcium-binding protein CML29 AltName: Full=Calmodulin-like protein 29;	3.8808	0.527729	0.108736	0.381185	0.351917	0.0137293	0.489485	0.201578	0.000646407	0.157837	0.171365	3.50543e-05	0.00734621	0.405643	0.0292842	0.107286	65.8509	9.41902e-09	1.25466e-05	7.31832	6.38888	5.59395	5.36807	GO:0009409	response to cold	GO:0005509	calcium ion binding	KOG: Calmodulin and related proteins (EF-Hand superfamily)
Mtr.43347.1.S1_s_at		heavy-metal-associated domain-containing protein	6.5089	0.328709	0.134841	0.413597	0.0579478	0.00102679	0.214139	0.172824	0.0246794	0.551738	0.0464616	7.81008e-05	0.0114475	4.64003	0.0454607	0.139032	65.4677	2.52747e-05	0.00192283	9.93811	9.34983	9.48482	9.90629	GO:0030001	metal ion transport	GO:0046872	metal ion binding
Mtr.41240.1.S1_at		Germin-like protein subfamily 3 member 2 Flags: Precursor;	4.1997	0.322043	0.0310582	0.225534	0.277521	0.0166983	0.516573	0.489381	0.154595	0.738038	0.264217	0.00373665	0.10777	0.351672	0.0444068	0.137158	65.0138	2.41618e-07	9.35377e-05	10.7408	10.034	7.0268	7.2891	GO:0008150	biological_process	GO:0030145 GO:0045735 GO:0046872	manganese ion binding
Mtr.43735.1.S1_at		Two-component response regulator ARR10 AltName: Full=Receiver-like protein 4;	6.1504	0.51692	0.544404	0.638032	1.0884	0.9376	0.907899	0.0810667	0.0319163	0.576899	0.198192	0.0818626	0.424908	0.339092	0.325388	0.406143	64.6592	0.00132659	0.0257064	10.6291	10.4133	10.5956	10.429	GO:0009735	response to cytokinin stimulus	GO:0000156	two-component response regulator activity	KOG: GATA-4/5/6 transcription factors
Mtr.37599.1.S1_at		peroxidase, putative	5.0257	0.212263	0.0578861	0.299179	1.49553	0.602099	0.870899	0.192485	0.0453033	0.617264	0.435976	0.198249	0.555086	0.255211	0.0905521	0.20764	64.1255	5.64537e-05	0.0032177	9.76553	8.47816	10.7809	10.1501	GO:0006979	response to oxidative stress	GO:0004601	peroxidase activity
Mtr.2486.1.S1_at		hypothetical protein predicted by Glimmer/Critica	2.4927	0.332129	0.0347804	0.237952	0.448411	0.112147	0.722088	0.31726	0.028806	0.572215	0.272517	0.00431668	0.116202	0.336617	0.0367403	0.123054	62.8733	2.58233e-07	9.47763e-05	5.17393	3.48543	5.60585	5.49825	GO:0000004	No GO term	GO:0000004	No GO term
Mtr.15775.1.S1_at		chitinase, putative	3.0848	0.352617	0.085576	0.349484	0.269257	0.0349903	0.587421	0.34248	0.0779536	0.674482	0.204112	0.00361903	0.105926	0.489452	0.226645	0.339826	62.8325	2.32053e-06	0.000389993	12.2834	10.654	6.64386	7.5306	GO:0016998	cell wall catabolic process	GO:0004568	chitinase activity	KOG: Predicted chitinase
Mtr.45013.1.S1_at		hypothetical protein predicted by Glimmer/Critica	4.2343	0.31638	0.0621709	0.309368	0.262776	0.0334473	0.581511	0.334314	0.0742954	0.670044	0.197618	0.00332886	0.101031	0.574726	0.347934	0.419273	62.6024	2.5969e-06	0.000418827	8.67701	7.30012	5.96809	6.26866	GO:0000004	No GO term	GO:0000004	No GO term
Mtr.11220.1.S1_at		Hyoscyamine 6-dioxygenase EC=1.14.11.11; AltName: Full=Hyoscyamine 6-beta-hydroxylase;	4.7314	0.275216	0.0452029	0.269146	1.62495	0.42449	0.835138	0.155399	0.00651858	0.396797	0.399508	0.0765353	0.415901	0.231934	0.0257321	0.0992418	62.0403	3.99046e-06	0.000568068	9.25408	8.27566	9.31016	9.35491	GO:0009813	flavonoid biosynthetic process	GO:0016706	oxidoreductase activity, acting on paired donors, with incorporation or reduction of molecular oxygen, 2-oxoglutarate as one donor, and incorporation of one atom each of oxygen into both donors	KOG: Iron/ascorbate family oxidoreductases
Mtr.8505.1.S1_at		Embryonic abundant protein USP92 Flags: Precursor;	8.165	0.352734	0.459449	0.607418	0.343632	0.448472	0.839627	0.232129	0.304001	0.805277	0.185303	0.153039	0.516097	0.575326	0.692809	0.567644	61.7755	0.00876171	0.0894785	14.1093	13.5881	13.0967	13.3848	GO:0009269 GO:0009651 GO:0009737	response to desiccation	GO:0045735	nutrient reservoir activity
Mtr.13010.1.S1_at		xyloglucan:xyloglucosyl transferase, putative / xyloglucan endotransglycosylase, putative / endo-xyloglucan transferase, putative	3.274	0.802787	0.599299	0.656435	0.208589	0.00159244	0.24402	0.38366	0.0332278	0.579653	0.185706	0.000139046	0.0162336	0.254184	0.00432393	0.0316057	61.2371	3.89289e-08	3.06501e-05	6.66391	9.74433	10.4324	10.3661	GO:0005975 GO:0006073	carbohydrate metabolic process	GO:0016798	hydrolase activity, acting on glycosyl bonds
Mtr.12466.1.S1_at		chitinase	3.3993	0.707281	0.319019	0.545311	0.315003	0.00358893	0.333823	0.238507	0.000653072	0.157837	0.178051	1.33309e-05	0.00374994	0.308863	0.00317931	0.0259216	60.9293	2.66998e-09	5.27492e-06	11.2639	10.141	8.79116	9.50819	GO:0005975	carbohydrate metabolic process	GO:0004553	hydrolase activity, hydrolyzing O-glycosyl compounds	KOG: Chitinase
Mtr.47257.1.S1_at		hypothetical protein predicted by Glimmer/Critica	2.9031	0.266832	2.05461e-05	0.00382802	0.263335	1.8407e-05	0.0267519	0.420609	0.00120487	0.224798	0.230635	5.32937e-07	0.000485591	0.565997	0.0196629	0.0842131	59.7807	5.81446e-12	1.04559e-07	12.3929	10.7428	8.67913	8.62571	GO:0000004	No GO term	GO:0000004	No GO term
Mtr.18646.1.S1_at		hypothetical protein predicted by Glimmer/Critica	3.9628	0.193644	0.0396107	0.252455	0.174604	0.030051	0.567476	0.138529	0.0159695	0.503056	0.0836365	0.000799342	0.0455824	3.61001	0.0985725	0.21762	59.1417	4.79407e-05	0.00289087	8.58383	7.44708	6.11478	5.95884	GO:0000004	No GO term	GO:0000004	No GO term
Mtr.41859.1.S1_at		ferric-chelate reductase, putative	5.1446	0.268137	0.0241623	0.199697	0.31172	0.0422923	0.613505	0.432683	0.131777	0.721437	0.263	0.00704732	0.146273	0.471172	0.172743	0.295175	58.6854	1.13604e-06	0.000249135	8.53799	7.93487	6.99435	7.2384	GO:0006118	electron transport	GO:0016491 GO:0000293	oxidoreductase activity	KOG: Ferric reductase, NADH/NADPH oxidase and related proteins
Mtr.7348.1.S1_at		hypothetical protein predicted by Glimmer/Critica	6.9442	17.8544	0.00640255	0.09853	0.0955395	0.0210522	0.536807	0.159288	0.062262	0.654261	0.0614106	0.00190646	0.0739186	0.0632759	0.008428	0.0486435	58.1636	0.000448119	0.0125422	13.6031	11.8831	8.89754	9.69418	GO:0000004	No GO term	GO:0000004	No GO term
Mtr.27178.1.S1_s_at		Lactase-phlorizin hydrolase AltName: Full=Lactase-glycosylceramidase; Includes: RecName: Full=Lactase; EC=3.2.1.108; Includes: RecName: Full=Phlorizin hydrolase; EC=3.2.1.62; Flags: Precursor;	4.6055	0.290023	0.0309172	0.22525	0.203632	0.00786107	0.422889	0.165063	0.00341844	0.325889	0.104151	8.03021e-05	0.0116505	1.7637	0.292781	0.386025	58.1632	1.02834e-06	0.000231153	10.9597	9.6226	6.83036	6.94486	GO:0005975	carbohydrate metabolic process	GO:0004553	hydrolase activity, hydrolyzing O-glycosyl compounds
Mtr.44741.1.S1_at		hypothetical protein predicted by Glimmer/Critica	2.4966	0.601265	0.0444617	0.266886	0.298958	0.000101801	0.0776144	0.305649	0.000122511	0.0759851	0.202872	4.01681e-07	0.000437298	0.320338	0.000182089	0.0036841	56.8189	1.72031e-11	2.06238e-07	7.19377	5.42291	5.1416	4.22497	GO:0000004	No GO term	GO:0000004	No GO term
Mtr.18380.1.S1_at		Fasciclin-like arabinogalactan protein 12 Flags: Precursor;	2.9768	0.428867	0.0188509	0.177287	0.338415	0.00419004	0.347977	0.358999	0.00611774	0.388115	0.245299	7.74069e-05	0.0114475	0.342692	0.00454171	0.0325992	56.0054	1.98114e-09	4.70778e-06	10.9572	8.97957	4.42626	4.72792	GO:0007155	cell adhesion	GO:0003674	molecular_function
Mtr.16786.1.S1_at		cysteine proteinase RD21A	3.0209	0.296108	0.0610831	0.306549	0.316737	0.075116	0.676137	0.321506	0.0785984	0.676031	0.218068	0.00720658	0.147943	0.594712	0.401368	0.447229	55.764	6.65745e-06	0.000794026	12.7563	12.1373	8.40684	9.03892	GO:0006508	proteolysis	GO:0008234 GO:0008233	cysteine-type peptidase activity	KOG: Cysteine proteinase Cathepsin L
Mtr.11593.1.S1_at		Protein SRG1 AltName: Full=Protein SENESCENCE-RELATED GENE 1; Short=AtSRG1;	5.8059	0.195644	0.0175479	0.17023	0.818639	0.748489	0.887561	0.788095	0.702993	0.869645	0.746644	0.567876	0.733375	0.144257	0.00636029	0.040562	54.9193	8.55869e-06	0.000929957	8.84925	8.33584	9.03232	9.57875	GO:0008152	metabolic process	GO:0016491	oxidoreductase activity	KOG: Iron/ascorbate family oxidoreductases
Mtr.37162.1.S1_at		hypothetical protein predicted by Glimmer/Critica	5.1442	0.0797615	0.0102548	0.127168	0.918059	0.922476	0.906147	0.427267	0.34041	0.8128	0.535854	0.390256	0.668011	0.583825	0.542618	0.510893	54.7462	0.000309829	0.009983	6.20555	5.0917	5.40599	5.2891	GO:0000004	No GO term	GO:0000004	No GO term
Mtr.44890.1.S1_at		Calmodulin-like protein 1	3.272	0.546033	0.124134	0.400102	0.279758	0.0036652	0.333856	0.304238	0.00584331	0.380414	0.193492	6.75702e-05	0.0108389	0.393107	0.023734	0.094724	54.736	1.54285e-08	1.73404e-05	9.48402	7.41278	5.19771	5.31832	GO:0008150	biological_process	GO:0003674	molecular_function	KOG: Calmodulin and related proteins (EF-Hand superfamily)
Mtr.2090.1.S1_at		hypothetical protein predicted by Glimmer/Critica	4.1334	0.232596	0.01391	0.150504	1.20175	0.731206	0.886382	0.184306	0.00560952	0.374811	0.366074	0.0330216	0.301404	0.354952	0.0669795	0.174592	54.6858	1.38053e-06	0.000285351	9.328	8.13134	8.68124	8.16842	GO:0000004	No GO term	GO:0000004	No GO term
Mtr.51976.1.S1_at		hypothetical protein predicted by Glimmer/Critica	4.0639	0.139138	0.0733795	0.329389	0.125648	0.061049	0.662318	0.144914	0.0788938	0.677051	0.0692114	0.00598765	0.135876	7.23076	0.0725891	0.182737	54.5889	0.00137788	0.0263455	8.76188	7.83731	7.43212	6.79572	GO:0000004	No GO term	GO:0000004	No GO term
Mtr.31386.1.S1_at		Probable WRKY transcription factor 51 AltName: Full=WRKY DNA-binding protein 51;	4.8077	0.194312	0.018703	0.176459	0.358871	0.120335	0.728074	0.177521	0.0139546	0.488181	0.159511	0.00250625	0.0863944	1.48194	0.537067	0.508558	54.5105	1.05193e-05	0.00105808	10.3544	9.10774	7.7662	8.25125	GO:0006355	regulation of transcription, DNA-dependent	GO:0003700	transcription factor activity
Mtr.4612.1.S1_at		expressed protein	3.842	0.708934	0.345028	0.558892	0.266894	0.00190554	0.259128	0.252282	0.00137116	0.238951	0.165507	1.44714e-05	0.00401684	0.385307	0.0161957	0.0745324	54.3703	7.74945e-09	1.07196e-05	9.33584	8.08534	7.73606	7.47249	GO:0008150	biological_process	GO:0004091	carboxylesterase activity	KOG: Arylacetamide deacetylase
Mtr.45470.1.S1_s_at		expressed protein	3.1231	0.286213	0.0516895	0.285558	0.378444	0.121589	0.729819	0.740564	0.619633	0.858837	0.428262	0.0997902	0.454166	0.229754	0.0251785	0.0980041	54.2604	6.02135e-06	0.000749339	9.56224	8.33271	8.76918	8.7502	GO:0008150	biological_process	GO:0003674	molecular_function
Mtr.38097.1.S1_at		hypothetical protein predicted by Glimmer/Critica	4.0048	0.353159	0.0220782	0.191801	0.786464	0.565233	0.864959	0.185621	0.000872537	0.181208	0.27725	0.00153967	0.0660953	0.358146	0.0236393	0.0945504	54.158	5.69187e-08	3.59139e-05	9.30948	8.93575	9.56091	9.00871	GO:0000004	No GO term	GO:0000004	No GO term
Mtr.40506.1.S1_at		serine carboxypeptidase S10 family protein	5.3059	1.45807	0.685941	0.68078	0.165473	0.0677012	0.665756	0.0558029	0.00642161	0.396497	0.0440138	0.000772408	0.0449193	1.37295	0.733751	0.58106	54.0983	0.000534315	0.0139657	8.32867	7.8759	5.60881	5.95652	GO:0006508	proteolysis	GO:0004185	serine carboxypeptidase activity	KOG: Serine carboxypeptidases (lysosomal cathepsin A)
Mtr.37882.1.S1_at		Nucleotide pyrophosphatase/phosphodiesterase EC=3.-.-.-; Flags: Fragments;	4.5832	0.315624	0.0875356	0.352219	0.307889	0.0815375	0.682521	0.242231	0.0400124	0.603735	0.177181	0.00424153	0.1158	0.800978	0.730182	0.579899	53.0378	1.33394e-05	0.00124936	12.2069	11.1381	8.72792	9.46312	GO:0008150	biological_process	GO:0003993 GO:0004722	acid phosphatase activity	KOG: Purple acid phosphatase
Mtr.30420.1.S1_at		Uncharacterized protein At1g14870	2.8402	0.286221	0.00105917	0.0349727	0.448862	0.0207432	0.536807	0.356043	0.00452187	0.352363	0.294494	0.000213373	0.0210428	0.423629	0.0142558	0.0689478	51.6057	1.57298e-09	4.35175e-06	7.88753	5.80993	3.48543	3.67807	GO:0006816 GO:0007638	calcium ion transport	GO:0003674	molecular_function
Mtr.31328.1.S1_at		expressed protein	4.0036	0.460331	0.0573973	0.297825	0.200633	0.000664732	0.186234	0.161949	0.000212357	0.0907595	0.101825	1.93615e-06	0.00119311	1.30406	0.492539	0.489915	51.2687	2.37172e-08	2.18717e-05	9.41722	8.50224	8.52552	8.69766	GO:0008150	biological_process	GO:0003674	molecular_function
Mtr.17513.1.S1_s_at		Transcription factor TGA1 AltName: Full=DNA-binding protein TGA1a-like protein; Short=AtbZIP47;	4.9363	0.309047	0.0906582	0.357266	0.30144	0.0846152	0.689059	1.75756	0.399218	0.820945	0.654749	0.437282	0.688291	0.119209	0.00504697	0.0349966	51.2337	2.02903e-05	0.00168533	9.38888	8.94163	10.8309	10.1751	GO:0009409 GO:0042742	response to cold	GO:0003700	transcription factor activity
Mtr.8508.1.S1_at		pectinesterase family protein	7.0079	0.225298	0.0375028	0.246902	0.106534	0.00368813	0.333856	0.184994	0.0207139	0.538038	0.0729621	0.000181786	0.0192892	4.43997	0.0374676	0.124486	50.7243	2.2339e-05	0.00176774	11.5167	11.1277	8.6893	9.47533	GO:0042545	cell wall modification	GO:0030599	pectinesterase activity
Mtr.11318.1.S1_at		UPF0497 membrane protein At2g35760	4.7755	0.485419	0.445561	0.60173	0.344733	0.26628	0.799678	0.0838153	0.0167096	0.511283	0.0941609	0.0066773	0.143093	1.41025	0.71467	0.574829	50.5569	0.000669984	0.0161122	8.59096	7.08108	6.69209	6.74953	GO:0008150	biological_process	GO:0003674	molecular_function
Mtr.10894.1.S1_at		Putative Myb family transcription factor At1g14600	4.8278	0.792312	0.757295	0.69961	0.855485	0.835711	0.898577	0.170999	0.0303124	0.574723	0.277633	0.0506411	0.357558	0.170697	0.0301708	0.109317	50.5441	8.30896e-05	0.00413554	8.44211	7.44543	7.8189	7.5932	GO:0045449	regulation of transcription	GO:0003700	transcription factor activity
Mtr.31955.1.S1_at		Protein SCARECROW Short=AtSCR; AltName: Full=Protein SHOOT GRAVITROPISM 1; AltName: Full=GRAS family protein 20; Short=AtGRAS-20;	5.3652	0.127036	0.0125807	0.142772	2.02288	0.349566	0.818292	1.27627	0.742823	0.874731	1.88195	0.305282	0.626098	0.0604457	0.00154419	0.0158384	50.4422	7.28352e-05	0.00381301	4.32193	6.24603	9.2891	8.8756	GO:0008356 GO:0009630 GO:0009956 GO:0051457	asymmetric cell division	GO:0003700	transcription factor activity
Mtr.771.1.S1_at		O-methyltransferase, putative	4.2199	0.361651	0.255767	0.51052	0.470961	0.395583	0.828666	0.706039	0.691752	0.868097	0.479964	0.312874	0.629999	0.166379	0.054532	0.154466	49.9801	0.000372054	0.0110675	9.96347	9.10355	10.6448	10.3329	GO:0009809 GO:0051555	lignin biosynthetic process	GO:0008171 GO:0047763	O-methyltransferase activity	KOG: Hydroxyindole-O-methyltransferase and related SAM-dependent methyltransferases
Mtr.11468.1.S1_at		senescence-associated family protein	4.2587	0.445293	0.257233	0.511429	0.963638	0.957727	0.90952	0.168312	0.020175	0.536533	0.297408	0.0469876	0.345874	0.277802	0.0817409	0.195387	49.8415	4.00286e-05	0.00259863	9.3345	8.61213	9.46923	9.06824	GO:0007568	aging	GO:0000004	No GO term
Mtr.35616.1.S1_at		Albumin-1 D AltName: Full=PA1 D; AltName: Full=PsaA1b012; Contains: RecName: Full=Albumin-1 D chain b; AltName: Full=PA1b D; AltName: Full=Leginsulin D; Contains: RecName: Full=Albumin-1 D chain a; AltName: Full=PA1a D; Flags: Precursor;	3.336	0.758708	0.706705	0.686643	0.434505	0.2649	0.799678	0.198274	0.0398317	0.603735	0.195063	0.0138352	0.203097	0.312824	0.127072	0.250551	48.9062	6.87088e-05	0.00367181	11.9454	9.33114	7.19673	7.4814	GO:0000004	No GO term	GO:0000004	No GO term
Mtr.10320.1.S1_at		urate oxidase	7.3572	2.63885	0.270186	0.518534	0.409153	0.3084	0.807559	0.235586	0.108508	0.708691	0.210228	0.0394163	0.324267	0.08056	0.00938265	0.0520697	48.8013	0.000341277	0.0105629	10.3841	10.5405	11.8942	11.9149	GO:0006144	purine base metabolic process	GO:0004846	urate oxidase activity	KOG: Uricase (urate oxidase)
Mtr.13640.1.S1_at		Flavin-containing monooxygenase FMO GS-OX5 EC=1.8.-.-;	4.3989	0.338275	0.169927	0.447135	0.416336	0.262096	0.799634	0.210377	0.0556203	0.640109	0.197225	0.0182523	0.231993	0.692132	0.63179	0.544823	48.7641	0.000108185	0.00498835	10.7312	9.49025	8.05853	8.21383	GO:0006118	electron transport	GO:0004497	monooxygenase activity	KOG: Flavin-containing monooxygenase
Mtr.43072.1.S1_at		Annexin D1 AltName: Full=Annexin A1; AltName: Full=AnnAt1;	5.4284	0.390423	0.0560964	0.295055	0.335875	0.0296764	0.565657	0.33021	0.0275706	0.567078	0.23084	0.00125007	0.0591362	0.477132	0.12433	0.24735	48.4016	3.36392e-07	0.000108995	11.6874	9.40918	7.90448	8.65464	GO:0006970 GO:0006979 GO:0009737	response to osmotic stress	GO:0005509 GO:0004601 GO:0042803	calcium ion binding	KOG: Annexin
Mtr.43047.1.S1_at		hypothetical protein predicted by Glimmer/Critica	6.0683	0.387522	0.34528	0.558966	0.17339	0.0916057	0.698807	0.171401	0.0896794	0.691028	0.0959459	0.00978647	0.171769	1.80945	0.551331	0.514512	47.9864	0.00117372	0.0235959	4.59694	4.33628	9.451	10.9833	GO:0000004	No GO term	GO:0000004	No GO term
Mtr.7520.1.S1_at		lactoylglutathione lyase family protein / glyoxalase I family protein	4.6196	0.423146	0.271132	0.518969	0.388294	0.228026	0.785356	0.163895	0.0294922	0.572215	0.159399	0.00908045	0.165619	0.77422	0.738696	0.582596	47.9643	0.000114041	0.00516801	11.0836	9.69174	8.6886	9.17418	GO:0005975	carbohydrate metabolic process	GO:0004462	lactoylglutathione lyase activity
Mtr.50277.1.S1_at		hypothetical protein predicted by Glimmer/Critica	4.3044	0.212576	0.00342357	0.0695969	0.245156	0.00661262	0.400436	0.209014	0.00316624	0.317296	0.137957	6.64499e-05	0.0107534	1.92457	0.163917	0.287242	47.7019	2.86999e-07	0.000101196	13.3855	12.5183	9.97943	9.95696	GO:0000004	No GO term	GO:0000004	No GO term
Mtr.37918.1.S1_at		Probable gibberellin receptor GID1L3 EC=3.-.-.-; AltName: Full=GID1-like protein 3;	5.1281	0.0900266	0.0012778	0.0389227	0.494587	0.267516	0.799678	0.861426	0.810619	0.882353	0.566205	0.272375	0.606076	0.551724	0.346153	0.418196	47.255	1.29539e-05	0.00123121	8.55574	8.0045	11.2727	10.6409	GO:0008150	biological_process	GO:0004091	carboxylesterase activity	KOG: Arylacetamide deacetylase
Mtr.15199.1.S1_at		expressed protein	3.0559	0.328029	0.00479344	0.0840838	0.328802	0.00486292	0.367279	0.329585	0.00493414	0.362342	0.227301	7.36103e-05	0.0111785	0.601341	0.153003	0.276686	46.7804	7.27855e-09	1.07196e-05	4.12102	4.23266	3.57289	3.59694	GO:0000004	No GO term	GO:0003674	molecular_function
Mtr.13120.1.S1_at		Agglutinin AltName: Full=CCA;	3.2135	0.359906	0.0376165	0.247072	0.263569	0.009375	0.44758	0.507721	0.15148	0.737082	0.261625	0.0022658	0.0815759	0.444012	0.0902382	0.207192	46.7625	3.175e-07	0.000106719	11.6137	9.35138	6.41616	6.86913	GO:0008150	biological_process	GO:0003674	molecular_function
Mtr.41938.1.S1_at		hypothetical protein	3.5275	0.324714	0.198046	0.469322	0.386041	0.27238	0.800176	0.214333	0.084864	0.685624	0.189881	0.0276229	0.279587	0.79675	0.789404	0.597817	46.7149	0.000331317	0.0103655	8.05799	7.2075	6.40599	6.48543	GO:0009911 GO:0009739	positive regulation of flower development	GO:0003674	molecular_function
Mtr.9594.1.S1_at		hypothetical protein predicted by Glimmer/Critica	5.9347	0.895142	0.907178	0.736237	0.388566	0.327453	0.813713	0.331908	0.255914	0.787423	0.255263	0.0933145	0.445088	0.186164	0.0917584	0.209267	46.5297	0.000893332	0.0195243	10.2137	9.05582	8.92748	8.69035	GO:0000004	No GO term	GO:0000004	No GO term
Mtr.15537.1.S1_at		expressed protein	4.2951	0.0945897	0.00835371	0.114344	0.194141	0.0523536	0.642638	0.490485	0.37481	0.817608	0.208527	0.0260398	0.271563	2.39026	0.280705	0.377825	46.4481	0.000172825	0.00675154	7.94427	9.56071	11.4819	11.1365	GO:0008150	biological_process	GO:0003674	molecular_function
Mtr.9873.1.S1_at		Thioredoxin H-type 2 Short=Trx-H-2;	3.6161	0.243544	0.000792939	0.029263	0.489977	0.0522049	0.642638	0.285938	0.00210098	0.277249	0.269752	0.000252131	0.0233797	0.632471	0.19609	0.31565	46.3377	7.74351e-09	1.07196e-05	7.55305	5.75756	3.6893	4.54844	GO:0000103	sulfate assimilation	GO:0016671	oxidoreductase activity, acting on sulfur group of donors, disulfide as acceptor	KOG: Thioredoxin
Mtr.29608.1.S1_at		hypothetical protein predicted by Glimmer/Critica	3.4294	0.236647	0.0442844	0.266196	0.682564	0.569888	0.865342	0.603702	0.45452	0.832185	0.553746	0.288028	0.614834	0.221702	0.036574	0.122729	46.2555	3.05952e-05	0.00218981	8.81089	6.63662	7.96867	7.22304	GO:0008150	biological_process	GO:0000004	No GO term
Mtr.38330.1.S1_at		expressed protein	3.5256	0.251117	0.00875512	0.116798	0.815403	0.663575	0.878158	0.287973	0.0160546	0.504354	0.380613	0.0210298	0.247432	0.370635	0.0472747	0.142518	45.7566	4.66282e-07	0.000136341	4.50462	4.84298	10.0685	9.52454	GO:0009793	embryonic development (sensu Magnoliophyta)	GO:0003674	molecular_function
Mtr.30495.1.S1_at		hypothetical protein predicted by Glimmer/Critica	4.2261	0.263334	0.0347375	0.237952	0.256621	0.0318258	0.573077	0.236944	0.0242181	0.550019	0.15463	0.00118894	0.0575433	1.3691	0.59324	0.530598	45.6161	7.19897e-06	0.000827198	4.46597	3.75489	4.33628	5.04876	GO:0000004	No GO term	GO:0000004	No GO term
Mtr.23497.1.S1_s_at		hypothetical protein predicted by Glimmer/Critica	4.3496	2.53019	0.285104	0.527319	0.548862	0.48487	0.847181	0.107063	0.0173895	0.516256	0.151148	0.0143458	0.205827	0.148543	0.0376726	0.124942	45.2784	0.000365442	0.0109349	10.8417	11.4406	11.1095	11.2346	GO:0000004	No GO term	GO:0003674	molecular_function
Mtr.40272.1.S1_at		Auxin-induced protein 5NG4	5.8052	0.101192	0.000495526	0.0223485	0.502045	0.205209	0.774634	0.223516	0.0113381	0.4626	0.232649	0.00363429	0.10615	1.94906	0.219108	0.334288	45.1834	2.25533e-06	0.000382546	12.4092	11.0475	9.41996	9.40769	GO:0000004	No GO term	GO:0000004	No GO term
Mtr.14757.1.S1_at		hypothetical protein predicted by Glimmer/Critica	3.7329	0.568417	0.198373	0.469487	0.369296	0.0312713	0.571746	0.254581	0.00519986	0.367164	0.20676	0.000333864	0.0277096	0.415001	0.0533811	0.152616	45.0902	1.52348e-07	7.11591e-05	5.58195	4.20163	9.35821	8.59805	GO:0000004	No GO term	GO:0000004	No GO term
Mtr.7367.1.S1_s_at		hypothetical protein predicted by Glimmer/Critica	4.7147	1.82967	0.518891	0.629277	0.577986	0.557839	0.863814	0.363831	0.28622	0.798709	0.353626	0.183987	0.54589	0.0579604	0.00699364	0.0431699	44.8414	0.000811305	0.0182724	7.24508	7.98641	8.54381	8.72996	GO:0006468 GO:0007165	protein amino acid phosphorylation	GO:0016301	kinase activity
Mtr.9613.1.S1_at		TMV resistance protein N	3.4302	0.221145	0.0023997	0.0562627	0.447613	0.0718643	0.671482	0.631735	0.286281	0.798709	0.430816	0.0251738	0.267525	0.358734	0.0259228	0.0996758	44.5772	1.37846e-07	6.69956e-05	7.25739	6.45286	7.40514	7.507	GO:0006952	defense response	GO:0005524 GO:0005515 GO:0004888	ATP binding
Mtr.42985.1.S1_at		Germin-like protein subfamily 1 member 16 Flags: Precursor;	4.1298	0.740837	0.640095	0.668697	0.578295	0.397271	0.829282	0.267942	0.0532817	0.634422	0.288487	0.0283429	0.282424	0.196876	0.0204932	0.0864752	44.248	2.13167e-05	0.00173648	12.9053	11.7045	10.9209	11.3657	GO:0008150	biological_process	GO:0030145 GO:0045735 GO:0046872	manganese ion binding
Mtr.43908.1.S1_at		hypothetical protein predicted by Glimmer/Critica	5.6047	0.755984	0.544877	0.638283	0.569518	0.231438	0.78562	0.26958	0.0107795	0.459827	0.286723	0.00396977	0.112017	0.194845	0.00244734	0.0217858	44.2185	4.14267e-07	0.000126265	9.78398	8.44708	8.38974	8.55152	GO:0000004	No GO term	GO:0000004	No GO term
Mtr.9851.1.S1_at		Polygalacturonase-1 non-catalytic subunit beta AltName: Full=AroGP1; AltName: Full=Polygalacturonase converter; Short=PG converter; Flags: Precursor;	4.0363	0.111064	0.00944587	0.121442	0.726618	0.672433	0.879272	0.0975743	0.00659495	0.398801	0.171301	0.0104563	0.176565	2.87356	0.174299	0.296589	44.1939	0.000119545	0.00534758	12.0548	10.6183	7.93192	8.70667	GO:0008150	biological_process	GO:0004650	polygalacturonase activity
Mtr.39379.1.S1_at		amino acid permease, putative	3.2125	0.27395	0.00383636	0.07414	0.33685	0.011738	0.474287	0.345092	0.0133581	0.479834	0.238185	0.000318222	0.0269449	0.714192	0.389984	0.442208	43.9685	4.48486e-08	3.23593e-05	8.18239	8.15178	4.24031	4.76553	GO:0015810 GO:0009414 GO:0009651 GO:0015827	aspartate transport	GO:0015172 GO:0015175	acidic amino acid transporter activity	KOG: Amino acid transporters
Mtr.30682.1.S1_at		C2 domain-containing protein	4.4408	0.161005	0.00303447	0.0645042	0.417256	0.112662	0.723218	0.214263	0.0094461	0.445186	0.19994	0.00170193	0.0699348	1.5813	0.39123	0.442745	43.9334	2.38572e-06	0.000397237	8.99067	7.82082	5.23649	5.87529	GO:0008150	biological_process	GO:0003674	molecular_function
Mtr.31745.1.S1_at		hypothetical protein predicted by Glimmer/Critica	7.6823	0.457501	0.417402	0.590147	0.170783	0.078748	0.679151	0.164327	0.073051	0.668091	0.0923498	0.00703698	0.146273	1.7736	0.550335	0.514254	43.9136	0.00104877	0.0218875	10.9801	10.601	10.8046	10.5381	GO:0000004	No GO term	GO:0000004	No GO term
Mtr.18579.1.S1_at		Transcription factor MYB48 AltName: Full=Myb-related protein 48; Short=AtMYB48;	4.6767	0.0922169	0.000730317	0.0277458	0.924503	0.891587	0.903789	1.21524	0.735419	0.874624	1.08072	0.868905	0.801561	0.222082	0.0177327	0.0788847	43.4616	6.89464e-06	0.000807712	10.2937	9.30652	9.43775	8.96895	GO:0006355	regulation of transcription, DNA-dependent	GO:0003677	DNA binding	KOG: Transcription factor, Myb superfamily
Mtr.3373.1.S1_at		hypothetical protein predicted by Glimmer/Critica	6.3443	0.2279	0.0594414	0.302294	0.922184	0.912643	0.905334	0.438059	0.273276	0.795163	0.54647	0.324077	0.636059	0.250592	0.0757012	0.187192	43.3448	0.000103224	0.00480271	9.98085	9.40557	8.86109	8.49305	GO:0000004	No GO term	GO:0000004	No GO term
Mtr.1398.1.S1_s_at		hypothetical protein predicted by Glimmer/Critica	4.242	0.518209	0.319527	0.545371	0.692882	0.574152	0.866491	0.201155	0.0237686	0.550019	0.268819	0.0233807	0.259388	0.320213	0.0945485	0.212722	43.238	2.71197e-05	0.00200012	8.8558	7.27612	6.46107	6.55766	GO:0008150	biological_process	GO:0003674	molecular_function
Mtr.9141.1.S1_at		expressed protein	4.8749	0.234155	0.0394596	0.252204	0.431211	0.211352	0.776334	0.263161	0.0557389	0.640109	0.234391	0.0145172	0.207031	0.870726	0.832854	0.611072	43.2218	2.99957e-05	0.0021599	8.74046	8.10748	7.63517	8.12153	GO:0008150	biological_process	GO:0003674	molecular_function
Mtr.8389.1.S1_at		hypothetical protein predicted by Glimmer/Critica	3.8273	0.21637	0.00766467	0.109399	0.370355	0.064662	0.663407	0.274869	0.0203221	0.536686	0.21802	0.0019151	0.0740483	1.05794	0.911579	0.630756	42.9138	1.58044e-06	0.000310607	6.77479	5.42291	4.41954	4.89239	GO:0000004	No GO term	GO:0000004	No GO term
Mtr.37376.1.S1_s_at		expressed protein	4.7004	0.267382	0.0369731	0.245681	0.12619	0.00262929	0.29267	0.599004	0.388396	0.820657	0.178774	0.00228953	0.0818088	1.16066	0.79977	0.601105	42.6292	9.09886e-06	0.000979769	10.5131	10.3066	9.74819	10.1221	GO:0008150	biological_process	GO:0003674	molecular_function
Mtr.43196.1.S1_at		hypothetical protein predicted by Glimmer/Critica	7.0438	0.108322	0.00749518	0.108025	3.42347	0.108443	0.717038	0.39954	0.222738	0.776328	1.23221	0.72797	0.77402	0.15936	0.0222019	0.0910194	42.3525	0.000103222	0.00480271	12.3548	11.3181	11.7566	11.688	GO:0000004	No GO term	GO:0000004	No GO term
Mtr.4052.1.S1_at		hypothetical protein predicted by Glimmer/Critica	2.979	0.231557	0.0612086	0.306789	0.950051	0.944503	0.908459	0.35451	0.172209	0.752769	0.48408	0.238318	0.584672	0.302929	0.119457	0.24191	42.3279	0.000106628	0.00493551	9.17817	8.18933	7.853	7.67384	GO:0008150	biological_process	GO:0003674	molecular_function
Mtr.35915.1.S1_at		expressed protein	7.5503	1.76144	0.54643	0.638913	0.440879	0.386051	0.826543	0.313865	0.225664	0.776865	0.267531	0.0984837	0.452759	0.0970448	0.0223275	0.0913381	42.2764	0.000950186	0.0205124	7.78594	9.68141	11.7708	11.7014	GO:0008150	biological_process	GO:0003674	molecular_function
Mtr.24211.1.S1_at		hypothetical protein predicted by Glimmer/Critica	3.6479	0.198937	0.0795363	0.339826	0.223442	0.101363	0.711377	0.771312	0.766693	0.877796	0.309692	0.115268	0.472361	0.690525	0.672671	0.560827	42.2388	0.000542442	0.014137	8.33405	8.5763	8.84172	9.37069	GO:0030001	metal ion transport	GO:0046872	metal ion binding
Mtr.12199.1.S1_at		Dof zinc finger protein DOF3.3 Short=AtDOF3.3; AltName: Full=H-protein promoter-binding factor 2a;	4.9058	0.196958	0.0187465	0.176782	0.196066	0.0184723	0.523796	1.25034	0.722692	0.872435	0.3917	0.0826325	0.426422	0.490362	0.266621	0.368682	42.2357	2.01838e-05	0.00168426	9.68352	7.54535	8.87191	9.02791	GO:0016481 GO:0045449 GO:0048510	negative regulation of transcription	GO:0003677 GO:0005515 GO:0003700	DNA binding
Mtr.8779.1.S1_at		Flavonol synthase/flavanone 3-hydroxylase EC=1.14.11.23; EC=1.14.11.9; AltName: Full=CitFLS; Short=FLS;	5.4449	0.280097	0.049939	0.281021	0.180298	0.0116152	0.473021	0.155658	0.0070178	0.409273	0.092351	0.000189298	0.0196877	3.0456	0.0818242	0.195423	41.7693	1.44196e-05	0.00130961	10.3636	8.03122	7.84423	7.46271	GO:0008150	biological_process	GO:0016706	oxidoreductase activity, acting on paired donors, with incorporation or reduction of molecular oxygen, 2-oxoglutarate as one donor, and incorporation of one atom each of oxygen into both donors	KOG: Iron/ascorbate family oxidoreductases
Mtr.12558.1.S1_at		hypothetical protein predicted by Glimmer/Critica	3.7122	0.201963	0.000234103	0.0145247	0.279229	0.00166806	0.249597	0.198856	0.000213565	0.0907595	0.145546	3.57452e-06	0.0017025	2.14829	0.0372448	0.124071	41.5085	9.93122e-09	1.27564e-05	9.85128	8.99944	6.6014	6.37851	GO:0000004	No GO term	GO:0000004	No GO term
Mtr.13503.1.S1_at		cytochrome P450, putative	5.4725	0.57431	0.314441	0.542988	1.08712	0.877563	0.901973	0.290766	0.0347701	0.589363	0.464031	0.0977447	0.451886	0.133545	0.00177455	0.0174419	41.2482	3.99611e-06	0.000568068	9.95783	8.6014	8.4208	8.88661	GO:0006118	electron transport	GO:0019825	oxygen binding	KOG: Cytochrome P450 CYP2 subfamily
Mtr.6655.1.S1_at		hypothetical protein predicted by Glimmer/Critica	2.8481	0.309564	0.000336542	0.0176217	0.281173	0.000159246	0.0961833	0.404882	0.00289235	0.30859	0.234892	4.20598e-06	0.00179456	0.688757	0.16458	0.287891	41.1986	2.24846e-10	1.15523e-06	8.39532	6.93192	6.00899	5.93782	GO:0000004	No GO term	GO:0000004	No GO term
Mtr.18703.1.S1_at		CBL-interacting protein kinase 23 (CIPK23)	5.803	3.52422	0.0931683	0.361892	0.67815	0.58887	0.868705	0.153066	0.0173274	0.516256	0.22087	0.0187336	0.234256	0.0665848	0.00151952	0.015687	41.0542	8.65362e-05	0.00423442	11.641	10.7244	10.2053	10.4217	GO:0006468 GO:0007165	protein amino acid phosphorylation	GO:0016301	kinase activity	KOG: Serine/threonine protein kinase
Mtr.44482.1.S1_at		Protein IQ-DOMAIN 1	4.7383	0.244708	0.0319987	0.228915	0.250602	0.0345897	0.587044	0.327368	0.0805221	0.67976	0.188805	0.00369254	0.107031	1.22343	0.739972	0.5829	40.7146	1.52182e-05	0.00136832	9.81186	7.52199	4.00899	4.03562	GO:0008150	biological_process	GO:0005516	calmodulin binding
Mtr.23614.1.S1_at		expressed protein	5.9783	0.767062	0.765001	0.701785	0.612023	0.58133	0.867397	0.189	0.0748284	0.670226	0.237403	0.0611474	0.383608	0.277085	0.161104	0.284847	40.675	0.00066759	0.0161122	10.217	9.51747	11.2912	10.7	GO:0008150	biological_process	GO:0003674	molecular_function
Mtr.38012.1.S1_at		Homeobox-leucine zipper protein HAT22 AltName: Full=Homeodomain-leucine zipper protein HAT22; Short=HD-ZIP protein 22;	5.8533	0.160621	0.0347569	0.237952	1.72062	0.502025	0.851737	1.63509	0.542491	0.84762	1.99289	0.3012	0.623637	0.0546522	0.00215175	0.0199639	40.4915	0.000276372	0.00928168	9.67966	8.72588	10.0585	9.89254	GO:0006355 GO:0009735	regulation of transcription, DNA-dependent	GO:0003700	transcription factor activity	KOG: Transcription factor HEX, contains HOX and HALZ domains
Mtr.4981.1.S1_at		Dehydration-responsive protein RD22 Flags: Precursor;	4.2726	0.125117	0.000690499	0.0269601	0.269749	0.0172539	0.51971	0.149882	0.00146904	0.243725	0.117798	7.75025e-05	0.0114475	4.88531	0.00546339	0.0367612	40.4653	1.56505e-06	0.000309272	10.7261	7.83415	7.04221	7.05961	GO:0000004	No GO term	GO:0003674	molecular_function
Mtr.38836.1.S1_at		Albumin-1 Short=A1; Contains: RecName: Full=Albumin-1 chain b; Short=A1b; AltName: Full=Leginsulin; Contains: RecName: Full=Albumin-1 chain a; Short=A1a; Flags: Precursor;	4.2425	0.619556	0.590651	0.653753	0.69029	0.676504	0.880286	0.0806336	0.011055	0.4626	0.14578	0.0160294	0.217074	0.719869	0.711207	0.573775	40.2827	0.000682274	0.0163051	10.4948	9.25857	4.66676	6.94603	GO:0000004	No GO term	GO:0000004	No GO term
Mtr.15559.1.S1_s_at		Peptide transporter PTR2 AltName: Full=Histidine-transporting protein;	4.0709	0.245121	0.0302896	0.223259	0.324836	0.0751769	0.676137	0.882325	0.834471	0.885017	0.434706	0.103309	0.459029	0.353539	0.0974407	0.216314	40.2615	1.36058e-05	0.00126444	3.89724	4.37851	9.13725	8.41701	GO:0006857	oligopeptide transport	GO:0005215	transporter activity	KOG: H+/oligopeptide symporter
Mtr.22571.1.S1_at		Probable mitochondrial 2-oxoglutarate/malate carrier protein Short=OGCP; AltName: Full=Mitochondrial substrate carrier family protein ucpC; AltName: Full=Solute carrier family 25 member 11 homolog;	5.3347	1.55771	0.548135	0.639341	0.330506	0.145414	0.746303	0.112742	0.00838478	0.428676	0.11156	0.00198354	0.075579	0.428959	0.2588	0.362913	40.1637	0.000118745	0.00532735	12.3725	12.3621	11.0995	11.8729	GO:0006839 GO:0006810	mitochondrial transport	GO:0005488	binding	KOG: Mitochondrial oxoglutarate/malate carrier proteins
Mtr.43199.1.S1_at		hypothetical protein predicted by Glimmer/Critica	4.6973	0.509854	0.410802	0.587655	0.746248	0.718337	0.88459	0.340002	0.19533	0.764194	0.400784	0.17979	0.541663	0.193116	0.0563747	0.157378	40.0287	0.000310077	0.009983	12.197	11.6477	11.366	11.6141	GO:0000004	No GO term	GO:0000004	No GO term
Mtr.9521.1.S1_at		expressed protein	3.6103	0.43581	0.142819	0.421816	1.20533	0.733058	0.886445	0.236654	0.0168922	0.512252	0.433324	0.0757461	0.414461	0.20116	0.00913332	0.0510901	39.9892	4.86473e-06	0.000648086	9.99365	8.30515	8.22497	7.7211	GO:0008150	biological_process	GO:0008536 GO:0003682	Ran GTPase binding	KOG: FOG: RCC1 domain
Mtr.11029.1.S1_at		glycine-rich protein	4.9852	0.155916	0.0144351	0.153555	0.853641	0.817425	0.896646	0.328746	0.119082	0.712294	0.428638	0.144004	0.505792	0.571792	0.419496	0.456125	39.9701	5.97526e-05	0.00332151	10.0796	9.73132	7.70598	8.05365	GO:0008150	biological_process	GO:0003674	molecular_function
Mtr.47706.1.S1_at		Transcription factor MYB48 AltName: Full=Myb-related protein 48; Short=AtMYB48;	5.2179	0.171544	0.00983005	0.124188	0.420188	0.16742	0.760385	0.592804	0.395593	0.820769	0.395886	0.0768556	0.416454	0.589101	0.390092	0.442258	39.7265	1.6875e-05	0.00147287	11.4605	9.86372	10.1836	9.73386	GO:0006355	regulation of transcription, DNA-dependent	GO:0003677	DNA binding	KOG: Transcription factor, Myb superfamily
Mtr.13764.1.S1_at		NAC domain-containing protein 29 AltName: Full=ANAC029; Short=NAC2; AltName: Full=Protein NAC-LIKE, ACTIVATED BY AP3/PI; Short=NAP;	2.4338	0.353897	0.0128015	0.144043	0.31573	0.0067902	0.405544	0.366498	0.015518	0.500325	0.23746	0.000232352	0.0221333	0.61478	0.206393	0.324421	39.7207	4.23963e-08	3.17666e-05	7.92422	6.83542	7.61985	7.13443	GO:0007275	multicellular organismal development	GO:0003700	transcription factor activity
Mtr.40747.1.S1_at		Auxin-induced protein 10A5	5.0678	0.0989732	0.00297537	0.0639399	0.405838	0.188985	0.769092	0.640936	0.507801	0.840877	0.407485	0.113997	0.470554	0.981077	0.977141	0.646234	39.5924	4.63394e-05	0.0028489	11.6797	10.6618	9.62534	9.88417	GO:0009733	response to auxin stimulus	GO:0003674	molecular_function
Mtr.12800.1.S1_at		hypothetical protein predicted by Glimmer/Critica	4.8449	0.351121	0.10285	0.374242	0.735751	0.618243	0.871961	0.179367	0.0120223	0.471617	0.259209	0.0149511	0.209916	0.546399	0.331985	0.409846	39.4965	1.88543e-05	0.00159929	8.296	7.2724	4.98185	5.03562	GO:0000004	No GO term	GO:0000004	No GO term
Mtr.12322.1.S1_at		expressed protein	7.142	0.195435	0.0420523	0.259705	1.22959	0.782582	0.892205	0.539863	0.41511	0.823816	0.760962	0.655755	0.75766	0.195204	0.0419224	0.132755	39.4878	0.00015074	0.00623866	9.85097	9.37721	10.4131	10.185	GO:0008150	biological_process	GO:0003674	molecular_function
Mtr.36969.1.S1_at		Beta-galactosidase 3 Short=Lactase 3; EC=3.2.1.23; Flags: Precursor;	3.9805	0.182905	0.0138239	0.15009	0.190698	0.0158731	0.508119	0.204268	0.0199037	0.534457	0.114912	0.000563036	0.0374583	3.5929	0.0534361	0.152673	39.0644	2.24884e-05	0.0017698	8.55612	6.07253	4.49185	4.70598	GO:0005975	carbohydrate metabolic process	GO:0004565	beta-galactosidase activity
Mtr.10361.1.S1_at		MLP-like protein 43	10.0698	0.507132	0.423101	0.592477	0.376974	0.255007	0.79688	0.0170495	0.00016943	0.087775	0.0345686	0.000150614	0.0166588	7.88121	0.024117	0.0954452	38.928	0.000456945	0.0127298	13.3395	12.7271	11.6262	11.3804	GO:0006952 GO:0009607	defense response	GO:0003674	molecular_function
Mtr.51607.1.S1_at		Fasciclin-like arabinogalactan protein 12 Flags: Precursor;	2.7621	0.338914	0.000927757	0.0321661	0.414179	0.00443954	0.356931	0.368971	0.00179731	0.263552	0.285838	3.24091e-05	0.00708668	0.497565	0.0183564	0.0805374	38.8044	4.66205e-10	2.0959e-06	11.5914	9.68229	5.84298	5.926	GO:0007155	cell adhesion	GO:0003674	molecular_function
Mtr.40765.1.S1_at		BON1-associated protein 1 (BAP1)	3.3095	0.277501	0.00290021	0.0630661	0.459157	0.0480723	0.634224	0.4199	0.0298201	0.57338	0.333737	0.00203409	0.0768208	0.486372	0.0648232	0.171038	38.429	3.78411e-08	3.06501e-05	6.51254	7.92541	7.54767	8.60659	GO:0008150	biological_process	GO:0003674	molecular_function
Mtr.37673.1.S1_at		Reticuline oxidase-like protein EC=1.21.-.-; Flags: Precursor;	4.2932	0.207609	0.0391668	0.251127	0.366507	0.170033	0.76112	0.427598	0.241389	0.782637	0.290678	0.0460676	0.344059	0.80518	0.760104	0.589287	38.1718	9.63649e-05	0.00458397	8.51017	7.41363	7.14466	6.95303	GO:0006118	electron transport	GO:0009055	electron carrier activity
Mtr.43285.1.S1_at		expressed protein	4.7174	0.883351	0.854329	0.722829	0.214265	0.034598	0.587044	0.170914	0.0176221	0.517801	0.110277	0.000978387	0.0515169	0.81054	0.756102	0.588372	38.1384	5.88782e-05	0.00331699	11.4498	8.91797	6.81762	7.78202	GO:0000004	No GO term	GO:0003674	molecular_function
Mtr.40027.1.S1_at		CBL-interacting protein kinase 23 (CIPK23)	6.9235	0.17585	0.00307574	0.0649126	1.87616	0.222815	0.783023	0.49016	0.170035	0.751337	0.945668	0.891909	0.806265	0.162224	0.00219553	0.0202103	38.1184	2.12983e-06	0.000368269	10.4839	9.10617	10.1883	10.2035	GO:0006468 GO:0007165	protein amino acid phosphorylation	GO:0016301	kinase activity	KOG: Serine/threonine protein kinase
Mtr.34640.1.S1_at		hypothetical protein predicted by Glimmer/Critica	3.9001	0.468606	0.351009	0.56208	0.428074	0.298251	0.806095	0.146491	0.0274234	0.56696	0.157841	0.0115116	0.185668	0.893385	0.888094	0.625561	38.0912	0.000317562	0.0101522	7.94953	6.25361	4.67243	5.36107	GO:0000004	No GO term	GO:0000004	No GO term
Mtr.8574.1.S1_at		Probable pectate lyase 18 EC=4.2.2.2; AltName: Full=Pectate lyase A10; Flags: Precursor;	6.4091	0.60747	0.630998	0.666073	0.246543	0.18838	0.7687	0.0502689	0.00996162	0.451128	0.0535544	0.00298219	0.0952761	3.49566	0.237051	0.347742	37.9973	0.00267927	0.0409697	10.8133	11.1951	8.02459	9.47654	GO:0008150	biological_process	GO:0016829 GO:0030570	lyase activity
Mtr.43914.1.S1_at		peroxidase, putative	3.8653	0.170445	0.0109374	0.132012	0.572353	0.375454	0.824456	0.151764	0.00740953	0.412952	0.196135	0.00511843	0.12612	1.80804	0.347649	0.419098	37.3573	2.57604e-05	0.0019423	11.6547	10.3534	9.19377	9.15305	GO:0006979	response to oxidative stress	GO:0004601	peroxidase activity
Mtr.42388.1.S1_at		transducin family protein / WD-40 repeat family protein	6.4344	0.277916	0.0326189	0.231112	0.266004	0.0278571	0.55879	0.404673	0.117277	0.712218	0.226288	0.00438046	0.117092	0.901382	0.851418	0.615478	37.0838	7.2555e-06	0.000831038	10.1158	9.07441	7.99605	8.507	GO:0008150	biological_process	GO:0000166	nucleotide binding	KOG: FOG: WD40 repeat
Mtr.40595.1.S1_at		quinone oxidoreductase (NADPH:quinone reductase)	6.1505	3.06237	0.207877	0.476661	0.225283	0.0999349	0.709796	0.121909	0.0255931	0.558723	0.0910281	0.00349218	0.104326	0.321843	0.202348	0.321212	36.9432	0.000683015	0.0163051	12.4071	11.33	11.1473	10.5263	GO:0009409	response to cold	GO:0008270	zinc ion binding	KOG: Zinc-binding oxidoreductase
Mtr.30722.1.S1_at		C2 domain-containing protein	3.2213	0.242316	0.000566704	0.0241136	0.791183	0.484829	0.847181	0.387713	0.0109081	0.460936	0.45484	0.00978557	0.171769	0.366418	0.00765661	0.0456588	36.7158	1.12741e-08	1.3982e-05	9.91034	8.76752	8.47857	8.11322	GO:0008150	biological_process	GO:0003674	molecular_function	KOG: Ca2+-dependent lipid-binding protein CLB1/vesicle protein vp115/Granuphilin A, contains C2 domain
Mtr.43681.1.S1_at		peptidyl-prolyl cis-trans isomerase / cyclophilin (CYP2) / rotamase	3.5425	0.301635	0.0545509	0.291854	0.284639	0.0450511	0.623445	0.25043	0.0292569	0.572215	0.171918	0.00188945	0.0734631	1.27372	0.680154	0.56329	36.5142	1.42421e-05	0.00130336	9.3208	7.81954	7.36457	7.1918	GO:0007165	signal transduction	GO:0003755	peptidyl-prolyl cis-trans isomerase activity	KOG: Cyclophilin type peptidyl-prolyl cis-trans isomerase
Mtr.24048.1.S1_at		hypothetical protein predicted by Glimmer/Critica	4.7027	3.41716	0.0323692	0.230317	0.275111	0.0256459	0.551165	0.158499	0.00296558	0.309665	0.123886	0.000182373	0.0193026	0.18493	0.00546401	0.0367612	36.2906	4.72076e-06	0.000638283	9.08799	9.13955	8.54419	8.83763	GO:0009733	response to auxin stimulus	GO:0003674	molecular_function
Mtr.40597.1.S1_at		Low-temperature-induced 78 kDa protein AltName: Full=Desiccation-responsive protein 29A;	5.4863	0.71107	0.545277	0.638443	0.269683	0.0308749	0.570482	0.659	0.460802	0.833434	0.316101	0.0215594	0.250104	0.222701	0.01545	0.0724352	35.5326	9.47902e-06	0.00100822	7.41109	8.38284	8.05582	8.12567	GO:0009409 GO:0009269 GO:0006970 GO:0009737 GO:0042538	response to cold	GO:0003674	molecular_function
Mtr.40755.1.S1_at		senescence/dehydration-associated protein-related	3.4068	0.163534	0.0138453	0.15013	0.57934	0.415079	0.832833	0.259322	0.0556338	0.640109	0.282607	0.0310115	0.293548	1.15434	0.828571	0.609692	35.26	6.04732e-05	0.00335638	7.41193	7.93546	7.22593	7.26585	GO:0009409 GO:0009414 GO:0009644 GO:0009651	response to cold	GO:0003674	molecular_function
Mtr.37356.1.S1_at		cytochrome P450 family	4.2695	0.264359	0.0659791	0.317163	0.673432	0.564848	0.864874	0.370738	0.160037	0.743474	0.396498	0.112044	0.468372	0.43075	0.228864	0.34172	35.1738	8.3587e-05	0.00414821	12.3083	11.2751	9.48018	10.1176	GO:0006118	electron transport	GO:0019825	oxygen binding	KOG: Cytochrome P450 CYP2 subfamily
Mtr.28311.1.S1_s_at		hypothetical protein predicted by Glimmer/Critica	7.0374	0.224328	0.00252968	0.0582782	0.690633	0.385869	0.826344	0.250712	0.00440694	0.347537	0.310657	0.00346193	0.103941	0.733457	0.466057	0.478053	35.101	3.09672e-07	0.000106071	8.88722	8.88509	11.0864	10.3269	GO:0006499	N-terminal protein myristoylation	GO:0003674	molecular_function
Mtr.5950.1.S1_s_at		Uncharacterized RING finger protein C2F3.16	6.3735	0.812474	0.795669	0.709135	1.07414	0.928868	0.906683	0.51237	0.409221	0.822431	0.671577	0.545199	0.726578	0.0641714	0.00324187	0.02623	34.8502	0.000399053	0.0116305	10.6886	9.93708	11.8107	11.4961	GO:0000004	No GO term	GO:0005515 GO:0008270	protein binding	KOG: Zn-finger protein
Mtr.31019.1.S1_at		hypothetical protein predicted by Glimmer/Critica	4.1529	0.833774	0.822578	0.715498	0.221079	0.0773186	0.678339	0.399681	0.267495	0.793633	0.198384	0.0249331	0.266588	0.395527	0.262303	0.365541	34.3174	0.000459088	0.0127697	3.16993	3.21723	3.20163	3.15381	GO:0000004	No GO term	GO:0000004	No GO term
Mtr.12069.1.S1_at		phosphoethanolamine N-methyltransferase 1 / PEAMT 1 (NMT1)	5.5488	0.412219	0.451643	0.6043	0.429219	0.472167	0.845025	0.607775	0.670339	0.866501	0.40827	0.353801	0.650616	0.27099	0.272623	0.37237	34.3159	0.00745563	0.0808636	7.95361	8.98556	6.1819	8.35975	GO:0000004	No GO term	GO:0000234	phosphoethanolamine N-methyltransferase activity	KOG: SAM-dependent methyltransferases
Mtr.40304.1.S1_at		lipase class 3 family protein	6.1319	2.39728	0.226713	0.49044	0.35719	0.158368	0.753313	0.151995	0.0157929	0.503056	0.143379	0.00365477	0.106257	0.224319	0.0476441	0.143228	34.2521	0.000125085	0.00549965	11.1439	11.5597	10.5927	11.263	GO:0006629	lipid metabolic process	GO:0004806	triacylglycerol lipase activity	KOG: Predicted lipase
Mtr.1456.1.S1_at		hypothetical protein predicted by Glimmer/Critica	3.6849	0.30807	0.0405355	0.255338	0.708994	0.523111	0.856846	0.236155	0.0148998	0.497688	0.303781	0.0140119	0.203989	0.567473	0.29832	0.38927	34.1637	6.30521e-06	0.000768707	7.90328	7.0607	6.96578	7.02901	GO:0006260 GO:0009658	DNA replication	GO:0004693 GO:0005515	cyclin-dependent protein kinase activity
Mtr.41187.1.S1_at		bZIP transcription factor family protein	4.9211	0.0953459	0.00612879	0.0958546	0.605666	0.508047	0.852737	0.839118	0.815735	0.882969	0.63685	0.466409	0.7002	0.606636	0.509383	0.496882	34.0184	0.000236554	0.00848229	7.47168	7.62498	9.48422	9.1298	GO:0006355	regulation of transcription, DNA-dependent	GO:0003677 GO:0003700 GO:0042803 GO:0046982	DNA binding
Mtr.40095.1.S1_at		elongation factor 1-alpha / EF-1-alpha	6.1982	1.07161	0.884216	0.730934	0.978298	0.963143	0.909898	0.204877	0.00391125	0.34024	0.342486	0.0130094	0.197347	0.137305	0.000669347	0.00898094	33.9087	1.5574e-06	0.000309272	8.18785	7.60659	9.1179	8.60326	GO:0006414	translational elongation	GO:0005516 GO:0003746	calmodulin binding	KOG: Translation elongation factor EF-1 alpha/Tu
Mtr.8499.1.S1_at		asparagine synthetase 1	8.0996	0.341409	0.218749	0.484238	0.272007	0.140687	0.743888	0.181466	0.0593607	0.64976	0.13456	0.0101421	0.174646	1.75262	0.513068	0.498215	33.8579	0.000737305	0.0171633	11.9126	10.3732	12.8078	12.5952	GO:0009646 GO:0043617	response to absence of light	GO:0004066	asparagine synthase (glutamine-hydrolyzing) activity	KOG: Asparagine synthase (glutamine-hydrolyzing)
Mtr.35409.1.S1_at		hypothetical protein predicted by Glimmer/Critica	5.4496	0.313068	0.0742734	0.330972	0.467489	0.228543	0.785356	0.288199	0.057658	0.646285	0.262811	0.0162464	0.21872	0.703037	0.569544	0.521931	33.7224	3.21433e-05	0.00225349	8.61949	8.32328	6.70321	6.75087	GO:0000004	No GO term	GO:0000004	No GO term
Mtr.13440.1.S1_at		Auxin transporter-like protein 1 AltName: Full=AUX1-like protein 1; AltName: Full=MtLAX1;	4.0413	1.03154	0.967858	0.747131	0.154248	0.0259606	0.553429	0.422699	0.273521	0.795254	0.161994	0.00996115	0.172937	0.441925	0.298116	0.389155	33.6446	0.000306432	0.00993376	9.86264	9.39596	7.8125	7.65392	GO:0006865 GO:0009624	amino acid transport	GO:0015171 GO:0005215	amino acid transporter activity	KOG: Amino acid transporters
Mtr.8363.1.S1_at		hypothetical protein predicted by Glimmer/Critica	5.0334	0.172685	0.0421568	0.260129	0.552601	0.465364	0.844037	0.206571	0.064657	0.657542	0.235318	0.0405786	0.32783	1.51507	0.607464	0.535574	33.4835	0.000463027	0.0128494	8.57478	7.47492	6.1334	6.63517	GO:0000004	No GO term	GO:0000004	No GO term
Mtr.11197.1.S1_at		Reticuline oxidase-like protein EC=1.21.-.-; Flags: Precursor;	4.1703	0.280276	0.0340805	0.23632	0.942761	0.915532	0.905334	0.319849	0.0541841	0.636374	0.449674	0.093141	0.445088	0.354324	0.0767164	0.188775	33.3939	1.05262e-05	0.00105808	11.3311	10.3881	9.33807	9.73437	GO:0006118	electron transport	GO:0009055	electron carrier activity
Mtr.44245.1.S1_at		Phytosulfokines 3 Short=AtPSK3; Contains: RecName: Full=Phytosulfokine-alpha; Short=PSK-alpha; Short=Phytosulfokine-a; Contains: RecName: Full=Phytosulfokine-beta; Short=PSK-beta; Short=Phytosulfokine-b; Flags: Precursor;	4.1098	0.486094	0.18606	0.459838	0.215335	0.00982309	0.457024	0.424909	0.120829	0.712294	0.203052	0.00188125	0.0733175	0.677002	0.465396	0.477758	33.2108	6.16652e-06	0.000759955	9.69784	8.72349	7.49426	7.67101	GO:0008283 GO:0030154 GO:0009887	cell proliferation	GO:0008083	growth factor activity
Mtr.51379.1.S1_at		Transcription factor bHLH35 AltName: Full=Transcription factor EN 41; AltName: Full=bHLH transcription factor bHLH035; AltName: Full=Basic helix-loop-helix protein 35; Short=bHLH 35; Short=AtbHLH35;	2.9092	0.305638	0.000393993	0.0192633	0.448761	0.00795308	0.424063	0.462943	0.0101396	0.451613	0.350775	0.000187562	0.0196044	0.4772	0.0128325	0.064002	33.0026	8.0508e-10	2.89549e-06	9.2293	9.08055	8.31288	8.28494	GO:0045449	regulation of transcription	GO:0003677	DNA binding
Mtr.43680.1.S1_at		Dehydration-responsive protein RD22 Flags: Precursor;	5.9883	0.480886	0.425419	0.593481	1.77174	0.531799	0.857508	0.427356	0.356439	0.814101	0.83073	0.802841	0.78821	0.0835019	0.0138944	0.0677783	32.8905	0.00135373	0.0259804	9.99732	8.96809	10.3648	10.1606	GO:0009269 GO:0009651 GO:0009737	response to desiccation	GO:0045735	nutrient reservoir activity
Mtr.20125.1.S1_at		beta-amylase, putative / 1,4-alpha-D-glucan maltohydrolase, putative	4.3086	0.194645	0.00552535	0.090635	0.534982	0.236048	0.788717	0.562401	0.273916	0.795535	0.449011	0.0718787	0.40789	0.519486	0.215758	0.331798	32.8698	4.65564e-06	0.000636659	3.23266	3.23266	4.88264	5.06178	GO:0005983	starch catabolic process	GO:0016161	beta-amylase activity
Mtr.20409.1.S1_at		expressed protein	2.8097	0.328408	0.0467791	0.272783	0.423954	0.115891	0.726299	0.419402	0.111732	0.709277	0.316203	0.0150117	0.210207	0.526479	0.23147	0.343842	32.5279	5.75167e-06	0.000723287	9.51491	8.55957	4.85798	5.0268	GO:0008150	biological_process	GO:0003674	molecular_function
Mtr.35462.1.S1_at		hypothetical protein predicted by Glimmer/Critica	3.6647	0.320581	0.0412162	0.257345	0.409988	0.100694	0.711023	0.437439	0.125674	0.714446	0.318023	0.0147105	0.208228	0.537849	0.242761	0.352042	32.338	5.30161e-06	0.000687757	5.19377	4.2555	6.24793	6.05961	GO:0008150	biological_process	GO:0003674	molecular_function
Mtr.12434.1.S1_at		expressed protein	7.1054	1.21702	0.832477	0.717925	0.940702	0.947472	0.908745	0.195381	0.0934554	0.695514	0.323263	0.150092	0.513121	0.138497	0.0465103	0.141103	32.2797	0.00166627	0.0296966	11.105	10.6498	11.2063	10.7936	GO:0008150	biological_process	GO:0003674	molecular_function
Mtr.11245.1.S1_at		hypothetical protein predicted by Glimmer/Critica	6.0826	0.174978	0.0136389	0.149136	0.808228	0.738234	0.886725	0.345455	0.109555	0.708996	0.427186	0.116229	0.473241	0.637948	0.483271	0.485473	32.0852	5.23024e-05	0.00305865	9.62863	9.10407	8.84612	8.82241	GO:0010087	vascular tissue development (sensu Tracheophyta)	GO:0005515	protein binding
Mtr.10740.1.S1_at		Dof zinc finger protein DOF2.4 Short=AtDOF2.4;	3.4383	0.215692	0.00694446	0.103059	1.49345	0.427684	0.836623	0.267394	0.0169246	0.512397	0.542286	0.148259	0.510645	0.362164	0.0564804	0.157508	32.0567	3.56094e-06	0.000527038	8.46189	8.03672	7.61545	7.926	GO:0045449	regulation of transcription	GO:0003677 GO:0003700	DNA binding
Mtr.35665.1.S1_at		expressed protein	6.6374	1.24699	0.758627	0.699917	0.344255	0.151076	0.750041	0.697102	0.61638	0.858057	0.386175	0.118995	0.476757	0.104292	0.00579517	0.0382754	32.0411	0.000176954	0.00688022	6.08321	6.29646	10.3357	9.91019	GO:0008150	biological_process	GO:0003674	molecular_function
Mtr.50053.1.S1_at		Protein maternal effect lethal 26	3.9815	0.649216	0.573199	0.647272	0.823748	0.799553	0.893708	0.209349	0.0543305	0.63694	0.309821	0.0747227	0.412469	0.278881	0.109032	0.230318	32.0278	0.000317509	0.0101522	10.3836	10.1324	9.72195	9.48784	GO:0008150	biological_process	GO:0005515	protein binding	KOG: Speckle-type POZ protein SPOP and related proteins with TRAF, MATH and BTB/POZ domains
Mtr.28727.1.S1_at		AMP-dependent synthetase and ligase family protein	4.9626	0.778677	0.786598	0.707219	0.439118	0.378755	0.824456	0.79554	0.804448	0.881356	0.496016	0.358945	0.653515	0.11504	0.0306169	0.110275	31.9558	0.00163489	0.0293116	8.13134	6.71562	9.71476	8.99831	GO:0008152	metabolic process	GO:0016208	AMP binding
Mtr.43966.1.S1_at		Putative wall-associated receptor kinase-like 20 EC=2.7.11.-; Flags: Precursor;	5.5183	0.968469	0.96472	0.74659	0.294631	0.106544	0.717038	0.912695	0.899663	0.890392	0.416616	0.152721	0.515879	0.120664	0.00942157	0.0521795	31.8223	0.000198461	0.00750626	9.91244	8.7039	8.51491	8.51136	GO:0006468 GO:0007169	protein amino acid phosphorylation	GO:0005524 GO:0004674	ATP binding	KOG: Serine/threonine protein kinase
Mtr.10543.1.S1_at		universal stress protein (USP) family protein	5.3659	0.374054	0.365645	0.568873	1.13021	0.909123	0.905116	0.134921	0.0765687	0.673111	0.285425	0.165638	0.528293	0.556671	0.586659	0.527989	31.494	0.00504659	0.0630685	7.97154	7.60881	7.88692	7.24127	GO:0006950	response to stress	GO:0003674	molecular_function
Mtr.8878.1.S1_at		Disease resistance response protein 206	4.51	0.114349	0.022059	0.191785	0.652803	0.623494	0.873031	0.578019	0.529149	0.844823	0.522175	0.364387	0.65608	0.739907	0.728263	0.579417	31.3233	0.00101698	0.0214523	8.50978	7.91767	4.7866	5.66959	GO:0006952 GO:0009807 GO:0006499	defense response	GO:0003674	molecular_function
Mtr.25995.1.S1_at		Uncharacterized protein At4g06744 Flags: Precursor;	4.44	0.569133	0.494805	0.620756	0.326475	0.184721	0.768186	0.0830309	0.00735997	0.412952	0.0902387	0.00227703	0.0817804	2.09924	0.371761	0.43276	30.877	0.000662183	0.0160408	8.92392	7.53683	5.853	5.76553	GO:0008150	biological_process	GO:0005515	protein binding	KOG: FOG: Leucine rich repeat
Mtr.10433.1.S1_at		Protein SRG1 AltName: Full=Protein SENESCENCE-RELATED GENE 1; Short=AtSRG1;	4.0106	0.170274	0.00034204	0.0177518	0.340164	0.0135009	0.489485	0.367896	0.0203254	0.536686	0.250193	0.000501867	0.035532	1.52093	0.294533	0.387111	30.8551	2.00087e-07	8.27146e-05	10.3498	8.99152	5.30012	5.81762	GO:0009813	flavonoid biosynthetic process	GO:0016706	oxidoreductase activity, acting on paired donors, with incorporation or reduction of molecular oxygen, 2-oxoglutarate as one donor, and incorporation of one atom each of oxygen into both donors	KOG: Iron/ascorbate family oxidoreductases
Mtr.7356.1.S1_at		hypothetical protein predicted by Glimmer/Critica	4.704	1.67085	0.606192	0.658345	0.392837	0.352928	0.81866	0.341415	0.287533	0.799083	0.262017	0.112869	0.469167	0.145424	0.0663498	0.173532	30.6853	0.00307237	0.0451752	7.52121	8.31379	9.18686	8.72007	GO:0000004	No GO term	GO:0000004	No GO term
Mtr.43580.1.S1_at		Acyl-CoA synthetase family member 2, mitochondrial EC=6.2.1.-; Flags: Precursor;	5.6202	0.638206	0.380408	0.574861	1.08012	0.878847	0.902302	0.703286	0.489634	0.837644	0.832533	0.657988	0.758276	0.0676117	6.64607e-05	0.00191942	30.5081	4.75357e-06	0.000640312	9.88249	8.70977	8.31288	8.77446	GO:0008152	metabolic process	GO:0016208	AMP binding	KOG: Acyl-CoA synthetase
Mtr.12870.1.S1_at		Uncharacterized protein At5g65660	4.3992	0.086623	0.000250585	0.0149358	0.494588	0.192395	0.771541	0.216675	0.00952467	0.445186	0.225615	0.00293831	0.0945408	3.53315	0.027043	0.10236	30.4897	7.38695e-06	0.000843409	9.88783	8.6994	9.15987	8.83763	GO:0008150	biological_process	GO:0003674	molecular_function
Mtr.44429.1.S1_at		Wall-associated receptor kinase-like 14 EC=2.7.11.-; Flags: Precursor;	4.0749	0.763544	0.667793	0.675958	0.46088	0.2278	0.785356	0.283498	0.0584933	0.648067	0.257489	0.0163962	0.219387	0.329172	0.0912229	0.208464	30.4513	5.26119e-05	0.00307098	9.20384	8.52591	8.633	8.46638	GO:0006468	protein amino acid phosphorylation	GO:0016301	kinase activity	KOG: Serine/threonine protein kinase
Mtr.6484.1.S1_at		hypothetical protein predicted by Glimmer/Critica	4.9681	0.261568	0.0110119	0.132431	0.757046	0.557229	0.863668	0.506177	0.162366	0.745554	0.527573	0.111572	0.468173	0.329199	0.029799	0.108431	30.3062	2.12031e-06	0.000368269	7.35755	9.48744	9.97985	10.1243	GO:0006817 GO:0006810	phosphate transport	GO:0005315	inorganic phosphate transporter activity
Mtr.41982.1.S1_at		Sulfate transporter 3.1 AltName: Full=AST12; AltName: Full=AtST1;	5.0849	0.52575	0.421069	0.591623	0.511599	0.402066	0.830263	0.381512	0.233956	0.779864	0.336479	0.106431	0.462337	0.322338	0.165631	0.288766	30.2323	0.000510905	0.0136239	7.98755	7.87098	9.037	8.76752	GO:0008272	sulfate transport	GO:0015116	sulfate transporter activity	KOG: Sulfate/bicarbonate/oxalate exchanger SAT-1 and related transporters (SLC26 family)
Mtr.10703.1.S1_at		Kinesin-4 AltName: Full=Kinesin-like protein D;	3.8238	0.808815	0.750299	0.69769	0.47804	0.277061	0.800249	0.447637	0.238198	0.781627	0.357761	0.0733614	0.409812	0.191741	0.0231962	0.0934008	30.1333	0.000100951	0.00474159	9.72434	7.98185	6	6.26679	GO:0007018	microtubule-based movement	GO:0003777	microtubule motor activity	KOG: Kinesin (KAR3 subfamily)
Mtr.9308.1.S1_at		photoassimilate-responsive protein-related	4.0573	5.27193	0.0306849	0.224631	0.125206	0.00927072	0.446272	0.106345	0.00572999	0.378404	0.0561771	0.000135435	0.0162186	0.473192	0.30054	0.39064	30.1061	0.000190742	0.00726703	9.58496	6.60437	4.0268	4.85798	GO:0008150	biological_process	GO:0003674	molecular_function
Mtr.38537.1.S1_at		Spore coat protein A	4.8554	3.42078	0.0372546	0.246403	0.333426	0.0593154	0.660743	0.124795	0.00149205	0.244793	0.120078	0.000215106	0.0211639	0.235336	0.0167951	0.0761664	29.8532	1.30087e-05	0.00123121	9.6893	8.31741	7.3505	6.94837	GO:0016036	cellular response to phosphate starvation	GO:0005507	copper ion binding
Mtr.42525.1.S1_x_at		hypothetical protein predicted by Glimmer/Critica	4.9137	0.268349	0.0201253	0.182666	0.201523	0.00637047	0.395031	0.175544	0.00363002	0.331479	0.107764	7.16132e-05	0.0110172	3.55253	0.024286	0.095862	29.6519	6.62023e-06	0.000793661	6.52826	6.06393	8.0268	8.29921	GO:0000004	No GO term	GO:0000004	No GO term
Mtr.40890.1.S1_at		Probable WRKY transcription factor 40 AltName: Full=WRKY DNA-binding protein 40;	3.6181	0.179235	0.0504337	0.282383	0.372585	0.241145	0.791193	0.951139	0.951464	0.89608	0.500779	0.311724	0.629353	0.531574	0.447006	0.469173	29.6171	0.000765423	0.0175677	6.07039	9.11322	8.61692	8.66534	GO:0009751 GO:0042742 GO:0050832 GO:0031347	response to salicylic acid stimulus	GO:0003700	transcription factor activity
Mtr.16278.1.S1_at		Bowman-Birk type proteinase inhibitor	5.3969	1.51338	0.525155	0.631486	0.575099	0.398688	0.829875	0.434855	0.210543	0.77109	0.39694	0.0956211	0.447999	0.0897373	0.0017466	0.0172505	29.4436	8.20046e-05	0.00410768	11.2233	11.3314	10.9275	10.2181	GO:0000004	No GO term	GO:0000004	No GO term
Mtr.27431.1.S1_at		Ocs element-binding factor 1 Short=OCSBF-1;	3.7696	0.200109	0.0242406	0.199908	0.73164	0.63417	0.874762	0.238612	0.0413933	0.606558	0.312363	0.0423719	0.333011	0.972825	0.966405	0.64385	29.4245	9.09038e-05	0.00440431	4.04439	4.2854	7.26397	6.72383	GO:0006355	regulation of transcription, DNA-dependent	GO:0003677 GO:0003700 GO:0046982	DNA binding
Mtr.13439.1.S1_at		Protein TRANSPARENT TESTA 1 AltName: Full=Zinc finger protein TT1; AltName: Full=TTL1;	6.2653	0.393109	0.0905334	0.35709	1.5785	0.390772	0.827264	0.215526	0.00938602	0.445186	0.487337	0.108714	0.464304	0.254918	0.0181567	0.0800102	29.332	8.52667e-06	0.000929957	6.32373	5.74953	8.13289	7.8392	GO:0009860 GO:0045449	pollen tube growth	GO:0003676 GO:0003700 GO:0008270	nucleic acid binding	KOG: FOG: Zn-finger
Mtr.41060.1.S1_at		isochorismatase hydrolase family protein	5.2352	0.34625	0.0949262	0.364346	2.49882	0.14469	0.746026	0.355906	0.10303	0.703069	0.924798	0.874428	0.802792	0.111718	0.00216993	0.0200748	29.0682	4.23911e-05	0.00269842	7.16189	8.6664	11.4594	10.9182	GO:0008152	metabolic process	GO:0003824	catalytic activity
Mtr.39772.1.S1_at		hypothetical protein predicted by Glimmer/Critica	2.9933	0.375779	0.00922157	0.11989	0.253723	0.00078427	0.200408	0.486192	0.0440461	0.614913	0.247806	0.000101312	0.0133114	0.746117	0.386655	0.440582	28.9129	3.04203e-08	2.73518e-05	10.1036	8.08321	4.27053	5.93546	GO:0006869	lipid transport	GO:0008289	lipid binding
Mtr.12601.1.S1_at		peroxidase, putative	4.2632	0.275487	0.0429255	0.261934	0.220747	0.0203813	0.53652	0.270404	0.0403708	0.603947	0.152735	0.0012628	0.0595366	2.1095	0.22021	0.335061	28.8278	3.51179e-05	0.00238757	10.8653	9.3837	5.14568	6.05745	GO:0006979	response to oxidative stress	GO:0004601	peroxidase activity
Mtr.42053.1.S1_at		hypothetical protein predicted by Glimmer/Critica	4.739	0.136187	0.00207159	0.0520267	0.183573	0.00651881	0.397049	0.692063	0.504642	0.8405	0.252718	0.00678678	0.144522	2.01798	0.211728	0.328689	28.6412	1.47935e-05	0.00133682	7.13031	7.33896	3.6893	4.37851	GO:0006865	amino acid transport	GO:0015171	amino acid transporter activity
Mtr.47909.1.S1_at		expressed protein	7.2546	0.819277	0.760369	0.700292	0.502202	0.299958	0.806157	0.22995	0.0366447	0.597985	0.237142	0.0148147	0.209069	0.372431	0.144336	0.268229	28.38	9.88708e-05	0.00467883	10.0208	11.3084	12.4904	12.0652	GO:0000004	No GO term	GO:0000004	No GO term
Mtr.30688.1.S1_at		putative receptor kinase	3.6724	0.163562	0.00197071	0.0503241	0.630247	0.356964	0.820437	0.234309	0.00907991	0.440791	0.279383	0.00568307	0.132156	1.45899	0.448887	0.470185	28.3769	4.6794e-06	0.000637485	7.20945	6.90569	5.62644	5.92125	GO:0006468	protein amino acid phosphorylation	GO:0016301	kinase activity
Mtr.40673.1.S1_at		hypothetical protein predicted by Glimmer/Critica	5.561	1.20378	0.731323	0.692842	0.41247	0.115269	0.724775	0.168716	0.00423552	0.343422	0.169186	0.000904924	0.0494503	0.427726	0.12973	0.253237	27.9088	1.35397e-05	0.00126155	10.5976	9.81858	9.60715	9.39896	GO:0000004	No GO term	GO:0000004	No GO term
Mtr.10504.1.S1_at		Phosphoinositide phospholipase C 2 EC=3.1.4.11; AltName: Full=Phosphoinositide phospholipase PLC2; Short=PI-PLC2; Short=AtPLC2;	5.8531	0.994334	0.994587	0.75179	0.1825	0.0563612	0.653659	0.119093	0.0205695	0.536942	0.0778812	0.00170908	0.0701203	1.6633	0.545979	0.512285	27.8194	0.00103811	0.0217448	6.47897	6.78529	6.82528	6.70044	GO:0007165	signal transduction	GO:0004629	phospholipase C activity	KOG: Phosphoinositide-specific phospholipase C
Mtr.33789.1.S1_at		expressed protein	2.9461	0.66247	0.212757	0.480035	0.550049	0.0782133	0.679151	0.281626	0.00111538	0.216919	0.288436	0.000218041	0.0212965	0.350427	0.00464289	0.0330784	27.8075	2.15838e-08	2.09802e-05	8.61618	7.27426	6.38716	6.54998	GO:0008150	biological_process	GO:0003674	molecular_function
Mtr.4937.1.S1_at		hypothetical protein predicted by Glimmer/Critica	3.151	0.317626	0.134839	0.413597	0.316175	0.133399	0.738833	0.199015	0.0417389	0.607387	0.158201	0.00705114	0.146273	1.8108	0.426266	0.459334	27.6313	0.000351691	0.0107316	10	7.74416	4.26303	4.87774	GO:0006284	base-excision repair	GO:0003824	catalytic activity
Mtr.13183.1.S1_at		hypothetical protein predicted by Glimmer/Critica	3.6005	0.236683	0.0274097	0.213518	0.380732	0.122717	0.731001	0.679486	0.522972	0.844007	0.406007	0.0810737	0.423805	0.591289	0.387778	0.441017	27.6206	4.57962e-05	0.00282516	4.9542	3.926	6.04002	6.11061	GO:0000004	No GO term	GO:0000004	No GO term
Mtr.8844.1.S1_at		Probable serine/threonine-protein kinase WNK5 Short=AtWNK5; EC=2.7.11.1; AltName: Full=Protein kinase with no lysine 5;	7.4398	0.481169	0.224493	0.488722	0.943367	0.920952	0.906147	1.19618	0.760756	0.876949	1.08389	0.866675	0.800951	0.066742	0.000279103	0.00488758	27.5947	3.61268e-05	0.00244231	10.764	9.21067	8.66534	8.73539	GO:0006468	protein amino acid phosphorylation	GO:0004672	protein kinase activity	KOG: Serine/threonine protein kinase
Mtr.9513.1.S1_at		myb family transcription factor	5.1348	0.36523	0.260418	0.51296	1.24337	0.803828	0.894208	1.57254	0.606932	0.856523	1.56364	0.534659	0.723895	0.0507493	0.00342118	0.0270961	27.593	0.00152509	0.0279705	8.32283	10.409	11.9169	11.2947	GO:0045449	regulation of transcription	GO:0003677 GO:0003676 GO:0003700	DNA binding	KOG: Zuotin and related molecular chaperones (DnaJ superfamily), contains DNA-binding domains
Mtr.38410.1.S1_at		Transcription factor TGA3 Short=AtbZIP22;	2.4537	0.332916	0.0813585	0.343029	0.424365	0.166129	0.759709	0.309108	0.0645675	0.657542	0.258166	0.0129067	0.196428	0.833518	0.761554	0.589721	27.4726	4.52815e-05	0.00281758	8.7502	7.33271	6.08958	6.40429	GO:0009862	systemic acquired resistance, salicylic acid mediated signaling pathway	GO:0005515 GO:0003700	protein binding
Mtr.15198.1.S1_at		expressed protein	3.5485	0.207253	0.000392992	0.0192513	0.797675	0.526399	0.857268	0.710764	0.342735	0.813385	0.685017	0.203389	0.559543	0.313408	0.00448828	0.0323375	27.1543	8.60583e-08	4.86501e-05	3.26303	3.05311	6.27612	5.48864	GO:0000004	No GO term	GO:0003674	molecular_function
Mtr.11170.1.S1_at		beta-amylase, putative / 1,4-alpha-D-glucan maltohydrolase, putative	7.0844	0.711985	0.728404	0.692198	0.439316	0.404994	0.830928	1.24278	0.823965	0.884086	0.668007	0.614274	0.746449	0.0949795	0.0267155	0.10158	27.0849	0.00359481	0.0503655	7.47978	9.12127	11.2958	10.9189	GO:0005983	starch catabolic process	GO:0016161	beta-amylase activity
Mtr.9931.1.S1_at		zgc:56632	4.6256	1.61204	0.567332	0.645444	0.384403	0.259699	0.798766	0.125319	0.0222663	0.546985	0.132394	0.00825789	0.158116	0.475863	0.37734	0.435924	27.0607	0.00103466	0.0217104	9.3474	7.55459	5.40599	6.04658	GO:0006114 GO:0006629	glycerol biosynthetic process	GO:0003824	catalytic activity	KOG: Triglyceride lipase-cholesterol esterase
Mtr.18629.1.S1_at		hypothetical protein predicted by Glimmer/Critica	5.8472	0.284541	0.078446	0.337961	0.73288	0.647576	0.876304	1.30762	0.692934	0.868314	0.972023	0.959089	0.816382	0.135609	0.00885598	0.0500358	27.0429	0.000165553	0.00657919	10.7588	10.2121	10.0289	10.1289	GO:0008150	biological_process	GO:0003674	molecular_function
Mtr.8677.1.S1_at		Annexin-like protein RJ4	5.1596	0.741397	0.638362	0.66844	0.547911	0.349966	0.818292	0.376417	0.137852	0.728361	0.349075	0.056231	0.371811	0.241903	0.0377508	0.125064	27.0352	8.60123e-05	0.00423181	9.15456	7.2854	9.28494	9.21408	GO:0006970 GO:0006979 GO:0009737	response to osmotic stress	GO:0005509 GO:0004601 GO:0042803	calcium ion binding	KOG: Annexin
Mtr.37443.1.S1_at		alcohol dehydrogenase class III (glutathione-dependent formaldehyde dehydrogenase) (GSH-FDH) (ADHIII)	7.3151	1.05234	0.946529	0.743217	0.168875	0.0309247	0.570633	0.732446	0.68314	0.867442	0.248253	0.0373196	0.315912	0.285077	0.113849	0.235772	26.9487	0.00049278	0.0133153	10.0153	11.0804	11.5052	11.7571	GO:0006970 GO:0001666 GO:0045333	response to osmotic stress	GO:0004022	alcohol dehydrogenase activity	KOG: Alcohol dehydrogenase, class III
Mtr.7244.1.S1_at		hypothetical protein predicted by Glimmer/Critica	3.0806	0.744397	0.717371	0.689168	0.278938	0.131167	0.73747	0.414082	0.287738	0.799144	0.237172	0.0434335	0.335374	0.433457	0.312566	0.398357	26.8321	0.000893508	0.0195243	8.99718	7.2075	5.22497	5.65821	GO:0000004	No GO term	GO:0000004	No GO term
Mtr.8621.1.S1_s_at		haloacid dehalogenase-like hydrolase family	6.0577	0.213957	0.148033	0.426653	0.317424	0.274346	0.800249	0.398586	0.377544	0.817755	0.252024	0.115697	0.472937	1.37821	0.755572	0.588238	26.8038	0.0052777	0.0647608	10.4553	11.0487	12.8653	12.3152	GO:0008152	metabolic process	GO:0016787	hydrolase activity	KOG: Haloacid dehalogenase-like hydrolase
Mtr.36073.1.S1_s_at		hypothetical protein predicted by Glimmer/Critica	8.8887	0.482117	0.228887	0.491487	1.44218	0.538602	0.858721	0.930095	0.902542	0.890514	1.21627	0.686084	0.76608	0.0578739	0.00018351	0.00369745	26.7189	4.3311e-05	0.00273279	12.8671	11.6166	12.3461	12.2678	GO:0000004	No GO term	GO:0000004	No GO term
Mtr.43346.1.S1_at		Auxin-induced protein 5NG4	3.188	0.309489	0.0309827	0.225351	0.539957	0.23068	0.785484	0.230781	0.00937348	0.445186	0.249483	0.00352423	0.104431	0.971103	0.953405	0.641246	26.7011	6.95951e-06	0.000812665	10.8771	10.4294	8.45779	8.56377	GO:0000004	No GO term	GO:0003674	molecular_function
Mtr.12295.1.S1_at		inorganic pyrophosphatase, putative	3.6785	0.442575	0.101824	0.372907	0.396087	0.0662819	0.664208	0.347759	0.0391577	0.603735	0.266714	0.0034388	0.103469	0.61702	0.318546	0.40203	26.5855	3.80767e-06	0.000549975	7.20065	6.61765	6.70736	6.76022	GO:0008152	metabolic process	GO:0004427 GO:0016462	inorganic diphosphatase activity	KOG: Inorganic pyrophosphatase/Nucleosome remodeling factor, subunit NURF38
Mtr.36904.1.S1_at		Dof zinc finger protein DOF5.6 Short=AtDOF5.6;	3.7549	0.249282	0.0238887	0.198757	0.357261	0.0825412	0.684566	0.255968	0.026262	0.561673	0.202977	0.00298087	0.0952761	1.66059	0.374167	0.43412	26.4166	2.64239e-05	0.00197576	8.42038	7.49985	5.19771	5.8802	GO:0045449	regulation of transcription	GO:0003677 GO:0003700	DNA binding
Mtr.10311.1.S1_at		ABA-responsive protein ABR17	8.7876	0.543973	0.408363	0.586793	3.24368	0.120771	0.728074	0.267118	0.0847638	0.685542	0.908854	0.872317	0.802202	0.0804749	0.00302375	0.025034	26.3646	0.000351801	0.0107316	8.67772	5.69209	8.88387	9.15836	GO:0000004	No GO term	GO:0000004	No GO term
Mtr.28315.1.S1_at		ACT domain containing protein	3.2048	0.348513	0.00207216	0.0520267	0.647814	0.147827	0.747944	0.329588	0.00138251	0.238951	0.35723	0.000468537	0.0340602	0.510215	0.0317838	0.112799	26.3395	6.33544e-09	9.90677e-06	9.49165	9.271	8.85393	8.44584	GO:0008152	metabolic process	GO:0016597	amino acid binding
Mtr.8466.1.S1_at		Probable aquaporin TIP-type AltName: Full=MtAQP1;	4.9583	0.161275	0.00503711	0.0862846	0.23051	0.0186532	0.525263	0.394073	0.115298	0.7117	0.202074	0.0030652	0.0968345	2.60175	0.106616	0.227501	26.2362	2.90503e-05	0.00210645	8.52082	7.06717	5.853	5.95187	GO:0009651	response to salt stress	GO:0015250	water channel activity	KOG: Aquaporin (major intrinsic protein family)
Mtr.8678.1.S1_at		Zinc finger CCCH domain-containing protein 2 Short=OsC3H2; AltName: Full=Protein DELAY OF THE ONSET OF SENESCENCE; Short=OsDOS;	7.6531	0.669042	0.439506	0.598996	0.604628	0.335864	0.815349	0.65204	0.411383	0.822811	0.537661	0.153749	0.516906	0.14596	0.00168722	0.0168578	25.9746	1.02673e-05	0.00104905	8.98413	10.0568	12.9709	12.4329	GO:0045449	regulation of transcription	GO:0003676 GO:0003700	nucleic acid binding	KOG: CCCH-type Zn-finger protein
Mtr.25331.1.S1_at		Glutamate receptor 3.6 AltName: Full=Ligand-gated ion channel 3.6; Flags: Precursor;	3.228	0.815414	0.623878	0.663396	0.495017	0.104757	0.714155	0.241299	0.00322816	0.317799	0.24254	0.000663727	0.0414185	0.39736	0.0385557	0.126495	25.8382	7.82709e-07	0.000190205	7.732	6.63662	5.72247	5.848	GO:0006874 GO:0009416	calcium ion homeostasis	GO:0005217	intracellular ligand-gated ion channel activity	KOG: Glutamate-gated kainate-type ion channel receptor subunit GluR5 and related subunits
Mtr.9909.1.S1_s_at		expressed protein	3.6975	1.05136	0.923809	0.739351	0.283784	0.0270324	0.554359	0.244911	0.015256	0.498725	0.169043	0.00070378	0.0427504	0.530392	0.236914	0.347632	25.802	1.27695e-05	0.00122143	8.59208	7.39575	6.68229	6.69488	GO:0008150	biological_process	GO:0003674	molecular_function
Mtr.43498.1.S1_at		expressed protein	2.8609	0.294854	0.0346926	0.237952	0.321801	0.0477659	0.633979	0.335517	0.0554969	0.639938	0.226743	0.00348842	0.104315	1.21936	0.711788	0.573965	25.7608	1.6542e-05	0.00144753	9.45759	7.46842	4.43296	4.80735	GO:0008150	biological_process	GO:0003674	molecular_function
Mtr.8870.1.S1_at		Abscisic acid 8'-hydroxylase 3 Short=ABA 8'-hydroxylase 3; EC=1.14.13.93; AltName: Full=Cytochrome P450 707A3;	5.7134	0.174988	0.104722	0.376443	0.36062	0.328577	0.813713	0.174565	0.104281	0.70439	0.158248	0.0407972	0.328456	3.52562	0.231225	0.343611	25.7483	0.00567296	0.0680755	9.2075	9.08454	8.90056	8.96174	GO:0009414 GO:0009639 GO:0046345	response to water deprivation	GO:0019825	oxygen binding	KOG: Cytochrome P450 CYP4/CYP19/CYP26 subfamilies
Mtr.25128.1.S1_at		Protein TRANSPARENT TESTA 12	4.5991	0.153361	0.013371	0.147045	1.36816	0.646756	0.876304	0.550766	0.387527	0.820315	0.828075	0.735118	0.775387	0.337185	0.125399	0.248611	25.6632	0.000205021	0.00767286	8.96347	7.91707	8.79669	8.61176	GO:0009835	ripening	GO:0015297 GO:0005215	antiporter activity	KOG: Uncharacterized membrane protein, predicted efflux pump
Mtr.19273.1.S1_at		hypothetical protein predicted by Glimmer/Critica	3.1674	0.305561	0.0234997	0.197486	0.317352	0.0275536	0.557468	0.281847	0.0166703	0.511103	0.200003	0.000769508	0.04489	1.43033	0.45914	0.475154	25.5806	4.71779e-06	0.000638283	8.55957	6.88996	6.17393	6.1334	GO:0008150	biological_process	GO:0003674	molecular_function
Mtr.15141.1.S1_at		Protein TRANSPARENT TESTA 12	4.5944	0.231548	0.0146705	0.154971	0.690465	0.496671	0.850601	0.654845	0.438267	0.828677	0.589097	0.24153	0.586556	0.374699	0.0844155	0.199135	25.4915	1.90541e-05	0.00160865	7.17193	7.31651	10.2544	10.1903	GO:0006855 GO:0006499	multidrug transport	GO:0015297 GO:0005215	antiporter activity	KOG: Uncharacterized membrane protein, predicted efflux pump
Mtr.21518.1.S1_s_at		allene oxide synthase / cytochrome P450 74A	5.1765	0.16512	0.0193226	0.179307	3.07404	0.123584	0.731418	0.736544	0.663435	0.865836	1.72427	0.347957	0.648096	0.104932	0.0050383	0.0349584	25.4909	0.000270751	0.00918468	6.09381	7.69349	8.76188	8.37721	GO:0006631	fatty acid metabolic process	GO:0005506 GO:0004497 GO:0020037	iron ion binding
Mtr.10732.1.S1_at		wound-responsive protein, putative	5.8985	0.272112	0.0572383	0.297553	0.356663	0.123781	0.731535	0.502822	0.294227	0.800497	0.318016	0.0421911	0.332463	0.80431	0.735501	0.581706	25.4775	0.000119242	0.00534068	5.32912	5.44626	9.89648	9.83368	GO:0009611	response to wounding	GO:0003674	molecular_function
Mtr.6706.1.S1_at		expressed protein	5.9922	0.539129	0.406812	0.586121	0.289466	0.107142	0.717038	0.973891	0.971333	0.897263	0.429937	0.173549	0.535681	0.258952	0.0814032	0.194957	25.4086	0.000431926	0.0122607	8.39789	8.25408	9.41342	9.54516	GO:0008150	biological_process	GO:0003674	molecular_function
Mtr.50870.1.S1_at		F-box/LRR-repeat protein 14 AltName: Full=F-box and leucine-rich repeat protein 14;	3.731	0.247897	0.00813306	0.112714	0.218584	0.00461986	0.361712	0.543646	0.203625	0.76731	0.241707	0.00172434	0.0704413	1.33921	0.533874	0.50718	25.3482	3.55941e-06	0.000527038	9.91094	9.78414	11.5409	10.703	GO:0000004	No GO term	GO:0005515	protein binding	KOG: Leucine rich repeat proteins, some proteins contain F-box
Mtr.12714.1.S1_at		expressed protein	6.657	1.77232	0.425519	0.593519	0.447358	0.267498	0.799678	0.41619	0.228637	0.77747	0.32606	0.068023	0.398472	0.120618	0.00836052	0.0483885	25.1247	0.000322459	0.0102213	11.6211	10.7719	10.6395	10.5856	GO:0008150	biological_process	GO:0003674	molecular_function
Mtr.38665.1.S1_at		GTP-binding protein hflX	3.6843	0.402414	0.0660982	0.31727	0.176394	0.00178842	0.255137	1.61388	0.314216	0.806569	0.432748	0.0410998	0.329879	0.34948	0.0369289	0.1234	24.9777	3.86151e-06	0.000555521	7.88753	7.53605	8.48985	8.03452	GO:0000004	No GO term	GO:0005525	GTP binding	KOG: Predicted GTP binding protein
Mtr.49910.1.S1_at		Transcription factor TCP15	2.9779	1.28748	0.452927	0.604494	0.345534	0.00539021	0.380245	0.351106	0.00596108	0.383727	0.245067	9.19129e-05	0.0125895	0.25779	0.000853497	0.0105439	24.8351	5.52285e-08	3.59139e-05	8.7077	8.23218	7.47654	7.25833	GO:0045449	regulation of transcription	GO:0003700	transcription factor activity
Mtr.8585.1.S1_at		Protein RUPTURED POLLEN GRAIN 1	2.566	0.42285	0.0170168	0.166952	0.566597	0.0971969	0.705354	0.39338	0.0107851	0.459827	0.367613	0.00164828	0.0686067	0.427293	0.0181676	0.0800102	24.8314	4.22235e-08	3.17666e-05	9.38522	9.77264	7.95187	8.25503	GO:0000004	No GO term	GO:0000004	No GO term
Mtr.37688.1.S1_at		plant basic secretory protein (BSP) family protein	2.8244	0.534536	0.256805	0.51106	0.535379	0.257954	0.798325	0.35144	0.0676329	0.662527	0.328354	0.0212936	0.248689	0.400886	0.10576	0.226489	24.8021	2.08449e-05	0.00171948	9.84455	8.67842	7.86604	8.32238	GO:0006952	defense response	GO:0000004	No GO term
Mtr.26465.1.S1_s_at		phosphoethanolamine N-methyltransferase 3, putative (NMT3)	4.2334	0.594323	0.44816	0.603002	0.470116	0.276193	0.800249	0.443896	0.242748	0.783494	0.351823	0.0744954	0.412062	0.325186	0.113122	0.234925	24.7947	0.000220081	0.0080467	7.47978	8.92541	6.30378	8.43546	GO:0006656	phosphatidylcholine biosynthetic process	GO:0008168	methyltransferase activity	KOG: SAM-dependent methyltransferases
Mtr.10829.1.S1_at		Transcription factor bHLH68 AltName: Full=Transcription factor EN 60; AltName: Full=bHLH transcription factor bHLH068; AltName: Full=Basic helix-loop-helix protein 68; Short=bHLH 68; Short=AtbHLH68;	4.3156	0.603477	0.396396	0.582371	0.216894	0.0183117	0.523796	0.608833	0.404518	0.821444	0.259317	0.0118386	0.188095	0.508023	0.259898	0.363746	24.7007	5.26841e-05	0.00307098	8.28771	7.46842	6.6865	6.72383	GO:0045449	regulation of transcription	GO:0003700	transcription factor activity
Mtr.9110.1.S1_at		expressed protein	4.9179	1.02314	0.970755	0.747631	1.12234	0.853344	0.898679	0.263478	0.0459107	0.619027	0.44386	0.125564	0.486167	0.134917	0.00513021	0.0353725	24.4978	9.91385e-05	0.00468013	10.5838	10.0076	10.1949	9.79555	GO:0008150	biological_process	GO:0003674	molecular_function
Mtr.7503.1.S1_at		hypothetical protein predicted by Glimmer/Critica	8.9806	0.286533	0.0912566	0.358153	0.273444	0.0808068	0.680726	0.210015	0.0395633	0.603735	0.148849	0.00416478	0.114842	2.51038	0.203938	0.322475	24.2084	0.000333872	0.0104144	10.5381	11.4219	11.0501	11.7789	GO:0000004	No GO term	GO:0000004	No GO term
Mtr.13773.1.S1_at		hypothetical protein predicted by Glimmer/Critica	4.349	0.296815	0.111733	0.385057	0.306197	0.120455	0.728074	0.459326	0.296431	0.801077	0.270446	0.0414914	0.330805	0.991477	0.990664	0.649831	24.1607	0.000469767	0.0129356	9.82544	8.30195	7.47249	7.37243	GO:0008150	biological_process	GO:0005488	binding
Mtr.42692.1.S1_at		Glutaredoxin-C11 Short=AtGrxC11;	3.9331	0.7624	0.752096	0.698181	0.9621	0.964059	0.909898	0.134183	0.0306514	0.575622	0.255434	0.0657825	0.394204	0.422637	0.323116	0.404798	24.0398	0.00179789	0.0313739	5.04002	6.1819	5.99322	5.20555	GO:0006118	electron transport	GO:0030508	thiol-disulfide exchange intermediate activity	KOG: Glutaredoxin and related proteins
Mtr.3561.1.S1_at		hypothetical protein	3.1462	0.265249	0.0350584	0.238829	1.1225	0.843071	0.898621	0.337953	0.0778075	0.674482	0.524037	0.187708	0.54831	0.414786	0.145598	0.269485	23.9596	5.32362e-05	0.00309314	7.80155	6.76022	3.65535	3.80735	GO:0008150	biological_process	GO:0003674	molecular_function
Mtr.11717.1.S1_at		Auxin-induced protein 5NG4	2.7431	0.416292	0.116332	0.391247	1.02928	0.956998	0.90952	0.258939	0.0212388	0.540058	0.414145	0.0578278	0.375599	0.37626	0.0827205	0.196856	23.9544	2.10681e-05	0.00172996	10.3846	8.47978	9.68912	9.31741	GO:0000004	No GO term	GO:0000004	No GO term
Mtr.40630.1.S1_at		serine/threonine protein kinase, putative	4.4324	0.463982	0.195163	0.467416	0.473481	0.206569	0.775066	0.602855	0.385775	0.819246	0.433521	0.0906345	0.441316	0.316349	0.0600669	0.163353	23.868	4.73262e-05	0.00288003	9.46822	8.84643	8.42836	8.75154	GO:0006468	protein amino acid phosphorylation	GO:0016301	kinase activity	KOG: Serine/threonine protein kinase
Mtr.43615.1.S1_at		Transcription factor bHLH111 AltName: Full=Transcription factor EN 66; AltName: Full=bHLH transcription factor bHLH111; AltName: Full=Basic helix-loop-helix protein 111; Short=bHLH 111; Short=AtbHLH111;	3.98	0.862592	0.823098	0.715566	0.812664	0.753912	0.888773	0.148255	0.0100316	0.451396	0.243939	0.0176539	0.228023	0.407117	0.186604	0.307764	23.6349	0.000194332	0.00738816	9.74467	8.02569	8.88753	8.54342	GO:0045449	regulation of transcription	GO:0003700	transcription factor activity
Mtr.7331.1.S1_at		expressed protein	4.8142	1.06316	0.936629	0.741437	0.771895	0.737237	0.886725	0.0891246	0.00595463	0.383727	0.167895	0.011175	0.182789	0.579284	0.482073	0.484915	23.6023	0.000786038	0.0178698	9.05338	10.0056	9.56377	9.5216	GO:0008150	biological_process	GO:0003674	molecular_function
Mtr.35868.1.S1_at		hypothetical protein	3.91	0.213814	0.018217	0.173537	0.894706	0.851327	0.898621	1.06419	0.916495	0.892069	0.967833	0.94619	0.814654	0.208818	0.0167905	0.0761664	23.5232	6.74259e-05	0.00363263	9.17742	8.03672	7.08108	7.30834	GO:0009860	pollen tube growth	GO:0003674	molecular_function
Mtr.38648.1.S1_at		hypothetical protein predicted by Glimmer/Critica	4.3153	0.597326	0.326947	0.549385	0.29035	0.0278218	0.55879	0.556298	0.266782	0.793633	0.296587	0.0102701	0.175579	0.441232	0.128274	0.251667	23.4905	1.54508e-05	0.00137991	8.81954	7.53683	6.6907	7.2555	GO:0000004	No GO term	GO:0000004	No GO term
Mtr.39924.1.S1_at		Transcription factor bHLH68 AltName: Full=Transcription factor EN 60; AltName: Full=bHLH transcription factor bHLH068; AltName: Full=Basic helix-loop-helix protein 68; Short=bHLH 68; Short=AtbHLH68;	4.9119	0.156095	0.0653072	0.316242	0.221981	0.128029	0.733924	0.674276	0.679373	0.867373	0.281904	0.117706	0.47533	1.82226	0.530681	0.505784	23.4881	0.00407278	0.0548198	9.05311	8.78103	7.70252	7.96751	GO:0045449	regulation of transcription	GO:0003700	transcription factor activity
Mtr.22643.1.S1_s_at		MLP-like protein 43	6.8374	0.711279	0.671454	0.676989	3.92508	0.102719	0.712593	0.388648	0.248543	0.78463	1.32517	0.667739	0.760686	0.0394376	0.000904015	0.010925	23.3692	0.00111812	0.0228485	12.223	11.9336	11.7234	11.1008	GO:0006952 GO:0009607	defense response	GO:0003674	molecular_function
Mtr.9699.1.S1_at		expressed protein	3.6986	2.24977	0.22125	0.486332	0.483723	0.270928	0.800043	0.178775	0.0159914	0.503056	0.195555	0.00656414	0.141817	0.220517	0.0308636	0.11074	23.3086	0.000163996	0.00655328	8.57705	8.23745	7.79442	7.8857	GO:0009257 GO:0009396	10-formyltetrahydrofolate biosynthetic process	GO:0016788	hydrolase activity, acting on ester bonds	KOG: Phospholipase/carboxyhydrolase
Mtr.12891.1.S1_at		U-box domain-containing protein 3 EC=6.3.2.-; AltName: Full=Plant U-box protein 3;	5.7242	0.27594	0.216449	0.482487	0.58298	0.596753	0.870673	0.661998	0.685306	0.867442	0.530078	0.448194	0.692791	0.403018	0.376944	0.435691	23.2997	0.00644091	0.0738647	9.07655	9.11842	9.42689	9.2854	GO:0008150	biological_process	GO:0005488	binding	KOG: FOG: Armadillo/beta-catenin-like repeats
Mtr.51909.1.S1_at		phenylalanine ammonia-lyase (PAL3)	3.1733	0.288313	0.00504572	0.0862846	0.733498	0.427522	0.836575	0.346025	0.0135087	0.481444	0.400871	0.00988106	0.172562	0.591502	0.18713	0.308165	23.1033	5.04899e-07	0.000145271	10.3905	9.732	7.21237	7.04658	GO:0009699	phenylpropanoid biosynthetic process	GO:0045548	phenylalanine ammonia-lyase activity	KOG: Phenylalanine and histidine ammonia-lyase
Mtr.43418.1.S1_s_at		Cysteine-rich receptor-like protein kinase 10 Short=Cysteine-rich RLK10; EC=2.7.11.-; AltName: Full=Receptor-like protein kinase 4; Flags: Precursor;	7.6387	0.359829	0.156539	0.434578	0.278027	0.0813272	0.682234	0.0971442	0.00387181	0.337843	0.0900194	0.000607051	0.0392025	4.47163	0.0449734	0.138099	23.0109	0.000349718	0.010716	5.9472	7.64458	10.8903	10.8024	GO:0006468	protein amino acid phosphorylation	GO:0016301	kinase activity	KOG: Serine/threonine protein kinase
Mtr.38153.1.S1_at		MOSC domain-containing protein 2, mitochondrial EC=1.-.-.-; Flags: Precursor;	5.8248	0.475184	0.434622	0.597124	0.298201	0.211235	0.776334	0.351368	0.276737	0.796529	0.222253	0.0652127	0.392877	0.873669	0.886107	0.624996	22.989	0.00402005	0.0543134	9.68106	9.32531	9.20359	9.96809	GO:0008150	biological_process	GO:0008265	Mo-molybdopterin cofactor sulfurase activity	KOG: Uncharacterized Fe-S protein
Mtr.28014.1.S1_at		hypothetical protein predicted by Glimmer/Critica	3.8129	1.18924	0.81178	0.713366	0.394863	0.213186	0.776844	0.679077	0.596278	0.855947	0.415824	0.15336	0.516458	0.137394	0.013962	0.0679691	22.8243	0.000522682	0.0138307	8.19229	8.15178	7.47492	7.44045	GO:0000004	No GO term	GO:0000004	No GO term
Mtr.23637.1.S1_x_at		hypothetical protein predicted by Glimmer/Critica	3.3853	0.333782	0.011101	0.133145	0.286342	0.00484196	0.367018	0.256731	0.00267191	0.295503	0.175486	4.63207e-05	0.0084411	1.78923	0.146195	0.270183	22.7776	5.30779e-07	0.000149137	8.04056	6.17193	4.93074	4.99095	GO:0000004	No GO term	GO:0000004	No GO term
Mtr.25950.1.S1_at		1-aminocyclopropane-1-carboxylate oxidase, putative / ACC oxidase, putative	6.6824	0.136383	0.00740504	0.107047	1.59015	0.483457	0.846842	2.69355	0.14538	0.732003	2.63739	0.0853825	0.431142	0.0753148	0.00110845	0.0126284	22.73	0.00020602	0.00768662	7.46434	6.86542	9.72554	9.61453	GO:0009693	ethylene biosynthetic process	GO:0009815	1-aminocyclopropane-1-carboxylate oxidase activity	KOG: Iron/ascorbate family oxidoreductases
Mtr.41127.1.S1_at		hypothetical protein predicted by Glimmer/Critica	8.8745	0.225857	0.00392607	0.0750423	1.22926	0.644561	0.875862	0.873324	0.761631	0.87719	1.04845	0.896623	0.807032	0.181614	0.0014047	0.0148714	22.7089	3.13612e-06	0.000488275	12.1251	10.8204	12.8633	12.5354	GO:0000004	No GO term	GO:0000004	No GO term
Mtr.38165.1.S1_at		CBL-interacting protein kinase 18 EC=2.7.11.1; AltName: Full=OsCIPK18;	6.4422	0.957822	0.939387	0.741839	1.32879	0.617387	0.871961	0.41477	0.134877	0.724049	0.672215	0.396382	0.671209	0.0835117	0.000443558	0.00672251	22.6833	4.71021e-05	0.00287613	9.24317	8.97441	10.9356	10.2105	GO:0006468 GO:0007165	protein amino acid phosphorylation	GO:0016301	kinase activity	KOG: Serine/threonine protein kinase
Mtr.31273.1.S1_at		Protein SRG1 AltName: Full=Protein SENESCENCE-RELATED GENE 1; Short=AtSRG1;	3.6155	0.461039	0.041411	0.257806	0.627763	0.20019	0.773496	0.451765	0.0369896	0.597985	0.431657	0.00959585	0.169989	0.337182	0.00680406	0.0424094	22.6824	1.73233e-07	7.50645e-05	8.72315	8.08108	8.03892	7.81826	GO:0009813	flavonoid biosynthetic process	GO:0016706	oxidoreductase activity, acting on paired donors, with incorporation or reduction of molecular oxygen, 2-oxoglutarate as one donor, and incorporation of one atom each of oxygen into both donors	KOG: Iron/ascorbate family oxidoreductases
Mtr.10885.1.S1_at		Dof zinc finger protein DOF5.3 Short=AtDOF5.3;	5.5235	2.44204	0.416383	0.589523	0.187371	0.137604	0.74328	0.340611	0.329291	0.810141	0.159701	0.0525018	0.362938	0.28433	0.257326	0.361732	22.5664	0.0104768	0.0998943	9.82814	8.6749	7.35403	7.45368	GO:0045449	regulation of transcription	GO:0003677 GO:0003700	DNA binding
Mtr.7958.1.S1_at		Homeobox-leucine zipper protein ATHB-15 AltName: Full=Homeodomain transcription factor ATHB-15; AltName: Full=HD-ZIP protein ATHB-15; AltName: Full=Protein CORONA; AltName: Full=Protein INCURVATA 4;	5.6541	3.92159	0.0833593	0.346234	0.153338	0.0223063	0.543535	0.0809698	0.00380353	0.337011	0.0536186	0.000197689	0.020302	0.910496	0.90051	0.628312	22.5573	0.000706832	0.0166571	9.75004	8.94778	8.06178	7.93251	GO:0009887 GO:0009855 GO:0010014 GO:0009965 GO:0010073 GO:0010075 GO:0010087	organ morphogenesis	GO:0003700	transcription factor activity
Mtr.50932.1.S1_at		expressed protein	3.9485	0.198777	0.00525987	0.0881559	0.646256	0.393301	0.827825	1.76483	0.270607	0.794576	1.09162	0.831818	0.793393	0.196064	0.00496774	0.0346424	22.4973	1.38463e-05	0.00127362	8.28077	8.11582	8.61912	8.40003	GO:0045449	regulation of transcription	GO:0003700	transcription factor activity	KOG: Transcription factor GT-2 and related proteins, contains trihelix DNA-binding/SANT domain
Mtr.13880.1.S1_at		expressed protein	3.7628	0.447883	0.08743	0.352185	0.232252	0.0045688	0.36057	1.22035	0.657113	0.864621	0.431482	0.0332086	0.301886	0.350158	0.0303895	0.109846	22.4971	3.36495e-06	0.000512802	8.893	7.78463	7.86233	7.47168	GO:0008150	biological_process	GO:0003674	molecular_function
Mtr.40644.1.S1_at		wound-responsive protein, putative	5.8818	0.226281	0.0172326	0.168509	0.594972	0.365212	0.821858	0.478419	0.204606	0.767553	0.432716	0.0846595	0.430128	0.691412	0.517063	0.499859	22.4548	4.77706e-05	0.00289087	8.296	6.853	10.5941	10.6535	GO:0009611	response to wounding	GO:0003674	molecular_function
Mtr.44047.1.S1_at		hypothetical protein predicted by Glimmer/Critica	3.5504	0.342207	0.0356778	0.241036	0.404214	0.0702966	0.668979	0.493142	0.149261	0.735753	0.341236	0.0125154	0.19333	0.655098	0.377672	0.436095	22.378	6.68951e-06	0.000794026	11.7513	10.1981	5.97957	5.87529	GO:0000004	No GO term	GO:0000004	No GO term
Mtr.36027.1.S1_s_at		hypothetical protein predicted by Glimmer/Critica	3.2715	0.32573	0.143816	0.423362	0.686983	0.613438	0.871614	0.212187	0.0498495	0.627353	0.276976	0.0470555	0.345921	0.942028	0.935687	0.636674	22.357	0.000646548	0.0158186	8.18488	7.1819	5.62352	6.07039	GO:0000004	No GO term	GO:0000004	No GO term
Mtr.35774.1.S1_at		kinesin motor family protein	4.9291	4.87079	0.0225161	0.193763	0.311371	0.0807775	0.680726	0.254623	0.044224	0.614913	0.184551	0.00459112	0.119968	0.116095	0.00347786	0.0274182	22.3055	0.000156698	0.00638966	9.85253	8.70632	8.06555	8.27333	GO:0007018	microtubule-based movement	GO:0003777	microtubule motor activity	KOG: Kinesin-like protein
Mtr.48994.1.S1_at		Fasciclin-like arabinogalactan protein 11 Flags: Precursor;	3.1024	0.336381	0.143197	0.422412	0.373646	0.183105	0.767461	0.408192	0.223345	0.776442	0.285463	0.0457167	0.343054	0.876365	0.854168	0.616184	22.2412	0.000500579	0.0134555	12.0114	9.81874	6.42122	7.29554	GO:0007155	cell adhesion	GO:0003674	molecular_function
Mtr.50800.1.S1_at		1-aminocyclopropane-1-carboxylate oxidase homolog 1	6.1037	0.54686	0.259897	0.512588	1.65105	0.346167	0.817521	0.88595	0.81752	0.882982	1.28859	0.556012	0.72981	0.0562354	4.89226e-05	0.00155381	22.2302	2.18791e-05	0.00175644	10.2194	8.25974	9.52082	9.57422	GO:0008150	biological_process	GO:0010302	2-oxoglutarate-dependent dioxygenase activity	KOG: Iron/ascorbate family oxidoreductases
Mtr.10440.1.S1_at		21 kDa protein AltName: Full=1.2 protein; Flags: Precursor;	4.0375	0.359144	0.157537	0.435869	0.305853	0.105716	0.715447	0.214112	0.0405836	0.604421	0.162468	0.00548796	0.130101	1.91555	0.360151	0.426396	22.1966	0.000404675	0.0117437	5.7866	5.47249	4.30012	4.52982	GO:0000004	No GO term	GO:0046910	pectinesterase inhibitor activity
Mtr.3658.1.S1_at		expressed protein	2.6468	0.405353	0.00115454	0.0366961	0.624607	0.0550743	0.650696	0.421312	0.00164005	0.25695	0.410652	0.000217323	0.0212821	0.422701	0.00168999	0.0168753	22.178	5.48891e-10	2.19345e-06	6.03342	5.39917	4.86295	4.96809	GO:0000004	No GO term	GO:0000004	No GO term
Mtr.42242.1.S1_at		hypothetical protein predicted by Glimmer/Critica	6.8603	0.124605	0.012153	0.140315	0.936587	0.929898	0.906785	0.67426	0.598283	0.855947	0.736067	0.615731	0.746868	0.575731	0.462467	0.476638	22.0733	0.000706647	0.0166571	9.04685	8.11374	6.88996	7.31107	GO:0000004	No GO term	GO:0000004	No GO term
Mtr.12423.1.S1_at		Heat shock factor protein HSF24 AltName: Full=Heat shock transcription factor 24; Short=HSTF 24; AltName: Full=Heat stress transcription factor;	6.5756	0.653635	0.643681	0.669381	0.491271	0.442306	0.838426	0.35382	0.266614	0.793633	0.31146	0.133319	0.493929	0.398994	0.323755	0.405308	22.0595	0.00360626	0.0504866	10.1362	10.2904	9.6575	10.2496	GO:0009408	response to heat	GO:0003677 GO:0003700	DNA binding	KOG: Heat shock transcription factor
Mtr.8795.1.S1_at		calmodulin-binding protein-related	4.0551	0.306028	0.00372804	0.0727794	0.373812	0.0122334	0.476102	0.666729	0.25995	0.789395	0.396036	0.00501461	0.125173	0.594612	0.153901	0.277703	22.0497	1.85981e-07	7.86923e-05	11.0664	9.81506	8.98128	8.77116	GO:0000004	No GO term	GO:0005516	calmodulin binding
Mtr.12860.1.S1_at		expressed protein	3.7888	1.08456	0.849501	0.721781	0.439052	0.0688514	0.666239	0.319097	0.0157356	0.503056	0.269749	0.00163638	0.0683865	0.299312	0.0115529	0.0598762	21.9879	2.14652e-06	0.000369379	8.80316	7.11374	9.19943	8.54689	GO:0008150	biological_process	GO:0003674	molecular_function
Mtr.30845.1.S1_at		Nodulin-21 Short=N-21;	4.0891	0.297902	0.0144706	0.153735	0.822284	0.662206	0.877893	0.486903	0.121703	0.713187	0.54322	0.109056	0.464572	0.38468	0.0456958	0.139454	21.7953	3.73344e-06	0.00054592	8.00843	6.8125	8.22159	7.23362	GO:0008150	biological_process	GO:0000004	No GO term	KOG: Uncharacterized membrane protein
Mtr.45211.1.S1_at		Phosphoenolpyruvate carboxykinase [ATP] Short=PEP carboxykinase; Short=PEPCK; EC=4.1.1.49; AltName: Full=Phosphoenolpyruvate carboxylase;	3.6297	1.21013	0.773995	0.703941	0.228908	0.0388488	0.601203	0.326638	0.106584	0.706827	0.177481	0.00532404	0.12829	0.507976	0.315412	0.400234	21.7568	0.000259911	0.00894524	7.84298	7.38284	6.34696	6.23266	GO:0006094	gluconeogenesis	GO:0005524 GO:0004612	ATP binding
Mtr.17090.1.S1_at		hypothetical protein predicted by Glimmer/Critica	5.6517	1.12751	0.89105	0.732376	1.31217	0.75681	0.889131	0.46476	0.387666	0.820345	0.719138	0.645962	0.754855	0.0668493	0.00661841	0.0415762	21.7552	0.00269407	0.0411435	8.30012	6.17792	6.58346	6.20555	GO:0045449	regulation of transcription	GO:0003700	transcription factor activity
Mtr.43992.1.S1_at		5-methyltetrahydropteroyltriglutamate--homocysteine S-methyltransferase	2.5206	0.477765	0.442562	0.600347	0.342523	0.270424	0.799885	0.355809	0.28714	0.798794	0.245813	0.0861616	0.432571	0.794003	0.808816	0.603974	21.63	0.00494351	0.0621225	10.7778	9.42983	5.37504	5.66107	GO:0009086	methionine biosynthetic process	GO:0008705	methionine synthase activity	KOG: Methionine synthase II (cobalamin-independent)
Mtr.26185.1.S1_at		Type I inositol-1,4,5-trisphosphate 5-phosphatase CVP2 EC=3.1.3.56; AltName: Full=Protein COTYLEDON VASCULAR PATTERN 2;	8.074	0.849219	0.711498	0.687922	0.592578	0.245996	0.793379	0.599818	0.256648	0.787952	0.501777	0.0701126	0.402984	0.15354	0.00058151	0.00816471	21.5772	3.34384e-06	0.000512802	10.8552	9.77577	10.0914	9.90944	GO:0008150	biological_process	GO:0016787	hydrolase activity	KOG: Inositol polyphosphate 5-phosphatase and related proteins
Mtr.4878.1.S1_at		hypothetical protein predicted by Glimmer/Critica	5.543	0.536165	0.333047	0.552246	0.440374	0.207798	0.775734	0.123166	0.00420945	0.343397	0.143288	0.0016334	0.0683865	1.59413	0.465892	0.477971	21.5707	0.000172894	0.00675154	3.63227	3.54844	3.23266	3.81762	GO:0000004	No GO term	GO:0000004	No GO term
Mtr.39199.1.S1_at		cytochrome P450 family protein	2.9239	0.578113	0.266156	0.516303	0.261662	0.0126406	0.480436	0.764605	0.580081	0.854539	0.342073	0.0141809	0.205096	0.401647	0.0735415	0.184112	21.5261	9.70153e-06	0.00100822	5.70321	5.48864	5.55766	5.73877	GO:0006118	electron transport	GO:0019825	oxygen binding	KOG: Cytochrome P450 CYP2 subfamily
Mtr.8212.1.S1_at		Putative serine/threonine-protein kinase At1g18390 EC=2.7.11.1; Flags: Precursor;	2.6063	0.405191	0.00283626	0.0622755	0.507024	0.0173102	0.520393	0.437043	0.00524718	0.367681	0.366186	0.000207183	0.0207249	0.520848	0.0213969	0.0889328	21.3834	3.32254e-09	5.69029e-06	7.64674	6.77742	5.54226	6.08746	GO:0006468	protein amino acid phosphorylation	GO:0016301	kinase activity
Mtr.35605.1.S1_at		expressed protein	3.5124	0.568787	0.243051	0.501305	0.214358	0.00461207	0.361711	0.217726	0.00494333	0.362437	0.129628	7.08197e-05	0.0109986	1.76834	0.238465	0.348673	21.3028	7.87646e-06	0.000885247	11.3215	10.2815	7.27333	8.2031	GO:0008150	biological_process	GO:0003674	molecular_function
Mtr.1940.1.S1_at		hypothetical protein predicted by Glimmer/Critica	3.26	0.231941	0.0917231	0.359077	0.249161	0.107253	0.717038	0.309342	0.168704	0.749209	0.181112	0.020807	0.24674	2.62731	0.25241	0.358723	21.2907	0.00181252	0.0315221	7.84674	6.74685	6.15178	6.58346	GO:0000004	No GO term	GO:0000004	No GO term
Mtr.43233.1.S1_at		glycosyl hydrolase family 1 protein	3.54	0.342456	0.0751614	0.332446	0.28219	0.0392531	0.601969	0.259087	0.0291741	0.572215	0.174847	0.00167034	0.0689747	1.87827	0.278713	0.376237	21.2643	6.29403e-05	0.00346656	10.8435	9.35204	6.57743	6.78136	GO:0005975	carbohydrate metabolic process	GO:0004553	hydrolase activity, hydrolyzing O-glycosyl compounds
Mtr.11820.1.S1_at		Cytokinin-O-glucosyltransferase 2 EC=2.4.1.-; AltName: Full=Zeatin O-glucosyltransferase 2; Short=AtZOG2; AltName: Full=UDP-glucosyl transferase 85A1;	3.5371	1.99948	0.104688	0.376427	0.389545	0.0327771	0.577196	0.317944	0.0119194	0.469988	0.248469	0.000676811	0.0417782	0.190169	0.00085315	0.0105439	21.2341	1.40664e-06	0.000285821	9.32733	8.57781	8.04767	8.20359	GO:0008152	metabolic process	GO:0008194	UDP-glycosyltransferase activity	KOG: UDP-glucuronosyl and UDP-glucosyl transferase
Mtr.40250.1.S1_at		lipase class 3 family protein	6.0472	1.95697	0.345103	0.55896	0.493785	0.32179	0.811622	0.263909	0.0719646	0.667417	0.257036	0.0287207	0.284248	0.185525	0.0270688	0.102423	21.1359	0.000468018	0.0129023	9.73352	9.00843	9.12851	8.70252	GO:0006629	lipid metabolic process	GO:0004806	triacylglycerol lipase activity	KOG: Predicted lipase
Mtr.38357.1.S1_at		Sigma factor sigB regulation protein rsbQ	5.0904	0.590776	0.370121	0.570666	0.581049	0.355625	0.819784	0.671129	0.494627	0.838073	0.53376	0.196951	0.554344	0.205683	0.0139666	0.0679743	21.1037	7.56853e-05	0.00390061	7.91648	7.43045	8.20604	7.88631	GO:0000004	No GO term	GO:0003824	catalytic activity
Mtr.38316.1.S1_at		PAN domain-containing protein At5g03700 Flags: Precursor;	5.2798	2.97343	0.079879	0.340565	0.469684	0.212544	0.776523	0.130262	0.00308466	0.311159	0.155269	0.00129955	0.0604111	0.261159	0.0351372	0.119627	21.048	9.26911e-05	0.00445905	10.8232	9.66498	8.56758	8.99407	GO:0000004	No GO term	GO:0005529	sugar binding
Mtr.17802.1.S1_at		Transcription factor bHLH51 AltName: Full=Transcription factor EN 57; AltName: Full=bHLH transcription factor bHLH051; AltName: Full=Basic helix-loop-helix protein 51; Short=bHLH 51; Short=AtbHLH51;	2.8695	0.689206	0.373522	0.571878	0.330427	0.0153718	0.503097	0.504022	0.111808	0.709277	0.302703	0.00252955	0.086928	0.41463	0.0462995	0.140778	21.0119	1.67338e-06	0.000319043	6.47086	5.86295	5.78398	5.26303	GO:0045449	regulation of transcription	GO:0003677 GO:0003700	DNA binding	KOG: Aryl-hydrocarbon receptor nuclear translocator
Mtr.43674.1.S1_at		sucrose synthase	5.9798	0.616292	0.410539	0.587589	1.13052	0.833032	0.898231	1.46113	0.517282	0.842607	1.39737	0.484586	0.706393	0.0468431	7.56401e-05	0.00207505	20.9701	8.03127e-05	0.00404547	8.33226	8.83889	9.86109	9.52943	GO:0001666	response to hypoxia	GO:0008194 GO:0016157 GO:0016757	UDP-glycosyltransferase activity	KOG: Glycosyltransferase
Mtr.11831.1.S1_at		Putative disease resistance RPP13-like protein 1	3.7186	0.63783	0.311486	0.541099	0.619771	0.282653	0.80087	0.37472	0.0369931	0.597985	0.377826	0.0139623	0.203549	0.322451	0.0185335	0.081015	20.936	3.35491e-06	0.000512802	7.41278	7.31288	7.34252	7.22207	GO:0006952	defense response	GO:0005524 GO:0005515	ATP binding	KOG: Apoptotic ATPase
Mtr.38447.1.S1_at		Putative invertase inhibitor AltName: Full=Pollen allergen Pla a 1; AltName: Allergen=Pla a 1; Flags: Precursor;	4.9437	0.485573	0.369353	0.570443	0.813088	0.794606	0.893555	0.340557	0.18768	0.761055	0.424833	0.199056	0.555527	0.355497	0.204889	0.3233	20.921	0.00139337	0.0265429	8.59805	7.15381	8.3637	8.72962	GO:0008150	biological_process	GO:0046910	pectinesterase inhibitor activity
Mtr.20203.1.S1_s_at		rapid alkalinization factor (RALF) family protein	6.1049	0.267866	0.0709691	0.325615	0.969507	0.964203	0.909898	0.465478	0.277308	0.796923	0.588347	0.353425	0.650588	0.39579	0.191858	0.312428	20.901	0.000422122	0.0120681	8.94046	9.14848	7.79116	8.19081	GO:0007267	cell-cell signaling	GO:0004871	signal transducer activity
Mtr.21498.1.S1_at		Transcription factor bHLH96 AltName: Full=Transcription factor EN 15; AltName: Full=bHLH transcription factor bHLH096; AltName: Full=Basic helix-loop-helix protein 96; Short=bHLH 96; Short=AtbHLH96;	3.7642	0.209441	0.00519619	0.0875475	1.43755	0.46109	0.843256	0.560116	0.245599	0.784159	0.8655	0.717521	0.772041	0.283911	0.0189676	0.0821987	20.886	1.2295e-05	0.00120161	3.9542	4.88264	6.96463	6.64097	GO:0045449	regulation of transcription	GO:0003677 GO:0003700	DNA binding
Mtr.40084.1.S1_at		expressed protein	5.9226	0.521639	0.412616	0.588474	2.1251	0.34443	0.817311	0.259862	0.101191	0.701265	0.673103	0.539602	0.725253	0.166214	0.0343802	0.118188	20.8853	0.00128307	0.0250929	11.8712	10.4286	9.99181	9.94822	GO:0015689	molybdate ion transport	GO:0015098 GO:0015116	molybdate ion transporter activity
Mtr.38615.1.S1_at		expressed protein	4.5875	9.61325	0.000208935	0.0137935	0.150677	0.00103236	0.21434	0.173982	0.00194301	0.27106	0.0882469	1.199e-05	0.00348987	0.190121	0.00287464	0.0242263	20.8713	9.36764e-06	0.000999732	9.23146	9.11114	8.88081	9.19328	GO:0000004	No GO term	GO:0005515 GO:0008270	protein binding	KOG: Predicted E3 ubiquitin ligase
Mtr.12812.1.S1_at		Polyadenylate-binding protein 2 Short=Poly(A)-binding protein 2; AltName: Full=Poly(A)-binding protein II; Short=PABII;	4.7302	0.863828	0.881934	0.730342	0.405388	0.366055	0.821931	0.241562	0.162997	0.745875	0.212454	0.0688166	0.399635	0.567612	0.567563	0.521105	20.8268	0.00671494	0.0756769	9.61029	9.30925	10.7702	10.2301	GO:0008150	biological_process	GO:0003723 GO:0008143 GO:0005515	RNA binding	KOG: Splicing factor RNPS1, SR protein superfamily
Mtr.753.1.S1_at		Plastid-lipid-associated protein, chloroplastic AltName: Full=CitPAP; Flags: Precursor;	4.0653	0.27431	0.00320534	0.0666429	0.737616	0.424166	0.835131	0.245834	0.00173855	0.260615	0.320368	0.00182785	0.0724239	0.971127	0.938014	0.637359	20.7019	5.72479e-07	0.000156672	8.57743	7.4822	9.16917	9.4227	GO:0008150	biological_process	GO:0005198	structural molecule activity
Mtr.12707.1.S1_at		Multiple exostoses homolog 1 AltName: Full=Related to mammalian RIB protein 1;	2.6995	0.55045	0.0532774	0.28902	0.562051	0.0611229	0.662318	0.359722	0.00262538	0.294288	0.344479	0.000344772	0.0281798	0.434876	0.0103648	0.0555742	20.662	1.84357e-08	2.0041e-05	10.4596	8.10643	6.68229	6.93782	GO:0000004	No GO term	GO:0000004	No GO term	KOG: Acetylglucosaminyltransferase EXT1/exostosin 1
Mtr.45470.1.S1_at		expressed protein	3.7027	0.277736	0.00505442	0.0862846	0.692496	0.362842	0.821445	0.358438	0.0191202	0.532034	0.394961	0.0107275	0.178991	0.703167	0.382627	0.438579	20.629	1.1614e-06	0.000253151	6.10434	5.42626	5.40599	5.45943	GO:0008150	biological_process	GO:0003674	molecular_function
Mtr.52132.1.S1_x_at		hypothetical protein predicted by Glimmer/Critica	6.0603	3.45934	0.120777	0.396076	0.439883	0.293784	0.804446	0.637583	0.560009	0.850111	0.428466	0.189186	0.54935	0.0503686	0.00122401	0.0134871	20.4632	0.00112729	0.0229706	3.60881	3.43296	5.59694	5.83794	GO:0000004	No GO term	GO:0000004	No GO term
Mtr.9592.1.S1_at		Homeobox-leucine zipper protein HAT7 AltName: Full=Homeodomain-leucine zipper protein HAT7; Short=HD-ZIP protein 7; AltName: Full=Homeodomain transcription factor ATHB-3; AltName: Full=HD-ZIP protein ATHB-3;	3.9049	0.340176	0.0200344	0.182514	0.558743	0.181132	0.766162	0.66926	0.348737	0.814101	0.519045	0.0719211	0.407925	0.38578	0.0364222	0.122346	20.3775	2.49654e-06	0.000407028	7.22978	5.64962	7.06393	6.85674	GO:0006355	regulation of transcription, DNA-dependent	GO:0003677 GO:0003700	DNA binding	KOG: Transcription factor HEX, contains HOX and HALZ domains
Mtr.18040.1.S1_at		expressed protein	3.7048	0.241996	0.0357111	0.241115	0.448694	0.212578	0.776563	0.818528	0.749561	0.875307	0.512849	0.203817	0.560099	0.552903	0.351094	0.421095	20.3497	0.000185221	0.00712461	6.39403	7.98014	7.3637	8.34163	GO:0008150	biological_process	GO:0003674	molecular_function
Mtr.12667.1.S1_at		3-hydroxyisobutyryl-CoA hydrolase, mitochondrial EC=3.1.2.4; AltName: Full=3-hydroxyisobutyryl-coenzyme A hydrolase; Short=HIB-CoA hydrolase; Short=HIBYL-CoA-H; Flags: Precursor;	2.9663	2.15858	0.187079	0.460553	0.239821	0.0213876	0.536807	0.317096	0.0566611	0.643139	0.179494	0.00177468	0.0711795	0.299394	0.0466095	0.141215	20.3475	6.77459e-05	0.00364023	8.71115	7.91049	5.93546	6.23266	GO:0006635	fatty acid beta-oxidation	GO:0003860	3-hydroxyisobutyryl-CoA hydrolase activity	KOG: Enoyl-CoA hydratase
Mtr.19209.1.S1_at		hypothetical protein predicted by Glimmer/Critica	2.5897	0.458306	0.00179045	0.0474002	0.493364	0.00374246	0.334072	0.393123	0.000393238	0.121131	0.335066	9.5418e-06	0.00306788	0.552923	0.0116354	0.060163	20.3462	2.23285e-10	1.15523e-06	9.98698	8.26913	5.19377	5.27053	GO:0000004	No GO term	GO:0000004	No GO term
Mtr.43348.1.S1_at		heavy-metal-associated domain-containing protein	7.6519	0.46655	0.454906	0.605134	0.135852	0.0626873	0.662583	0.523619	0.524904	0.844171	0.171681	0.0461008	0.344059	1.48319	0.697255	0.569138	20.3154	0.00831481	0.0863541	10.0469	10.2555	9.98712	10.5868	GO:0030001	metal ion transport	GO:0046872	metal ion binding
Mtr.11949.1.S1_s_at		hypothetical protein predicted by Glimmer/Critica	3.3	0.504148	0.223093	0.487766	0.586726	0.338213	0.815744	0.393169	0.103578	0.703435	0.376134	0.0418826	0.331778	0.424104	0.132173	0.255812	20.2747	4.88782e-05	0.00292499	9.39553	8.09751	7.47573	7.62863	GO:0000004	No GO term	GO:0000004	No GO term
Mtr.37600.1.S1_s_at		peroxidase, putative	3.3415	0.510461	0.0752339	0.332446	0.730489	0.386509	0.826672	0.280122	0.00249007	0.287471	0.347249	0.00217673	0.0796109	0.473082	0.0503049	0.147727	20.2367	3.30824e-07	0.000108995	8.90629	8.0129	10.366	9.65213	GO:0006979	response to oxidative stress	GO:0004601	peroxidase activity
Mtr.18743.1.S1_at		Auxin-induced protein 10A5	3.4154	0.398857	0.0208436	0.185958	0.299909	0.0040692	0.34489	1.57169	0.224061	0.77662	0.605672	0.105407	0.461549	0.263102	0.00190425	0.0182983	20.2163	3.9128e-07	0.000120278	7.70321	7.1416	6.40429	5.94251	GO:0009733	response to auxin stimulus	GO:0003674	molecular_function
Mtr.43185.1.S1_at		Choline/ethanolamine kinase Includes: RecName: Full=Choline kinase beta; Short=CK; EC=2.7.1.32; Includes: RecName: Full=Ethanolamine kinase; Short=EK; EC=2.7.1.82;	5.1478	0.0602473	0.00197521	0.0503385	1.04739	0.951848	0.909043	0.61683	0.531325	0.845093	0.747338	0.642999	0.753874	1.28228	0.746168	0.58459	20.0357	0.00118071	0.0236448	10.3008	10.5704	10.5905	10.6157	GO:0000004	No GO term	GO:0004103	choline kinase activity	KOG: Choline kinase
Mtr.43621.1.S1_at		glutathione S-transferase, putative	4.8486	0.328019	0.137167	0.416402	0.28523	0.0974426	0.706035	1.31942	0.701848	0.869209	0.521257	0.27878	0.610222	0.405682	0.223185	0.337411	19.9681	0.000722069	0.0168959	9.92659	8.97814	9.91558	9.44915	GO:0009407	toxin catabolic process	GO:0004364	glutathione transferase activity	KOG: Glutathione S-transferase
Mtr.40147.1.S1_s_at		Class-10 pathogenesis-related protein 1 AltName: Full=MSPR10-1;	7.4864	0.745122	0.607692	0.65885	3.2015	0.0554567	0.651448	0.389244	0.113066	0.710481	1.15802	0.75321	0.779019	0.0542972	0.000103074	0.00256502	19.8345	7.98764e-05	0.0040348	12.7589	11.9431	11.8533	11.9431	GO:0000004	No GO term	GO:0000004	No GO term
Mtr.25980.1.S1_s_at		hypothetical protein predicted by Glimmer/Critica	2.5616	0.456622	0.0373758	0.246526	0.632123	0.201799	0.773496	0.36855	0.010763	0.459827	0.378616	0.00341929	0.103029	0.473996	0.0460625	0.140317	19.8322	2.64649e-07	9.61432e-05	4.9542	4.6837	5.59991	5.64674	GO:0000004	No GO term	GO:0000004	No GO term
Mtr.30655.1.S1_at		hypothetical protein predicted by Glimmer/Critica	2.9048	0.540471	0.061585	0.308128	0.386948	0.00699649	0.407754	0.335362	0.00265295	0.294288	0.256317	6.07088e-05	0.0101378	0.72341	0.304979	0.39335	19.7095	5.66167e-08	3.59139e-05	4.01792	3.48543	3.01792	2.96347	GO:0000004	No GO term	GO:0000004	No GO term
Mtr.4832.1.S1_at		Cyanogenic beta-glucosidase EC=3.2.1.21; AltName: Full=Linamarase; Flags: Precursor; Fragment;	2.7374	0.431106	0.305782	0.538255	0.901528	0.897838	0.904211	0.480753	0.370685	0.816744	0.57271	0.403252	0.67477	0.272113	0.121606	0.244208	19.6682	0.0018668	0.0322241	6.44294	7.32012	6.89118	6.85425	GO:0005975	carbohydrate metabolic process	GO:0004553	hydrolase activity, hydrolyzing O-glycosyl compounds
Mtr.42229.1.S1_at		expressed protein	5.2246	1.31801	0.757003	0.699557	0.126006	0.0317495	0.573029	0.289665	0.177511	0.75682	0.110034	0.00742292	0.150009	1.05943	0.948342	0.64005	19.6211	0.00389585	0.0532151	11.1591	9.99421	8.29416	8.69244	GO:0008150	biological_process	GO:0000004	No GO term
Mtr.36177.1.S1_at		protein serine/threonine kinase-related protein	5.6761	0.146421	0.00368833	0.0723724	0.259414	0.0293338	0.56521	0.579529	0.346278	0.813874	0.282735	0.0145046	0.206989	2.33595	0.151091	0.274694	19.4475	8.55696e-05	0.00421898	7.89905	8.31877	9.36807	8.92659	GO:0006468 GO:0007169	protein amino acid phosphorylation	GO:0005524 GO:0004674	ATP binding
Mtr.41174.1.S1_at		hypothetical protein predicted by Glimmer/Critica	4.3678	1.54495	0.500074	0.622426	0.427846	0.197232	0.773496	0.536519	0.338171	0.812366	0.3749	0.0753292	0.413692	0.145156	0.00772036	0.0458233	19.4257	0.000264656	0.00906515	10.6617	10.0095	9.91229	9.94559	GO:0000004	No GO term	GO:0000004	No GO term
Mtr.8715.1.S1_at		UDP-glucoronosyl/UDP-glucosyl transferase family protein	3.6173	0.457844	0.169392	0.446925	0.485523	0.201761	0.773496	0.514872	0.238908	0.782055	0.396832	0.0537361	0.365441	0.44995	0.160666	0.284383	19.4182	5.95234e-05	0.00331699	7.55459	5.8125	8.46516	8.3147	GO:0010224	response to UV-B	GO:0008194 GO:0016757 GO:0050284	UDP-glycosyltransferase activity	KOG: UDP-glucuronosyl and UDP-glucosyl transferase
Mtr.24411.1.S1_at		Intracellular protein transport protein USO1 Short=Int-1;	3.9097	1.12833	0.785851	0.707134	0.33127	0.0228286	0.54504	0.241187	0.0051919	0.367164	0.185505	0.000257095	0.0235534	0.573018	0.22124	0.335937	19.358	5.53158e-06	0.000702985	8.00675	7.20945	7.26303	7.07788	GO:0008150	biological_process	GO:0003674	molecular_function
Mtr.41077.1.S1_at		Zinc finger protein 5	3.2316	1.48616	0.510129	0.625648	0.490473	0.243678	0.791784	0.3388	0.0848928	0.685625	0.302254	0.0245186	0.264415	0.209591	0.0176135	0.0785931	19.3199	0.000137998	0.00584586	8.06609	8.92035	8.98413	8.88173	GO:0045449	regulation of transcription	GO:0003676 GO:0003700 GO:0008270	nucleic acid binding
Mtr.12509.1.S1_at		harpin-induced family protein / HIN1 family protein / harpin-responsive family protein	8.3204	0.435226	0.209175	0.477697	1.43129	0.58019	0.867397	0.960935	0.950738	0.89608	1.23675	0.687392	0.766115	0.0864894	0.00149932	0.0155462	19.3153	0.000289205	0.00959531	11.4933	10.8503	12.3272	12.1332	GO:0051607	defense response to virus	GO:0003674	molecular_function
Mtr.40320.1.S1_at		exostosin family protein	2.8108	0.379374	0.0259722	0.207759	0.402371	0.034845	0.587044	0.54551	0.143631	0.73163	0.363875	0.00648597	0.14101	0.62341	0.24766	0.355561	19.2632	1.60746e-06	0.0003142	10.7272	9.27798	7.73606	7.95942	GO:0009834 GO:0010417	secondary cell wall biosynthetic process (sensu Magnoliophyta)	GO:0015020	glucuronosyltransferase activity	KOG: Acetylglucosaminyltransferase EXT1/exostosin 1
Mtr.13258.1.S1_at		Transcription factor RAX3 AltName: Full=Protein REGULATOR OF AXILLARY MERISTEMS 3; AltName: Full=Myb-related protein 84; Short=AtMYB84;	3.9194	0.139735	0.00396519	0.0754331	1.6525	0.400634	0.829996	0.422025	0.157884	0.742193	0.786418	0.619727	0.747735	0.533984	0.296924	0.388609	19.2171	0.000125815	0.00552259	8.89845	7.36457	6.89966	7.22978	GO:0006355 GO:0009739 GO:0009751	regulation of transcription, DNA-dependent	GO:0003677 GO:0003700	DNA binding	KOG: Transcription factor, Myb superfamily
Mtr.9381.1.S1_at		cytochrome P450, putative	2.9541	0.322332	0.00173598	0.0465931	1.29131	0.40571	0.831163	0.357511	0.00355491	0.331081	0.597328	0.0516463	0.359818	0.349809	0.00305731	0.0252471	19.2108	4.86251e-08	3.42905e-05	6.11061	5.54844	7.01235	6.77347	GO:0006118	electron transport	GO:0019825	oxygen binding	KOG: Cytochrome P450 CYP2 subfamily
Mtr.38379.1.S1_at		hypothetical protein predicted by Glimmer/Critica	4.1669	0.239316	0.0186632	0.1763	0.18962	0.00780655	0.422889	0.45212	0.164378	0.746229	0.194428	0.00211795	0.0785106	2.55433	0.104585	0.225308	19.0816	6.5557e-05	0.00355622	7.91648	5.98868	4.57289	4.49185	GO:0000004	No GO term	GO:0000004	No GO term
Mtr.24391.1.S1_at		senescence-associated protein-related	5.476	3.64472	0.00921869	0.11989	1.38947	0.460273	0.843256	0.232154	0.00417041	0.342978	0.470346	0.0500381	0.35562	0.0446229	2.92708e-06	0.000288553	19.0613	5.51241e-06	0.000702985	9.37374	9.30743	9.78414	9.2884	GO:0008150	biological_process	GO:0003674	molecular_function
Mtr.43407.1.S1_at		E3 ubiquitin-protein ligase At4g11680 EC=6.3.2.-; AltName: Full=RING finger protein At4g11680;	2.768	0.423379	0.146264	0.425119	0.331526	0.0676888	0.665756	0.360156	0.0885856	0.690496	0.242478	0.00732259	0.149132	1.04087	0.944049	0.638911	19.0048	9.28251e-05	0.00445905	8.80993	7.52669	6.04876	6.19967	GO:0000004	No GO term	GO:0005515 GO:0008270	protein binding	KOG: FOG: Predicted E3 ubiquitin ligase
Mtr.27888.1.S1_s_at		esterase/lipase/thioesterase family protein	3.5343	0.30927	0.0536885	0.290075	0.400003	0.123085	0.731149	0.240982	0.0226324	0.548361	0.210232	0.00384705	0.11008	1.76585	0.326907	0.407	18.996	9.28626e-05	0.00445905	9.05393	9.62004	9.66053	9.80961	GO:0006725	aromatic compound metabolic process	GO:0003824	catalytic activity	KOG: Lysophospholipase
Mtr.21461.1.S1_at		octicosapeptide/Phox/Bem1p (PB1) domain-containing protein	3.4619	0.33912	0.00274746	0.0610346	1.4937	0.205381	0.774634	0.224377	0.000172706	0.0878889	0.482496	0.00992574	0.172838	0.463445	0.0226108	0.0920775	18.9848	6.22432e-08	3.79422e-05	10.9399	8.8645	8.84894	8.92035	GO:0008150	biological_process	GO:0003674	molecular_function
Mtr.3235.1.S1_at		hypothetical protein predicted by Glimmer/Critica	2.9089	0.408868	0.173046	0.449913	0.792304	0.714971	0.884178	0.404614	0.168375	0.748689	0.468406	0.158027	0.521598	0.402092	0.165632	0.288766	18.974	0.000268776	0.00914531	9.00225	7.96924	7.13031	7.52591	GO:0000004	No GO term	GO:0000004	No GO term
Mtr.10840.1.S1_at		Uncharacterized WD repeat-containing protein C2A9.03	5.8927	2.15964	0.434519	0.597124	0.337137	0.274524	0.800249	0.341928	0.280559	0.797657	0.236861	0.0854484	0.431172	0.212567	0.126936	0.250446	18.8965	0.0077387	0.0827362	8.24888	9.14873	10.4032	9.86511	GO:0008150	biological_process	GO:0003674	molecular_function
Mtr.38116.1.S1_at		peroxidase, putative	4.4214	0.278934	0.104353	0.37595	0.990645	0.990023	0.911624	0.42338	0.262904	0.792026	0.560315	0.352258	0.650317	0.453097	0.300944	0.390794	18.8651	0.00118378	0.0236528	8.87067	7.28817	8.53294	8.42585	GO:0006979	response to oxidative stress	GO:0004601	peroxidase activity
Mtr.37641.1.S1_at		Chitin-inducible gibberellin-responsive protein 1	4.6665	1.47741	0.566695	0.645254	1.91297	0.345573	0.817521	0.105514	0.00407476	0.34095	0.344096	0.0684188	0.39909	0.17815	0.0203284	0.0860685	18.8233	0.000490576	0.0132759	7.58496	9.2293	10.3507	10.1784	GO:0045449	regulation of transcription	GO:0003700	transcription factor activity
Mtr.42532.1.S1_at		Gamma-interferon-inducible lysosomal thiol reductase AltName: Full=Gamma-interferon-inducible protein IP-30; Flags: Precursor;	3.1467	0.407278	0.180818	0.455739	0.42873	0.205571	0.774634	0.72811	0.627416	0.860781	0.460173	0.158146	0.521749	0.418086	0.193127	0.313465	18.8132	0.000343226	0.0105868	4.12928	5.51412	6.04221	6.12516	GO:0008150	biological_process	GO:0003824	catalytic activity
Mtr.37181.1.S1_at		hypothetical protein predicted by Glimmer/Critica	3.7459	0.355844	0.10149	0.372532	0.804796	0.719217	0.884801	0.30139	0.0609638	0.651113	0.388935	0.0696936	0.401856	0.617908	0.429337	0.460715	18.75	0.000167037	0.00663084	11.3901	10.2871	6.97613	7.59694	GO:0000004	No GO term	GO:0000004	No GO term
Mtr.39158.1.S1_at		hypothetical protein predicted by Glimmer/Critica	5.7882	0.259274	0.0505106	0.282422	1.76712	0.384539	0.82597	3.17131	0.0892211	0.69066	3.15503	0.0425207	0.333243	0.0367276	0.000102025	0.00254845	18.7389	0.000325116	0.0102569	7.87897	6.89845	8.34518	7.97728	GO:0008150	biological_process	GO:0003676 GO:0004523	nucleic acid binding
Mtr.38598.1.S1_at		Gibberellin 20 oxidase 1 EC=1.14.11.-; AltName: Full=Gibberellin C-20 oxidase 1; AltName: Full=GA 20-oxidase 1; Short=AtGA20ox;	4.6038	0.379901	0.0437987	0.264474	1.90195	0.16466	0.758758	0.849711	0.716655	0.871819	1.37715	0.387362	0.666578	0.0870762	5.25611e-05	0.00163435	18.7051	7.01488e-06	0.00081414	3.89724	4.0268	8.69836	8.58496	GO:0008150	biological_process	GO:0016706	oxidoreductase activity, acting on paired donors, with incorporation or reduction of molecular oxygen, 2-oxoglutarate as one donor, and incorporation of one atom each of oxygen into both donors	KOG: Iron/ascorbate family oxidoreductases
Mtr.7608.1.S1_at		hypothetical protein predicted by Glimmer/Critica	3.7252	0.274634	0.096407	0.365846	0.329142	0.148101	0.748164	0.312013	0.130824	0.720393	0.219299	0.0220688	0.252288	1.89831	0.393218	0.443594	18.6776	0.00108996	0.0224496	9.19057	7.22882	5.07468	4.66107	GO:0008150	biological_process	GO:0005509	calcium ion binding
Mtr.6631.1.S1_s_at		hypothetical protein predicted by Glimmer/Critica	4.4405	0.580264	0.555604	0.641548	0.507827	0.464499	0.843956	0.328435	0.236283	0.781	0.303001	0.125855	0.486294	0.555766	0.525108	0.503448	18.5916	0.00542387	0.0660362	9.11426	9.85876	12.7619	11.9348	GO:0008152 GO:0009737	metabolic process	GO:0008080	N-acetyltransferase activity
Mtr.37429.1.S1_at		aldehyde dehydrogenase 1 family, member A1	5.0117	1.674	0.409953	0.587384	0.376042	0.128223	0.734127	0.342268	0.0978649	0.699229	0.254919	0.0146046	0.207501	0.249952	0.0373522	0.124314	18.5688	0.000219944	0.0080467	8.07788	6.04876	6.50621	6.25739	GO:0009699	phenylpropanoid biosynthetic process	GO:0050269	coniferyl-aldehyde dehydrogenase activity	KOG: Aldehyde dehydrogenase
Mtr.40636.1.S1_at		Anthocyanidin 5,3-O-glucosyltransferase EC=2.4.1.-; AltName: Full=UDP-glucose: anthocyanidin 5,3-O-glucosyltransferase;	4.7508	0.227419	0.0994308	0.370162	0.730172	0.714661	0.884178	1.77195	0.50817	0.841096	1.18736	0.806587	0.788532	0.183391	0.0625367	0.167587	18.5318	0.0034276	0.0489856	10.3123	9.13802	8.44294	8.81922	GO:0008152	metabolic process	GO:0008194 GO:0016757	UDP-glycosyltransferase activity	KOG: UDP-glucuronosyl and UDP-glucosyl transferase
Mtr.4059.1.S1_at		Zinc finger protein MAGPIE	3.4616	0.480419	0.19139	0.464182	0.745425	0.591712	0.869592	0.415209	0.121617	0.713187	0.457559	0.0940124	0.445513	0.362968	0.0778996	0.190386	18.5286	6.3331e-05	0.00348275	8.95391	7.59096	7.65893	7.49586	GO:0045449	regulation of transcription	GO:0003676 GO:0003700 GO:0008270	nucleic acid binding	KOG: FOG: Zn-finger
Mtr.2372.1.S1_at		receptor serine/threonine kinase, putative	5.1125	0.864492	0.771555	0.703211	0.338329	0.0436013	0.618194	0.21248	0.00656071	0.397779	0.172891	0.000533087	0.0367185	0.868791	0.779111	0.594762	18.5211	2.57135e-05	0.0019423	8.4545	8.79149	7.45861	7.95884	GO:0006468	protein amino acid phosphorylation	GO:0016301	kinase activity	KOG: Serine/threonine protein kinase
Mtr.42879.1.S1_at		Light-inducible protein CPRF-2	5.523	2.97896	0.147861	0.426626	0.250691	0.0721113	0.671482	0.325598	0.137606	0.728041	0.188169	0.01182	0.187872	0.22212	0.0526223	0.151537	18.5152	0.000958206	0.020599	8.29462	8.94544	11.2031	10.3874	GO:0006355	regulation of transcription, DNA-dependent	GO:0003677 GO:0003700	DNA binding
Mtr.23497.1.S1_at		hypothetical protein predicted by Glimmer/Critica	4.9384	1.69112	0.544009	0.638032	0.526103	0.459608	0.843093	0.167663	0.0517821	0.633541	0.198155	0.0331157	0.301886	0.362359	0.248756	0.356363	18.5002	0.00350921	0.0496497	8.97985	9.45059	8.96029	9.13827	GO:0000004	No GO term	GO:0003674	molecular_function
Mtr.43988.1.S1_at		Zinc transporter 1 AltName: Full=ZRT/IRT-like protein 1; Flags: Precursor;	3.726	0.348275	0.127517	0.40457	0.459714	0.253211	0.795681	0.556035	0.383778	0.818183	0.402772	0.109062	0.464572	0.608693	0.459706	0.475383	18.454	0.000443283	0.012465	10.502	9.04794	9.3217	9.3394	GO:0006812	cation transport	GO:0008324	cation transporter activity	KOG: Fe2+/Zn2+ regulated transporter
Mtr.40035.1.S1_at		21 kDa protein AltName: Full=1.2 protein; Flags: Precursor;	3.5164	0.323841	0.000691891	0.0269858	0.455555	0.00971058	0.455714	0.949689	0.848828	0.885909	0.572024	0.0211176	0.247988	0.38818	0.00280866	0.0238702	18.3871	1.24242e-08	1.44142e-05	8.37591	8.15937	7.21237	7.75756	GO:0000004	No GO term	GO:0046910	pectinesterase inhibitor activity
Mtr.12407.1.S1_at		glutamate decarboxylase, putative	6.0159	0.400272	0.213308	0.480416	0.810059	0.76914	0.890594	0.342303	0.148778	0.734756	0.425225	0.157742	0.521165	0.490202	0.327662	0.407531	18.3798	0.000858311	0.0189615	10.9607	9.21505	8.8645	9.1153	GO:0006540 GO:0006536 GO:0019752	glutamate decarboxylation to succinate	GO:0005516	calmodulin binding
Mtr.39556.1.S1_at		Protein SUPPRESSOR OF GENE SILENCING 3 AltName: Full=SlSGS3;	4.9301	0.591073	0.36641	0.569124	0.527627	0.275143	0.800249	0.45826	0.18702	0.761028	0.388114	0.0576953	0.375317	0.381744	0.108463	0.229748	18.3294	0.000111711	0.00510287	6.82273	6.56529	7.42878	6.90689	GO:0009616 GO:0010050 GO:0051607 GO:0010267	virus induced gene silencing	GO:0000004	No GO term
Mtr.9382.1.S1_at		serine carboxypeptidase S10 family protein	4.6285	0.236788	0.0209278	0.186319	0.9421	0.916521	0.905509	0.248319	0.0247852	0.552488	0.379669	0.0508272	0.358003	0.986531	0.980984	0.64729	18.2987	0.000102399	0.00478704	10.3556	9.53955	6.7866	7.27333	GO:0006508	proteolysis	GO:0004185	serine carboxypeptidase activity	KOG: Serine carboxypeptidases (lysosomal cathepsin A)
Mtr.20201.1.S1_at		K(+)/H(+) antiporter 1	2.6589	0.348355	0.0365642	0.244105	0.588266	0.26677	0.799678	0.392651	0.0600313	0.651057	0.376462	0.0198919	0.241513	0.679619	0.414383	0.453532	18.2865	1.26926e-05	0.00121889	9.38349	8.03947	4.89724	4.99548	GO:0006812 GO:0030007 GO:0030104	cation transport	GO:0015385	sodium:hydrogen antiporter activity	KOG: Predicted K+/H+-antiporter
Mtr.8968.1.S1_at		Probable phosphatase phospho1 EC=3.1.3.-;	3.3454	0.570166	0.54576	0.638674	0.202382	0.0989222	0.708369	0.185658	0.0834561	0.684086	0.112182	0.00983901	0.172258	2.55279	0.318727	0.402101	18.2851	0.00589123	0.0696285	4.9542	3.39232	4.97269	4.33628	GO:0008152	metabolic process	GO:0016791	phosphoric monoester hydrolase activity	KOG: Predicted haloacid dehalogenase-like hydrolase
Mtr.46876.1.S1_at		expressed protein	3.2133	0.542098	0.0675053	0.319658	0.420074	0.0136147	0.489485	0.532634	0.0607654	0.651113	0.368556	0.00129554	0.0604111	0.453028	0.0221908	0.0910053	18.1988	1.05444e-07	5.43586e-05	3.71149	3.32193	7.76155	7.32912	GO:0010478	No GO term	GO:0003674	molecular_function
Mtr.13536.1.S1_at		saccharopine dehydrogenase (NADP+, L-glutamate forming)	3.2039	0.323328	0.00647845	0.0991225	0.966974	0.926572	0.906485	0.621959	0.204693	0.767553	0.712499	0.264554	0.601549	0.282666	0.00298378	0.0248001	18.1931	6.51177e-07	0.000168487	9.1819	8.69244	9.24079	8.62936	GO:0019477	L-lysine catabolic process	GO:0004753 GO:0047130	saccharopine dehydrogenase activity	KOG: Lysine-ketoglutarate reductase/saccharopine dehydrogenase
Mtr.37374.1.S1_at		Patatin-03 EC=3.1.1.-; Flags: Precursor;	7.0866	0.806029	0.793946	0.7089	1.44363	0.657214	0.877261	0.657555	0.612725	0.85693	0.965885	0.958888	0.816382	0.0719296	0.00533068	0.0362306	18.17	0.00269304	0.0411435	11.3934	10.9984	9.77347	10.0543	GO:0009626 GO:0006629	hypersensitive response	GO:0016298	lipase activity	KOG: Ca2+-independent phospholipase A2
Mtr.40613.1.S1_at		expressed protein	8.3472	0.135056	8.91176e-05	0.00909678	0.845633	0.665408	0.878536	0.523142	0.10861	0.708691	0.580588	0.0999085	0.454166	0.922331	0.834419	0.611311	18.1467	1.37023e-06	0.00028486	9.23888	9.13366	10.9586	10.2985	GO:0006499	N-terminal protein myristoylation	GO:0003674	molecular_function
Mtr.38559.1.S1_at		Thioredoxin-like 4	6.5157	0.411498	0.119871	0.394839	1.85313	0.270035	0.799678	0.302128	0.041884	0.608728	0.679304	0.393203	0.669719	0.239654	0.0179544	0.0795192	18.1113	7.23648e-05	0.00379705	11.0798	10.9661	9.98257	9.78447	GO:0045454	cell redox homeostasis	GO:0030508	thiol-disulfide exchange intermediate activity	KOG: Thioredoxin
Mtr.24755.1.S1_at		hypothetical protein predicted by Glimmer/Critica	3.4789	0.360606	0.102145	0.373402	0.289381	0.0513342	0.64063	0.275667	0.0438429	0.614241	0.185311	0.00301573	0.0958409	1.93014	0.27956	0.376757	18.0105	0.000171917	0.00672803	10.0654	8.58834	11.3579	10.2367	GO:0000004	No GO term	GO:0000004	No GO term
Mtr.35486.1.S1_at		hypothetical protein predicted by Glimmer/Critica	3.6981	0.555075	0.348241	0.560336	0.278761	0.0527093	0.644263	0.180723	0.0129339	0.477183	0.136405	0.00109354	0.0543057	1.9861	0.276689	0.37505	18.0053	0.000243766	0.00858288	11.2078	9.60418	6.37504	6.51728	GO:0000004	No GO term	GO:0000004	No GO term
Mtr.23937.1.S1_at		hypothetical protein	4.6896	0.261944	0.016544	0.164605	3.18351	0.0341433	0.584005	0.426051	0.106748	0.706827	1.22531	0.624274	0.748952	0.156351	0.00196185	0.0186537	18.0021	3.20007e-05	0.00224788	9.6994	8.71081	9.91633	9.24911	GO:0009611 GO:0010051	response to wounding	GO:0003674	molecular_function
Mtr.945.1.S1_s_at		Respiratory burst oxidase homolog protein B EC=1.6.3.-; EC=1.11.1.-; AltName: Full=NADPH oxidase RBOHB; AltName: Full=StRBOHB;	4.139	2.24996	0.123027	0.398674	0.384354	0.0730661	0.671482	0.181486	0.00359197	0.331479	0.169453	0.000518644	0.0362906	0.354823	0.0541548	0.153912	17.9572	3.1578e-05	0.00223565	10.8324	11.0825	10.8722	10.8497	GO:0006952	defense response	GO:0005509 GO:0005506 GO:0016491 GO:0050660	calcium ion binding	KOG: Ferric reductase, NADH/NADPH oxidase and related proteins
Mtr.38482.1.S1_at		expressed protein	5.5413	0.615179	0.419295	0.59093	1.57164	0.451644	0.840987	0.178241	0.00984159	0.450832	0.428128	0.0957887	0.448051	0.323602	0.0726942	0.182873	17.9319	0.00017089	0.00670242	7.0045	8.56986	8.96578	9.42941	GO:0008150	biological_process	GO:0003674	molecular_function
Mtr.14994.1.S1_at		hypothetical protein predicted by Glimmer/Critica	3.3817	0.373091	0.010072	0.125871	0.401823	0.0157838	0.508119	0.394373	0.0141004	0.488495	0.292838	0.000422459	0.0319039	0.9436	0.86506	0.618782	17.9248	3.04702e-07	0.000105372	6.51412	6.7046	7.36457	8.03727	GO:0000004	No GO term	GO:0000004	No GO term
Mtr.8598.1.S1_at		Protein IQ-DOMAIN 14	4.9054	0.572385	0.240619	0.499736	0.806231	0.64408	0.875501	0.368607	0.0449366	0.615662	0.44533	0.046326	0.344461	0.328416	0.0274939	0.103265	17.9005	1.27091e-05	0.00121889	11.493	10.5413	10.1321	10.1553	GO:0000004	No GO term	GO:0005516	calmodulin binding
Mtr.12748.1.S1_at		expressed protein	8.3589	0.109716	0.00083015	0.0302006	0.235842	0.0159227	0.508572	0.511199	0.227011	0.777109	0.244047	0.00537507	0.12903	4.24232	0.0158915	0.073622	17.8203	6.8403e-05	0.00366091	8.39917	7.54381	13.538	12.681	GO:0006499	N-terminal protein myristoylation	GO:0003674	molecular_function
Mtr.37757.1.S1_at		Uncharacterized acetyltransferase At3g50280 EC=2.3.1.-;	5.3609	1.12002	0.840161	0.719864	0.460795	0.180788	0.765926	0.96131	0.943992	0.895466	0.581095	0.247154	0.590257	0.11336	0.00126409	0.0137825	17.7804	9.93628e-05	0.00468013	11.7465	11.0492	10.9458	10.949	GO:0008150	biological_process	GO:0016740	transferase activity
Mtr.39710.1.S1_at		hypothetical protein predicted by Glimmer/Critica	3.5282	0.487131	0.0534426	0.289425	0.466655	0.0421187	0.613491	0.39597	0.0163904	0.508953	0.324418	0.00109223	0.0543051	0.625793	0.19235	0.312783	17.7528	4.2585e-07	0.000127632	7.56148	6.93782	7.44956	6.38024	GO:0000004	No GO term	GO:0000004	No GO term
Mtr.38430.1.S1_at		contains ESTs C22495(E0142),C22494(E0142)	6.4235	1.08914	0.889149	0.732054	1.06174	0.92209	0.906147	0.467483	0.225827	0.77692	0.626886	0.35723	0.652811	0.104261	0.00186282	0.0180006	17.7425	0.000233646	0.0084369	6.62352	6.91409	10.2702	9.69957	GO:0000004	No GO term	GO:0016301	kinase activity	KOG: Serine/threonine protein kinase
Mtr.11820.1.S1_x_at		Cytokinin-O-glucosyltransferase 2 EC=2.4.1.-; AltName: Full=Zeatin O-glucosyltransferase 2; Short=AtZOG2; AltName: Full=UDP-glucosyl transferase 85A1;	3.6222	1.22608	0.674576	0.677694	0.458701	0.122085	0.730041	0.430091	0.0963058	0.69841	0.338891	0.0137244	0.202477	0.233317	0.00785209	0.0463421	17.7192	2.09072e-05	0.00172067	8.68124	7.96058	7.30561	7.50938	GO:0008152	metabolic process	GO:0008194	UDP-glycosyltransferase activity	KOG: UDP-glucuronosyl and UDP-glucosyl transferase
Mtr.21270.1.S1_at		prephenate dehydrogenase family protein	4.9683	0.233093	0.0692194	0.322555	0.671257	0.600442	0.870899	0.19462	0.0438892	0.614241	0.257465	0.0411372	0.329983	1.85463	0.419951	0.456408	17.7067	0.0015035	0.0277301	10.5592	9.89209	9.3672	9.56967	GO:0006571	tyrosine biosynthetic process	GO:0004665	prephenate dehydrogenase (NADP+) activity	KOG: Prephenate dehydrogenase (NADP+)
Mtr.16744.1.S1_s_at		expressed protein	3.5343	0.331409	0.104278	0.37595	0.989612	0.987182	0.911393	0.25221	0.0475558	0.622351	0.396416	0.0962689	0.449076	0.683465	0.560435	0.518559	17.6886	0.000409839	0.0118298	9.37352	8.95507	9.57875	9.69384	GO:0008150	biological_process	GO:0003674	molecular_function
Mtr.52180.1.S1_at		Zinc finger protein 1 AltName: Full=WZF1;	3.9346	0.272131	0.0102013	0.126833	0.314893	0.0198461	0.531674	0.472009	0.111396	0.709277	0.280592	0.00312359	0.0977015	1.39996	0.460477	0.475708	17.66	9.74922e-06	0.00100822	8.05474	10.2823	9.80526	10.6863	GO:0045449	regulation of transcription	GO:0003676 GO:0003700 GO:0008270	nucleic acid binding	KOG: FOG: Zn-finger
Mtr.25105.1.S1_at		protein kinase, putative	3.1497	0.269997	0.0460989	0.271449	0.813264	0.73653	0.886698	1.07402	0.907315	0.890865	0.913753	0.85711	0.798798	0.240547	0.0318305	0.1129	17.6278	0.000241537	0.00858288	9.50024	8.57705	8.35667	8.6077	GO:0006468	protein amino acid phosphorylation	GO:0016301	kinase activity	KOG: Serine/threonine protein kinase
Mtr.46949.1.S1_at		nodulin MtN21 family protein	2.6687	0.528326	0.291938	0.531057	0.484905	0.234296	0.787545	0.402935	0.140382	0.729455	0.336714	0.0372897	0.315912	0.551965	0.325135	0.406037	17.5507	0.000181322	0.00701968	7.76354	7.46107	5.84046	6.46597	GO:0000004	No GO term	GO:0003674	molecular_function
Mtr.37908.1.S1_at		peroxidase, putative	2.9426	0.483841	0.310228	0.540308	0.561375	0.416749	0.833485	0.418429	0.226721	0.777094	0.3807	0.107484	0.462723	0.504143	0.33752	0.412742	17.453	0.000849976	0.0188541	10.9065	9.7761	6.29278	7.2854	GO:0006979	response to oxidative stress	GO:0004601	peroxidase activity
Mtr.32812.1.S1_s_at		hypothetical protein predicted by Glimmer/Critica	3.1284	0.402833	0.004088	0.0766077	0.718165	0.238004	0.789119	0.431725	0.00694993	0.409273	0.458094	0.00285161	0.0934485	0.461445	0.0115315	0.0597838	17.3509	1.93502e-08	2.0041e-05	12.2619	11.8815	11.3239	11.3445	GO:0009664	cell wall organization and biogenesis (sensu Magnoliophyta)	GO:0005199	structural constituent of cell wall
Mtr.41670.1.S1_at		F-box/LRR-repeat protein 5	3.6817	0.466224	0.0503985	0.282332	1.11025	0.774925	0.891292	0.374716	0.0152346	0.498679	0.55729	0.0644356	0.391294	0.297394	0.00406936	0.0303299	17.3361	8.2816e-07	0.000193409	6.42626	6.01123	11.2863	10.3877	GO:0031146	SCF-dependent proteasomal ubiquitin-dependent protein catabolic process	GO:0005515	protein binding	KOG: Leucine rich repeat proteins, some proteins contain F-box
Mtr.21261.1.S1_s_at		Laccase-12 EC=1.10.3.2; AltName: Full=Benzenediol:oxygen oxidoreductase 12; AltName: Full=Urishiol oxidase 12; AltName: Full=Diphenol oxidase 12; Flags: Precursor;	3.551	0.539544	0.261556	0.513518	0.336928	0.0573263	0.655273	0.299177	0.0373451	0.598453	0.216592	0.00289258	0.0939827	1.06295	0.909681	0.630357	17.2981	7.07104e-05	0.00373988	8.11842	7.33718	8.20065	8.44294	GO:0000004	No GO term	GO:0005507 GO:0016491	copper ion binding	KOG: Multicopper oxidases
Mtr.48601.1.S1_at		Embryonic abundant protein VF30.1 Flags: Precursor;	4.5108	0.447107	0.0871081	0.351405	0.411729	0.0617972	0.662583	0.389139	0.0485416	0.623404	0.294992	0.00389915	0.111156	0.808119	0.635363	0.546367	17.2741	9.59544e-06	0.00100822	13.3929	12.268	8.84643	8.66	GO:0009269 GO:0009651 GO:0009737	response to desiccation	GO:0045735	nutrient reservoir activity
Mtr.39011.1.S1_at		Auxin-binding protein ABP19b Flags: Precursor;	2.1824	0.504679	0.291348	0.530623	0.478766	0.257127	0.797911	0.595155	0.419654	0.82427	0.433014	0.121756	0.480728	0.403183	0.166769	0.289809	17.2476	0.000364374	0.0109298	10.1403	8.5763	3.64386	4.16993	GO:0008150	biological_process	GO:0030145 GO:0045735 GO:0046872	manganese ion binding
Mtr.37841.1.S1_at		Cysteine-rich repeat secretory protein 38 Flags: Precursor;	4.096	0.335556	0.118682	0.393615	1.25981	0.731376	0.886382	0.286324	0.0773916	0.673768	0.506728	0.226418	0.57725	0.479118	0.282512	0.379182	17.2437	0.000592624	0.0149887	11.1324	9.66089	10.7541	10.3273	GO:0009737	response to abscisic acid stimulus	GO:0003674	molecular_function
Mtr.2079.1.S1_at		hypothetical protein predicted by Glimmer/Critica	2.8022	0.441333	0.0238745	0.198757	0.766797	0.428084	0.836691	0.375061	0.00869833	0.433474	0.4357	0.00689516	0.145518	0.457816	0.0298132	0.10847	17.2092	2.50547e-07	9.38645e-05	7.58346	7.2724	7.69836	7.60659	GO:0008150	biological_process	GO:0003674	molecular_function
Mtr.43845.1.S1_at		hypothetical protein predicted by Glimmer/Critica	3.7842	2.19003	0.30154	0.5356	0.164276	0.0260565	0.553429	0.416572	0.250499	0.785276	0.167305	0.00905884	0.165499	0.388166	0.215951	0.331988	17.1897	0.00143299	0.0269665	9.56701	8.9655	9.04549	8.37417	GO:0000004	No GO term	GO:0000004	No GO term
Mtr.11873.1.S1_at		Ethylene-overproduction protein 1	3.4316	0.429916	0.0330401	0.232718	0.995586	0.990364	0.911624	0.395357	0.0208611	0.539113	0.537088	0.051439	0.359263	0.344514	0.00961994	0.0528914	17.153	8.97622e-07	0.000207895	9.68229	9.60862	10.068	9.91064	GO:0010364	No GO term	GO:0005488	binding
Mtr.40209.1.S1_at		Protein SRG1 AltName: Full=Protein SENESCENCE-RELATED GENE 1; Short=AtSRG1;	8.0044	0.163097	0.0612209	0.306789	1.95709	0.465772	0.844316	0.175483	0.071209	0.666946	0.490416	0.346084	0.647134	1.04126	0.964658	0.643492	17.1455	0.00626722	0.0725231	11.3499	9.89936	9.57554	10.0406	GO:0000004	No GO term	GO:0005506 GO:0016216	iron ion binding	KOG: Iron/ascorbate family oxidoreductases
Mtr.42113.1.S1_at		Ethylene-responsive transcription factor ERF017	3.081	0.352168	0.0553689	0.293413	0.360122	0.0601764	0.662033	0.455177	0.138261	0.728611	0.299516	0.0100917	0.173994	1.01043	0.983816	0.647928	17.1441	4.30996e-05	0.00272903	5.3147	8.62352	7.8759	8.86851	GO:0006355	regulation of transcription, DNA-dependent	GO:0003677 GO:0003700	DNA binding
Mtr.43470.1.S1_at		ATPase, plasma membrane-type, putative / proton pump, putative	6.9872	0.993793	0.991867	0.751406	1.87218	0.312892	0.808954	0.352849	0.103099	0.703069	0.758503	0.581355	0.737582	0.0889842	0.00106022	0.012247	17.1181	0.000256579	0.00886447	4.07895	5.1375	6.99774	7.33181	GO:0006812 GO:0008152 GO:0015992 GO:0006810	cation transport	GO:0016887	ATPase activity	KOG: Plasma membrane H+-transporting ATPase
Mtr.10964.1.S1_at		Homeobox-leucine zipper protein ATHB-13 AltName: Full=Homeodomain transcription factor ATHB-13; AltName: Full=HD-ZIP protein ATHB-13;	4.1628	0.238939	0.0287531	0.218441	0.253576	0.0349876	0.587421	0.460137	0.209921	0.770775	0.238779	0.00961772	0.170233	2.1035	0.22874	0.341625	17.052	0.000229579	0.00833185	10.3964	8.52003	7.07788	7.06178	GO:0009653	anatomical structure morphogenesis	GO:0003700	transcription factor activity	KOG: Transcription factor HEX, contains HOX and HALZ domains
Mtr.41005.1.S1_at		hypothetical protein predicted by Glimmer/Critica	6.987	4.5989	0.0110659	0.132856	0.815805	0.705204	0.882933	0.461322	0.163209	0.746026	0.521267	0.151224	0.514514	0.0339005	1.07211e-05	0.000601642	17.0431	7.29849e-05	0.00381529	9.77742	9.76487	9.98584	10.2484	GO:0000004	No GO term	GO:0000004	No GO term
Mtr.39209.1.S1_at		hypothetical protein predicted by Glimmer/Critica	3.7103	0.446278	0.158255	0.436215	0.645824	0.433754	0.837673	0.654988	0.448423	0.830734	0.563506	0.21565	0.569469	0.311566	0.0484696	0.144568	17.0019	9.92553e-05	0.00468013	8.80768	7.78529	8.67207	8.43463	GO:0008150	biological_process	GO:0003674	molecular_function
Mtr.11716.1.S1_at		hypothetical protein	5.2319	0.56184	0.424638	0.593045	0.242227	0.0615515	0.662583	0.290269	0.0983901	0.699716	0.170353	0.00741636	0.149982	1.49023	0.578536	0.525106	16.9867	0.00105151	0.0219049	8.35447	7.63735	10.4976	10.0319	GO:0006979	response to oxidative stress	GO:0008113	protein-methionine-S-oxide reductase activity	KOG: Peptide methionine sulfoxide reductase
Mtr.40238.1.S1_at		Anthranilate N-benzoyltransferase protein 2 EC=2.3.1.144; AltName: Full=Anthranilate N-hydroxycinnamoyl/benzoyltransferase 2;	5.7711	0.178124	0.00177712	0.0472944	1.90031	0.180038	0.7659	0.390231	0.0569232	0.64382	0.819277	0.600872	0.74354	0.447566	0.098526	0.217604	16.9151	1.58744e-05	0.00140277	12.2747	11.3582	9.33918	9.76471	GO:0009809 GO:0009963 GO:0010252	lignin biosynthetic process	GO:0016740 GO:0047205 GO:0047172	transferase activity
Mtr.43478.1.S1_at		serine carboxypeptidase III, putative	4.9418	0.294262	0.0707588	0.325175	0.345965	0.112237	0.722449	0.332178	0.100187	0.701231	0.236375	0.0131412	0.198483	1.74954	0.388257	0.441278	16.9021	0.000412937	0.0118906	11.2096	10.496	10.2706	9.224	GO:0006508	proteolysis	GO:0004185	serine carboxypeptidase activity	KOG: Serine carboxypeptidases (lysosomal cathepsin A)
Mtr.40205.1.S1_at		Salt stress root protein RS1	6.9039	0.50418	0.109594	0.38253	0.847776	0.687739	0.881168	0.433164	0.0552086	0.639938	0.512809	0.0602259	0.381598	0.319905	0.0125492	0.0630802	16.8834	3.76577e-06	0.000548328	12.2406	11.4372	10.8574	10.5559	GO:0009409	response to cold	GO:0003674	molecular_function
Mtr.38568.1.S1_at		F-box/Kelch-repeat protein At1g80440	6.6979	0.783888	0.738331	0.694653	0.620478	0.514811	0.853983	1.26797	0.744604	0.874923	0.85223	0.788036	0.785521	0.0960574	0.00502014	0.034876	16.8803	0.00124293	0.0246022	7.84674	8.10852	10.1152	9.56624	GO:0008150	biological_process	GO:0003674	molecular_function	KOG: FOG: Kelch repeat
Mtr.31498.1.S1_at		hypothetical protein predicted by Glimmer/Critica	3.2899	0.521815	0.419112	0.590885	0.587262	0.506968	0.852696	0.902841	0.897888	0.890251	0.655082	0.518224	0.717701	0.214194	0.0675825	0.175612	16.8745	0.00251465	0.0392365	9.77231	6.71149	7.13955	7.30561	GO:0008219 GO:0006979 GO:0001561	cell death	GO:0016165	lipoxygenase activity
Mtr.16049.1.S1_at		expressed protein	6.3385	0.287509	0.0457619	0.270463	1.76471	0.337213	0.815349	1.3525	0.605948	0.856473	1.78597	0.234013	0.582107	0.0866156	0.000647468	0.00880401	16.8245	0.000173422	0.00676484	8.52356	7.38629	9.38392	8.59134	GO:0008150	biological_process	GO:0003674	molecular_function
Mtr.21597.1.S1_s_at		expressed protein	3.6951	0.699137	0.513851	0.627079	0.758047	0.612342	0.871604	0.273076	0.028179	0.569785	0.349934	0.0294509	0.287734	0.411959	0.118059	0.24034	16.7728	8.90436e-05	0.00433353	8.385	8.01959	8.37895	8.31877	GO:0008150	biological_process	GO:0003674	molecular_function
Mtr.44276.1.S1_at		nodulin MtN21 family protein	3.2162	0.290806	0.101033	0.371981	1.13415	0.861171	0.89943	0.233364	0.0572715	0.645057	0.412228	0.14559	0.507595	0.77529	0.724068	0.577975	16.7582	0.00115907	0.0234192	8.63626	7.80929	6.91169	6.89845	GO:0000004	No GO term	GO:0000004	No GO term
Mtr.40866.1.S1_at		sigma factor SigB regulation protein RsbQ	3.2694	0.544953	0.412121	0.588228	1.12595	0.871287	0.900846	0.442811	0.275285	0.795838	0.628768	0.441995	0.6907	0.219946	0.052368	0.151116	16.7336	0.00133689	0.0257673	8.64205	7.50383	8.13237	7.76951	GO:0000004	No GO term	GO:0016787	hydrolase activity
Mtr.35455.1.S1_at		hypothetical protein predicted by Glimmer/Critica	3.7519	0.630964	0.602239	0.657259	0.341349	0.23288	0.786367	0.485261	0.416227	0.823884	0.301612	0.110036	0.465856	0.57246	0.528707	0.504885	16.7138	0.0052183	0.0642292	7.18587	7.21043	7.86295	8.00843	GO:0000004	No GO term	GO:0000004	No GO term
Mtr.12513.1.S1_at		glutathione S-transferase, putative	5.022	7.52382	0.00410459	0.0767349	0.10914	0.00207694	0.269812	0.676679	0.523867	0.844105	0.176026	0.00281124	0.0927784	0.107718	0.00198501	0.0188307	16.7073	0.000268702	0.00914531	10.7556	9.70235	7.33271	8.09961	GO:0009414 GO:0009407	response to water deprivation	GO:0004364	glutathione transferase activity	KOG: Glutathione S-transferase
Mtr.31647.1.S1_at		hypothetical protein predicted by Glimmer/Critica	4.1911	0.145307	0.0259322	0.207688	0.519725	0.415639	0.833103	0.472654	0.352922	0.814101	0.392233	0.163053	0.525901	1.68327	0.515484	0.499234	16.6434	0.00257961	0.0399083	5.8505	4.9542	4.1127	4.07895	GO:0010072 GO:0010160 GO:0048504	primary shoot apical meristem specification	GO:0003700	transcription factor activity
Mtr.12293.1.S1_at		Cysteine-rich receptor-like protein kinase 18 Short=Cysteine-rich RLK18; EC=2.7.11.-; Flags: Precursor;	4.254	0.850382	0.791967	0.708393	0.256914	0.0395126	0.60272	0.524444	0.301685	0.804002	0.26282	0.015902	0.215782	0.524996	0.302446	0.39168	16.6243	0.000295718	0.00973063	9.00197	8.80155	8.11478	8.90749	GO:0006468	protein amino acid phosphorylation	GO:0016301	kinase activity
Mtr.29721.1.S1_at		hypothetical protein predicted by Glimmer/Critica	4.2091	0.703143	0.62842	0.66519	0.527817	0.384115	0.825815	0.198448	0.038236	0.601331	0.222205	0.0205392	0.245127	0.819536	0.78393	0.596273	16.5675	0.00127393	0.0249957	9.5919	9.07441	7.63081	7.82972	GO:0000004	No GO term	GO:0000004	No GO term
Mtr.40799.1.S1_at		Subtilisin-like protease EC=3.4.21.-; AltName: Full=Cucumisin-like serine protease; Flags: Precursor;	6.0267	0.541437	0.481585	0.615458	0.218967	0.0939794	0.70083	0.452683	0.3659	0.815511	0.214182	0.0420169	0.331964	1.12573	0.891075	0.626294	16.5517	0.00475482	0.0604731	11.7527	11.321	9.50879	10.1916	GO:0006508	proteolysis	GO:0004252	serine-type endopeptidase activity
Mtr.2648.1.S1_at		hypothetical protein predicted by Glimmer/Critica	2.6882	0.495705	0.116599	0.391458	0.371351	0.0327189	0.576872	0.381135	0.0368908	0.597985	0.271587	0.00174643	0.0707792	0.867508	0.740795	0.583133	16.4301	7.19811e-06	0.000827198	8.08693	7.43463	6.98071	6.80478	GO:0008150	biological_process	GO:0003674	molecular_function
Mtr.40255.1.S1_at		UDP-glucoronosyl/UDP-glucosyl transferase family protein	7.5607	0.0645731	0.00404026	0.0762491	0.405794	0.283289	0.80087	0.351981	0.21707	0.773939	0.273244	0.0685727	0.399216	6.60069	0.034087	0.117585	16.4261	0.00347624	0.0494019	11.0738	10.4583	9.80106	9.90343	GO:0009636 GO:0006805 GO:0042178	response to toxin	GO:0008194 GO:0016757 GO:0035251	UDP-glycosyltransferase activity	KOG: UDP-glucuronosyl and UDP-glucosyl transferase
Mtr.38801.1.S1_at		Transcription factor TGA4 AltName: Full=Ocs element-binding factor 4; Short=OBF4; Short=AtbZIP57;	7.4589	0.256439	0.0169871	0.16675	0.556568	0.266605	0.799678	1.46638	0.462745	0.833885	0.873328	0.748535	0.778157	0.290922	0.0278725	0.104165	16.4238	5.61121e-05	0.00321351	9.60418	9.05501	10.594	9.98043	GO:0009409 GO:0042742	response to cold	GO:0003700	transcription factor activity
Mtr.38320.1.S1_at		Serine/threonine-protein kinase PBS1 EC=2.7.11.1; AltName: Full=AvrPphB susceptible protein 1;	3.5393	0.476506	0.121127	0.396497	0.732001	0.500064	0.851257	0.451026	0.0978615	0.699229	0.477685	0.0631681	0.387907	0.387416	0.0527468	0.15166	16.4074	1.57059e-05	0.0013913	9.24174	8.22978	8.79116	8.40259	GO:0006468	protein amino acid phosphorylation	GO:0016301	kinase activity	KOG: Serine/threonine protein kinase
Mtr.10758.1.S1_at		expressed protein	5.8827	0.367538	0.202817	0.472679	0.339099	0.170672	0.76112	2.79465	0.191626	0.763198	0.964797	0.954227	0.816055	0.175261	0.0348813	0.119171	16.3817	0.00200413	0.033619	9.15608	8.18884	7.68018	7.77939	GO:0008150	biological_process	GO:0003674	molecular_function
Mtr.38116.1.S1_s_at		peroxidase, putative	6.8439	0.139584	0.0102751	0.12732	2.24704	0.247352	0.794797	0.82047	0.772734	0.878857	1.50354	0.469309	0.701426	0.237345	0.0491683	0.145883	16.3724	0.000817076	0.0183353	9.66374	8.11582	9.09329	9.06097	GO:0006979	response to oxidative stress	GO:0004601	peroxidase activity
Mtr.50280.1.S1_s_at		Cysteine-rich receptor-like protein kinase 8 Short=Cysteine-rich RLK8; EC=2.7.11.-; Flags: Precursor;	3.7061	0.125912	0.00163751	0.0451174	0.378735	0.0936837	0.700753	5.97758	0.00483276	0.361186	1.72415	0.237916	0.584243	0.21489	0.0124595	0.0627352	16.3252	0.000113299	0.00514859	6.95652	5.7252	4.90689	5.25927	GO:0006468	protein amino acid phosphorylation	GO:0016301	kinase activity	KOG: Serine/threonine protein kinase
Mtr.30958.1.S1_at		ATP-dependent Clp protease ClpB protein-related	5.9412	0.847034	0.733596	0.693426	1.20844	0.698077	0.882273	0.420108	0.0898629	0.691314	0.63639	0.265538	0.602123	0.143141	0.000991352	0.0116527	16.2461	3.11378e-05	0.00221758	8.91019	7.71768	7.01903	7.5306	GO:0008150	biological_process	GO:0003674	molecular_function
Mtr.7077.1.S1_at		amino acid permease, putative	3.5564	0.793126	0.641414	0.668945	0.351702	0.0486601	0.634828	0.211189	0.00599232	0.384659	0.176698	0.000545168	0.0370337	1.04718	0.92594	0.63424	16.2103	3.82515e-05	0.00252891	11.2822	10.4241	11.2936	10.8875	GO:0015800 GO:0015804	acidic amino acid transport	GO:0015171	amino acid transporter activity	KOG: Amino acid transporters
Mtr.37835.1.S1_at		Protein SRG1 AltName: Full=Protein SENESCENCE-RELATED GENE 1; Short=AtSRG1;	6.5853	0.557328	0.398877	0.583215	0.989187	0.987332	0.911398	0.7705	0.704055	0.869997	0.834387	0.74647	0.777739	0.145261	0.0116443	0.0601801	16.2064	0.000847838	0.0188343	8.86326	7.40769	8.12309	8.39146	GO:0000004	No GO term	GO:0005506 GO:0016216	iron ion binding	KOG: Iron/ascorbate family oxidoreductases
Mtr.10867.1.S1_at		Expansin-like A2 Short=AtEXLA2; Short=At-EXPL2; Short=AtEXPL2; AltName: Full=Ath-ExpBeta-2.2; Flags: Precursor;	6.1149	1.55852	0.540522	0.636804	0.127777	0.0107596	0.46679	0.231929	0.0566537	0.643139	0.0957647	0.00100223	0.0522864	1.33656	0.688009	0.566085	16.1992	0.00129403	0.0252113	8.5588	9.31016	8.4187	8.85891	GO:0009664 GO:0009826 GO:0009828	cell wall organization and biogenesis (sensu Magnoliophyta)	GO:0003674	molecular_function
Mtr.43115.1.S1_at		expressed protein	4.5618	0.349	0.0825303	0.345126	0.869362	0.808128	0.895509	0.663536	0.480032	0.836104	0.692963	0.439999	0.689852	0.307343	0.0545004	0.154448	16.1616	0.000177847	0.00690747	9.75338	10.5333	10.0623	10.1176	GO:0008150	biological_process	GO:0005516	calmodulin binding
Mtr.7570.1.S1_at		hypothetical protein predicted by Glimmer/Critica	3.983	0.321273	0.00868493	0.116263	0.530039	0.112996	0.723513	0.536418	0.119393	0.712294	0.432388	0.0156083	0.214281	0.677579	0.318612	0.402046	16.1568	2.07142e-06	0.000365847	7.95303	8.21917	7.09276	7.67666	GO:0008150	biological_process	GO:0003674	molecular_function
Mtr.3429.1.S1_at		expressed protein	2.2444	0.440058	0.280384	0.524229	0.511069	0.374337	0.824456	0.533957	0.405542	0.821613	0.420717	0.168466	0.530979	0.515608	0.380501	0.437537	16.1505	0.00171478	0.0303059	7.24793	4.33628	4.16993	5.08746	GO:0000004	No GO term	GO:0003674	molecular_function
Mtr.37443.1.S1_x_at		alcohol dehydrogenase class III (glutathione-dependent formaldehyde dehydrogenase) (GSH-FDH) (ADHIII)	7.206	0.527613	0.310518	0.540575	0.538917	0.3263	0.813341	0.997276	0.996488	0.900042	0.661036	0.418387	0.68058	0.219162	0.0247254	0.0967969	16.0909	0.000359703	0.0108733	10.0146	11.0791	11.4716	11.7309	GO:0006970 GO:0001666 GO:0045333	response to osmotic stress	GO:0004022	alcohol dehydrogenase activity	KOG: Alcohol dehydrogenase, class III
Mtr.10009.1.S1_at		hypothetical protein predicted by Glimmer/Critica	6.8365	0.190652	0.093695	0.362746	0.352076	0.277579	0.80039	0.968393	0.972816	0.897263	0.488044	0.358092	0.653237	0.956449	0.962319	0.64281	16.0846	0.00889086	0.0902011	11.8533	9.57024	7.34607	8.08321	GO:0000004	No GO term	GO:0003674	molecular_function
Mtr.21646.1.S1_s_at		hypothetical protein predicted by Glimmer/Critica	7.9849	0.971945	0.975221	0.748553	0.578601	0.552714	0.86259	0.218767	0.11204	0.709677	0.2521	0.0803863	0.422689	0.506139	0.461412	0.476209	16.0594	0.00747518	0.0809352	13.1447	12.7139	11.0965	10.6749	GO:0008150	biological_process	GO:0005507	copper ion binding
Mtr.12485.1.S1_at		hypothetical protein	9.2322	0.170144	0.0129648	0.144651	0.303683	0.0776187	0.678917	0.71115	0.596257	0.855947	0.35996	0.0652136	0.392877	1.69511	0.415105	0.453921	16.0548	0.000488075	0.0132477	9.37786	9.96174	12.5361	12.2537	GO:0008150	biological_process	GO:0000004	No GO term
Mtr.50417.1.S1_at		aminopeptidase puromycin sensitive	4.1577	0.253817	0.0366497	0.244462	0.349289	0.0990052	0.708378	2.05475	0.247434	0.78463	0.801608	0.657434	0.75808	0.341934	0.0929326	0.210527	16.0544	0.000307656	0.00994154	8.30697	8.07414	8.99266	8.62753	GO:0009926	auxin polar transport	GO:0009983	tyrosine aminopeptidase activity	KOG: Puromycin-sensitive aminopeptidase and related aminopeptidases
Mtr.7267.1.S1_at		NF-X1 type zinc finger family protein	4.394	0.330548	0.0556152	0.294169	0.303732	0.0411384	0.608679	0.78189	0.651697	0.864095	0.383493	0.0438531	0.336944	0.796059	0.675467	0.561811	16.0024	0.000103385	0.00480397	7.94778	5.76818	7.90328	7.95826	GO:0009697 GO:0006355 GO:0042742 GO:0010188	salicylic acid biosynthetic process	GO:0003700	transcription factor activity	KOG: Transcription factor NF-X1, contains NFX-type Zn2+-binding and R3H domains
Mtr.10396.1.S1_at		Putative syntaxin-24 Short=AtSYP24;	3.7284	0.701284	0.619435	0.661979	0.552044	0.409095	0.831787	0.371901	0.177659	0.75682	0.348017	0.0842127	0.429187	0.434491	0.251862	0.358403	15.9854	0.00121528	0.0241347	8.66605	9.34873	8.82177	9.6471	GO:0009617 GO:0042742 GO:0051607	response to bacterium	GO:0003674	molecular_function
Mtr.43771.1.S1_at		auxin-responsive protein, putative	3.1373	0.482477	0.176019	0.452425	0.315469	0.0398884	0.604856	0.348833	0.0578941	0.647171	0.229641	0.00309138	0.0972746	1.18245	0.748665	0.585578	15.9282	7.03385e-05	0.00372569	8.84172	6.67101	4.47897	4.82273	GO:0006548	histidine catabolic process	GO:0004500	dopamine beta-monooxygenase activity	KOG: Predicted membrane protein, contains DoH and Cytochrome b-561/ferric reductase transmembrane domains
Mtr.46917.1.S1_at		nicotianamine synthase, putative	5.313	0.435879	0.384182	0.576699	0.877093	0.88933	0.903492	0.237976	0.141853	0.730131	0.351873	0.187374	0.548229	0.691452	0.696077	0.568714	15.8962	0.00910492	0.091495	8.76022	10.4928	10.5475	9.65803	GO:0030418	nicotianamine biosynthetic process	GO:0030410	nicotianamine synthase activity
Mtr.12696.1.S1_at		Probable flavin-containing monooxygenase 1 EC=1.14.13.-;	5.5516	0.0329375	4.42279e-05	0.00638156	0.925687	0.900251	0.904316	0.265042	0.0442827	0.614913	0.39191	0.0773748	0.417486	7.84147	0.00387238	0.0294116	15.7809	0.000362959	0.0109238	7.23458	3.52356	4.24031	4.89724	GO:0006118 GO:0009626 GO:0009627 GO:0009870 GO:0042742 GO:0010204 GO:0050832 GO:0051707	electron transport	GO:0004497	monooxygenase activity	KOG: Flavin-containing monooxygenase
Mtr.26011.1.S1_at		oxidoreductase, 2OG-Fe(II) oxygenase family protein	2.6767	0.423037	0.0107501	0.13083	0.44169	0.0144575	0.496464	0.563195	0.0713737	0.666946	0.395534	0.00157593	0.0669226	0.602694	0.107704	0.228867	15.767	1.07956e-07	5.46852e-05	6.70874	4.21723	3.56071	3.52356	GO:0008152	metabolic process	GO:0016491	oxidoreductase activity	KOG: Iron/ascorbate family oxidoreductases
Mtr.10363.1.S1_x_at		MLP-like protein 43	8.3426	0.230918	0.106669	0.378759	0.529463	0.468317	0.844546	0.210346	0.0878463	0.690496	0.23148	0.0531049	0.36371	2.47235	0.306186	0.394203	15.7276	0.00557466	0.0672573	11.3677	10.3131	8.24982	7.84172	GO:0006952 GO:0009607	defense response	GO:0003674	molecular_function
Mtr.4639.1.S1_at		nodulin family protein	2.9633	0.304712	0.000254702	0.0149933	0.584267	0.0489536	0.635417	0.510615	0.0170736	0.514832	0.446481	0.00128955	0.0603203	0.700362	0.176357	0.298295	15.7066	1.20197e-08	1.44097e-05	8.05528	7.53916	7.62863	7.52826	GO:0008150	biological_process	GO:0003674	molecular_function
Mtr.30981.1.S1_at		hypothetical protein predicted by Glimmer/Critica	3.5943	0.289976	0.0363477	0.243209	1.3618	0.5755	0.866491	0.512216	0.23379	0.779864	0.786521	0.593639	0.74165	0.314872	0.0487413	0.145109	15.7014	0.000122208	0.00542622	5.85549	4.49185	5.89724	5.74416	GO:0000004	No GO term	GO:0000004	No GO term
Mtr.33148.1.S1_at		Small nuclear ribonucleoprotein Sm D2 Short=Sm-D2; AltName: Full=snRNP core protein D2;	3.6692	0.455749	0.242926	0.501217	0.447125	0.23217	0.786065	0.340497	0.116203	0.71172	0.28512	0.0309951	0.293517	0.918154	0.896716	0.627558	15.697	0.000662322	0.0160408	3.75489	3.41954	4.32193	4.21723	GO:0016071	mRNA metabolic process	GO:0003674	molecular_function	KOG: Small nuclear ribonucleoprotein (snRNP) Sm core protein
Mtr.21822.1.S1_at		expressed protein	3.0409	1.18156	0.714261	0.688443	0.325962	0.0239424	0.547573	0.399257	0.0576029	0.646285	0.256811	0.0019818	0.075579	0.414782	0.0675233	0.175551	15.6786	1.69134e-05	0.00147287	8.05094	7.45861	7.22593	6.87897	GO:0008150	biological_process	GO:0003674	molecular_function
Mtr.1493.1.S1_at		hypothetical protein predicted by Glimmer/Critica	7.8364	0.211208	0.0035111	0.0703508	0.752437	0.537736	0.858692	0.472345	0.116794	0.71187	0.501749	0.0804484	0.422739	0.849798	0.723243	0.577759	15.6763	1.86562e-05	0.00158623	9.48482	7.95245	12.7036	11.8941	GO:0000004	No GO term	GO:0000004	No GO term
Mtr.11021.1.S1_at		NAC domain-containing protein 29 AltName: Full=ANAC029; Short=NAC2; AltName: Full=Protein NAC-LIKE, ACTIVATED BY AP3/PI; Short=NAP;	4.6805	0.140894	0.00988772	0.124589	0.338635	0.124217	0.731977	1.53405	0.529852	0.844902	0.646219	0.434091	0.687143	0.873019	0.841039	0.612681	15.65	0.000853289	0.0189087	6.95884	7.57667	9.82909	9.95463	GO:0009825 GO:0009908	multidimensional cell growth	GO:0003700	transcription factor activity
Mtr.1617.1.S1_s_at		hypothetical protein predicted by Glimmer/Critica	6.0879	0.225916	0.0557058	0.294208	0.40147	0.22295	0.783023	3.40014	0.108699	0.708691	1.23055	0.728408	0.774303	0.20767	0.0445913	0.137377	15.6146	0.00160258	0.0289779	12.3762	12.2889	10.0208	9.99421	GO:0009856 GO:0048653	pollination	GO:0005507	copper ion binding
Mtr.49088.1.S1_at		Senescence-associated protein DIN1	4.123	0.487385	0.373553	0.571887	0.469369	0.349705	0.818292	0.737517	0.703128	0.869645	0.493012	0.286351	0.613978	0.379883	0.235655	0.346931	15.6024	0.00311409	0.0456394	10.1736	8.99492	10.2203	9.90192	GO:0007568	aging	GO:0003674	molecular_function	KOG: Rhodanese-related sulfurtransferase
Mtr.43046.1.S1_at		hypothetical protein predicted by Glimmer/Critica	3.7828	0.28535	0.0969117	0.366456	0.244379	0.065126	0.663949	0.385006	0.197894	0.764525	0.206865	0.0155533	0.214156	2.38834	0.238103	0.348312	15.5953	0.00145008	0.0271486	4.98185	4.3505	9.47066	9.81762	GO:0000004	No GO term	GO:0000004	No GO term
Mtr.15662.1.S1_s_at		glycine-rich protein	6.0735	0.36128	0.11096	0.384186	1.12899	0.842891	0.898621	0.560728	0.351352	0.814101	0.737272	0.544194	0.726544	0.280746	0.0516398	0.150011	15.574	0.000356349	0.0108132	11.4708	10.5441	12.4424	12.1319	GO:0008150	biological_process	GO:0000004	No GO term
Mtr.635.1.S1_at		hypothetical protein predicted by Glimmer/Critica	3.803	0.348549	0.086562	0.350864	0.711205	0.562361	0.864641	0.20392	0.0142977	0.48996	0.276039	0.0149944	0.210189	1.27219	0.681512	0.563671	15.55	0.000235952	0.00847553	3.37851	3.56071	7.57516	7.6489	GO:0000004	No GO term	GO:0000004	No GO term
Mtr.43859.1.S1_at		putative serine/threonine protein kinase	3.6214	2.52319	0.184519	0.458932	0.280152	0.0749869	0.676137	0.305202	0.0946097	0.696382	0.194083	0.00855079	0.16146	0.298108	0.0888122	0.205268	15.5488	0.000874186	0.0192493	8.31424	8.80413	9.03452	9.26655	GO:0006633 GO:0006468	fatty acid biosynthetic process	GO:0016301	kinase activity	KOG: Serine/threonine protein kinase
Mtr.43191.1.S1_at		Protein translation factor SUI1 homolog 1	8.02	0.203998	0.0113481	0.135148	0.751948	0.613299	0.871614	0.663187	0.468616	0.834916	0.628853	0.319903	0.633418	0.632835	0.420409	0.456654	15.5332	0.000160367	0.00646985	13.0196	11.718	12.2499	12.2642	GO:0006413	translational initiation	GO:0003743	translation initiation factor activity	KOG: Translation initiation factor 1 (eIF-1/SUI1)
Mtr.8689.1.S1_at		C2 domain-containing protein At1g63220	4.7092	0.785017	0.672583	0.677255	0.477493	0.207616	0.77561	0.221871	0.0169072	0.512252	0.223895	0.00513242	0.126316	0.774177	0.655074	0.554109	15.5315	0.00018826	0.007203	11.5985	10.9236	9.66818	9.89178	GO:0008150	biological_process	GO:0003674	molecular_function	KOG: Predicted Ca2+-dependent phospholipid-binding protein
Mtr.10475.1.S1_at		Calvin cycle protein CP12 AltName: Full=Chloroplast protein 12;	2.9191	0.321336	0.101656	0.372578	0.360518	0.138023	0.743724	0.245445	0.0474982	0.622335	0.198573	0.00816799	0.157982	2.26644	0.228259	0.341331	15.5172	0.000733109	0.0170767	6.51412	4.2854	4.80735	4.48543	GO:0009416 GO:0018316 GO:0019253 GO:0009744	response to light stimulus	GO:0005515	protein binding
Mtr.31997.1.S1_at		Uncharacterized basic helix-loop-helix protein At1g06150	5.6582	1.79348	0.492491	0.619558	0.236066	0.102318	0.712593	0.440565	0.339115	0.812647	0.221155	0.0415529	0.331063	0.345848	0.220253	0.335109	15.5015	0.00475566	0.0604731	8.40769	7.6703	8	7.70044	GO:0000004	No GO term	GO:0003700	transcription factor activity
Mtr.12396.1.S1_at		cytochrome P450, putative	8.508	2.59834	0.189721	0.462828	0.341574	0.14304	0.745205	0.445409	0.262879	0.792006	0.28499	0.0427621	0.33373	0.163392	0.0197105	0.0842857	15.4821	0.00127133	0.0249584	10.4037	10.4801	10.9868	10.6304	GO:0006118	electron transport	GO:0019825	oxygen binding	KOG: Cytochrome P450 CYP2 subfamily
Mtr.7480.1.S1_s_at		hypothetical protein predicted by Glimmer/Critica	3.8145	0.442594	0.0789212	0.338668	0.369255	0.0358499	0.591855	0.416382	0.0608484	0.651113	0.286998	0.00294585	0.0945408	0.953279	0.913444	0.631286	15.4155	1.25937e-05	0.00121571	11.0492	10.0253	7.79312	7.46025	GO:0000004	No GO term	GO:0000004	No GO term
Mtr.40911.1.S1_s_at		peroxidase, putative	3.4178	0.254292	0.0108398	0.131366	0.258165	0.0115714	0.471847	0.26614	0.0131925	0.47948	0.167754	0.000311446	0.0267859	3.71758	0.0138112	0.0675051	15.3957	3.30469e-05	0.00230337	9.3696	8.77808	6.68089	5.79701	GO:0006499 GO:0045730 GO:0050832	N-terminal protein myristoylation	GO:0004601	peroxidase activity
Mtr.7443.1.S1_at		hypothetical protein predicted by Glimmer/Critica	2.9998	0.833584	0.763854	0.701542	0.421137	0.166416	0.759709	0.488448	0.246923	0.78463	0.348467	0.0461954	0.344275	0.379469	0.12392	0.246812	15.3685	0.000336434	0.0104656	12.0575	8.48502	8.14006	8.7418	GO:0000004	No GO term	GO:0000004	No GO term
Mtr.40194.1.S1_at		F-box protein PP2-A13 AltName: Full=Protein PHLOEM PROTEIN 2-LIKE A13; Short=AtPP2-A13;	8.5314	0.473308	0.137923	0.41689	0.734202	0.527459	0.857421	1.78098	0.245426	0.784159	1.19578	0.653192	0.756678	0.105154	0.000263112	0.00468436	15.3659	3.77166e-05	0.00250737	9.15886	9.58101	10.8338	10.2518	GO:0006499	N-terminal protein myristoylation	GO:0003674	molecular_function
Mtr.40247.1.S1_at		Uncharacterized UDP-glucosyltransferase At1g05670 EC=2.4.1.-;	8.9795	1.63361	0.347838	0.560195	1.29396	0.618313	0.871961	0.473357	0.160244	0.743474	0.721228	0.441681	0.6907	0.0651399	7.01536e-05	0.00199453	15.3425	7.03099e-05	0.00372569	11.9336	11.2708	11.3782	11.2422	GO:0008152	metabolic process	GO:0008194 GO:0016758 GO:0016757	UDP-glycosyltransferase activity	KOG: UDP-glucuronosyl and UDP-glucosyl transferase
Mtr.37870.1.S1_at		expressed protein	4.932	0.885353	0.802592	0.711062	1.34131	0.5486	0.861766	0.79886	0.645593	0.863328	1.04713	0.907738	0.808086	0.0688348	4.79337e-05	0.0015417	15.3135	3.89748e-05	0.00255792	9.42899	8.92541	9.27845	8.90899	GO:0008150	biological_process	GO:0003674	molecular_function
Mtr.40419.1.S1_at		acid phosphatase	7.2892	0.311311	0.171327	0.448429	0.626618	0.573716	0.866491	0.645396	0.597923	0.855947	0.546873	0.377367	0.662063	0.518914	0.432107	0.462041	15.3067	0.00423434	0.0562368	8.60585	7.90929	8.96376	8.54187	GO:0030643 GO:0042542	phosphate ion homeostasis	GO:0016791	phosphoric monoester hydrolase activity
Mtr.22842.1.S1_s_at		Putative UPF0481 protein At3g02645	3.5612	0.334195	0.0357749	0.241308	1.57912	0.352187	0.818378	0.342433	0.0395013	0.603735	0.663734	0.308089	0.62737	0.36169	0.0492306	0.145951	15.2993	3.69194e-05	0.00247727	9.41215	10.1895	8.85798	9.14211	GO:0008150	biological_process	GO:0005488	binding
Mtr.19727.1.S1_at		C4-dicarboxylate transporter/malic acid transport family protein	5.0878	0.249781	0.129913	0.407932	1.66803	0.563571	0.864717	0.482695	0.413613	0.823482	0.865469	0.840905	0.795826	0.325465	0.214459	0.330704	15.2777	0.00653198	0.0743909	5.8125	7.66463	9.75756	9.71201	GO:0000004	No GO term	GO:0000004	No GO term
Mtr.43631.1.S1_at		Scarecrow-like transcription factor PAT1 AltName: Full=Protein PHYTOCHROME A SIGNAL TRANSDUCTION 1; AltName: Full=GRAS family protein 29; Short=AtGRAS-29;	4.4352	2.34374	0.205666	0.474802	0.355082	0.128539	0.734814	0.353565	0.127082	0.7162	0.250725	0.0187269	0.234256	0.222956	0.0339471	0.11733	15.2431	0.00070205	0.0166005	9.31741	9.20653	8.62315	8.76852	GO:0045449	regulation of transcription	GO:0003700	transcription factor activity
Mtr.40319.1.S1_at		Putative bark agglutinin LECRPA3 Flags: Precursor; Fragment;	9.4559	0.249279	0.000429127	0.0204344	1.10416	0.754169	0.888773	0.76153	0.394268	0.820769	0.890867	0.655213	0.757392	0.313317	0.00193424	0.0184776	15.2268	2.36803e-07	9.35377e-05	13.0844	11.5421	12.1842	12.1765	GO:0006468	protein amino acid phosphorylation	GO:0016301 GO:0030246	kinase activity
Mtr.22636.1.S1_at		expressed protein	5.8448	0.34152	0.108274	0.380482	0.212703	0.0263744	0.553692	0.369682	0.134575	0.723812	0.183541	0.00478524	0.122203	2.44683	0.17548	0.297491	15.2188	0.000578515	0.0147509	9.73927	9.36588	12.9525	12.1383	GO:0008150	biological_process	GO:0003674	molecular_function
Mtr.52203.1.S1_at		hypothetical protein predicted by Glimmer/Critica	2.7743	0.417312	0.0584729	0.300534	0.597463	0.246451	0.794005	0.43732	0.0716645	0.667417	0.408702	0.021337	0.248972	0.604332	0.256635	0.361372	15.1759	1.15986e-05	0.001146	8.29967	6.89482	6.49825	6.56377	GO:0008150	biological_process	GO:0003674	molecular_function
Mtr.19708.1.S1_at		hypothetical protein predicted by Glimmer/Critica	5.8146	0.289345	0.159497	0.437443	0.302874	0.174445	0.763804	0.265415	0.134168	0.723812	0.186263	0.0265385	0.274172	2.83459	0.232804	0.344689	15.1672	0.00535226	0.065497	8.53372	7.74416	9.0523	8.4672	GO:0000004	No GO term	GO:0000004	No GO term
Mtr.50992.1.S1_at		Glutaredoxin-C1 Short=AtGrxC1;	5.3911	0.487371	0.383333	0.576375	2.12801	0.360296	0.821274	0.674399	0.629743	0.861131	1.27231	0.71766	0.772041	0.0943042	0.00979413	0.0534826	15.1607	0.00390236	0.0532636	10.8584	9.1809	8.91886	8.98755	GO:0006118 GO:0006499	electron transport	GO:0008794 GO:0030508	arsenate reductase (glutaredoxin) activity	KOG: Glutaredoxin and related proteins
Mtr.7838.1.S1_at		Probable WRKY transcription factor 19 AltName: Full=WRKY DNA-binding protein 19;	6.5071	0.292659	0.0725927	0.328041	1.34293	0.65009	0.876633	0.412664	0.184719	0.760361	0.674682	0.460944	0.69785	0.40739	0.17878	0.300446	15.1349	0.000651948	0.0159072	5.56377	4.39917	4.45286	4.65535	GO:0006952	defense response	GO:0005524 GO:0005515 GO:0004888	ATP binding
Mtr.40689.1.S1_at		Uncharacterized protein C6orf115	4.7321	1.67486	0.465108	0.60881	0.326083	0.123967	0.731575	0.68043	0.584039	0.854953	0.3665	0.0939582	0.445436	0.178002	0.0238976	0.0949891	15.1176	0.00125171	0.0246944	7.73944	7.89118	7.58421	7.3906	GO:0008150	biological_process	GO:0003674	molecular_function
Mtr.12277.1.S1_at		Class-10 pathogenesis-related protein 1 AltName: Full=MSPR10-1;	5.1698	2.77471	0.228144	0.490899	0.148517	0.032834	0.577324	1.07239	0.932596	0.893877	0.293824	0.0844309	0.42986	0.149876	0.0335601	0.116429	15.098	0.00437876	0.0576018	12.6435	11.4842	11.2288	11.3714	GO:0000004	No GO term	GO:0000004	No GO term
Mtr.45963.1.S1_at		O-methyltransferase family 2 protein	5.2548	0.119798	0.00939916	0.121165	0.585623	0.465437	0.844104	1.04547	0.951203	0.89608	0.721028	0.583282	0.738329	0.903803	0.889314	0.625836	15.0851	0.00170009	0.0301648	10.5867	9.67913	7.84862	7.93428	GO:0000004	No GO term	GO:0008171	O-methyltransferase activity	KOG: Hydroxyindole-O-methyltransferase and related SAM-dependent methyltransferases
Mtr.45534.1.S1_at		Ocs element-binding factor 1 Short=OCSBF-1;	6.6338	0.367443	0.122303	0.397933	2.91533	0.100479	0.71072	1.47714	0.533322	0.845149	2.64691	0.0700399	0.402984	0.0419813	0.000105133	0.00258718	15.0538	0.000465059	0.0128661	8.91857	8.33539	8.88935	8.74853	GO:0009744	response to sucrose stimulus	GO:0003700	transcription factor activity
Mtr.8696.1.S1_at		Zinc finger protein 1 AltName: Full=WZF1;	5.4031	1.14591	0.835909	0.718763	1.09829	0.886573	0.90326	0.354835	0.129422	0.718738	0.533536	0.252091	0.593258	0.14879	0.00982309	0.0535421	15.0498	0.000751113	0.0173636	10.0543	10.5579	10.629	10.797	GO:0045449	regulation of transcription	GO:0003676 GO:0003700 GO:0008270	nucleic acid binding	KOG: FOG: Zn-finger
Mtr.45103.1.S1_at		GTP cyclohydrolase I	2.6747	0.358099	0.110995	0.384239	0.428335	0.182483	0.767266	0.868444	0.819357	0.883563	0.51723	0.203015	0.559313	0.500654	0.271992	0.371868	14.9946	0.000437854	0.0123541	9.07146	7.71493	3.83794	3.53605	GO:0009058	biosynthetic process	GO:0003934	GTP cyclohydrolase I activity	KOG: GTP cyclohydrolase I
Mtr.25991.1.S1_at		cysteine proteinase, putative	5.0846	0.523439	0.418332	0.590731	0.958178	0.956933	0.90952	0.386146	0.239962	0.782629	0.515385	0.3131	0.63001	0.345082	0.191341	0.311996	14.9628	0.00329776	0.0476899	12.7168	12.96	13.0357	12.8602	GO:0009414	response to water deprivation	GO:0008234	cysteine-type peptidase activity	KOG: Cysteine proteinase Cathepsin L
Mtr.9532.1.S1_at		NAC domain-containing protein 78 AltName: Full=ANAC078;	6.6221	0.445578	0.116314	0.391247	2.27603	0.110592	0.718782	0.884499	0.803831	0.881355	1.59435	0.257386	0.597011	0.0745351	7.61729e-05	0.00208108	14.9569	4.97386e-05	0.00294802	6.58496	5.65249	9.60918	9.36501	GO:0007275	multicellular organismal development	GO:0003700	transcription factor activity
Mtr.12833.1.S1_at		hypothetical protein predicted by Glimmer/Critica	2.5753	0.39317	0.129694	0.407593	0.63692	0.450762	0.84081	0.472637	0.217655	0.774304	0.449168	0.112917	0.469214	0.565521	0.343325	0.416498	14.9402	0.000305388	0.00993376	4.6893	3.36457	5.51412	4.96347	GO:0000004	No GO term	GO:0000004	No GO term
Mtr.41419.1.S1_at		RING finger protein 5	6.4852	0.896429	0.794372	0.708916	0.605827	0.242515	0.791767	1.04473	0.916839	0.892105	0.737173	0.379003	0.662554	0.118064	0.000104535	0.00257629	14.9284	8.23017e-06	0.00091077	8.34207	8.26209	10.3356	9.7413	GO:0000004	No GO term	GO:0005515 GO:0008270	protein binding	KOG: Predicted E3 ubiquitin ligase
Mtr.43513.1.S1_at		MERI-5 protein (MERI-5) (MERI5B) / endo-xyloglucan transferase / xyloglucan endo-1,4-beta-D-glucanase (SEN4)	4.2122	0.280359	0.161275	0.439493	0.0680524	0.00701872	0.408133	2.59957	0.285865	0.798709	0.315135	0.122003	0.481137	1.35067	0.732603	0.580659	14.9276	0.0067603	0.0760513	6.40088	8.76885	7.69488	8.05311	GO:0009664	cell wall organization and biogenesis (sensu Magnoliophyta)	GO:0016798 GO:0016762	hydrolase activity, acting on glycosyl bonds
Mtr.8811.1.S1_at		Ethylene-responsive transcription factor ERF023	6.3723	0.148668	0.0169777	0.16675	0.222143	0.0513495	0.64063	0.30529	0.115838	0.7117	0.166302	0.00737287	0.14967	6.65505	0.017498	0.0782597	14.9035	0.00170329	0.0302067	6.54381	6.35755	7.57818	7.98698	GO:0006355	regulation of transcription, DNA-dependent	GO:0003677 GO:0003700	DNA binding
Mtr.653.1.S1_s_at		Sex determination protein tasselseed-2	3.5096	1.80807	0.353297	0.563229	0.667785	0.523655	0.856929	0.285478	0.0605397	0.651113	0.331238	0.044636	0.339721	0.194756	0.0181677	0.0800102	14.8965	0.000529589	0.0138825	10.6585	8.67172	8.38414	8.67737	GO:0008152	metabolic process	GO:0016491	oxidoreductase activity	KOG: Reductases with broad range of substrate specificities
Mtr.7462.1.S1_at		Metallothionein-like protein 1 AltName: Full=Metallothionein-like protein B; Short=MT-B;	7.5327	0.235103	0.0280733	0.21571	0.31258	0.069926	0.668605	0.688952	0.54162	0.847606	0.35928	0.0526287	0.363077	1.3329	0.63697	0.547014	14.8182	0.00039008	0.0114432	13.0868	12.1996	11.9822	11.9332	GO:0006878	copper ion homeostasis	GO:0005507	copper ion binding
Mtr.44300.1.S1_at		Nuclease S1 EC=3.1.30.1; AltName: Full=Endonuclease S1; AltName: Full=Single-stranded-nucleate endonuclease; AltName: Full=Deoxyribonuclease S1; Flags: Precursor;	6.1003	0.462362	0.387973	0.578655	0.207183	0.0894471	0.695841	0.461833	0.387286	0.82031	0.209199	0.04297	0.33399	1.52739	0.63253	0.545058	14.7989	0.00712094	0.078718	3.926	5.00899	9.20823	8.77017	GO:0006308	DNA catabolic process	GO:0004519 GO:0003676 GO:0000014 GO:0043765	endonuclease activity
Mtr.44261.1.S1_at		GCN5-related N-acetyltransferase (GNAT) family protein	4.7371	0.280598	0.054351	0.291623	0.525066	0.30722	0.807505	0.57356	0.376186	0.817618	0.449291	0.128561	0.489223	0.799671	0.718974	0.57611	14.7983	0.000476606	0.0130541	5.83289	5.93074	6.60288	6.53916	GO:0008152 GO:0009737	metabolic process	GO:0008080	N-acetyltransferase activity
Mtr.44643.1.S1_at		hypothetical protein predicted by Glimmer/Critica	2.1821	0.402606	0.00834175	0.114221	0.771382	0.401135	0.830263	0.469576	0.0235309	0.548539	0.508141	0.0144254	0.206242	0.464644	0.0219409	0.0904348	14.7579	1.78401e-07	7.6384e-05	6.14568	5.1334	7.91289	7.63372	GO:0000004	No GO term	GO:0000004	No GO term
Mtr.43417.1.S1_at		sucrose cleavage protein -related	3.5151	0.387225	0.049262	0.278989	0.270899	0.00997339	0.458335	0.27116	0.0100176	0.451208	0.175397	0.000222066	0.0213736	2.38824	0.0685159	0.176798	14.7206	2.02892e-05	0.00168533	9.8805	9.18289	9.24103	9.41363	GO:0008150	biological_process	GO:0003674	molecular_function
Mtr.15646.1.S1_at		hypothetical protein predicted by Glimmer/Critica	4.7058	0.311493	0.0197409	0.181033	0.623116	0.307516	0.807505	0.279798	0.0121663	0.4725	0.312087	0.00605227	0.13675	1.25098	0.62437	0.541878	14.7194	2.23175e-05	0.00176774	10.6484	9.34895	7.30743	7.7879	GO:0000004	No GO term	GO:0000004	No GO term
Mtr.11452.1.S1_at		zinc finger (C2H2 type) family protein	2.738	0.484508	0.0436357	0.26393	0.456803	0.0308521	0.570482	0.449868	0.0281609	0.569785	0.348238	0.00131591	0.0609835	0.683073	0.265109	0.36754	14.7034	5.88765e-07	0.000158023	6.00675	4.16189	3.81762	4.04439	GO:0009959	negative gravitropism	GO:0003676 GO:0008270	nucleic acid binding	KOG: FOG: Zn-finger
Mtr.10312.1.S1_at		COBRA-like protein 4 Flags: Precursor;	2.597	0.379605	0.177913	0.453722	0.662288	0.556804	0.863668	0.441977	0.252035	0.785742	0.440856	0.163852	0.527391	0.614408	0.488295	0.487952	14.6476	0.00133632	0.0257673	10.1909	8.10591	4.43296	5.3147	GO:0009834	secondary cell wall biosynthetic process (sensu Magnoliophyta)	GO:0004553 GO:0030247	hydrolase activity, hydrolyzing O-glycosyl compounds
Mtr.43104.1.S1_at		1-aminocyclopropane-1-carboxylate oxidase, putative / ACC oxidase, putative	4.0651	0.460824	0.226037	0.489957	0.975921	0.968857	0.910234	0.350636	0.108143	0.70848	0.489231	0.174045	0.53623	0.433496	0.193224	0.313503	14.6288	0.000526868	0.0138523	10.8028	9.75255	8.03452	8.58195	GO:0009693	ethylene biosynthetic process	GO:0009815	1-aminocyclopropane-1-carboxylate oxidase activity	KOG: Iron/ascorbate family oxidoreductases
Mtr.6732.1.S1_at		hypothetical protein predicted by Glimmer/Critica	3.0623	0.696435	0.263915	0.514923	0.526094	0.0569396	0.654371	0.448526	0.0210737	0.53984	0.381857	0.0017604	0.070922	0.416131	0.0129798	0.0646199	14.6231	3.01133e-07	0.000105149	5.05745	4.96809	6.81762	6.67525	GO:0009567 GO:0045449	double fertilization (sensu Magnoliophyta)	GO:0003677 GO:0003700	DNA binding
Mtr.10537.1.S1_at		isoflavone reductase, putative	6.8043	0.949204	0.949672	0.743828	0.471564	0.369244	0.823088	0.385609	0.2588	0.789226	0.320965	0.106897	0.462339	0.39672	0.272681	0.372377	14.6039	0.00475077	0.0604731	11.9363	10.6341	9.12076	9.54921	GO:0006808	regulation of nitrogen utilization	GO:0016651	oxidoreductase activity, acting on NADH or NADPH
Mtr.35407.1.S1_at		zinc finger (C3HC4-type RING finger) protein family	4.1842	1.4915	0.413985	0.58876	0.77643	0.602686	0.870899	0.384048	0.0623866	0.654261	0.446333	0.0552223	0.369376	0.154106	0.00129648	0.0140434	14.5905	4.44683e-05	0.00278142	9.01207	7.74079	7.17792	7.26209	GO:0000004	No GO term	GO:0005515 GO:0008270	protein binding
Mtr.43769.1.S1_at		Uncharacterized glycosyltransferase At1g55740 EC=2.4.1.-;	5.8157	3.56497	0.0537484	0.290278	0.17962	0.0126741	0.480436	0.314115	0.075946	0.672062	0.147105	0.00149581	0.0647	0.340879	0.0967871	0.215505	14.5848	0.000488799	0.0132477	7.14873	8.39275	9.56224	9.34983	GO:0005975	carbohydrate metabolic process	GO:0004553	hydrolase activity, hydrolyzing O-glycosyl compounds
Mtr.14783.1.S1_at		O-methyltransferase family 2 protein	2.964	0.528822	0.0956195	0.365044	0.601566	0.176603	0.764557	0.649293	0.246926	0.78463	0.534338	0.0488813	0.352284	0.33266	0.00766481	0.0456995	14.5534	1.77097e-06	0.000331737	11.18	10.3252	9.6453	9.97484	GO:0009809 GO:0051555	lignin biosynthetic process	GO:0008171 GO:0047763	O-methyltransferase activity	KOG: Hydroxyindole-O-methyltransferase and related SAM-dependent methyltransferases
Mtr.41665.1.S1_at		hypothetical protein predicted by Glimmer/Critica	8.1576	1.35127	0.609057	0.659054	0.880683	0.8285	0.897818	0.197645	0.0129473	0.477183	0.311748	0.0254339	0.268962	0.293339	0.0500695	0.147294	14.4938	0.000306568	0.00993376	11.2081	10.1303	10.2515	9.79701	GO:0000004	No GO term	GO:0000004	No GO term
Mtr.22598.1.S1_at		Nodulin-21 Short=N-21;	3.4102	0.391908	0.0152517	0.1579	0.847716	0.636845	0.874869	0.383797	0.0134785	0.481444	0.473043	0.0171492	0.224549	0.541737	0.0937287	0.211753	14.4769	1.04488e-06	0.00023238	9.19377	8.69139	8.96723	9.09381	GO:0008150	biological_process	GO:0003674	molecular_function	KOG: Uncharacterized membrane protein
Mtr.29376.1.S1_at		hypothetical protein predicted by Glimmer/Critica	3.4936	1.15016	0.793133	0.708653	0.297737	0.0351525	0.588074	0.618652	0.373869	0.817608	0.323732	0.0185173	0.233273	0.3264	0.049254	0.145981	14.4615	0.000123787	0.00546261	7.11166	5.7252	7.24413	6.14568	GO:0000004	No GO term	GO:0000004	No GO term
Mtr.44211.1.S1_at		hypothetical protein predicted by Glimmer/Critica	2.8199	0.820987	0.657809	0.673083	0.317029	0.018671	0.525263	0.468809	0.102853	0.703047	0.280584	0.00274775	0.0915646	0.566949	0.212978	0.32951	14.4552	1.80755e-05	0.00154657	6.1639	7.74618	8.16842	8.24317	GO:0000004	No GO term	GO:0000004	No GO term
Mtr.40118.1.S1_at		UDP-glucoronosyl/UDP-glucosyl transferase family protein	3.0711	0.299864	0.000530083	0.0232779	0.504537	0.0252436	0.550114	0.623756	0.107313	0.708013	0.46267	0.00369518	0.107033	0.734597	0.280839	0.37796	14.4251	6.47821e-08	3.88318e-05	8.83321	7.5691	4.18587	5.06609	GO:0008152	metabolic process	GO:0008194 GO:0016757	UDP-glycosyltransferase activity	KOG: UDP-glucuronosyl and UDP-glucosyl transferase
Mtr.27849.1.S1_at		hypothetical protein predicted by Glimmer/Critica	2.7585	1.07307	0.862015	0.724985	0.34192	0.0165834	0.516231	0.237661	0.00254645	0.290734	0.18761	0.000114364	0.0145695	0.795586	0.574885	0.523821	14.4145	6.56183e-06	0.00079194	5.54844	4.34341	4.16993	4.33628	GO:0008150	biological_process	GO:0003674	molecular_function
Mtr.38311.1.S1_at		Male sterility protein 2	4.0644	0.288534	0.0835459	0.346573	1.35876	0.65438	0.876952	1.28817	0.711256	0.871113	1.45237	0.506214	0.713565	0.13743	0.00965266	0.0530045	14.4081	0.00118163	0.0236448	6.65392	6.45779	7.28077	7.3672	GO:0009556	microsporogenesis	GO:0016627	oxidoreductase activity, acting on the CH-CH group of donors	KOG: Acyl-CoA reductase
Mtr.11999.1.S1_at		expressed protein	2.3502	0.531389	0.268412	0.517367	0.51075	0.240777	0.791096	0.515805	0.247433	0.78463	0.410956	0.0661837	0.394367	0.496053	0.22186	0.336279	14.4001	0.00020273	0.00761884	9.98128	9.28887	7.86295	8.57781	GO:0008150	biological_process	GO:0003674	molecular_function
Mtr.44301.1.S1_s_at		Nuclease S1 EC=3.1.30.1; AltName: Full=Endonuclease S1; AltName: Full=Single-stranded-nucleate endonuclease; AltName: Full=Deoxyribonuclease S1; Flags: Precursor;	5.3826	0.754087	0.733991	0.693568	0.192522	0.0612304	0.662578	0.404421	0.284116	0.79814	0.182337	0.0216938	0.250794	1.18335	0.83918	0.612198	14.393	0.00505603	0.0630737	4.2555	4.89724	9.1179	8.21286	GO:0006308	DNA catabolic process	GO:0004519 GO:0003676 GO:0000014 GO:0043765	endonuclease activity
Mtr.28497.1.S1_at		hypothetical protein predicted by Glimmer/Critica	3.5398	0.648469	0.515232	0.627556	0.388045	0.165636	0.759376	0.427408	0.210419	0.77109	0.301868	0.0391036	0.323075	0.646784	0.512746	0.498126	14.3756	0.000911875	0.0198402	8.83857	7.46923	8.88722	8.56682	GO:0000004	No GO term	GO:0000004	No GO term
Mtr.10622.1.S1_at		Quinolinate synthetase A	3.1792	1.19123	0.722575	0.690541	0.305523	0.0267453	0.554359	0.316293	0.0307934	0.575895	0.210582	0.00125729	0.0593715	0.604647	0.314619	0.399731	14.3671	5.60791e-05	0.00321351	9.30492	8.17592	7.63735	7.69139	GO:0009435	NAD biosynthetic process	GO:0008987	quinolinate synthetase A activity
Mtr.37637.1.S1_at		Remorin AltName: Full=pp34;	8.8476	0.116977	0.000896091	0.0315528	0.489962	0.191734	0.771335	0.97877	0.967762	0.897166	0.612673	0.268305	0.603766	1.24134	0.684697	0.564914	14.3603	0.000122561	0.00543521	12.2587	11.7347	11.1431	10.8346	GO:0008150	biological_process	GO:0005488	binding
Mtr.35670.1.S1_at		hypothetical protein predicted by Glimmer/Critica	4.2858	0.92778	0.830904	0.717637	0.468212	0.0436512	0.618194	0.413628	0.0215923	0.541334	0.334735	0.00141937	0.0631534	0.388026	0.0148797	0.0708614	14.3431	1.17661e-06	0.000253456	8.83889	8.73064	8.95565	8.76421	GO:0000004	No GO term	GO:0000004	No GO term
Mtr.38095.1.S1_at		ethylene-regulated nuclear protein ERT2-related protein	5.0854	0.697219	0.561882	0.643646	0.599783	0.413611	0.832662	0.639731	0.473801	0.83542	0.528033	0.217615	0.5709	0.260834	0.0427854	0.134361	14.331	0.000517701	0.0137228	9.55727	10.5506	9.71973	10.7157	GO:0000004	No GO term	GO:0000004	No GO term
Mtr.37901.1.S1_at		PRA1 family protein F2 Short=AtPRA1.F2;	5.703	3.11096	0.0576397	0.298549	0.446197	0.164676	0.758758	0.462305	0.182855	0.760186	0.349117	0.0338229	0.304045	0.108745	0.00109	0.0124911	14.3298	0.000215225	0.00790623	11.3817	10.7606	10.7675	10.4843	GO:0000004	No GO term	GO:0000004	No GO term	KOG: Prenylated rab acceptor 1
Mtr.9099.1.S1_s_at		Uncharacterized transporter lpg1691	2.7663	0.720989	0.304261	0.537475	0.487734	0.0336733	0.582608	0.396264	0.00867272	0.433138	0.334281	0.000534967	0.0367185	0.50098	0.0398717	0.129057	14.3246	2.7936e-07	9.94779e-05	9.25974	9.09751	8.43671	8.31967	GO:0006865 GO:0006810	amino acid transport	GO:0015326	cationic amino acid transporter activity	KOG: Amino acid transporters
Mtr.7605.1.S1_x_at		Putative cysteine-rich receptor-like protein kinase 31 Short=Cysteine-rich RLK31; EC=2.7.11.-; Flags: Precursor;	1.8636	0.50555	0.227748	0.490797	0.508901	0.23207	0.786065	0.470058	0.184217	0.760234	0.385351	0.0477923	0.348614	0.577945	0.328181	0.407746	14.3075	0.000181189	0.00701968	5.63227	5.12102	3.65535	3.66676	GO:0006468	protein amino acid phosphorylation	GO:0004672	protein kinase activity
Mtr.34867.1.S1_s_at		expressed protein	3.9175	0.271588	0.0203677	0.183421	0.57435	0.288036	0.802878	0.417532	0.103071	0.703069	0.385991	0.0349323	0.308043	1.07438	0.888617	0.625731	14.2911	8.67327e-05	0.00423827	7.28263	8.51175	11.2251	10.36	GO:0009793	embryonic development (sensu Magnoliophyta)	GO:0003674	molecular_function
Mtr.21646.1.S1_at		hypothetical protein predicted by Glimmer/Critica	9.3757	0.652485	0.620306	0.662172	0.678782	0.652786	0.87689	0.340613	0.221162	0.7756	0.376699	0.176784	0.539412	0.464	0.377251	0.435851	14.2863	0.00648414	0.0741035	13.4752	13.2991	11.8233	11.5509	GO:0008150	biological_process	GO:0005507	copper ion binding
Mtr.38303.1.S1_at		expressed protein	6.2494	1.61811	0.200565	0.471368	1.09967	0.79525	0.893555	0.599181	0.174638	0.75417	0.757205	0.358483	0.653266	0.065749	1.5038e-06	0.000199835	14.2654	2.01086e-06	0.000361605	9.36894	8.75856	9.75722	9.35337	GO:0008150	biological_process	GO:0003674	molecular_function
Mtr.13559.1.S1_s_at		LOB domain-containing protein 38 AltName: Full=ASYMMETRIC LEAVES 2-like protein 40; Short=AS2-like protein 40;	5.6907	1.78164	0.377335	0.573626	0.728822	0.62557	0.873669	0.596934	0.429099	0.827186	0.574159	0.301288	0.623637	0.0905094	0.0017527	0.0172885	14.254	0.000768668	0.0176197	9.2891	7.15178	9.53955	8.82687	GO:0008150	biological_process	GO:0003674	molecular_function
Mtr.35561.1.S1_at		hypothetical protein predicted by Glimmer/Critica	4.5673	2.99338	0.184983	0.459344	0.677634	0.62923	0.874152	0.241141	0.0914732	0.694289	0.29889	0.0803554	0.42258	0.144004	0.0265822	0.101273	14.197	0.00420596	0.0559425	9.32935	8.68965	8.51767	8.61361	GO:0000004	No GO term	GO:0000004	No GO term
Mtr.36995.1.S1_at		hypothetical protein predicted by Glimmer/Critica	5.6069	1.69366	0.45158	0.6043	0.62001	0.493912	0.849774	0.483388	0.303039	0.804666	0.447847	0.169325	0.532075	0.139127	0.0110016	0.057847	14.1601	0.00141415	0.0267826	8.67983	8.42122	8.45286	8.13802	GO:0000004	No GO term	GO:0000004	No GO term
Mtr.44358.1.S1_at		Probable receptor-like protein kinase At3g46290 EC=2.7.11.-; Flags: Precursor;	3.7164	1.72178	0.23853	0.498668	0.593589	0.257038	0.797815	0.210365	0.00301929	0.310016	0.249827	0.00157224	0.0669011	0.328665	0.0236819	0.094641	14.1517	2.31398e-05	0.00181313	8.09011	8.12722	8.60066	8.14006	GO:0006468	protein amino acid phosphorylation	GO:0016301	kinase activity	KOG: Serine/threonine protein kinase
Mtr.38132.1.S1_a_at		Homeobox protein HD1	2.0323	0.416857	0.0044967	0.0804223	0.576979	0.0536303	0.647729	0.491338	0.0161888	0.505534	0.431546	0.00133763	0.0617433	0.602508	0.0728675	0.183174	14.0446	3.92018e-08	3.06501e-05	9.65893	8.07253	6.90328	6.91648	GO:0006355 GO:0045449	regulation of transcription, DNA-dependent	GO:0016563	transcriptional activator activity	KOG: Transcription factor MEIS1 and related HOX domain proteins
Mtr.33597.1.S1_at		Transcription factor TGA3 Short=AtbZIP22;	2.8454	0.537287	0.240058	0.499626	1.16653	0.765899	0.890185	0.355227	0.0593823	0.64976	0.555821	0.176987	0.539412	0.320224	0.0402851	0.129814	14.0261	0.000101788	0.00476671	7.76686	6.86047	8.1153	8.08746	GO:0009862	systemic acquired resistance, salicylic acid mediated signaling pathway	GO:0005515 GO:0003700	protein binding
Mtr.22070.1.S1_s_at		Elicitor-responsive protein 3 AltName: Full=16 kDa phloem protein; AltName: Full=RPP16;	3.8214	0.58822	0.106298	0.378235	0.682469	0.235258	0.78843	0.352161	0.00406535	0.34095	0.386559	0.001816	0.0721467	0.505219	0.042891	0.134556	14.0009	3.31657e-07	0.000108995	10.7934	10.178	8.82146	9.08108	GO:0008150	biological_process	GO:0003674	molecular_function	KOG: Predicted Ca2+-dependent phospholipid-binding protein
Mtr.44708.1.S1_at		expressed protein	3.684	0.315305	0.00633611	0.0978882	0.777355	0.500733	0.851282	0.355976	0.012521	0.475493	0.424646	0.0114452	0.185215	0.819036	0.59251	0.530356	13.9935	2.6285e-06	0.000421615	5.33271	4.1127	4.93546	5.04002	GO:0015743	malate transport	GO:0005253 GO:0003674	anion channel activity	KOG: Predicted membrane protein
Mtr.39109.1.S1_at		SelT-like protein Flags: Precursor;	3.5071	1.29464	0.482275	0.615667	0.542118	0.107924	0.717038	0.322859	0.00643679	0.396497	0.312899	0.00119302	0.0576075	0.315529	0.00563994	0.0376148	13.9864	2.11224e-06	0.000368269	8.83194	9.24627	9.30492	9.24008	GO:0045454	cell redox homeostasis	GO:0008430	selenium binding	KOG: Selenoprotein T
Mtr.31851.1.S1_at		hypothetical protein predicted by Glimmer/Critica	3.7644	0.445339	0.353441	0.563284	0.441538	0.348509	0.818292	0.211913	0.0859239	0.68801	0.206103	0.0367302	0.314724	1.71905	0.531038	0.50599	13.9604	0.00690548	0.0772943	9.2281	7.15987	7.92244	7.7211	GO:0000004	No GO term	GO:0000004	No GO term
Mtr.15273.1.S1_at		Auxin-induced protein 5NG4	2.5424	0.396152	0.0357995	0.241308	0.345312	0.0182149	0.523796	0.636777	0.279203	0.797583	0.364306	0.00757156	0.15178	0.822677	0.634412	0.545889	13.9543	8.31406e-06	0.000917231	8.51924	7.45943	6.1639	5.99322	GO:0000004	No GO term	GO:0000004	No GO term
Mtr.20689.1.S1_at		Brain protein 44	7.7077	0.252001	0.128494	0.4057	0.845808	0.84777	0.898621	0.754449	0.746976	0.87495	0.741198	0.674866	0.76286	0.446661	0.361989	0.427253	13.9225	0.00762935	0.0819529	9.73877	9.16842	10.2311	10.1166	GO:0008150	biological_process	GO:0003674	molecular_function	KOG: Uncharacterized conserved protein
Mtr.43519.1.S1_at		Rhomboid family member 1	4.2094	1.01847	0.974702	0.748463	0.421453	0.148464	0.748164	0.905693	0.863793	0.888221	0.526203	0.185927	0.547516	0.18486	0.00931462	0.0518424	13.9149	0.000306587	0.00993376	10.5962	9.68808	9.51806	9.24674	GO:0000004	No GO term	GO:0004252	serine-type endopeptidase activity	KOG: Rhomboid family proteins
Mtr.8653.1.S1_at		peroxidase 42 (PER42) (P42) (PRXR1)	2.865	0.511615	0.0413078	0.25762	0.549088	0.0644416	0.6632	0.520757	0.0462442	0.619615	0.434028	0.00387994	0.110703	0.492685	0.0323899	0.113951	13.8743	2.43779e-07	9.35377e-05	8.78463	7.00225	3.80735	3.99095	GO:0050832	defense response to fungus	GO:0003674 GO:0004601	molecular_function
Mtr.46864.1.S1_at		lipoxygenase, putative	2.9651	0.496723	0.046431	0.271945	0.507421	0.0526324	0.644263	0.63019	0.172884	0.753278	0.46762	0.0112099	0.183104	0.45387	0.0269757	0.10214	13.8712	6.02372e-07	0.000159707	6.17393	9.54148	9.40791	10.5644	GO:0048364	root development	GO:0016165	lipoxygenase activity
Mtr.50859.1.S1_s_at		hypothetical protein predicted by Glimmer/Critica	2.7468	0.48859	0.0888154	0.35405	0.456384	0.0647374	0.663539	0.568411	0.171886	0.752729	0.406751	0.0133906	0.200175	0.569482	0.173233	0.295618	13.8542	6.7705e-06	0.000800996	6.26115	6.3906	7.15076	7.67172	GO:0000004	No GO term	GO:0000004	No GO term
Mtr.17868.1.S1_at		expressed protein	7.5012	0.308449	0.0495031	0.279776	0.556618	0.304491	0.806685	0.629093	0.413556	0.823475	0.4968	0.140666	0.501746	0.673112	0.483653	0.485651	13.7549	0.000242837	0.00858288	13.3798	12.6171	12.1485	12.1442	GO:0006952 GO:0009607	defense response	GO:0003674	molecular_function
Mtr.34165.1.S1_at		heavy-metal-associated domain-containing protein / copper chaperone (CCH)-related	3.5682	0.42286	0.0834434	0.346402	0.451687	0.107471	0.717038	0.329988	0.0304	0.574925	0.281119	0.00433922	0.116544	1.15377	0.762431	0.58999	13.7515	4.36938e-05	0.00274251	7.0433	5.65249	5.50779	5.35755	GO:0030001	metal ion transport	GO:0046872	metal ion binding	KOG: Copper chaperone
Mtr.12590.1.S1_at		Zinc finger protein MAGPIE	4.9644	0.810589	0.703176	0.685846	0.345853	0.0680857	0.665756	2.50143	0.110292	0.708996	0.907932	0.829767	0.792891	0.103815	0.000760845	0.00977186	13.736	0.00020305	0.00762083	6.8505	7.26959	8.72281	8.03122	GO:0045449	regulation of transcription	GO:0003676 GO:0008270	nucleic acid binding	KOG: FOG: Zn-finger
Mtr.10628.1.S1_at		cytochrome P450 84A1 (CYP84A1) / ferulate-5-hydroxylase (FAH1)	3.2271	0.319939	0.0331183	0.232879	0.959505	0.933411	0.907167	0.301073	0.0259073	0.559501	0.436997	0.0543971	0.367558	0.788069	0.631516	0.544787	13.7294	7.11515e-05	0.00375768	8.87774	6.36632	4.93546	5.63227	GO:0009809 GO:0009699 GO:0010224	lignin biosynthetic process	GO:0004497	monooxygenase activity	KOG: Cytochrome P450 CYP2 subfamily
Mtr.20673.1.S1_at		homoserine dehydrogenase / aspartate kinase	4.2612	0.380043	0.0498423	0.280701	0.44531	0.0948324	0.700937	0.783678	0.599308	0.855947	0.495678	0.0775778	0.417957	0.550341	0.208037	0.325714	13.7005	3.4789e-05	0.00238293	7.20945	6.11478	5.70598	5.45615	GO:0009067	aspartate family amino acid biosynthetic process	GO:0004072 GO:0004412	aspartate kinase activity	KOG: Homoserine dehydrogenase
Mtr.39794.1.S1_at		hypothetical protein predicted by Glimmer/Critica	3.3351	0.326255	0.0373749	0.246526	0.99252	0.988006	0.911496	0.368628	0.0600076	0.651057	0.511547	0.115092	0.472033	0.612113	0.333373	0.410508	13.6862	7.94956e-05	0.0040348	8.45656	7.58045	7.65535	7.35931	GO:0000004	No GO term	GO:0000004	No GO term
Mtr.12635.1.S1_s_at		octicosapeptide/Phox/Bem1p (PB1) domain-containing protein	4.2666	0.776553	0.557917	0.642293	0.283271	0.00903961	0.443782	0.52409	0.146322	0.732087	0.280375	0.00212335	0.0785495	0.633966	0.297054	0.388636	13.6821	1.56421e-05	0.0013913	9.77528	9.54844	9.2446	9.58665	GO:0008150	biological_process	GO:0003674	molecular_function
Mtr.12401.1.S1_s_at		Transcription factor MYB48 AltName: Full=Myb-related protein 48; Short=AtMYB48;	2.9386	0.625357	0.185931	0.459802	0.663681	0.244839	0.792787	0.352346	0.00751808	0.41323	0.379565	0.00313847	0.0978747	0.499894	0.0583884	0.160628	13.6793	1.17689e-06	0.000253456	9.53099	8.09803	8.43879	7.8009	GO:0006355	regulation of transcription, DNA-dependent	GO:0003677	DNA binding	KOG: Transcription factor, Myb superfamily
Mtr.29941.1.S1_at		hypothetical protein predicted by Glimmer/Critica	3.8302	0.438306	0.0346591	0.237952	0.269304	0.00213135	0.273067	0.345553	0.0090621	0.440791	0.205355	6.26334e-05	0.0103649	1.80286	0.117977	0.240306	13.5989	2.18876e-06	0.000374854	3.79701	3.60881	3.848	3.71149	GO:0000004	No GO term	GO:0000004	No GO term
Mtr.7604.1.S1_at		hypothetical protein predicted by Glimmer/Critica	4.8771	0.0845496	0.00647563	0.0991225	1.34217	0.712625	0.884018	0.366347	0.219469	0.775068	0.622971	0.471052	0.701836	1.77034	0.47743	0.483067	13.5872	0.00449392	0.0586501	6.64097	4.50462	4.60881	4.51096	GO:0000004	No GO term	GO:0000004	No GO term
Mtr.26842.1.S1_at		hypothetical protein predicted by Glimmer/Critica	3.042	0.919023	0.866026	0.726098	0.265143	0.0163383	0.51446	0.282681	0.0212174	0.53984	0.177767	0.00060796	0.0392025	1.07094	0.891064	0.626294	13.5559	8.39479e-05	0.00415869	8.33628	7.79116	6.75622	7.73809	GO:0000004	No GO term	GO:0000004	No GO term
Mtr.41025.1.S1_at		Protein RUPTURED POLLEN GRAIN 1	4.4993	0.197226	0.0197511	0.181033	0.711311	0.592841	0.869816	0.34804	0.110879	0.708996	0.394269	0.087184	0.435189	1.51183	0.517407	0.499995	13.5471	0.000775965	0.0177305	10.4865	11.4312	9.33069	9.45224	GO:0008150	biological_process	GO:0000004	No GO term
Mtr.13654.1.S1_at		aminotransferase, putative	8.0694	2.06798	0.241746	0.500315	1.50992	0.500129	0.851257	1.78647	0.345906	0.813874	1.93776	0.194157	0.553011	0.0132667	2.54396e-06	0.000268403	13.5126	0.000531836	0.0139313	7.94075	8.29508	8.79766	8.95913	GO:0009058	biosynthetic process	GO:0008483	transaminase activity
Mtr.38844.1.S1_at		Nudix hydrolase 17, mitochondrial Short=AtNUDT17; EC=3.6.1.-; Flags: Precursor;	2.708	0.563372	0.282698	0.525699	0.458771	0.15091	0.75003	0.461027	0.153328	0.737602	0.354989	0.0261751	0.272433	0.621628	0.370579	0.432398	13.5006	0.000135281	0.00576522	7.63807	7.96	7.1334	7.82082	GO:0008150	biological_process	GO:0016787	hydrolase activity	KOG: Diadenosine and diphosphoinositol polyphosphate phosphohydrolase
Mtr.12147.1.S1_at		Homeobox-leucine zipper protein HAT14 AltName: Full=Homeodomain-leucine zipper protein HAT14; Short=HD-ZIP protein 14;	3.1449	1.1572	0.808199	0.712511	0.749686	0.63291	0.874417	0.325503	0.076634	0.673111	0.390502	0.0699784	0.402984	0.263312	0.0390114	0.127348	13.4488	0.000497967	0.013397	5.86542	4.79701	5.42291	5.61765	GO:0006355	regulation of transcription, DNA-dependent	GO:0003677	DNA binding	KOG: Transcription factor HEX, contains HOX and HALZ domains
Mtr.42041.1.S1_at		Protein RUPTURED POLLEN GRAIN 1	4.9057	0.26347	0.0813577	0.343029	1.14972	0.847831	0.898621	0.372799	0.187339	0.761028	0.568475	0.348276	0.648255	0.658456	0.567389	0.521067	13.4485	0.00237283	0.0378614	3.848	4.81762	10.6376	10.3453	GO:0008150	biological_process	GO:0000004	No GO term
Mtr.38931.1.S1_at		Light-inducible protein CPRF-2	3.7774	0.248688	0.0553868	0.293413	1.97196	0.327328	0.813713	0.538221	0.370256	0.816744	1.04049	0.943185	0.81394	0.283207	0.0792869	0.192154	13.3777	0.0014768	0.0274735	3.63227	4.57894	7.06717	5.99322	GO:0006355	regulation of transcription, DNA-dependent	GO:0003677 GO:0003700 GO:0042803 GO:0046982	DNA binding
Mtr.44379.1.S1_at		Zinc finger protein 6	4.4201	0.69692	0.618638	0.661837	0.587533	0.465605	0.844178	0.292789	0.104045	0.704124	0.309308	0.060998	0.38334	0.626083	0.519745	0.501174	13.3229	0.00233258	0.0374222	7.84298	7.12205	7.03452	6.75756	GO:0045449	regulation of transcription	GO:0003700	transcription factor activity
Mtr.14743.1.S1_at		expressed protein	2.5831	0.428464	0.00461714	0.0818894	0.680954	0.153348	0.751002	0.55889	0.0377176	0.599197	0.525166	0.007418	0.149982	0.460806	0.00830203	0.0481434	13.3083	3.54746e-08	3.03775e-05	8.27705	5.62352	3.70044	3.82782	GO:0008150	biological_process	GO:0003674	molecular_function
Mtr.16849.1.S1_at		Putative serine/threonine-protein kinase receptor EC=2.7.11.1; AltName: Full=S-receptor kinase; Short=SRK; Flags: Precursor;	2.6997	0.70025	0.378768	0.574257	0.3169	0.0103162	0.461148	0.741683	0.458697	0.832634	0.380855	0.00868082	0.162536	0.456743	0.064356	0.170346	13.3026	7.86726e-06	0.000885247	6.45286	5.1334	4.30743	4.30012	GO:0006468	protein amino acid phosphorylation	GO:0004672	protein kinase activity	KOG: Serine/threonine protein kinase
Mtr.10391.1.S1_at		Class-10 pathogenesis-related protein 1 AltName: Full=MSPR10-1;	9.6969	0.774663	0.707575	0.686875	1.09756	0.890992	0.903648	0.614632	0.477267	0.835663	0.769184	0.637253	0.752292	0.143971	0.0107941	0.0571219	13.2913	0.00145381	0.0271759	11.919	11.0941	11.3834	11.4905	GO:0006118 GO:0009753	electron transport	GO:0016656	monodehydroascorbate reductase (NADH) activity
Mtr.4832.1.S1_x_at		Cyanogenic beta-glucosidase EC=3.2.1.21; AltName: Full=Linamarase; Flags: Precursor; Fragment;	2.7259	0.327043	0.164288	0.442538	1.02771	0.971959	0.910234	0.573912	0.478928	0.835787	0.703307	0.58131	0.737582	0.390169	0.237213	0.347742	13.2869	0.00401741	0.0542981	6.23458	7.06824	6.94017	7.05637	GO:0005975	carbohydrate metabolic process	GO:0004553	hydrolase activity, hydrolyzing O-glycosyl compounds
Mtr.6696.1.S1_at		protein kinase (APK1a)	3.2214	0.605309	0.41985	0.591066	1.2892	0.680697	0.880364	0.475395	0.238022	0.781559	0.721523	0.518995	0.717806	0.202891	0.0185495	0.0810637	13.2857	0.000641718	0.015754	5.56986	6.32553	7.11686	7.87467	GO:0006468	protein amino acid phosphorylation	GO:0016301	kinase activity	KOG: Serine/threonine protein kinase
Mtr.39229.1.S1_at		hypothetical protein predicted by Glimmer/Critica	4.657	0.920008	0.926027	0.739685	0.499633	0.444126	0.838724	0.503481	0.449083	0.830919	0.398495	0.221088	0.573814	0.325683	0.223048	0.337345	13.2672	0.0102421	0.0985222	10.5409	8.14975	6.21723	6.59544	GO:0008150	biological_process	GO:0003674	molecular_function
Mtr.35677.1.S1_at		RING-H2 zinc finger protein RHA2a	3.2718	0.418101	0.0619798	0.309039	0.736584	0.490808	0.848926	0.603276	0.261075	0.790228	0.582316	0.146602	0.508534	0.405956	0.0545544	0.154482	13.2587	2.37103e-05	0.00184577	7.09276	7.53138	6.7046	7.32643	GO:0000004	No GO term	GO:0005515 GO:0008270	protein binding
Mtr.40163.1.S1_at		hypothetical protein predicted by Glimmer/Critica	2.7669	0.360815	0.003467	0.0699609	0.63428	0.143549	0.745468	0.515965	0.0402653	0.603833	0.474899	0.00734894	0.149567	0.640741	0.152058	0.275728	13.2169	2.43702e-07	9.35377e-05	4.94017	5.90929	6.53294	7.13853	GO:0000004	No GO term	GO:0000004	No GO term
Mtr.37265.1.S1_at		lipoxygenase, putative	3.9646	0.340641	0.00665715	0.100593	0.41942	0.0228093	0.54504	0.83589	0.609076	0.85693	0.497201	0.0246035	0.264835	0.634924	0.205257	0.323579	13.1881	1.63863e-06	0.00031817	11.2135	11.7754	10.9344	11.4657	GO:0048364	root development	GO:0016165	lipoxygenase activity
Mtr.43715.1.S1_at		Derlin-1 AltName: Full=AtDerlin1-1;	2.2439	0.47253	0.0435008	0.263326	0.578927	0.129019	0.73486	0.538233	0.0886043	0.690496	0.459617	0.0133995	0.200175	0.515972	0.0707048	0.180024	13.1629	1.50084e-06	0.000303248	4.67243	3.67807	4.19377	3.9542	GO:0006508	proteolysis	GO:0003674	molecular_function	KOG: Predicted membrane protein
Mtr.36964.1.S1_at		hypothetical protein predicted by Glimmer/Critica	4.516	3.01975	0.182517	0.457306	0.698457	0.656583	0.877239	0.27085	0.119232	0.712294	0.329543	0.105999	0.462008	0.133129	0.0220428	0.0907072	13.1488	0.00521115	0.064184	8.58459	8.37547	9.46822	9.12231	GO:0008150	biological_process	GO:0003674	molecular_function
Mtr.37455.1.S1_at		UDP-glucoronosyl/UDP-glucosyl transferase family protein	3.79	0.251068	0.0175886	0.17023	4.91914	0.00768509	0.422032	0.296821	0.0333401	0.580288	1.28703	0.56058	0.731209	0.208183	0.00844363	0.0486704	13.1033	0.000163819	0.00655328	5.26679	5.61176	6.72656	6.05094	GO:0009636 GO:0006805 GO:0042178	response to toxin	GO:0008194 GO:0016757 GO:0035251	UDP-glycosyltransferase activity	KOG: UDP-glucuronosyl and UDP-glucosyl transferase
Mtr.14475.1.S1_at		Mitogen-activated protein kinase kinase 5 Short=MAP kinase kinase 5; Short=AtMKK5; Short=AtMAP2Kalpha; EC=2.7.12.2;	3.8652	0.316757	0.0523227	0.28676	1.02061	0.970698	0.910234	0.577776	0.33104	0.810673	0.703203	0.442057	0.690715	0.410287	0.123431	0.246179	13.0487	0.000269988	0.00917788	11.3154	10.4059	9.11634	9.76868	GO:0006468	protein amino acid phosphorylation	GO:0004708	MAP kinase kinase activity	KOG: Mitogen-activated protein kinase kinase (MAP2K)
Mtr.30743.1.S1_at		hypothetical protein	2.6596	0.773647	0.599094	0.656304	0.484652	0.150117	0.750011	0.485071	0.150571	0.737082	0.380911	0.0255889	0.269575	0.421368	0.0903261	0.207294	13.0485	7.24248e-05	0.00379705	7.84486	7.14262	6.02015	6.36982	GO:0008150	biological_process	GO:0003674	molecular_function	KOG: FOG: Ankyrin repeat
Mtr.43961.1.S1_at		Cytokinin-O-glucosyltransferase 3 EC=2.4.1.-; AltName: Full=Deoxynivalenol-glucosyl-transferase; AltName: Full=Zeatin O-glucosyltransferase 3; Short=AtZOG3; AltName: Full=UDP-glycosyltransferase 73C5;	2.7896	0.872504	0.802363	0.710992	0.471344	0.180139	0.7659	0.43004	0.135526	0.725607	0.345063	0.0276597	0.279757	0.4348	0.140333	0.264772	13.0046	0.00022597	0.0082341	7.89239	8.22207	7.17393	7.47816	GO:0008152	metabolic process	GO:0008194 GO:0016757	UDP-glycosyltransferase activity	KOG: UDP-glucuronosyl and UDP-glucosyl transferase
Mtr.25451.1.S1_at		alanyl-tRNA synthetase	4.5964	0.238462	0.0307575	0.224772	1.44083	0.553268	0.862647	0.5006	0.268397	0.793737	0.804272	0.664112	0.759879	0.447914	0.202013	0.321006	12.9802	0.000663888	0.0160571	6.61912	5.33985	6.77083	7.35403	GO:0006419	alanyl-tRNA aminoacylation	GO:0005524 GO:0004813 GO:0003676	ATP binding	KOG: Alanyl-tRNA synthetase
Mtr.20719.1.S1_at		hypothetical protein predicted by Glimmer/Critica	2.4727	0.396653	0.0463959	0.271917	0.502868	0.127601	0.733912	0.511473	0.136563	0.726538	0.404437	0.0199249	0.241643	0.755747	0.521367	0.501831	12.9699	2.21393e-05	0.00176161	6.01123	4.12928	6.64097	5.82018	GO:0008150	biological_process	GO:0003674	molecular_function
Mtr.41551.1.S1_at		Scarecrow-like protein 11 Short=AtSCL11; AltName: Full=GRAS family protein 31; Short=AtGRAS-31;	7.3859	4.51351	0.0136857	0.149284	0.495905	0.214214	0.777025	0.714552	0.543737	0.848083	0.500751	0.137991	0.498344	0.0482437	4.69531e-05	0.00153077	12.9602	0.000252911	0.00877145	10.366	10.1962	10.406	10.6712	GO:0045449	regulation of transcription	GO:0003700	transcription factor activity
Mtr.17517.1.S1_at		hypothetical protein predicted by Glimmer/Critica	8.9702	0.296397	0.00762207	0.109038	0.312742	0.0100661	0.459984	0.393679	0.0323213	0.576899	0.247487	0.000582865	0.0382313	2.11846	0.0770505	0.189288	12.9353	9.69601e-06	0.00100822	9.65123	9.91109	13.0047	12.5567	GO:0000004	No GO term	GO:0000004	No GO term
Mtr.5496.1.S1_at		hypothetical protein predicted by Glimmer/Critica	4.8012	0.159473	0.0141923	0.152096	1.14175	0.844294	0.898621	0.544635	0.374024	0.817608	0.728535	0.567358	0.733375	0.78	0.713221	0.574473	12.9284	0.00150104	0.0277132	9.72007	8.91886	8.49586	7.40599	GO:0008150	biological_process	GO:0003674	molecular_function
Mtr.43473.1.S1_at		1-aminocyclopropane-1-carboxylate synthase, putative / ACC synthase, putative	4.7414	0.633507	0.335454	0.553643	0.877087	0.778924	0.891607	0.447687	0.0999916	0.701131	0.536222	0.116688	0.47391	0.312227	0.0225721	0.0919756	12.8754	5.00912e-05	0.00296157	9.14797	8.08958	7.70321	7.94193	GO:0009693 GO:0008631 GO:0009612 GO:0009733	ethylene biosynthetic process	GO:0016847	1-aminocyclopropane-1-carboxylate synthase activity	KOG: 1-aminocyclopropane-1-carboxylate synthase, and related proteins
Mtr.42446.1.S1_at		nitrate reductase 2 (NR2)	7.4694	0.492906	0.189837	0.462828	1.26095	0.659243	0.87751	0.81839	0.702857	0.869626	1.02119	0.960928	0.81677	0.1527	0.00232751	0.021066	12.8748	0.000162887	0.00653095	8.04056	7.79507	10.0732	10.1698	GO:0009610	response to symbiotic fungus	GO:0008940 GO:0009703	nitrate reductase activity	KOG: NADH-cytochrome b-5 reductase
Mtr.37792.1.S1_at		Regulator of ribonuclease-like protein 3	3.6735	0.675554	0.514084	0.627134	0.312559	0.065901	0.664208	0.342452	0.08757	0.690496	0.225434	0.0070702	0.146463	1.07561	0.902823	0.629028	12.8574	0.000547485	0.0142375	8.88631	7.22497	6.1375	6.24413	GO:0000004	No GO term	GO:0003674	molecular_function
Mtr.3044.1.S1_at		Sugar transport protein 13 AltName: Full=Hexose transporter 13; AltName: Full=Multicopy suppressor of snf4 deficiency protein 1;	6.8095	0.125556	0.0191599	0.178486	0.446525	0.324872	0.812656	0.871127	0.864097	0.888269	0.532867	0.345846	0.647081	1.59413	0.564892	0.520342	12.8444	0.00559535	0.0674617	4.6893	6.42626	10.0537	9.82018	GO:0016310	phosphorylation	GO:0015144 GO:0009679 GO:0005358 GO:0005351	carbohydrate transporter activity	KOG: Predicted transporter (major facilitator superfamily)
Mtr.43229.1.S1_at		Uncharacterized protein At1g76070	7.2761	0.640037	0.565654	0.644868	1.56789	0.562641	0.864711	1.77869	0.4601	0.83313	1.98128	0.287535	0.614625	0.0438073	0.000881697	0.0108007	12.7888	0.00425294	0.0563426	10.279	11.0961	10.5547	11.18	GO:0008150	biological_process	GO:0003674	molecular_function
Mtr.43235.1.S1_at		Cytokinin-O-glucosyltransferase 2 EC=2.4.1.-; AltName: Full=Zeatin O-glucosyltransferase 2; Short=AtZOG2; AltName: Full=UDP-glucosyl transferase 85A1;	3.4366	0.70749	0.321629	0.546397	0.624307	0.183079	0.767461	0.478704	0.0452156	0.616856	0.447003	0.0104061	0.176295	0.369849	0.00988359	0.053766	12.7876	1.55758e-06	0.000309272	10.5481	10.6595	11.0447	10.9893	GO:0008152	metabolic process	GO:0008194 GO:0016757	UDP-glycosyltransferase activity	KOG: UDP-glucuronosyl and UDP-glucosyl transferase
Mtr.41401.1.S1_at		Receptor-like protein kinase 2 EC=2.7.11.1; Flags: Precursor;	4.4715	3.07332	0.190522	0.463485	0.187355	0.0586478	0.65983	0.186726	0.0581989	0.64784	0.106966	0.00437442	0.117005	0.727567	0.703342	0.571009	12.7835	0.00704975	0.0782791	7.94953	8.06232	8.05311	8.34784	GO:0006468	protein amino acid phosphorylation	GO:0005515 GO:0004672	protein binding	KOG: Serine/threonine protein kinase
Mtr.40942.1.S1_at		caffeoyl-CoA 3-O-methyltransferase, putative	4.335	5.38138	0.0534899	0.289519	0.653123	0.604007	0.870899	0.17825	0.0484924	0.623404	0.238423	0.0450165	0.340511	0.125014	0.0204677	0.0864002	12.768	0.00626236	0.0724903	8.28216	8.11322	9.73725	9.75288	GO:0000004	No GO term	GO:0008171	O-methyltransferase activity	KOG: O-methyltransferase
Mtr.9365.1.S1_at		cycloartenol synthase (CAS1) / 2,3-epoxysqualene--cycloartenol cyclase / (S)-2,3-epoxysqualene mutase	2.7083	0.413784	0.123417	0.39923	0.403135	0.113529	0.723513	1.18178	0.761786	0.877196	0.609992	0.280562	0.610903	0.399069	0.109873	0.231305	12.7114	0.000271601	0.00918737	10.3282	8.99605	6.3733	5.75489	GO:0019745	pentacyclic triterpenoid biosynthetic process	GO:0000250	lanosterol synthase activity	KOG: Oxidosqualene-lanosterol cyclase and related proteins
Mtr.47491.1.S1_s_at		putative cytochrome P450	4.4174	0.655368	0.413665	0.588703	0.696311	0.482492	0.846724	0.429573	0.113187	0.710481	0.447261	0.0685048	0.39909	0.401861	0.0895022	0.206172	12.694	0.000134497	0.00576206	8.11582	7.35491	7.893	7.97728	GO:0006118	electron transport	GO:0019825	oxygen binding	KOG: Cytochrome P450 CYP2 subfamily
Mtr.43278.1.S1_at		Cellulose synthase-like protein G2 Short=AtCslG2; EC=2.4.1.-;	5.2021	0.871025	0.815476	0.71425	0.657741	0.482176	0.846724	1.99099	0.254465	0.786376	1.19697	0.710178	0.770863	0.0691076	0.000334022	0.00551528	12.6859	0.000527281	0.0138523	8.19229	8.09592	8.56529	8.16591	GO:0000271	polysaccharide biosynthetic process	GO:0016759	cellulose synthase activity
Mtr.47946.1.S1_at		F-box/FBD/LRR-repeat protein At5g22660	4.089	1.14174	0.793543	0.708823	0.361225	0.0583601	0.659134	0.236998	0.0109839	0.462081	0.194244	0.00104671	0.0530486	0.80655	0.671801	0.560515	12.6847	0.000121831	0.00541618	4.2555	3.80735	4.24793	4.24793	GO:0007623 GO:0009585 GO:0010218	circadian rhythm	GO:0003700	transcription factor activity
Mtr.43094.1.S1_at		cytidine deaminase, putative / cytidine aminohydrolase, putative	6.7283	0.444713	0.171403	0.448439	0.442493	0.168932	0.760535	1.5929	0.422341	0.825469	0.792009	0.620232	0.747783	0.251627	0.0271109	0.1025	12.6785	0.00040551	0.011752	7.61765	6.89845	10.6274	9.54206	GO:0009972	cytidine deamination	GO:0004126	cytidine deaminase activity	KOG: Cytidine deaminase
Mtr.14334.1.S1_at		contains EST AU032335(R3907) unknown protein	2.7239	0.345705	0.026503	0.210036	0.662055	0.355301	0.819476	0.42981	0.0695234	0.66511	0.432627	0.0312167	0.294286	0.802446	0.618216	0.539596	12.668	2.84934e-05	0.00207865	8.36807	7.20065	5.35403	5.59096	GO:0000004	No GO term	GO:0000004	No GO term	KOG: Predicted membrane protein, contains DoH and Cytochrome b-561/ferric reductase transmembrane domains
Mtr.40882.1.S1_at		aldehyde dehydrogenase (ALDH3)	3.892	6.12104	0.00101307	0.0339879	0.162085	0.000977016	0.211905	0.393163	0.0541273	0.636374	0.159542	0.000142793	0.0163748	0.203065	0.00276136	0.0236435	12.6248	4.15885e-05	0.0026662	8.93369	8.72758	7.52826	7.6844	GO:0009269 GO:0009651 GO:0009737	response to desiccation	GO:0004028	3-chloroallyl aldehyde dehydrogenase activity	KOG: Aldehyde dehydrogenase
Mtr.43073.1.S1_s_at		dehydration-induced protein (ERD15)	7.712	0.756395	0.379804	0.574584	1.03927	0.902323	0.904589	1.39007	0.302572	0.804449	1.27794	0.345692	0.647026	0.0725131	3.49671e-07	8.66915e-05	12.6203	5.41199e-07	0.000150887	9.25857	11.6841	13.0746	12.7215	GO:0009414 GO:0009617 GO:0009644	response to water deprivation	GO:0005515	protein binding
Mtr.24476.1.S1_at		expressed protein	6.2479	1.81506	0.17017	0.447346	0.879751	0.76122	0.88988	0.57543	0.201578	0.766115	0.635187	0.199121	0.555527	0.0864444	2.63135e-05	0.00101295	12.5898	1.81038e-05	0.00154657	10.8536	9.01458	9.15127	9.15507	GO:0008150	biological_process	GO:0003674	molecular_function
Mtr.48869.1.S1_at		Auxin-repressed 12.5 kDa protein	8.6402	0.459675	0.0239155	0.198837	1.01961	0.950875	0.909043	0.713677	0.29344	0.800271	0.809014	0.415362	0.679418	0.237535	0.000307161	0.00520632	12.586	5.79376e-07	0.000156672	12.6988	13.0779	13.8433	13.3821	GO:0008150	biological_process	GO:0003674	molecular_function
Mtr.52165.1.S1_at		C4-dicarboxylate transporter/malic acid transport family protein	2.8612	0.576521	0.361769	0.566873	0.683918	0.526269	0.857268	0.481286	0.230685	0.778803	0.476729	0.141878	0.502752	0.419075	0.157968	0.28176	12.5744	0.000579681	0.0147547	7.67313	4.70044	4.96809	5.53294	GO:0000004	No GO term	GO:0005215	transporter activity
Mtr.38047.1.S1_at		1,2-diacylglycerol 3-beta-galactosyltransferase, putative / monogalactosyldiacylglycerol synthase, putative / MGDG synthase, putative	8.4957	0.96634	0.9389	0.741839	0.353035	0.0313605	0.571934	0.177585	0.00128295	0.232743	0.157815	0.000112245	0.014387	1.31451	0.542873	0.511041	12.5569	3.4972e-05	0.0023845	10.6107	10.5451	9.47735	9.47573	GO:0016036 GO:0019375	cellular response to phosphate starvation	GO:0035250	UDP-galactosyltransferase activity
Mtr.6647.1.S1_s_at		hypothetical protein predicted by Glimmer/Critica	4.1686	0.669593	0.513992	0.627079	0.751891	0.641467	0.87533	0.492064	0.255507	0.787247	0.515368	0.195891	0.554072	0.32157	0.0778582	0.190343	12.5527	0.000720775	0.0168769	9.01959	8.38111	8.29324	7.83289	GO:0000004	No GO term	GO:0000004	No GO term
Mtr.39858.1.S1_at		hypothetical protein predicted by Glimmer/Critica	3.881	1.20377	0.745288	0.696129	0.887067	0.83357	0.898231	0.291962	0.0439104	0.614241	0.406307	0.067532	0.397491	0.255822	0.0277591	0.103938	12.5382	0.000395498	0.0115738	8.97154	8.2446	7.65177	7.58271	GO:0000004	No GO term	GO:0000004	No GO term
Mtr.16117.1.S1_s_at		copper-exporting ATPase, putative / responsive-to-antagonist 1, putative / copper-transporting ATPase, putative	3.529	0.435959	0.0907538	0.357375	1.90706	0.180372	0.7659	0.279812	0.0141137	0.488495	0.65789	0.28202	0.611257	0.343103	0.0341419	0.117624	12.5285	5.71974e-05	0.00324467	12.1559	9.61783	8.25739	8.33316	GO:0010043 GO:0046686 GO:0010039 GO:0010273 GO:0010272	response to zinc ion	GO:0015662	ATPase activity, coupled to transmembrane movement of ions, phosphorylative mechanism	KOG: Cation transport ATPase
Mtr.37257.1.S1_at		hypothetical protein predicted by Glimmer/Critica	3.0588	0.486678	0.0302655	0.223259	0.76598	0.390428	0.827164	0.586687	0.0969873	0.69841	0.5867	0.0465576	0.344857	0.365641	0.0044128	0.0320364	12.5049	4.22173e-07	0.000127593	8.85487	8.25077	9.22038	8.53099	GO:0008150	biological_process	GO:0003674	molecular_function
Mtr.38763.1.S1_at		Protein SRG1 AltName: Full=Protein SENESCENCE-RELATED GENE 1; Short=AtSRG1;	2.7452	0.475047	0.0987637	0.369096	1.21935	0.64615	0.876077	0.292988	0.0108392	0.460936	0.503482	0.0654062	0.393082	0.471477	0.0956835	0.214183	12.4976	2.38923e-05	0.00185592	6.59544	5.95652	3.83794	3.73335	GO:0009813	flavonoid biosynthetic process	GO:0016706	oxidoreductase activity, acting on paired donors, with incorporation or reduction of molecular oxygen, 2-oxoglutarate as one donor, and incorporation of one atom each of oxygen into both donors	KOG: Iron/ascorbate family oxidoreductases
Mtr.45148.1.S1_at		expressed protein	4.0033	0.407487	0.132344	0.410782	0.363691	0.0930818	0.700407	0.335556	0.071876	0.667417	0.246036	0.00810111	0.157269	1.61181	0.410964	0.452068	12.476	0.000429839	0.0122304	5.89966	5.63227	6.52826	6.21335	GO:0008150	biological_process	GO:0003674	molecular_function
Mtr.27904.1.S1_at		expressed protein	3.238	0.278318	0.0403254	0.2546	0.254599	0.0297612	0.565657	0.385251	0.115103	0.7117	0.212684	0.00455265	0.119484	2.9453	0.0775692	0.189928	12.4373	0.000479468	0.0130901	10.6658	8.4475	4.7761	5.80478	GO:0000004	No GO term	GO:0003674	molecular_function
Mtr.7247.1.S1_at		expressed protein	5.0646	0.354903	0.0498013	0.280553	1.2202	0.688072	0.881187	1.8759	0.215043	0.772693	1.73684	0.184363	0.546156	0.0992204	0.000244581	0.00444701	12.4065	0.000105594	0.00490026	8.94339	8.20848	9.30104	8.83794	GO:0008150	biological_process	GO:0003674	molecular_function
Mtr.40677.1.S1_at		Calcium-binding protein CML24 AltName: Full=Calmodulin-like protein 24; AltName: Full=Touch-induced calmodulin-related protein 2;	3.7734	5.95559	0.00279985	0.0618297	0.218923	0.00834387	0.42721	0.294413	0.0274902	0.56696	0.160755	0.000437121	0.0325999	0.210423	0.00709405	0.043563	12.3804	0.000145398	0.00609474	9.84046	10.2947	9.06151	9.61324	GO:0009409 GO:0009408 GO:0009646 GO:0009612 GO:0019722 GO:0009737 GO:0009733 GO:0042542 GO:0010038 GO:0048574	response to cold	GO:0005509	calcium ion binding	KOG: Calmodulin and related proteins (EF-Hand superfamily)
Mtr.38340.1.S1_at		18.5 kDa class I heat shock protein AltName: Full=HSP 18.5;	3.6215	0.239353	0.00156336	0.0437833	0.47891	0.0664814	0.664349	0.390421	0.0231052	0.548361	0.326982	0.00218933	0.0798626	1.80615	0.133037	0.256752	12.3714	5.87863e-06	0.000736677	7.98242	6.37678	5.34696	5.39917	GO:0009408 GO:0006979 GO:0009644 GO:0042542	response to heat	GO:0003674	molecular_function	KOG: Molecular chaperone (small heat-shock protein Hsp26/Hsp42)
Mtr.39520.1.S1_at		Solute carrier family 22 member 5 AltName: Full=Organic cation/carnitine transporter 2; AltName: Full=High-affinity sodium-dependent carnitine cotransporter;	3.784	0.378753	0.256219	0.510732	1.03292	0.969118	0.910234	0.24909	0.111566	0.709277	0.404528	0.197716	0.55488	0.831816	0.82594	0.60887	12.3365	0.00791622	0.0839355	8.77017	8.53683	7.5157	7.99661	GO:0006810	transport	GO:0015144 GO:0005351	carbohydrate transporter activity	KOG: Synaptic vesicle transporter SVOP and related transporters (major facilitator superfamily)
Mtr.12614.1.S1_at		hypothetical protein predicted by Glimmer/Critica	4.8655	1.32236	0.737827	0.69453	0.555018	0.483417	0.846842	0.36941	0.242815	0.783494	0.347705	0.134913	0.496178	0.299527	0.161626	0.285358	12.314	0.00774574	0.0827591	6.17393	6.04658	7.49025	6.30925	GO:0000004	No GO term	GO:0000004	No GO term
Mtr.35793.1.S1_at		hypothetical protein predicted by Glimmer/Critica	5.009	1.53082	0.619353	0.661975	0.283725	0.153938	0.751002	0.154588	0.0416657	0.607387	0.12437	0.00812016	0.157493	1.21173	0.822138	0.607794	12.2913	0.00904397	0.0911883	9.18264	8.86419	9.46189	9.64584	GO:0000004	No GO term	GO:0000004	No GO term
Mtr.43536.1.S1_at		Serine carboxypeptidase-like 18 EC=3.4.16.-; Flags: Precursor;	5.227	3.60105	0.0435449	0.263525	0.379351	0.116339	0.726547	0.309612	0.0620073	0.654095	0.239831	0.0087613	0.163207	0.192885	0.012579	0.0631356	12.2578	0.000600854	0.0151542	10.435	9.33874	8.81922	8.71631	GO:0006508	proteolysis	GO:0004185	serine carboxypeptidase activity	KOG: Serine carboxypeptidases (lysosomal cathepsin A)
Mtr.31750.1.S1_at		Probable sulfate transporter 3.4	4.4245	3.05729	0.0819212	0.3441	0.663307	0.504206	0.852129	0.132995	0.00418412	0.342978	0.198168	0.0047209	0.121392	0.302847	0.0647335	0.170923	12.243	0.00078339	0.0178322	7.20163	5.86295	5.21335	5.03562	GO:0008272 GO:0006810	sulfate transport	GO:0015116	sulfate transporter activity	KOG: Sulfate/bicarbonate/oxalate exchanger SAT-1 and related transporters (SLC26 family)
Mtr.44534.1.S1_at		hypothetical protein predicted by Glimmer/Critica	6.307	0.254245	0.0184616	0.175388	0.284911	0.0285589	0.56208	0.651263	0.421727	0.825281	0.32532	0.0180471	0.230828	1.73607	0.304733	0.393178	12.21	0.000214177	0.00788429	5.65249	3.67807	6.05961	5.92125	GO:0000004	No GO term	GO:0000004	No GO term
Mtr.37495.1.S1_at		Zinc finger protein 1 AltName: Full=WZF1;	3.6611	0.374956	0.0481071	0.276278	0.438181	0.0904837	0.697611	0.635684	0.336573	0.81225	0.426511	0.0369509	0.315076	0.785405	0.604418	0.534426	12.1908	5.95129e-05	0.00331699	9.83305	11.4386	11.4274	12.0666	GO:0000004	No GO term	GO:0003676 GO:0003700 GO:0008270	nucleic acid binding	KOG: FOG: Zn-finger
Mtr.47804.1.S1_x_at		hypothetical protein predicted by Glimmer/Critica	2.1192	0.551007	0.153878	0.432318	0.448445	0.0613874	0.662583	0.502655	0.103463	0.703352	0.370385	0.00776003	0.153927	0.661171	0.313812	0.399179	12.1772	1.31775e-05	0.00124066	6.25739	5.66676	5.77083	5.95187	GO:0000004	No GO term	GO:0000004	No GO term
Mtr.43176.1.S1_s_at		expressed protein	8.1626	0.241875	0.00231536	0.0552912	0.359336	0.0186965	0.525263	0.227563	0.00167464	0.257645	0.188394	9.11857e-05	0.012572	4.15222	0.00226291	0.0206849	12.1766	1.04362e-05	0.00105808	9.18884	7.77149	11.4058	11.067	GO:0009793	embryonic development (sensu Magnoliophyta)	GO:0003674	molecular_function
Mtr.40459.1.S1_at		Homeobox-leucine zipper protein HAT22 AltName: Full=Homeodomain-leucine zipper protein HAT22; Short=HD-ZIP protein 22;	6.2644	0.4114	0.0508972	0.283681	1.55825	0.306493	0.807503	0.462091	0.0850498	0.685625	0.80336	0.531897	0.723296	0.277803	0.00787553	0.0464062	12.1516	2.42227e-05	0.00187754	9.27775	9.24127	10.1948	9.90749	GO:0006355 GO:0009735	regulation of transcription, DNA-dependent	GO:0003700	transcription factor activity	KOG: Transcription factor HEX, contains HOX and HALZ domains
Mtr.12093.1.S1_at		protein kinase family protein	4.8646	0.194916	0.00778215	0.110175	1.09025	0.873632	0.900974	0.626629	0.395162	0.820769	0.775694	0.568855	0.733747	0.618527	0.382456	0.43857	12.1411	0.000285301	0.00950087	8.84768	8.11009	7.34163	7.76222	GO:0006468 GO:0006950	protein amino acid phosphorylation	GO:0016301	kinase activity
Mtr.30784.1.S1_at		Magnesium transporter MRS2 homolog, mitochondrial AltName: Full=MRS2-like protein; Flags: Precursor;	3.5438	0.485554	0.177286	0.452988	0.449409	0.137843	0.74328	0.516686	0.215299	0.772693	0.377786	0.0336197	0.30325	0.732303	0.550857	0.514309	12.1116	0.00018811	0.007203	8.13545	5.96116	5.84298	5.89724	GO:0030001	metal ion transport	GO:0046873	metal ion transporter activity	KOG: Magnesium transporters: CorA family
Mtr.15870.1.S1_at		heavy-metal-associated domain-containing protein	3.1333	1.13881	0.729021	0.692402	0.725342	0.396878	0.829059	0.251678	0.00189237	0.26561	0.321805	0.00179898	0.0716671	0.398141	0.0242506	0.0957962	12.0815	5.75116e-06	0.000723287	7.91109	7.53528	7.41616	6.88142	GO:0030001	metal ion transport	GO:0046872	metal ion binding
Mtr.12961.1.S1_at		Uncharacterized protein At1g15400	3.3596	0.267501	0.0336222	0.234796	1.74424	0.340111	0.815744	0.338759	0.0742558	0.670044	0.70415	0.458596	0.696904	0.524272	0.270637	0.37107	12.0676	0.000486311	0.0132202	10.1438	9.53761	8.95594	8.82177	GO:0008150	biological_process	GO:0003674	molecular_function
Mtr.33589.1.S1_at		Anthranilate N-benzoyltransferase protein 2 EC=2.3.1.144; AltName: Full=Anthranilate N-hydroxycinnamoyl/benzoyltransferase 2;	4.8182	0.526248	0.254751	0.509806	1.27165	0.663999	0.878209	0.258264	0.0244726	0.550363	0.476016	0.114105	0.470721	0.479499	0.195157	0.315036	12.0667	0.000336743	0.0104656	4.03562	5.39232	6.63952	6.32553	GO:0009809 GO:0009963 GO:0010252	lignin biosynthetic process	GO:0016740 GO:0047205 GO:0047172	transferase activity
Mtr.27674.1.S1_at		hypothetical protein predicted by Glimmer/Critica	3.2859	0.241003	0.0403169	0.254588	1.31766	0.670122	0.879124	0.658468	0.520411	0.843286	0.909688	0.857575	0.798885	0.397471	0.166535	0.289604	12.0319	0.00132819	0.0257236	3.39232	3.30743	4.09592	4.0268	GO:0000004	No GO term	GO:0000004	No GO term
Mtr.43915.1.S1_at		Protein SRG1 AltName: Full=Protein SENESCENCE-RELATED GENE 1; Short=AtSRG1;	3.992	0.644429	0.363425	0.568027	2.57406	0.0617373	0.662583	0.365799	0.0484779	0.623404	0.96067	0.91792	0.809811	0.137087	0.000689075	0.00912052	12.0217	8.30933e-05	0.00413554	9.07655	8.66711	9.55593	9.1576	GO:0000004	No GO term	GO:0005506 GO:0016216	iron ion binding	KOG: Iron/ascorbate family oxidoreductases
Mtr.37778.1.S1_at		Ethylene-responsive transcription factor ERF104	7.6632	0.111779	0.000449138	0.0209201	0.817524	0.688264	0.881253	1.49162	0.42948	0.827364	1.1414	0.746788	0.777739	0.610599	0.332281	0.409886	12.015	0.000136475	0.00580493	9.98556	10.3647	10.8383	11.4929	GO:0006355	regulation of transcription, DNA-dependent	GO:0003677 GO:0003700	DNA binding
Mtr.36806.1.S1_at		hypothetical protein	2.765	0.509705	0.0223378	0.19266	0.509057	0.0221251	0.541853	0.52094	0.0262986	0.561673	0.412765	0.000936495	0.0501298	0.616039	0.0873191	0.2032	12.0093	9.83956e-08	5.20415e-05	6.2211	5.08746	5.38888	5.45943	GO:0008150	biological_process	GO:0003674	molecular_function
Mtr.43008.1.S1_at		hypothetical protein predicted by Glimmer/Critica	3.7259	0.557694	0.458183	0.606852	0.32397	0.162095	0.757193	0.243422	0.0850101	0.685625	0.183897	0.0161425	0.21813	1.90026	0.415623	0.454215	11.9654	0.00543531	0.0661083	6.06393	6.25739	8.26303	8.26913	GO:0006355	regulation of transcription, DNA-dependent	GO:0003677 GO:0003700	DNA binding
Mtr.11340.1.S1_at		expressed protein	5.1982	0.452007	0.193545	0.4663	0.456172	0.198459	0.773496	0.234576	0.0250586	0.555077	0.225393	0.0068153	0.144968	1.72895	0.362958	0.427743	11.9581	0.000670662	0.0161122	10.0504	8.87744	10.114	9.83305	GO:0008150	biological_process	GO:0003674	molecular_function
Mtr.37617.1.S1_at		branched-chain amino acid aminotransferase	6.8124	2.35337	0.157993	0.436107	0.669149	0.496359	0.850601	0.612346	0.408053	0.82211	0.551671	0.225304	0.57653	0.0869418	0.000689084	0.00912052	11.9278	0.000606039	0.0152422	11.6392	10.2883	9.50064	9.8805	GO:0046654	tetrahydrofolate biosynthetic process	GO:0008696 GO:0003824	4-amino-4-deoxychorismate lyase activity	KOG: Branched chain aminotransferase BCAT1, pyridoxal phosphate enzymes type IV superfamily
Mtr.19172.1.S1_at		hypothetical protein predicted by Glimmer/Critica	7.4765	0.255754	0.0785272	0.337961	1.86722	0.401253	0.830263	1.41769	0.636223	0.863017	1.91361	0.288767	0.615468	0.124114	0.0111572	0.0584278	11.9008	0.00367387	0.0511346	3.08746	8.36545	7.88996	7.78463	GO:0000004	No GO term	GO:0000004	No GO term
Mtr.38511.1.S1_at		Kinesin-4 AltName: Full=Kinesin-like protein D;	4.8722	2.84519	0.161756	0.440023	0.223597	0.0520895	0.642638	0.120725	0.00932165	0.444738	0.0899858	0.000827323	0.04667	1.09508	0.900037	0.628153	11.89	0.00326621	0.0473288	9.05393	7.46761	5.25927	5.87529	GO:0007018	microtubule-based movement	GO:0003777	microtubule motor activity	KOG: Kinesin (KAR3 subfamily)
Mtr.34376.1.S1_at		hypothetical protein predicted by Glimmer/Critica	2.4427	0.531019	0.0841894	0.347551	0.424995	0.0243981	0.548423	0.381085	0.0128655	0.477183	0.297123	0.000561596	0.0374583	0.978163	0.949465	0.640316	11.887	2.63764e-06	0.000421615	6.85549	4.8679	3.66676	3.21723	GO:0000004	No GO term	GO:0000004	No GO term
Mtr.5569.1.S1_at		hypothetical protein predicted by Glimmer/Critica	2.5096	0.543144	0.125353	0.401731	0.481438	0.070812	0.669963	0.425239	0.0379593	0.600355	0.347362	0.00355541	0.104795	0.756736	0.470243	0.479831	11.8841	7.9823e-06	0.00089157	4.98185	4.71149	7.68089	7.43962	GO:0006788	heme oxidation	GO:0004392	heme oxygenase (decyclizing) activity
Mtr.12537.1.S1_at		thioesterase family protein	3.6442	0.711009	0.30204	0.535902	0.40586	0.0126351	0.480436	0.886362	0.710793	0.871051	0.505815	0.0193044	0.237877	0.329268	0.00328133	0.0264523	11.8737	1.11992e-06	0.000247107	8.26819	7.31107	8.37808	8.11842	GO:0000004	No GO term	GO:0000004	No GO term	KOG: HGG motif-containing thioesterase
Mtr.5804.1.S1_at		expressed protein	6.5874	0.195098	0.027893	0.215277	3.69456	0.0707136	0.669874	1.08732	0.902591	0.890514	2.52705	0.111752	0.468372	0.107814	0.0046469	0.0330999	11.8345	0.00219583	0.0357995	5.2211	8.86388	10.219	9.95216	GO:0000004	No GO term	GO:0000004	No GO term
Mtr.43392.1.S1_at		hypothetical protein predicted by Glimmer/Critica	4.4689	0.398806	0.103819	0.375525	0.692928	0.500417	0.851257	0.249736	0.0194558	0.532651	0.310536	0.0164135	0.21951	1.22531	0.707497	0.57263	11.8256	0.000300183	0.00982362	11.3332	10.4949	9.51688	9.89694	GO:0000004	No GO term	GO:0000004	No GO term
Mtr.8622.1.S1_at		carbonic anhydrase, putative / carbonate dehydratase, putative	4.0062	1.29058	0.528453	0.632518	0.221738	0.00165816	0.249567	0.337985	0.0148905	0.497688	0.177756	7.57908e-05	0.0114268	0.87436	0.738845	0.582644	11.8246	1.43105e-05	0.0013063	10.4394	9.44025	9.96449	10.0032	GO:0015976	carbon utilization	GO:0004089 GO:0008270	carbonate dehydratase activity	KOG: Predicted carbonic anhydrase involved in protection against oxidative damage
Mtr.8830.1.S1_at		Aspartic proteinase nepenthesin-1 EC=3.4.23.12; AltName: Full=Nepenthesin-I; Flags: Precursor;	3.0145	0.735959	0.669954	0.676558	0.483656	0.319208	0.811147	0.372382	0.181414	0.759454	0.318921	0.0655082	0.393371	0.638223	0.533849	0.507173	11.8208	0.00313535	0.0458949	10.4059	9.58459	6.09592	6.80607	GO:0006508	proteolysis	GO:0004194	pepsin A activity	KOG: Aspartyl protease
Mtr.10669.1.S1_at		Mannan endo-1,4-beta-mannosidase 6 EC=3.2.1.78; AltName: Full=Beta-mannanase 6; AltName: Full=Endo-beta-1,4-mannanase 6; Short=AtMAN6; Flags: Precursor;	2.1593	0.604541	0.403952	0.58503	0.56154	0.340335	0.815744	0.414886	0.153865	0.737602	0.378622	0.0602704	0.381806	0.601444	0.399282	0.446311	11.8051	0.000727418	0.0169882	9.98741	9.34607	5.05745	5.97957	GO:0005975	carbohydrate metabolic process	GO:0004553	hydrolase activity, hydrolyzing O-glycosyl compounds
Mtr.16209.1.S1_at		expressed protein	2.3744	0.364157	0.0148456	0.155721	0.771411	0.491335	0.84896	0.507056	0.0844674	0.684588	0.534844	0.0545019	0.367684	0.597001	0.181039	0.30259	11.7597	6.46275e-06	0.000782608	10.2229	9.16214	9.90192	9.40386	GO:0008150	biological_process	GO:0003674	molecular_function
Mtr.38957.1.S1_at		hypothetical protein predicted by Glimmer/Critica	4.6392	4.11083	0.00541699	0.0896918	0.184944	0.00147965	0.240629	0.516671	0.150942	0.737082	0.209011	0.000505049	0.0356969	0.216659	0.0031299	0.0256869	11.75	4.35627e-05	0.00273906	6.7252	7.13955	9.1644	8.54651	GO:0000004	No GO term	GO:0000004	No GO term
Mtr.30257.1.S1_at		hypothetical protein predicted by Glimmer/Critica	3.1489	0.25854	0.0522829	0.286746	0.250119	0.0474112	0.632927	0.696554	0.581913	0.854847	0.311938	0.0419671	0.331943	1.88979	0.337535	0.412745	11.7478	0.00157922	0.0286276	5.19771	4.61471	4.58496	4.7866	GO:0000004	No GO term	GO:0000004	No GO term
Mtr.24689.1.S1_at		serine-rich protein	4.2012	0.677556	0.43669	0.59789	1.29201	0.606647	0.870899	0.814231	0.679131	0.867373	1.03437	0.933424	0.812217	0.119527	0.000537726	0.00771337	11.7375	0.000134568	0.00576206	9.43254	9.71716	12.0032	11.3491	GO:0008150	biological_process	GO:0003674	molecular_function
Mtr.10817.1.S1_at		BON1-associated protein 1 (BAP1)	2.8837	0.447109	0.034911	0.238251	0.446042	0.034447	0.586397	0.869883	0.694088	0.868383	0.531975	0.041703	0.331232	0.492523	0.059399	0.162147	11.7037	3.39012e-06	0.00051354	7.48704	8.75087	7.94486	9.22352	GO:0006355	regulation of transcription, DNA-dependent	GO:0003677 GO:0003700	DNA binding
Mtr.4045.1.S1_at		Serine/threonine-protein kinase BRI1-like 2 EC=2.7.11.1; AltName: Full=BRASSINOSTEROID INSENSITIVE 1-like protein 2; AltName: Full=Protein VASCULAR HIGHWAY 1; Flags: Precursor;	5.1787	0.0858364	0.00227359	0.0546945	0.331625	0.120658	0.728074	5.8017	0.0191571	0.532034	1.54692	0.43842	0.688896	0.517831	0.34235	0.415931	11.6933	0.00224779	0.0364648	9.07708	8.53138	6.43962	6.94369	GO:0006468 GO:0007169	protein amino acid phosphorylation	GO:0005524 GO:0004674	ATP binding	KOG: Serine/threonine protein kinase
Mtr.25454.1.S1_at		Macrophage migration inhibitory factor homolog AltName: Full=BmMIF; AltName: Full=Bm-MIF-1;	4.5435	1.64037	0.527419	0.632208	1.05702	0.943172	0.908342	0.331867	0.169666	0.750968	0.497392	0.280975	0.611022	0.14893	0.024818	0.0970099	11.6688	0.0057183	0.0682812	11.6051	11.089	10.0731	10.7463	GO:0006954 GO:0051707	inflammatory response	GO:0000004	No GO term
Mtr.46013.1.S1_at		expressed protein	2.5284	0.548792	0.0553241	0.293365	0.491255	0.0263912	0.553692	0.497034	0.028583	0.571377	0.390657	0.00116646	0.0567994	0.642081	0.146042	0.269992	11.6228	3.60475e-07	0.000112819	4.43296	4.61471	7.34074	5.80219	GO:0008150	biological_process	GO:0003674	molecular_function
Mtr.40825.1.S1_at		Niemann-Pick C1-like protein 1 Flags: Precursor;	8.7139	0.103263	2.40864e-05	0.00420205	0.973637	0.944998	0.90851	2.19801	0.0560619	0.640967	1.66067	0.123375	0.483094	0.38957	0.0254995	0.0986304	11.6157	1.01772e-05	0.0010428	11.118	10.2136	10.7449	10.765	GO:0008150	biological_process	GO:0003674	molecular_function	KOG: Cholesterol transport protein (Niemann-Pick C disease protein)
Mtr.10604.1.S1_at		nitrate reductase 2 (NR2)	9.2257	0.584845	0.334479	0.553212	0.935578	0.903152	0.904589	1.21238	0.725386	0.872957	1.08763	0.850941	0.797703	0.129951	0.00171993	0.0170717	11.6001	0.000362591	0.0109238	10.3775	9.21043	11.0482	10.8852	GO:0009416 GO:0006809 GO:0042128	response to light stimulus	GO:0008940	nitrate reductase activity	KOG: Sulfite oxidase, molybdopterin-binding component
Mtr.45029.1.S1_at		hypothetical protein predicted by Glimmer/Critica	7.7347	1.88303	0.239109	0.498786	0.581848	0.310826	0.808075	0.33427	0.0506511	0.630012	0.33569	0.020358	0.244012	0.235411	0.0132744	0.0656437	11.5987	0.000247784	0.00864367	11.6329	10.7135	10.7801	10.331	GO:0000004	No GO term	GO:0000004	No GO term
Mtr.4733.1.S1_at		peroxidase, putative	2.5913	0.474544	0.23214	0.494268	0.442227	0.192928	0.771709	0.395946	0.14242	0.730763	0.312983	0.0310419	0.293574	1.03872	0.950265	0.64043	11.5863	0.000931186	0.0201871	7.13545	5.92837	3.32193	3.48543	GO:0006979	response to oxidative stress	GO:0004601	peroxidase activity
Mtr.8957.1.S1_at		expressed protein	7.3167	0.0222455	2.53456e-07	0.000264648	1.52988	0.345304	0.817521	2.11742	0.105933	0.706558	2.18932	0.0437359	0.336475	1.19861	0.683969	0.56457	11.5776	4.62678e-05	0.0028489	9.90253	8.57175	9.6397	9.09144	GO:0008150	biological_process	GO:0003674	molecular_function
Mtr.40782.1.S1_at		expressed protein	3.9788	1.69618	0.334488	0.553212	0.864602	0.787453	0.893258	0.369626	0.0797052	0.678742	0.467433	0.0989599	0.453651	0.159429	0.00339023	0.0269383	11.5713	0.000318588	0.0101688	7.90328	8.60696	8.808	8.78333	GO:0015996	chlorophyll catabolic process	GO:0003674	molecular_function
Mtr.10636.1.S1_at		Myb-related protein Myb4 AltName: Full=OsMyb4; AltName: Full=Transcription factor RLTR1;	6.82	3.11903	0.118534	0.39358	0.561524	0.414373	0.832693	0.522405	0.359835	0.815103	0.441486	0.165649	0.528293	0.0945133	0.00363294	0.0281781	11.5641	0.00278008	0.0420464	10.6428	10.8807	10.4109	10.6151	GO:0006355	regulation of transcription, DNA-dependent	GO:0003677	DNA binding	KOG: Transcription factor, Myb superfamily
Mtr.52006.1.S1_s_at		argininosuccinate synthase	4.8846	0.494081	0.137004	0.416092	0.638751	0.333922	0.8145	0.39088	0.0536171	0.634741	0.396506	0.0232121	0.258763	0.70349	0.44566	0.468545	11.5231	6.36364e-05	0.0034942	11.0467	9.61526	7.41701	7.53372	GO:0006526	arginine biosynthetic process	GO:0005524 GO:0004055	ATP binding	KOG: Argininosuccinate synthase
Mtr.15935.1.S1_at		expressed protein	2.5698	1.27273	0.524018	0.631146	0.43484	0.0394351	0.602596	0.402259	0.0261227	0.560517	0.312769	0.00152608	0.0657502	0.390147	0.022167	0.0909951	11.5133	7.54828e-06	0.00085639	9.39511	7.87406	6.70874	6.71836	GO:0008150	biological_process	GO:0003674	molecular_function
Mtr.7958.1.S1_s_at		Homeobox-leucine zipper protein ATHB-15 AltName: Full=Homeodomain transcription factor ATHB-15; AltName: Full=HD-ZIP protein ATHB-15; AltName: Full=Protein CORONA; AltName: Full=Protein INCURVATA 4;	4.4518	2.29195	0.164597	0.442621	0.241843	0.0243312	0.548423	0.531977	0.283807	0.79814	0.25485	0.00983368	0.172237	0.295532	0.048362	0.144355	11.4753	0.000612231	0.0153101	8.73064	8.10434	7.13443	7.03012	GO:0009887 GO:0009855 GO:0010014 GO:0009965 GO:0010073 GO:0010075 GO:0010087	organ morphogenesis	GO:0003700	transcription factor activity
Mtr.31707.1.S1_at		glycogenin glucosyltransferase (glycogenin)-related	2.934	0.387657	0.0989619	0.369215	0.294105	0.0381674	0.600958	0.928268	0.892053	0.889617	0.42084	0.067838	0.397929	0.824982	0.726225	0.578682	11.4533	0.000387966	0.0114277	10.014	8.77248	6.1918	7.44956	GO:0009058	biosynthetic process	GO:0016757	transferase activity, transferring glycosyl groups	KOG: Glycosyl transferase, family 8 - glycogenin
Mtr.48668.1.S1_at		Esterase EC=3.1.1.-; AltName: Full=Early nodule-specific protein homolog; AltName: Full=Latex allergen Hev b 13; AltName: Allergen=Hev b 13; Flags: Precursor;	2.6922	0.553848	0.133074	0.411734	0.513392	0.0932331	0.700407	0.64231	0.252708	0.785797	0.477304	0.0277265	0.279825	0.478076	0.0657952	0.172779	11.453	8.38806e-06	0.000919753	8.76487	7.66959	5.75221	6.11686	GO:0006629	lipid metabolic process	GO:0004091	carboxylesterase activity
Mtr.11760.1.S1_at		Root phototropism protein 2	5.2857	2.13958	0.315098	0.543242	0.432303	0.269723	0.799678	0.342148	0.163278	0.746026	0.279685	0.0497091	0.35472	0.276007	0.098741	0.217919	11.4485	0.0044738	0.0584874	6.94837	5.44294	4.48543	4.82782	GO:0009638	phototropism	GO:0005515	protein binding
Mtr.15877.1.S1_at		Translationally-controlled tumor protein homolog Short=TCTP;	4.3624	0.516091	0.312835	0.542004	1.43012	0.580607	0.867397	0.398038	0.166282	0.747662	0.686853	0.478859	0.704032	0.298097	0.0751003	0.186316	11.4188	0.00154694	0.0281416	5.38543	4.90689	8.04985	8.01903	GO:0008150	biological_process	GO:0000004	No GO term	KOG: Microtubule-binding protein (translationally controlled tumor protein)
Mtr.39445.1.S1_at		Probable polygalacturonase non-catalytic subunit JP650 AltName: Full=Aromatic-rich glycoprotein JP650; Flags: Precursor;	2.9442	0.604335	0.199812	0.470716	0.468575	0.0616008	0.662583	0.44044	0.0451195	0.616241	0.349229	0.00364411	0.106227	0.703828	0.364569	0.428739	11.3917	9.55087e-06	0.00100822	8.70839	7.94486	4.63227	5.86295	GO:0008150	biological_process	GO:0004650	polygalacturonase activity
Mtr.43183.1.S1_at		cytochrome P450 family protein	7.1107	0.185946	0.00203747	0.0514159	0.992115	0.9863	0.911228	3.36558	0.0170571	0.514832	2.23399	0.0460994	0.344059	0.141469	0.000591155	0.00826215	11.385	7.3902e-05	0.00383217	11.9958	11.1789	10.4812	10.8202	GO:0009805 GO:0009813 GO:0009809 GO:0009699	coumarin biosynthetic process	GO:0004497 GO:0046409	monooxygenase activity	KOG: Cytochrome P450 CYP2 subfamily
Mtr.44270.1.S1_at		homocysteine S-methyltransferase 1 (HMT-1)	4.4504	0.349365	0.0904128	0.356948	0.929141	0.901134	0.904343	0.573106	0.35359	0.814101	0.656968	0.390232	0.667998	0.472928	0.217261	0.333046	11.366	0.000777783	0.0177449	6.85425	4.48543	7.65821	6.53916	GO:0008150	biological_process	GO:0008898	homocysteine S-methyltransferase activity	KOG: Homocysteine S-methyltransferase
Mtr.37969.1.S1_at		Probable gibberellin receptor GID1L2 EC=3.-.-.-; AltName: Full=GID1-like protein 2;	4.6319	4.19555	0.022805	0.195155	0.316169	0.0598789	0.66194	0.279341	0.0395161	0.603735	0.198321	0.00316082	0.0982793	0.237628	0.022564	0.0919756	11.3569	0.000620328	0.015397	9.96622	8.82114	8.46148	8.43087	GO:0009939 GO:0048444 GO:0010325 GO:0010476	positive regulation of gibberellic acid mediated signaling	GO:0000004	No GO term	KOG: Arylacetamide deacetylase
Mtr.8948.1.S1_at		cytochrome P450 family protein	4.6806	3.81744	0.116824	0.391714	0.712556	0.67996	0.880364	0.276704	0.131334	0.721349	0.338759	0.120352	0.478999	0.117152	0.0175821	0.0784984	11.3408	0.00858075	0.0883041	9.09461	8.78005	8.81922	8.93192	GO:0006118	electron transport	GO:0019825	oxygen binding	KOG: Cytochrome P450 CYP2 subfamily
Mtr.19810.1.S1_at		endonuclease/exonuclease/phosphatase family protein	4.1026	2.01223	0.291559	0.53082	0.573051	0.397831	0.829538	0.655798	0.519615	0.843123	0.520766	0.230654	0.580142	0.116755	0.00423807	0.0311763	11.3262	0.00171749	0.0303389	7.24222	8.49985	8.69105	8.41996	GO:0000004	No GO term	GO:0016787	hydrolase activity
Mtr.43033.1.S1_at		expressed protein	6.8979	0.430832	0.0977774	0.367681	1.30045	0.590136	0.869254	0.380446	0.0608027	0.651113	0.625542	0.247143	0.590257	0.414287	0.0844108	0.199135	11.3241	0.000127029	0.00555793	9.83794	9.00141	9.60918	9.3208	GO:0008150	biological_process	GO:0003674	molecular_function
Mtr.41495.1.S1_at		Putative DNA-binding protein ESCAROLA	5.3144	0.583534	0.190515	0.463485	0.938235	0.873326	0.900974	1.54915	0.282849	0.797846	1.28313	0.449314	0.693253	0.104333	3.56756e-05	0.00125418	11.3008	1.65239e-05	0.00144753	10.5486	10.0139	10.906	10.9009	GO:0008150	biological_process	GO:0003674	molecular_function
Mtr.11011.1.S1_at		Peptide transporter PTR2 AltName: Full=Histidine-transporting protein;	2.7128	0.788687	0.585453	0.652134	0.402209	0.0490596	0.636174	0.490866	0.115197	0.7117	0.33906	0.00704304	0.146273	0.568755	0.204766	0.323198	11.2916	3.97532e-05	0.00258541	9.78627	7.99944	6.23266	5.97728	GO:0006857 GO:0009624	oligopeptide transport	GO:0005215	transporter activity	KOG: H+/oligopeptide symporter
Mtr.31838.1.S1_at		Minor allergen Alt a 7 AltName: Full=Allergen Alt a VII; AltName: Allergen=Alt a 7;	2.5564	0.389669	0.0383039	0.249376	1.78631	0.182822	0.767266	0.375101	0.0320474	0.576899	0.765721	0.443679	0.691304	0.339285	0.019867	0.0847693	11.2884	3.06261e-05	0.00218981	8.10434	6.7046	7.37417	6.93428	GO:0006118 GO:0009733	electron transport	GO:0016655 GO:0010181	oxidoreductase activity, acting on NADH or NADPH, quinone or similar compound as acceptor	KOG: 1,4-benzoquinone reductase-like; Trp repressor binding protein-like/protoplast-secreted protein
Mtr.10706.1.S1_at		reticulon family protein	8.0037	2.31699	0.183621	0.458267	0.415702	0.165912	0.759535	0.53817	0.320422	0.808108	0.368525	0.0605265	0.382634	0.171083	0.0102518	0.0551462	11.2763	0.0010834	0.0223528	10.8834	10.3611	10.46	10.5108	GO:0000004	No GO term	GO:0000004	No GO term	KOG: Reticulon
Mtr.49487.1.S1_at		heavy-metal-associated domain-containing protein / copper chaperone (CCH)-related	3.5087	0.383017	0.253698	0.508854	0.815819	0.804714	0.894479	0.916502	0.915588	0.891891	0.823793	0.77316	0.782784	0.310487	0.168489	0.291339	11.2463	0.00898312	0.0908038	6.18587	6.90569	5.79701	5.84549	GO:0030001	metal ion transport	GO:0046872	metal ion binding	KOG: Copper chaperone
Mtr.2634.1.S1_at		hypothetical protein predicted by Glimmer/Critica	3.086	0.318272	0.0179391	0.172	0.583568	0.231146	0.785484	0.551461	0.188013	0.761175	0.46961	0.0485461	0.351664	0.868437	0.748396	0.585469	11.2424	4.68575e-05	0.00287094	3.36457	3.24793	5.62059	6.13955	GO:0008150	biological_process	GO:0004869	cysteine protease inhibitor activity
Mtr.30167.1.S1_at		hypothetical protein predicted by Glimmer/Critica	3.7543	0.456585	0.0378076	0.247624	0.27104	0.0017384	0.254239	0.56265	0.11569	0.7117	0.28544	0.000444134	0.0328889	1.27791	0.487693	0.48763	11.2385	3.73405e-06	0.00054592	4.67243	5.19771	4.39232	5	GO:0000004	No GO term	GO:0000004	No GO term
Mtr.14751.1.S1_at		Dihydroflavonol-4-reductase Short=DFR; EC=1.1.1.219; AltName: Full=Dihydrokaempferol 4-reductase;	4.2621	0.756797	0.690799	0.682143	0.624813	0.504083	0.852129	0.273225	0.0782046	0.674949	0.307738	0.0527231	0.363077	0.688848	0.595453	0.531541	11.2364	0.00301707	0.0445625	9.8088	9.80268	9.39425	9.74349	GO:0009809	lignin biosynthetic process	GO:0016621	cinnamoyl-CoA reductase activity	KOG: Flavonol reductase/cinnamoyl-CoA reductase
Mtr.21847.1.S1_at		hypothetical protein predicted by Glimmer/Critica	4.83	3.28558	0.00525408	0.0881559	0.699972	0.344731	0.817463	0.399859	0.0239851	0.550019	0.427883	0.0121851	0.190733	0.0968383	1.12391e-05	0.000619207	11.2293	7.50358e-06	0.000854013	8.8805	9.17941	9.35315	9.16993	GO:0008150	biological_process	GO:0003674	molecular_function
Mtr.42900.1.S1_at		hypothetical protein predicted by Glimmer/Critica	7.1066	0.640186	0.500835	0.622647	1.18527	0.796237	0.893555	0.714487	0.610683	0.85693	0.895105	0.836578	0.794511	0.165191	0.0137092	0.0672141	11.166	0.00195041	0.0330019	9.68335	9.41553	9.56472	8.8857	GO:0000004	No GO term	GO:0000004	No GO term
Mtr.38209.1.S1_at		hypothetical protein predicted by Glimmer/Critica	8.181	0.238696	0.0124029	0.141592	0.80614	0.675922	0.880286	0.60528	0.336213	0.812127	0.61979	0.264366	0.601418	0.76934	0.611479	0.537175	11.1602	0.000234921	0.00845744	9.29967	8.38586	11.5432	10.9017	GO:0000004	No GO term	GO:0000004	No GO term
Mtr.45885.1.S1_at		cytochrome P450 family protein	6.2036	0.728403	0.597008	0.65559	1.36338	0.604987	0.870899	1.26117	0.698037	0.868787	1.43525	0.462284	0.698632	0.0716863	0.000411829	0.00637573	11.1379	0.000898304	0.0195923	13.126	12.718	11.9943	12.028	GO:0009416 GO:0009699 GO:0009611	response to light stimulus	GO:0016710	trans-cinnamate 4-monooxygenase activity	KOG: Cytochrome P450 CYP2 subfamily
Mtr.41294.1.S1_at		Ethylene-responsive transcription factor RAP2-7 AltName: Full=Protein RELATED TO APETALA2 7; AltName: Full=Protein TARGET OF EAT 1;	4.8544	2.54526	0.0807788	0.34215	0.253405	0.0147575	0.500055	0.736339	0.549172	0.848744	0.326534	0.014878	0.209468	0.189096	0.00443503	0.032128	11.1351	0.000211521	0.00781852	10.8496	9.83368	9.18289	9.04029	GO:0007275 GO:0009408 GO:0006355	multicellular organismal development	GO:0003677 GO:0003700	DNA binding
Mtr.50478.1.S1_at		phenylalanine ammonia-lyase (PAL3)	3.5284	1.28232	0.640949	0.66893	0.964869	0.946333	0.908517	0.308139	0.0393893	0.603735	0.445462	0.0771609	0.416933	0.235588	0.0142114	0.0687831	11.1336	0.000323094	0.0102213	12.503	11.9571	10.1369	10.7122	GO:0009699	phenylpropanoid biosynthetic process	GO:0045548	phenylalanine ammonia-lyase activity	KOG: Phenylalanine and histidine ammonia-lyase
Mtr.8564.1.S1_at		aldehyde dehydrogenase (ALDH2)	8.5822	0.161517	0.00123107	0.0383205	1.01468	0.9752	0.910604	0.813963	0.6616	0.865349	0.880283	0.739485	0.776221	0.677483	0.411502	0.452328	11.065	9.87204e-05	0.00467787	12.3799	11.1875	10.0415	10.5772	GO:0009699	phenylpropanoid biosynthetic process	GO:0050269	coniferyl-aldehyde dehydrogenase activity	KOG: Aldehyde dehydrogenase
Mtr.7605.1.S1_at		Putative cysteine-rich receptor-like protein kinase 31 Short=Cysteine-rich RLK31; EC=2.7.11.-; Flags: Precursor;	2.026	0.557032	0.305939	0.538284	0.544407	0.288037	0.802878	0.617867	0.396906	0.820769	0.483666	0.12775	0.487785	0.483056	0.207174	0.325193	11.0485	0.000548557	0.0142455	6.10643	5.06609	3.3505	3.59694	GO:0006468	protein amino acid phosphorylation	GO:0004672	protein kinase activity
Mtr.41215.1.S1_at		Germin-like protein subfamily 2 member 4 Flags: Precursor;	2.0864	0.70917	0.656433	0.672727	0.412248	0.259983	0.799094	0.581077	0.484383	0.836727	0.385711	0.143916	0.505786	0.532838	0.418718	0.455649	11.0475	0.00619908	0.0719895	9.57856	8.96723	4.42626	5.07039	GO:0008150	biological_process	GO:0030145 GO:0045735 GO:0046872	manganese ion binding
Mtr.46327.1.S1_at		pleckstrin homology (PH) domain-containing protein-related	3.9654	0.637765	0.488698	0.61822	0.479845	0.264521	0.799678	0.531978	0.334947	0.812127	0.402405	0.098628	0.453034	0.557533	0.371064	0.432562	11.0173	0.00174227	0.0306862	7.69418	7.2211	7.51254	7.45039	GO:0008150	biological_process	GO:0003674	molecular_function
Mtr.5913.1.S1_at		LIM and UIM domain-containing At1g19270	2.6024	0.411865	0.0450635	0.268649	0.362397	0.0243811	0.548423	0.51978	0.127867	0.717763	0.328602	0.00425463	0.115946	1.17014	0.704406	0.571305	11.0155	2.67525e-05	0.00198387	8.80864	6.88996	5.94486	6.71836	GO:0000004	No GO term	GO:0008270	zinc ion binding	KOG: Adaptor protein Enigma and related PDZ-LIM proteins
Mtr.40503.1.S1_s_at		Protein phosphatase 2C HAB1 Short=PP2C HAB1; EC=3.1.3.16; AltName: Full=AtP2C-HA; AltName: Full=Protein HYPERSENSITIVE TO ABA 1; Flags: Precursor;	3.8387	1.47102	0.421495	0.591766	0.228586	0.00636342	0.395031	0.878709	0.785696	0.879833	0.342975	0.0131343	0.198483	0.307353	0.0230757	0.0931147	11.0115	0.000114926	0.0051861	8.96145	10.6052	10.4814	11.2477	GO:0009620 GO:0009611 GO:0050832	response to fungus	GO:0004722	protein serine/threonine phosphatase activity	KOG: Serine/threonine protein phosphatase
Mtr.43236.1.S1_at		Cytokinin-O-glucosyltransferase 2 EC=2.4.1.-; AltName: Full=Zeatin O-glucosyltransferase 2; Short=AtZOG2; AltName: Full=UDP-glucosyl transferase 85A1;	4.6305	1.60071	0.512601	0.626486	0.968615	0.964344	0.909898	0.222992	0.0490041	0.623899	0.359993	0.0944166	0.445875	0.262685	0.0757572	0.187275	11.0106	0.00371858	0.0515971	10.2286	9.67507	9.90087	9.88341	GO:0008152	metabolic process	GO:0008194 GO:0016757	UDP-glycosyltransferase activity	KOG: UDP-glucuronosyl and UDP-glucosyl transferase
Mtr.51080.1.S1_at		Acyltransferase-like protein At1g54570, chloroplastic EC=2.3.1.-; Flags: Precursor;	4.8237	0.632532	0.411669	0.588033	1.3318	0.605077	0.870899	0.71229	0.541068	0.847586	0.965452	0.937783	0.81302	0.151515	0.00329169	0.0264912	10.9993	0.000476158	0.0130527	6.2114	6.48059	7.15583	7.28448	GO:0000004	No GO term	GO:0003824	catalytic activity
Mtr.1870.1.S1_at		hypothetical protein predicted by Glimmer/Critica	2.8074	0.486648	0.158501	0.436387	0.5121	0.188146	0.7687	0.586247	0.288657	0.799698	0.448357	0.0609851	0.38334	0.623015	0.345189	0.417799	10.9863	0.000170225	0.00670141	8.99039	7.92362	7.47735	7.76288	GO:0000004	No GO term	GO:0000004	No GO term
Mtr.449.1.S1_at		BRASSINOSTEROID INSENSITIVE 1-associated receptor kinase 1 Short=BRI1-associated receptor kinase 1; EC=2.7.11.1; AltName: Full=Somatic embryogenesis receptor-like kinase 3; Flags: Precursor;	2.4517	0.535009	0.0542113	0.291316	0.573041	0.0827957	0.68561	0.508802	0.0393781	0.603735	0.4397	0.00424274	0.1158	0.584208	0.0929595	0.210559	10.9733	7.70012e-07	0.000190205	7.69	8.39232	9.1046	8.64926	GO:0006468 GO:0007169	protein amino acid phosphorylation	GO:0005524 GO:0004674	ATP binding	KOG: Serine/threonine protein kinase
Mtr.40164.1.S1_s_at		hypothetical protein predicted by Glimmer/Critica	9.2212	0.666012	0.460893	0.607837	0.951993	0.928238	0.906659	0.299294	0.039952	0.603735	0.433	0.0753652	0.413735	0.480743	0.192589	0.312969	10.9616	0.000441365	0.0124306	12.0853	11.6094	11.8396	11.534	GO:0009631 GO:0009409 GO:0009414 GO:0006970 GO:0009737 GO:0010286	cold acclimation	GO:0003674	molecular_function
Mtr.2643.1.S1_at		hypothetical protein predicted by Glimmer/Critica	4.2137	1.75043	0.439	0.598912	0.400527	0.213313	0.776844	0.511159	0.355679	0.814101	0.34737	0.0855624	0.431407	0.255118	0.0712017	0.180747	10.9377	0.0039015	0.0532636	7.43212	7.60659	8.40429	8.08268	GO:0000004	No GO term	GO:0000004	No GO term
Mtr.9885.1.S1_at		allene oxide synthase / cytochrome P450 74A	4.4609	0.144754	0.00121595	0.0380897	2.32962	0.10329	0.713248	1.52482	0.400798	0.820945	2.32811	0.0507245	0.357706	0.17786	0.00290674	0.0243794	10.9342	0.000181828	0.00703172	6.46761	8.0864	9.01848	8.70805	GO:0006631	fatty acid metabolic process	GO:0005506 GO:0004497 GO:0020037	iron ion binding
Mtr.37857.1.S1_at		protein kinase (APK1a)	6.1071	0.668856	0.565526	0.644854	0.268842	0.0739061	0.673605	1.09825	0.892921	0.889617	0.443402	0.165966	0.528587	0.463307	0.278501	0.376147	10.9295	0.00318929	0.0465518	10.8903	10.1797	9.55746	9.5216	GO:0006468	protein amino acid phosphorylation	GO:0016301	kinase activity	KOG: Serine/threonine protein kinase
Mtr.7241.1.S1_s_at		hypothetical protein predicted by Glimmer/Critica	3.2307	1.09194	0.863366	0.725313	0.24393	0.01307	0.486157	0.57938	0.294297	0.800497	0.271323	0.00610214	0.137284	0.594668	0.317128	0.401262	10.8967	0.000243592	0.00858288	4.96809	4.56682	3.71149	4	GO:0000004	No GO term	GO:0000004	No GO term
Mtr.14692.1.S1_at		MADS-box transcription factor 27 AltName: Full=OsMADS27; AltName: Full=RMADS218;	5.3921	0.186764	0.00548318	0.0903771	1.39907	0.527496	0.857421	0.170988	0.00385854	0.337843	0.385363	0.0396735	0.325156	2.05967	0.184067	0.305324	10.8668	0.00033468	0.0104262	8.74853	8.72042	8.75789	8.80122	GO:0006355	regulation of transcription, DNA-dependent	GO:0003700	transcription factor activity	KOG: MADS box transcription factor
Mtr.34695.1.S1_s_at		hypothetical protein predicted by Glimmer/Critica	2.7325	0.627814	0.386611	0.578223	0.393959	0.0943701	0.70083	0.404932	0.103603	0.703435	0.294141	0.0115194	0.185668	0.919814	0.874958	0.621707	10.8552	0.000354079	0.0107763	4.69488	6.62498	5.05745	5.40259	GO:0006869	lipid transport	GO:0008289	lipid binding
Mtr.31537.1.S1_at		glycosyl transferase family 8 protein	5.0025	2.40504	0.0478578	0.275673	0.342494	0.0188452	0.526782	1.28843	0.54366	0.848073	0.57962	0.122008	0.481137	0.0868271	2.28036e-05	0.000922745	10.8519	2.98346e-05	0.00215464	8.90268	9.17318	8.87406	8.60992	GO:0016051	carbohydrate biosynthetic process	GO:0016758 GO:0016757 GO:0047262	transferase activity, transferring hexosyl groups
Mtr.15656.1.S1_at		MADS-box transcription factor 27 AltName: Full=OsMADS27; AltName: Full=RMADS218;	4.0255	0.439917	0.202621	0.472462	0.433264	0.194806	0.772898	1.54072	0.493996	0.837969	0.763808	0.600372	0.743531	0.313887	0.0795174	0.192362	10.8487	0.00147736	0.0274735	8.65964	7.07575	6.30012	5.70321	GO:0006355	regulation of transcription, DNA-dependent	GO:0003700	transcription factor activity	KOG: MADS box transcription factor
Mtr.16192.1.S1_at		Zinc-binding alcohol dehydrogenase domain-containing protein 2 EC=1.-.-.-;	3.5548	0.535338	0.100319	0.370909	0.57628	0.143326	0.745355	0.837201	0.626004	0.86052	0.615142	0.116106	0.4732	0.357773	0.0113397	0.059103	10.8218	6.80929e-06	0.000802944	8.98014	8.52669	8.68264	8.82591	GO:0008152	metabolic process	GO:0016491 GO:0008270	oxidoreductase activity	KOG: Predicted NAD-dependent oxidoreductase
Mtr.27948.1.S1_at		peroxidase, putative	3.177	0.777821	0.637835	0.668366	0.32693	0.0491364	0.636369	0.242932	0.0160916	0.504394	0.184768	0.0012315	0.0588555	1.49779	0.451761	0.471543	10.8076	0.000365458	0.0109349	3.66676	3.56071	3.44626	3.44626	GO:0006979	response to oxidative stress	GO:0004601	peroxidase activity
Mtr.15675.1.S1_x_at		hypothetical protein predicted by Glimmer/Critica	4.2096	1.33653	0.581139	0.650512	0.404718	0.0987742	0.70836	0.652529	0.419547	0.82427	0.411625	0.051471	0.359263	0.262445	0.0198821	0.084812	10.7952	0.000315388	0.0101096	3.94486	3.85798	5.43296	6.47735	GO:0000004	No GO term	GO:0000004	No GO term
Mtr.4597.1.S1_at		hypothetical protein predicted by Glimmer/Critica	4.9828	2.38983	0.172611	0.44936	0.513901	0.291191	0.803924	0.507124	0.282029	0.797846	0.408002	0.0910997	0.442109	0.148763	0.00676108	0.0422207	10.7931	0.0013551	0.0259928	9.31741	9.93987	9.33851	9.99732	GO:0000004	No GO term	GO:0000004	No GO term
Mtr.6181.1.S1_at		contains ESTs C74043(E3023),C98735(E3023)	5.1645	2.01763	0.211853	0.479476	0.395502	0.105238	0.714583	0.807968	0.697701	0.868787	0.467407	0.103909	0.460133	0.143978	0.00256576	0.0225261	10.7726	0.000482073	0.0131348	7.17293	7.60363	7.81634	8.08746	GO:0000004	No GO term	GO:0004022	alcohol dehydrogenase activity
Mtr.22068.1.S1_at		C2 domain-containing protein At1g63220	3.3656	0.377667	0.00474532	0.083545	0.364397	0.00369251	0.333856	0.594086	0.0974997	0.699229	0.360537	0.000691172	0.0423687	1.13569	0.672272	0.560704	10.7698	6.89597e-07	0.000177154	7.88692	7.46679	4.56682	4.87774	GO:0008150	biological_process	GO:0003674	molecular_function	KOG: Predicted Ca2+-dependent phospholipid-binding protein
Mtr.17401.1.S1_at		Glucomannan 4-beta-mannosyltransferase 2 EC=2.4.1.32; AltName: Full=Glucomannan synthase; AltName: Full=Mannan synthase 2; AltName: Full=Cellulose synthase-like protein A2; Short=AtCslA2;	3.3022	0.267347	0.0142731	0.152509	2.315	0.0986152	0.707766	0.603546	0.306523	0.805438	1.2498	0.575515	0.735822	0.249008	0.010541	0.0561691	10.751	0.00015658	0.00638966	12.4757	12.3406	11.0759	11.3311	GO:0008150	biological_process	GO:0051753	mannan synthase activity
Mtr.28575.1.S1_at		hypothetical protein predicted by Glimmer/Critica	3.1081	0.555804	0.0867404	0.350931	0.539504	0.0732754	0.671482	0.566959	0.0969122	0.69841	0.453974	0.00856368	0.16146	0.547207	0.0794351	0.192273	10.7493	1.96597e-06	0.000356063	8.43421	8.16591	8.11478	8.06878	GO:0000004	No GO term	GO:0000004	No GO term
Mtr.46873.1.S1_at		UPF0706 protein At5g01750	3.5488	0.441794	0.274357	0.52044	0.722044	0.657629	0.877281	1.57925	0.535339	0.845757	1.09146	0.883686	0.804187	0.184758	0.0329887	0.115029	10.744	0.00479846	0.0608526	9.45882	9.32935	8.57856	9.0588	GO:0008150	biological_process	GO:0003674	molecular_function
Mtr.25611.1.S1_at		4-coumarate--CoA ligase, putative / 4-coumaroyl-CoA synthase, putative (4CL)	5.3086	0.374522	0.0895451	0.355373	0.639959	0.422688	0.834882	0.553666	0.29208	0.800051	0.500726	0.138354	0.498573	0.702633	0.524456	0.503186	10.7249	0.000515705	0.0136983	10.8523	10.5046	8.28956	9.14517	GO:0009411 GO:0009698 GO:0009620 GO:0009611	response to UV	GO:0016207	4-coumarate-CoA ligase activity	KOG: Acyl-CoA synthetase
Mtr.38938.1.S1_at		expressed protein	3.6101	0.675341	0.528867	0.632672	0.578419	0.382736	0.825368	0.319647	0.0804041	0.67976	0.324545	0.0386233	0.320434	0.747742	0.63996	0.548509	10.7105	0.00139501	0.0265601	10.6736	9.28771	9.41638	9.06259	GO:0008150	biological_process	GO:0003674	molecular_function
Mtr.10427.1.S1_at		hypothetical protein predicted by Glimmer/Critica	8.3329	3.10405	0.0614657	0.307574	0.828145	0.741459	0.887041	0.517193	0.258061	0.789085	0.568206	0.236011	0.583381	0.0702526	0.000253931	0.00456601	10.7065	0.000706788	0.0166571	9.75138	10.1728	11.6884	11.0213	GO:0008150	biological_process	GO:0003674	molecular_function
Mtr.27223.1.S1_at		hypothetical protein predicted by Glimmer/Critica	4.9173	0.560464	0.354785	0.563553	0.932683	0.910051	0.905252	1.00487	0.993718	0.899975	0.957698	0.931607	0.812105	0.177833	0.0120743	0.0614944	10.7053	0.00135332	0.0259804	10.208	7.94486	11.5745	10.7949	GO:0000004	No GO term	GO:0000004	No GO term
Mtr.5380.1.S1_s_at		hypothetical protein predicted by Glimmer/Critica	2.6881	0.319779	0.127888	0.405188	0.444439	0.269816	0.799678	1.13312	0.862257	0.887995	0.632981	0.441148	0.690526	0.580059	0.453625	0.472506	10.7051	0.00430881	0.0569106	10.4605	9.5409	7.63445	7.77215	GO:0000004	No GO term	GO:0000004	No GO term
Mtr.29314.1.S1_at		hypothetical protein predicted by Glimmer/Critica	3.4774	0.358791	0.12922	0.406853	0.243721	0.0428407	0.615673	0.348374	0.119359	0.712294	0.193178	0.00646948	0.140861	3.07102	0.0991768	0.21846	10.689	0.00204726	0.0341354	5.55459	4.85798	6.47086	6.93782	GO:0009409 GO:0006355	response to cold	GO:0003677 GO:0003700 GO:0016563	DNA binding
Mtr.30192.1.S1_at		hypothetical protein predicted by Glimmer/Critica	2.8332	0.547374	0.267615	0.516744	0.757617	0.603771	0.870899	0.327891	0.0499076	0.627396	0.395172	0.0460676	0.344059	0.689952	0.489272	0.488209	10.659	0.000389735	0.0114424	3.60881	3.30743	3.57289	3.41954	GO:0000004	No GO term	GO:0000004	No GO term
Mtr.10309.1.S1_at		vacuolar processing enzyme beta / beta-VPE	7.9937	1.17709	0.789902	0.707978	1.79968	0.343677	0.817067	0.143224	0.00547056	0.371638	0.405017	0.0851179	0.430891	0.310065	0.070091	0.178981	10.6298	0.00128962	0.0251664	12.8328	12.3857	12.2892	12.0827	GO:0006624	vacuolar protein processing or maturation	GO:0030693	caspase activity
Mtr.44149.1.S1_at		Probable aquaporin PIP1-4 AltName: Full=Plasma membrane intrinsic protein 1-4; Short=AtPIP1;4; AltName: Full=Transmembrane protein C; Short=TMP-C;	3.4709	0.631552	0.493033	0.619855	0.38437	0.164205	0.758566	0.487336	0.288994	0.799825	0.32738	0.0537191	0.365441	0.796047	0.732161	0.580488	10.6188	0.00249855	0.0390683	9.83004	9.28563	6.5345	6.92006	GO:0009414 GO:0009651 GO:0006833	response to water deprivation	GO:0015250	water channel activity	KOG: Aquaporin (major intrinsic protein family)
Mtr.10814.1.S1_at		Epoxide hydrolase 2 EC=3.3.2.10; AltName: Full=Soluble epoxide hydrolase; Short=SEH; AltName: Full=Epoxide hydratase; AltName: Full=Cytosolic epoxide hydrolase; Short=CEH;	5.6716	0.415309	0.134915	0.413599	1.58525	0.420611	0.834155	1.51276	0.468421	0.834916	1.79162	0.218642	0.571527	0.0945557	0.000689013	0.00912052	10.6187	0.000678862	0.0162553	8.63952	7.84486	8.75322	8.385	GO:0000004	No GO term	GO:0004301	epoxide hydrolase activity	KOG: Soluble epoxide hydrolase
Mtr.10700.1.S1_at		calcium-binding protein, putative	8.1203	0.377632	0.207941	0.476661	1.05355	0.944762	0.90851	0.481945	0.339707	0.81275	0.636456	0.466301	0.700145	0.491418	0.352362	0.421942	10.6127	0.00597422	0.0702748	9.69645	9.40854	10.2007	10.2715	GO:0000004	No GO term	GO:0005509	calcium ion binding	KOG: Ca2+-binding protein (centrin/caltractin), EF-Hand superfamily protein
Mtr.9504.1.S1_at		Homeobox protein knotted-1-like 2 AltName: Full=KNAP2;	4.0783	0.290584	0.0691869	0.322536	0.763303	0.675236	0.880286	0.651214	0.507727	0.840877	0.6275	0.380751	0.663753	0.652707	0.509962	0.497064	10.6069	0.00193363	0.0328656	7.98356	6.56834	7.55459	7.3637	GO:0045165 GO:0001708 GO:0010051	cell fate commitment	GO:0003700	transcription factor activity	KOG: Transcription factor MEIS1 and related HOX domain proteins
Mtr.20636.1.S1_at		NAD-dependent epimerase/dehydratase family protein	4.8705	1.26462	0.711916	0.687953	0.391768	0.153527	0.751002	0.402652	0.165115	0.747107	0.291948	0.0286003	0.283791	0.474452	0.250342	0.357471	10.5655	0.00176663	0.0310089	11.1441	10.9469	10.2466	10.1477	GO:0009225	nucleotide-sugar metabolic process	GO:0050378	UDP-glucuronate 4-epimerase activity	KOG: UDP-glucose 4-epimerase/UDP-sulfoquinovose synthase
Mtr.13077.1.S1_at		expressed protein	4.2516	0.775697	0.666579	0.675475	1.99992	0.248845	0.794797	0.231003	0.0226394	0.548361	0.597613	0.292353	0.618605	0.264451	0.0358783	0.121083	10.552	0.000957857	0.020599	11.4371	11.3658	10.5168	10.7508	GO:0008150	biological_process	GO:0003674	molecular_function
Mtr.43939.1.S1_s_at		hypothetical protein predicted by Glimmer/Critica	3.8783	0.27811	0.113163	0.387126	0.683839	0.624855	0.873318	0.891337	0.881908	0.889617	0.718893	0.603183	0.744011	0.560094	0.458134	0.474868	10.5324	0.00730218	0.0798252	5.76818	6.2555	5.96578	5.59096	GO:0000004	No GO term	GO:0000004	No GO term
Mtr.47804.1.S1_at		hypothetical protein predicted by Glimmer/Critica	2.1412	0.618955	0.216073	0.482076	0.481093	0.0674424	0.665756	0.460169	0.0539352	0.636206	0.365958	0.00463765	0.120136	0.694291	0.34164	0.415433	10.5112	1.23646e-05	0.00120514	5.74685	5.04439	5.30378	5.40259	GO:0000004	No GO term	GO:0000004	No GO term
Mtr.7214.1.S1_at		hypothetical protein predicted by Glimmer/Critica	4.3103	0.380608	0.150459	0.428953	0.901939	0.873628	0.900974	0.754002	0.664328	0.866043	0.773333	0.628772	0.750236	0.368444	0.138098	0.262282	10.4858	0.00215169	0.0353361	11.5606	11.0519	10.9568	11.2409	GO:0008150	biological_process	GO:0003674	molecular_function
Mtr.11128.1.S1_at		hydrolase, alpha/beta fold family protein	7.0152	1.51426	0.359892	0.566156	1.748	0.222913	0.783023	0.800271	0.61949	0.858837	1.25079	0.542165	0.725888	0.0452088	3.5625e-06	0.000320163	10.4424	7.7715e-05	0.00398078	9.80864	10.7385	10.7437	10.6194	GO:0008150	biological_process	GO:0003824	catalytic activity
Mtr.44733.1.S1_at		hypothetical protein predicted by Glimmer/Critica	3.5362	0.320547	0.0614436	0.307543	0.909616	0.868741	0.900206	0.259207	0.0298243	0.57338	0.381654	0.0534241	0.364545	1.26855	0.678906	0.562846	10.4303	0.000806457	0.018196	5.52356	6.0268	7.66035	6.8936	GO:0000004	No GO term	GO:0000004	No GO term
Mtr.40051.1.S1_at		cystathionine gamma-synthase, chloroplast / O-succinylhomoserine (Thiol)-lyase (CGS)	3.5824	0.300846	0.00972711	0.123445	0.298681	0.00937983	0.44758	0.352671	0.0214522	0.541284	0.223041	0.000390891	0.0306234	3.02568	0.0155682	0.0727132	10.4293	3.47148e-05	0.00238293	7.59246	6.02901	3.87774	4.12928	GO:0009086	methionine biosynthetic process	GO:0003962	cystathionine gamma-synthase activity	KOG: Cystathionine beta-lyases/cystathionine gamma-synthases
Mtr.36078.1.S1_at		HVA22-like protein e Short=AtHVA22e;	3.2338	1.21642	0.604655	0.657944	0.275677	0.00329583	0.324086	0.340822	0.0107241	0.459827	0.206674	9.91558e-05	0.0132179	0.840615	0.646056	0.550871	10.4085	1.25181e-05	0.00121353	9.72434	8.73268	7.58271	7.76155	GO:0009409	response to cold	GO:0003674	molecular_function	KOG: Protein involved in membrane traffic (YOP1/TB2/DP1/HVA22 family)
Mtr.41264.1.S1_at		Zinc finger protein 4	7.9586	0.320987	0.00710864	0.104549	1.14027	0.72476	0.885524	1.50716	0.279645	0.797657	1.43476	0.245393	0.588893	0.17455	0.000235596	0.00435795	10.3854	1.09793e-05	0.00109687	10.8541	10.1453	9.78136	9.78398	GO:0045449	regulation of transcription	GO:0003676 GO:0003700 GO:0008270	nucleic acid binding
Mtr.17910.1.S1_at		Cysteine-rich receptor-like protein kinase 25 Short=Cysteine-rich RLK25; EC=2.7.11.-; Flags: Precursor;	3.9915	1.77091	0.297375	0.533522	0.521242	0.237293	0.789057	0.325909	0.0510914	0.631893	0.306731	0.0152156	0.211662	0.320624	0.0481822	0.144077	10.3674	0.000479706	0.0130901	9.84078	9.08242	8.56529	8.58984	GO:0006468	protein amino acid phosphorylation	GO:0016301	kinase activity	KOG: Serine/threonine protein kinase
Mtr.25305.1.S1_at		expressed protein	3.3262	0.668709	0.236955	0.497891	0.512246	0.0583238	0.659134	0.56102	0.0969946	0.69841	0.435483	0.00697099	0.146162	0.503224	0.0526512	0.151537	10.3406	3.00256e-06	0.000471563	12.4986	11.5993	11.4949	11.2883	GO:0008150	biological_process	GO:0003674	molecular_function
Mtr.30063.1.S1_at		hypothetical protein predicted by Glimmer/Critica	5.9314	0.0570992	8.30835e-05	0.00883323	0.325265	0.054752	0.649417	4.23006	0.0172294	0.516256	1.23706	0.636291	0.752011	1.2359	0.700312	0.570075	10.2992	0.000583116	0.0148002	8.29462	7.65678	8.35182	8.08746	GO:0009168	purine ribonucleoside monophosphate biosynthetic process	GO:0019239	deaminase activity
Mtr.14430.1.S1_at		Metal-nicotianamine transporter YSL3 AltName: Full=Protein YELLOW STRIPE LIKE 3; Short=AtYSL3;	3.8713	0.33513	0.0532678	0.28902	1.41714	0.514136	0.853983	0.236213	0.0142557	0.48996	0.482108	0.107115	0.462495	0.868254	0.790284	0.598026	10.2665	0.00043644	0.0123305	7.00113	6.49346	8.45574	8.57061	GO:0006857 GO:0009624	oligopeptide transport	GO:0015198	oligopeptide transporter activity
Mtr.25969.1.S1_at		UPF0706 protein At5g01750	5.0351	0.239168	0.0660279	0.317163	0.354689	0.171607	0.761673	0.508066	0.363304	0.815276	0.31904	0.0715419	0.407039	2.26251	0.275952	0.3746	10.2551	0.005592	0.067444	8.09645	7.21626	8.95739	8.86913	GO:0008150	biological_process	GO:0003674	molecular_function
Mtr.30415.1.S1_s_at		lipoxygenase family protein	6.0733	0.273359	0.115518	0.390319	3.82927	0.104213	0.71388	0.768208	0.739024	0.874731	2.05303	0.274475	0.607753	0.12159	0.0158872	0.0736124	10.2276	0.00897352	0.0907834	12.1504	11.873	11.9097	11.7026	GO:0048364	root development	GO:0016165	lipoxygenase activity
Mtr.38631.1.S1_at		RNA-binding protein 38 AltName: Full=RNA-binding motif protein 38; AltName: Full=RNA-binding region-containing protein 1; AltName: Full=HSRNASEB; AltName: Full=ssDNA-binding protein SEB4; AltName: Full=CLL-associated antigen KW-5;	3.1398	0.495697	0.242006	0.500557	0.323408	0.0687575	0.666058	0.452771	0.189179	0.761917	0.277814	0.0155834	0.214281	1.3473	0.612556	0.537596	10.2256	0.00104718	0.0218839	9.74164	8.87406	7.13031	6.99209	GO:0008150	biological_process	GO:0003723	RNA binding	KOG: Predicted RNA-binding protein SEB4 (RRM superfamily)
Mtr.44417.1.S1_at		Probable disease resistance protein At5g66900	4.2436	0.686292	0.607463	0.65885	0.92848	0.919	0.905951	0.657443	0.56753	0.851354	0.719593	0.58259	0.738035	0.233555	0.060547	0.164272	10.2205	0.00539647	0.065814	7.74886	7.14466	6.72656	6.45286	GO:0006952	defense response	GO:0005524 GO:0005515	ATP binding
Mtr.18298.1.S1_at		leucine-rich repeat transmembrane protein kinase, putative	2.8532	0.44981	0.0973197	0.367048	0.573793	0.238023	0.789119	0.700748	0.443814	0.829393	0.544768	0.120466	0.479225	0.54118	0.19437	0.314269	10.2167	0.000114171	0.00516801	9.31084	9.1809	9.12102	8.97241	GO:0006468	protein amino acid phosphorylation	GO:0016301	kinase activity	KOG: FOG: Leucine rich repeat
Mtr.5963.1.S1_s_at		AAA-type ATPase family	4.1514	0.543738	0.162657	0.441028	1.03475	0.935517	0.907491	0.565345	0.189518	0.762074	0.699466	0.308262	0.627377	0.308592	0.012463	0.0627413	10.1877	4.81069e-05	0.00289087	8.46025	8.633	9.30264	9.24389	GO:0000004	No GO term	GO:0005524 GO:0016887	ATP binding
Mtr.2814.1.S1_at		hypothetical protein predicted by Glimmer/Critica	4.4976	0.343383	0.0961629	0.365606	1.60251	0.44608	0.839306	0.492553	0.258154	0.789085	0.854089	0.75302	0.779019	0.362826	0.112964	0.234744	10.1688	0.00153357	0.0280832	9.81842	8.25408	7.21237	7.06824	GO:0000004	No GO term	GO:0000004	No GO term
Mtr.12927.1.S1_at		Transcription factor MYB44 AltName: Full=Myb-related protein 44; Short=AtMYB44; AltName: Full=Myb-related protein R1; Short=AtMYBR1;	3.6809	0.516344	0.249502	0.505875	0.345269	0.0729048	0.671482	1.52413	0.456946	0.832435	0.651807	0.357202	0.652811	0.362545	0.0856367	0.200847	10.1513	0.000746615	0.0173095	6.44791	5.73606	6.65821	6.53761	GO:0006355 GO:0009737	regulation of transcription, DNA-dependent	GO:0003700	transcription factor activity	KOG: Transcription factor, Myb superfamily
Mtr.44028.1.S1_at		S-norcoclaurine synthase EC=4.2.1.78; Flags: Precursor;	4.4087	1.21742	0.807002	0.712078	0.832264	0.819627	0.897037	0.420881	0.291126	0.800051	0.496913	0.295932	0.620609	0.231276	0.0837359	0.198363	10.1393	0.0102441	0.0985222	9.01792	9.15127	9.15381	8.97241	GO:0000004	No GO term	GO:0000004	No GO term
Mtr.48925.1.S1_at		Auxin-induced protein 5NG4	3.7493	0.408835	0.115047	0.389697	0.467967	0.176058	0.76423	1.77722	0.29934	0.802358	0.884377	0.782371	0.784455	0.290117	0.0350997	0.119623	10.1373	0.000573062	0.0146794	10.34	9.56548	8.22448	8.46883	GO:0008150	biological_process	GO:0003674	molecular_function
Mtr.18834.1.S1_at		Probable calcium-binding protein CML45 AltName: Full=Calmodulin-like protein 45;	4.1121	0.501635	0.192469	0.465365	1.13233	0.809249	0.895841	0.239617	0.0126422	0.475493	0.419108	0.052214	0.361966	0.725304	0.534979	0.507638	10.1299	0.000346474	0.0106504	8.74012	8.31696	9.40897	9.93413	GO:0008150	biological_process	GO:0005509	calcium ion binding	KOG: Calmodulin and related proteins (EF-Hand superfamily)
Mtr.42427.1.S1_at		hypothetical protein predicted by Glimmer/Critica	3.5535	0.486946	0.0425251	0.260894	0.287202	0.00156783	0.243258	0.332621	0.00398878	0.340682	0.208973	2.71148e-05	0.00653144	2.12419	0.0347831	0.119011	10.1202	3.15216e-06	0.000488656	6.33628	6.12722	6.19771	6.95768	GO:0000004	No GO term	GO:0000004	No GO term
Mtr.37445.1.S1_at		Homeobox-leucine zipper protein HAT5 AltName: Full=Homeodomain-leucine zipper protein HAT5; Short=HD-ZIP protein 5; AltName: Full=Homeodomain transcription factor ATHB-1; AltName: Full=HD-ZIP protein ATHB-1;	7.2358	0.647724	0.359011	0.565694	1.06252	0.896658	0.904065	0.196976	0.00290455	0.30859	0.352507	0.0137936	0.202783	0.730301	0.503965	0.4948	10.1008	0.000139234	0.0058726	12.5075	11.3119	10.5906	10.6155	GO:0006355 GO:0009910 GO:0009825	regulation of transcription, DNA-dependent	GO:0003700 GO:0016563	transcription factor activity	KOG: Transcription factor HEX, contains HOX and HALZ domains
Mtr.19215.1.S1_at		hypothetical protein predicted by Glimmer/Critica	3.7745	0.390267	0.11485	0.389601	0.387733	0.112555	0.723218	0.342039	0.0755628	0.671077	0.260059	0.010152	0.174674	1.91519	0.265934	0.368125	10.0883	0.000897575	0.0195883	6.64097	6.01346	7.57667	7.65033	GO:0008150	biological_process	GO:0003674	molecular_function
Mtr.6158.1.S1_at		hypothetical protein predicted by Glimmer/Critica	3.2024	0.498163	0.165029	0.442967	0.650913	0.382852	0.825386	0.302795	0.0242479	0.550074	0.338673	0.0139613	0.203549	1.01083	0.982306	0.647647	10.0758	0.000207175	0.00772135	7.43879	5.78136	5.31107	5.35755	GO:0030001	metal ion transport	GO:0046872	metal ion binding
Mtr.36871.1.S1_at		hypothetical protein predicted by Glimmer/Critica	3.0398	0.270203	0.0105341	0.129253	0.701848	0.442655	0.838426	0.504259	0.147869	0.733107	0.500339	0.0781416	0.418472	1.03862	0.933864	0.636178	10.0683	0.000113378	0.00514859	5.07468	4.39917	4.64386	4.74416	GO:0000004	No GO term	GO:0000004	No GO term
Mtr.10723.1.S1_at		wound-responsive protein-related	8.6718	0.766089	0.452154	0.6043	1.09111	0.804047	0.894208	1.23351	0.552339	0.849283	1.219	0.493058	0.709552	0.0964332	5.66569e-06	0.000416853	10.0574	6.60509e-06	0.000793661	12.5094	12.267	12.7989	12.4255	GO:0008150	biological_process	GO:0003674	molecular_function
Mtr.44614.1.S1_at		UBA domain-containing protein 7	3.8124	0.171139	0.000630797	0.0256466	0.572138	0.195466	0.773149	0.719506	0.437011	0.828533	0.55338	0.0989007	0.453651	1.41634	0.411717	0.452372	10.0218	4.81473e-05	0.00289087	9.85362	8.82655	9.51531	9.42396	GO:0000004	No GO term	GO:0031072	heat shock protein binding	KOG: Auxilin-like protein and related proteins containing DnaJ domain
Mtr.10824.1.S1_at		Dof zinc finger protein DOF3.7 Short=AtDOF3.7; AltName: Full=Dof affecting germination 1; AltName: Full=Transcription factor BBFa; Short=AtBBFa; AltName: Full=RolB domain B factor a;	3.6083	0.534514	0.286834	0.528263	1.63162	0.401719	0.830263	0.265287	0.0333691	0.580352	0.572212	0.246683	0.589774	0.431859	0.159358	0.283018	10.0084	0.000992609	0.021082	8.78529	7.72724	7.21723	7.27705	GO:0009409 GO:0009416 GO:0009845	response to cold	GO:0003677	DNA binding
Mtr.433.1.S1_at		Sugar transport protein 13 AltName: Full=Hexose transporter 13; AltName: Full=Multicopy suppressor of snf4 deficiency protein 1;	8.7865	0.688287	0.519811	0.629637	1.40851	0.554628	0.863208	0.918471	0.882732	0.889617	1.18727	0.715884	0.771655	0.112338	0.00150511	0.0155729	9.99724	0.000987859	0.0210228	6.78267	10.196	12.783	12.7139	GO:0016310	phosphorylation	GO:0015144 GO:0009679 GO:0005358 GO:0005351	carbohydrate transporter activity	KOG: Predicted transporter (major facilitator superfamily)
Mtr.129.1.S1_at		serine/threonine protein kinase, putative	5.2178	4.21065	0.00285141	0.0623993	0.660285	0.32174	0.811622	0.555682	0.167376	0.74841	0.512514	0.0612904	0.383881	0.0648179	5.88416e-06	0.000424062	9.98614	4.07057e-05	0.00262835	8.28771	8.62644	8.91528	8.87836	GO:0006970 GO:0009651	response to osmotic stress	GO:0016301	kinase activity	KOG: Serine/threonine protein kinase
Mtr.51562.1.S1_at		NAC domain-containing protein 2 AltName: Full=ANAC002;	4.4074	1.08959	0.909842	0.736633	0.943574	0.938892	0.907952	0.819487	0.792945	0.88016	0.842452	0.781923	0.784381	0.118951	0.0118184	0.0607598	9.97821	0.00737863	0.0803921	8.28401	9.02597	10.3836	10.0961	GO:0009611	response to wounding	GO:0016563	transcriptional activator activity
Mtr.13099.1.S1_at		Probable E3 ubiquitin-protein ligase HERC1 EC=6.3.2.-; AltName: Full=HECT domain and RCC1-like domain-containing protein 1; AltName: Full=p532; AltName: Full=p619;	4.2631	1.29857	0.680061	0.679058	0.344622	0.1067	0.717038	0.782715	0.69889	0.868991	0.417476	0.105337	0.461339	0.28656	0.0622991	0.167284	9.96257	0.0020815	0.0345621	9.90659	9.3015	8.80671	8.94427	GO:0009411 GO:0010224	response to UV	GO:0003682 GO:0005085	chromatin binding	KOG: FOG: RCC1 domain
Mtr.43241.1.S1_at		Probable WRKY transcription factor 53 AltName: Full=WRKY DNA-binding protein 53;	4.4343	0.753859	0.597924	0.655891	0.297686	0.0352447	0.588769	0.608369	0.358206	0.814356	0.320099	0.0176292	0.227843	0.735737	0.567098	0.521044	9.95546	0.000514187	0.0136681	7.83731	9.16616	8.97556	9.39639	GO:0006355 GO:0045941 GO:0031347	regulation of transcription, DNA-dependent	GO:0003700	transcription factor activity
Mtr.8402.1.S1_at		MATE efflux family protein	2.4524	0.838294	0.767818	0.70258	0.652375	0.477749	0.846166	0.44669	0.189514	0.762074	0.439544	0.106459	0.462337	0.411297	0.150473	0.274036	9.95279	0.00133177	0.0257514	10.8604	8.40386	9.05555	9.29163	GO:0006855	multidrug transport	GO:0015297 GO:0015238	antiporter activity	KOG: Uncharacterized membrane protein, predicted efflux pump
Mtr.45384.1.S1_at		hypothetical protein predicted by Glimmer/Critica	4.0586	4.53615	0.00277506	0.0614656	0.273847	0.00797004	0.424063	0.374697	0.0351566	0.591905	0.219176	0.000518388	0.0362906	0.217716	0.00261121	0.0227807	9.86811	7.01944e-05	0.00372569	7.64097	7.52278	8.52003	8.55036	GO:0000004	No GO term	GO:0000004	No GO term
Mtr.30850.1.S1_at		Cysteine-rich receptor-like protein kinase 42 Short=Cysteine-rich RLK42; EC=2.7.11.-; Flags: Precursor;	3.8516	3.14233	0.0510522	0.284037	0.213523	0.0118698	0.476102	0.813281	0.707633	0.870214	0.31126	0.018227	0.231782	0.185764	0.00700235	0.0431738	9.86507	0.00069558	0.0164909	6.76686	6.49346	7.27612	6.89966	GO:0006468	protein amino acid phosphorylation	GO:0016301	kinase activity
Mtr.39812.1.S1_s_at		Respiratory burst oxidase homolog protein B EC=1.6.3.-; EC=1.11.1.-; AltName: Full=NADPH oxidase RBOHB; AltName: Full=StRBOHB;	6.4779	0.242396	0.00886466	0.117321	0.437832	0.100705	0.711023	0.220108	0.00582506	0.380305	0.210198	0.00102983	0.0527027	4.34862	0.00705027	0.0433904	9.84417	0.000206029	0.00768662	4.29278	4.82273	10.4725	10.3938	GO:0009408 GO:0006800 GO:0043069	response to heat	GO:0016174	NAD(P)H oxidase activity	KOG: Ferric reductase, NADH/NADPH oxidase and related proteins
Mtr.41053.1.S1_at		Putative DNA-binding protein ESCAROLA	4.1308	0.428126	0.137575	0.41671	0.341271	0.065283	0.663949	1.91178	0.249538	0.784643	0.752244	0.529091	0.722173	0.363899	0.0811584	0.194631	9.83806	0.000708568	0.0166654	5.51412	5.31832	5.92125	6.55612	GO:0008150	biological_process	GO:0003674	molecular_function
Mtr.10462.1.S1_at		Non-symbiotic hemoglobin 1 AltName: Full=MEDsa GLB1;	7.8245	0.287413	0.00736423	0.106803	0.484536	0.092551	0.699771	0.346048	0.0187814	0.531621	0.304071	0.00249775	0.0863057	2.11678	0.0826675	0.19681	9.80294	4.26178e-05	0.00270717	9.24246	8.14822	10.3753	10.5158	GO:0001666	response to hypoxia	GO:0005344 GO:0019825	oxygen transporter activity	KOG: Globins and related hemoproteins
Mtr.38993.1.S1_at		ERD1 protein, chloroplastic Flags: Precursor;	3.1407	0.648723	0.207428	0.476162	0.606515	0.14865	0.748164	0.680253	0.259121	0.789395	0.55421	0.0436621	0.336332	0.382111	0.0102508	0.0551462	9.77777	4.27945e-06	0.000599031	8.0917	7.47411	7.98641	7.80478	GO:0006510	ATP-dependent proteolysis	GO:0005524 GO:0016887	ATP binding	KOG: Chaperone HSP104 and related ATP-dependent Clp proteases
Mtr.16936.1.S1_at		amino acid transporter family protein	6.0003	0.55589	0.300861	0.535065	1.17658	0.770802	0.890686	0.755424	0.616317	0.858057	0.924433	0.862993	0.799984	0.207187	0.0114885	0.0596263	9.76866	0.000811701	0.0182724	11.157	10.1862	11.1981	10.6968	GO:0006865	amino acid transport	GO:0005275 GO:0015171	amine transporter activity	KOG: Amino acid transporters
Mtr.32211.1.S1_at		Asparagine synthetase [glutamine-hydrolyzing] 2 EC=6.3.5.4; AltName: Full=Glutamine-dependent asparagine synthetase 2;	3.4992	0.248686	0.0270854	0.212241	0.439837	0.169304	0.760662	0.262489	0.0326354	0.579604	0.237102	0.00723916	0.148225	3.56662	0.0408589	0.130834	9.76536	0.00111295	0.0227728	2.94486	3.1375	7.83162	7.18388	GO:0009646 GO:0043617	response to absence of light	GO:0004066	asparagine synthase (glutamine-hydrolyzing) activity
Mtr.10393.1.S1_at		Thiazole biosynthetic enzyme, chloroplastic Flags: Precursor;	10.3207	0.285316	0.00934035	0.120866	1.05159	0.906665	0.905103	1.18785	0.688989	0.867564	1.15986	0.672914	0.76227	0.28776	0.00973527	0.0532732	9.75069	6.92839e-05	0.00369158	12.5105	11.7026	12.4597	12.1864	GO:0009409 GO:0009228	response to cold	GO:0000004	No GO term	KOG: Protein involved in thiamine biosynthesis and DNA damage tolerance
Mtr.10882.1.S1_at		hypothetical protein predicted by Glimmer/Critica	5.2191	0.0810991	0.00187796	0.0489244	0.884551	0.857157	0.899244	0.355101	0.142786	0.730763	0.46208	0.178278	0.540444	4.03184	0.0546845	0.154614	9.73657	0.00389443	0.0532151	10.1196	7.30743	7.86419	8.00899	GO:0000004	No GO term	GO:0000004	No GO term
Mtr.47153.1.S1_at		expressed protein	3.6739	0.844268	0.752264	0.698189	1.26448	0.662194	0.877893	0.482285	0.186086	0.760861	0.719134	0.454968	0.695404	0.199651	0.00781284	0.0462172	9.72823	0.000582422	0.0148002	8.65642	8.94837	8.19525	8.25219	GO:0008150	biological_process	GO:0003674	molecular_function
Mtr.15949.1.S1_at		Protein ABIL1 AltName: Full=Abl interactor-like protein 1; Short=AtABIL1;	7.1225	1.3165	0.693664	0.682752	1.57754	0.515649	0.854096	0.748362	0.67807	0.86737	1.11702	0.845759	0.796713	0.0661578	0.00120323	0.0133333	9.72534	0.00455197	0.0590169	6.50303	8.57781	9.96159	9.27636	GO:0045010 GO:0010090	actin nucleation	GO:0003674	molecular_function
Mtr.31792.1.S1_at		expressed protein	7.0505	2.04902	0.356407	0.56432	0.533933	0.418305	0.833986	0.53322	0.417336	0.824077	0.432775	0.193596	0.552364	0.176706	0.0360783	0.121535	9.70087	0.00859979	0.0884454	8.79539	8.79051	8.71425	8.58909	GO:0000004	No GO term	GO:0000004	No GO term
Mtr.41376.1.S1_at		hypothetical protein predicted by Glimmer/Critica	2.6459	0.699055	0.269294	0.518044	0.610243	0.13426	0.739815	0.420698	0.0140368	0.488495	0.403939	0.0028053	0.0927784	0.575519	0.0968436	0.21551	9.68177	2.44611e-06	0.000405415	4.42626	4.08746	4.52982	4.1375	GO:0000004	No GO term	GO:0000004	No GO term
Mtr.14819.1.S1_x_at		hypothetical protein predicted by Glimmer/Critica	3.5967	0.429226	0.078447	0.337961	0.389018	0.0521932	0.642638	0.36226	0.0385085	0.603735	0.270807	0.00273133	0.0912912	1.71172	0.248966	0.356558	9.65811	0.000133673	0.00575758	4.60288	4.51096	5.73335	5.52356	GO:0000004	No GO term	GO:0000004	No GO term
Mtr.38732.1.S1_at		expressed protein	3.0896	0.688572	0.250185	0.506336	0.400055	0.0100788	0.459984	0.472033	0.0292666	0.572215	0.329151	0.000536492	0.0367185	0.796532	0.477186	0.482908	9.65507	2.46709e-06	0.000407016	8.60251	6.39403	3.82782	4.39232	GO:0008150	biological_process	GO:0003674	molecular_function
Mtr.22459.1.S1_at		hypothetical protein predicted by Glimmer/Critica	2.3992	0.636011	0.157922	0.436069	0.489223	0.0328603	0.577348	0.539836	0.0609489	0.651113	0.411635	0.0027356	0.0913151	0.618095	0.134901	0.258711	9.6319	1.86991e-06	0.000345149	8.58421	7.83668	6.58796	7.18388	GO:0000004	No GO term	GO:0000004	No GO term
Mtr.36255.1.S1_at		Aquaporin PIP1-2 Short=AtPIP1;2; AltName: Full=Plasma membrane intrinsic protein 1b; Short=PIP1b; AltName: Full=Transmembrane protein A; Short=TMP-A; Short=AthH2;	2.9219	0.246521	0.00510181	0.0867172	0.655143	0.339369	0.815744	0.541718	0.172948	0.753331	0.501272	0.0669099	0.396069	1.18729	0.694436	0.568248	9.62672	8.64732e-05	0.00423442	4.22497	4.42626	7.36894	7.1416	GO:0009414 GO:0009651 GO:0006833	response to water deprivation	GO:0015250	water channel activity	KOG: Aquaporin (major intrinsic protein family)
Mtr.37579.1.S1_at		branched chain alpha-keto acid dehydrogenase E2 subunit (din3)	6.671	0.415844	0.227952	0.490899	1.19853	0.798917	0.89363	1.83702	0.397464	0.820769	1.69242	0.370617	0.659217	0.113798	0.00701778	0.0432305	9.59784	0.00540869	0.0659406	10.1374	10.0452	10.9135	10.5491	GO:0009416 GO:0009744	response to light stimulus	GO:0003826	alpha-ketoacid dehydrogenase activity	KOG: Dihydrolipoamide acetyltransferase
Mtr.40035.1.S1_s_at		21 kDa protein AltName: Full=1.2 protein; Flags: Precursor;	4.7249	2.68087	0.029281	0.220435	0.382494	0.0330126	0.577625	0.197594	0.00122998	0.227092	0.178758	0.000113276	0.0144749	0.516031	0.127148	0.250627	9.56421	5.62588e-05	0.00321679	11.7502	11.9924	10.8157	11.1692	GO:0000004	No GO term	GO:0046910	pectinesterase inhibitor activity
Mtr.19846.1.S1_at		F-box protein At2g26160	3.2313	0.91551	0.844612	0.720853	0.925102	0.862745	0.89943	0.549089	0.195443	0.764194	0.636631	0.230447	0.579934	0.224916	0.00411487	0.0305686	9.56059	0.000123166	0.00544857	5.77347	4.83289	5.12928	5.47897	GO:0006310	DNA recombination	GO:0008026	ATP-dependent helicase activity
Mtr.37937.1.S1_at		Aspartic proteinase nepenthesin-1 EC=3.4.23.12; AltName: Full=Nepenthesin-I; Flags: Precursor;	4.2022	0.567232	0.452309	0.604316	0.311382	0.132948	0.738833	0.374154	0.200683	0.766115	0.238541	0.0302634	0.290726	1.58542	0.539983	0.509928	9.54442	0.00765667	0.0821521	9.92348	8.40684	10.7237	10.4047	GO:0006508	proteolysis	GO:0004194	pepsin A activity	KOG: Aspartyl protease
Mtr.34717.1.S1_at		Disease resistance response protein 206	5.3687	0.224317	0.00972232	0.123445	0.299751	0.030741	0.570409	0.634555	0.382906	0.8181	0.33074	0.0170291	0.223882	2.45958	0.0953394	0.21372	9.52895	0.000444332	0.0124838	10.2759	8.37547	5.57289	6.40088	GO:0006952 GO:0009807	defense response	GO:0003674	molecular_function
Mtr.20828.1.S1_at		Probable ADP-ribosylation factor GTPase-activating protein AGD13 AltName: Full=Protein ARF-GAP DOMAIN 13; Short=AtAGD13;	4.2449	2.69295	0.10545	0.377505	0.792063	0.691139	0.881554	0.483693	0.225987	0.77692	0.527497	0.193313	0.552009	0.101804	0.00119302	0.0132467	9.52091	0.00133389	0.0257587	8.23888	8.14364	8.23984	7.89239	GO:0008150	biological_process	GO:0003674	molecular_function	KOG: Predicted Ca2+-dependent phospholipid-binding protein
Mtr.37358.1.S1_s_at		cytochrome P450 family	3.8006	0.634921	0.411043	0.58772	0.70488	0.524901	0.857268	0.631274	0.405268	0.821604	0.582848	0.237236	0.583701	0.373188	0.0861937	0.201566	9.48462	0.000764557	0.0175677	12.0779	11.4487	9.37829	10.0147	GO:0006118	electron transport	GO:0019825	oxygen binding	KOG: Cytochrome P450 CYP2 subfamily
Mtr.35776.1.S1_s_at		hypothetical protein predicted by Glimmer/Critica	2.8915	0.462668	0.00821176	0.113367	0.538038	0.0272797	0.555086	0.488521	0.012722	0.475493	0.410328	0.000611073	0.0392824	0.867545	0.583962	0.527067	9.47855	2.06591e-07	8.44331e-05	7.11894	6.17991	4.926	5.62352	GO:0000004	No GO term	GO:0000004	No GO term
Mtr.40416.1.S1_at		expressed protein	6.5323	2.37553	0.194263	0.466871	1.27676	0.706709	0.883165	1.11379	0.86793	0.88844	1.26457	0.658242	0.758318	0.0312379	6.38889e-05	0.00186742	9.47644	0.00295953	0.04402	10.5782	10.5931	10.5552	10.4143	GO:0008150	biological_process	GO:0003674	molecular_function
Mtr.26005.1.S1_s_at		U-box domain-containing protein 33 AltName: Full=Plant U-box protein 33; Includes: RecName: Full=E3 ubiquitin ligase; EC=6.3.2.-; Includes: RecName: Full=Serine/threonine-protein kinase; EC=2.7.11.-;	3.8464	0.593136	0.30062	0.534933	0.742908	0.551105	0.862367	0.17678	0.00280705	0.304576	0.258372	0.00386529	0.110434	1.35531	0.542078	0.510654	9.47195	0.000322751	0.0102213	9.22954	8.29875	9.10774	8.83447	GO:0006468 GO:0016567	protein amino acid phosphorylation	GO:0016301	kinase activity	KOG: Serine/threonine protein kinase
Mtr.18481.1.S1_at		senescence-associated protein-related	6.2696	0.174084	0.00722494	0.105718	1.83947	0.29702	0.805668	0.505183	0.244789	0.784159	0.952272	0.91688	0.809618	0.654025	0.463362	0.476918	9.4516	0.00116773	0.0235631	10.4434	10.0564	10.968	10.7554	GO:0008150	biological_process	GO:0000004	No GO term
Mtr.44142.1.S1_at		hypothetical protein predicted by Glimmer/Critica	5.3058	1.19827	0.792685	0.708541	0.356273	0.147397	0.747645	0.316977	0.109579	0.708996	0.233637	0.0185821	0.233604	0.78205	0.721198	0.577098	9.44927	0.00454913	0.0590169	12.5633	9.85097	8.24935	9.56815	GO:0000004	No GO term	GO:0000004	No GO term
Mtr.42854.1.S1_at		Thioredoxin M-type, chloroplastic Short=Trx-M; Flags: Precursor;	4.0245	0.72366	0.579554	0.650019	0.604467	0.391915	0.827535	0.864813	0.802725	0.881207	0.648928	0.368351	0.658432	0.279908	0.0412434	0.13157	9.44398	0.00129202	0.0251859	5.6893	4.56071	5.98185	5.74416	GO:0006118 GO:0006662 GO:0045454	electron transport	GO:0030508	thiol-disulfide exchange intermediate activity	KOG: Thioredoxin-like protein
Mtr.40271.1.S1_at		NAD-dependent epimerase/dehydratase family protein	2.8954	0.509132	0.0387638	0.250418	0.617266	0.126593	0.733462	0.458879	0.0195184	0.532693	0.431301	0.00348932	0.104315	0.737081	0.322855	0.404579	9.4077	1.65431e-06	0.00031817	9.95841	8.01569	5.54535	6.27426	GO:0009225	nucleotide-sugar metabolic process	GO:0003824	catalytic activity	KOG: dTDP-glucose 4-6-dehydratase/UDP-glucuronic acid decarboxylase
Mtr.44192.1.S1_a_at		Peptide transporter PTR2 AltName: Full=Histidine-transporting protein;	5.0542	2.27962	0.243144	0.501381	1.10608	0.883857	0.903033	0.456536	0.265728	0.793157	0.634123	0.423734	0.682776	0.0924029	0.0030837	0.0254082	9.40136	0.00473644	0.0604283	9.48844	8.91468	8.2341	8.11686	GO:0015833	peptide transport	GO:0015197	peptide transporter activity	KOG: H+/oligopeptide symporter
Mtr.6666.1.S1_at		hypothetical protein predicted by Glimmer/Critica	3.5471	0.346154	0.139355	0.418372	0.374648	0.169158	0.760545	0.280859	0.0812408	0.680445	0.222882	0.0161653	0.21828	2.9205	0.135624	0.259707	9.40076	0.00481336	0.0609534	4.1375	4.52982	6.45779	7.04985	GO:0000004	No GO term	GO:0000004	No GO term
Mtr.30476.1.S1_at		disease resistance protein (TIR-NBS-LRR class), putative	2.636	0.83393	0.639725	0.668619	0.416934	0.0358869	0.591855	0.526882	0.112277	0.710373	0.364072	0.00522422	0.127379	0.580731	0.173077	0.295467	9.3997	2.72893e-05	0.00200299	3.36457	3.45943	4.3505	4.24793	GO:0006952	defense response	GO:0005524 GO:0005515 GO:0004888	ATP binding
Mtr.40503.1.S1_at		Protein phosphatase 2C HAB1 Short=PP2C HAB1; EC=3.1.3.16; AltName: Full=AtP2C-HA; AltName: Full=Protein HYPERSENSITIVE TO ABA 1; Flags: Precursor;	5.2553	2.47501	0.225881	0.4898	0.674135	0.590874	0.869541	0.647831	0.55437	0.849283	0.575624	0.360882	0.654483	0.0984924	0.00552003	0.0370399	9.39316	0.0069021	0.0772839	8.6837	10.162	10.0432	10.712	GO:0009620 GO:0009611 GO:0050832	response to fungus	GO:0004722	protein serine/threonine phosphatase activity	KOG: Serine/threonine protein phosphatase
Mtr.8745.1.S1_at		Epoxide hydrolase 2 EC=3.3.2.10; AltName: Full=Soluble epoxide hydrolase; Short=SEH; AltName: Full=Epoxide hydratase; AltName: Full=Cytosolic epoxide hydrolase; Short=CEH;	7.4506	0.391549	0.0678838	0.320194	0.330532	0.0345721	0.587044	0.791222	0.630622	0.861247	0.408954	0.0362963	0.313067	1.04018	0.935287	0.636576	9.38846	0.000274553	0.00925434	11.3789	10.3252	10.4583	10.2881	GO:0006725	aromatic compound metabolic process	GO:0004301	epoxide hydrolase activity	KOG: Soluble epoxide hydrolase
Mtr.20226.1.S1_at		Indole-3-acetate beta-glucosyltransferase 1 EC=2.4.1.121; AltName: Full=IAA-Glu synthetase 1; AltName: Full=(Uridine 5'-diphosphate-glucose:indol-3-ylacetyl)-beta-D-glucosyl transferase 1; AltName: Full=UDP-glucosyl transferase 75B1;	3.709	0.245331	0.0127525	0.143617	0.861155	0.768269	0.890561	0.923787	0.875702	0.889379	0.858556	0.712982	0.771203	0.546388	0.243617	0.352613	9.37762	0.000411202	0.0118596	5.16189	5.9331	10.2084	9.51531	GO:0008152	metabolic process	GO:0008194 GO:0035251	UDP-glycosyltransferase activity	KOG: UDP-glucuronosyl and UDP-glucosyl transferase
Mtr.20391.1.S1_at		hypothetical protein predicted by Glimmer/Critica	7.5222	1.52423	0.442651	0.600356	1.48735	0.469119	0.844625	0.783072	0.653916	0.864375	1.10699	0.819014	0.791501	0.060075	9.03011e-05	0.00235106	9.37648	0.000765147	0.0175677	12.1096	11.4092	10.8037	10.7361	GO:0000004	No GO term	GO:0000004	No GO term
Mtr.35852.1.S1_at		auxin-responsive protein-related	4.9892	1.5308	0.472307	0.612248	0.588119	0.372493	0.824072	0.528279	0.286464	0.798709	0.458725	0.11892	0.476697	0.224315	0.0203849	0.0861934	9.37333	0.0014519	0.0271686	8.36238	5.4363	8.05961	8.35359	GO:0009733	response to auxin stimulus	GO:0003674	molecular_function
Mtr.46200.1.S1_at		Zinc finger CCCH domain-containing protein 33 Short=OsC3H33;	3.621	0.703627	0.449383	0.603556	0.400581	0.0611918	0.662578	0.490274	0.135872	0.725982	0.337873	0.0100697	0.173757	0.773358	0.578514	0.525106	9.35723	0.000168436	0.00667165	9.41024	11.2235	10.974	11.5297	GO:0009409 GO:0045449 GO:0050832	response to cold	GO:0003700	transcription factor activity	KOG: CCCH-type Zn-finger protein
Mtr.11949.1.S1_at		hypothetical protein predicted by Glimmer/Critica	3.837	0.590529	0.3539	0.563284	0.753188	0.614275	0.871713	0.680702	0.495566	0.838073	0.64058	0.337531	0.643057	0.353265	0.0780456	0.190479	9.34972	0.000994184	0.021095	9.16164	7.74012	7.23554	7.43379	GO:0000004	No GO term	GO:0000004	No GO term
Mtr.41538.1.S1_at		Disease resistance response protein 206	3.2232	0.966445	0.944825	0.7428	0.4836	0.154609	0.751002	0.543747	0.228005	0.777109	0.410446	0.0397139	0.32536	0.42124	0.094591	0.212746	9.34135	0.000326508	0.0102766	10.0378	8.73911	8.42291	8.59134	GO:0006952 GO:0009807 GO:0006499	defense response	GO:0003674	molecular_function
Mtr.43717.1.S1_at		hypothetical protein predicted by Glimmer/Critica	3.2404	0.418816	0.0646052	0.314749	1.01626	0.971033	0.910234	0.415125	0.0622165	0.654261	0.562501	0.12732	0.487522	0.606245	0.269759	0.370493	9.33562	0.000120162	0.0053552	6.7211	9.26209	7.30652	7.81762	GO:0000004	No GO term	GO:0000004	No GO term
Mtr.8894.1.S1_at		hypothetical protein predicted by Glimmer/Critica	4.1496	0.333303	0.0928613	0.361188	0.375255	0.130265	0.736039	1.90569	0.30914	0.805997	0.799685	0.661396	0.758875	0.449685	0.211575	0.328598	9.32984	0.0023349	0.0374222	10.1461	9.5411	7.35931	7.97842	GO:0000004	No GO term	GO:0000004	No GO term
Mtr.40305.1.S1_at		expressed protein	10.3444	0.386641	0.00443398	0.0799209	1.52418	0.159588	0.754045	0.419864	0.00805136	0.421543	0.742614	0.220136	0.573118	0.433888	0.0101975	0.0549431	9.31471	9.86772e-07	0.000223204	11.7331	11.7266	12.5093	12.3202	GO:0008150	biological_process	GO:0003674	molecular_function
Mtr.51065.1.S1_at		cytochrome P450, putative	2.8008	0.453638	0.176199	0.45256	0.509394	0.244583	0.792613	0.413279	0.133347	0.723692	0.353887	0.037159	0.315675	1.12499	0.835446	0.611512	9.30776	0.00111315	0.0227728	9.61692	8.33539	7.65392	7.63009	GO:0006118	electron transport	GO:0019825	oxygen binding	KOG: Cytochrome P450 CYP2 subfamily
Mtr.28781.1.S1_at		zinc finger (C3HC4-type RING finger) protein family	2.3849	0.505432	0.0138743	0.150255	0.587011	0.0462552	0.628753	0.634837	0.0837462	0.684086	0.517852	0.00494005	0.124506	0.570652	0.037066	0.123676	9.30374	1.49081e-07	7.0549e-05	8.91618	7.77676	7.72588	7.23649	GO:0000004	No GO term	GO:0005515 GO:0008270	protein binding
Mtr.47692.1.S1_at		Nudix hydrolase 18, mitochondrial Short=AtNUDT18; EC=3.6.1.-; Flags: Precursor;	6.2396	0.738297	0.606073	0.658345	2.15616	0.201938	0.773496	0.93072	0.902467	0.890514	1.59098	0.339031	0.643946	0.0725803	0.000363778	0.00582144	9.29933	0.00146229	0.0272778	8.52474	8.87467	10.1658	10.3393	GO:0000004	No GO term	GO:0016787	hydrolase activity	KOG: Diadenosine and diphosphoinositol polyphosphate phosphohydrolase
Mtr.15645.1.S1_at		5-methyltetrahydropteroyltriglutamate--homocysteine S-methyltransferase	5.3079	0.229772	0.0628464	0.311036	0.645713	0.559449	0.864256	1.60172	0.529984	0.844902	1.02271	0.970562	0.817824	0.453132	0.296951	0.388609	9.28651	0.00812006	0.0851761	13.9133	13.8821	13.0196	13.25	GO:0009086	methionine biosynthetic process	GO:0008705	methionine synthase activity	KOG: Methionine synthase II (cobalamin-independent)
Mtr.45558.1.S1_at		Hybrid signal transduction histidine kinase J EC=2.7.13.3;	2.3472	0.471823	0.153515	0.432027	0.652213	0.406031	0.831172	0.621756	0.356844	0.814101	0.547864	0.16092	0.523229	0.563691	0.26937	0.370233	9.27194	0.000444644	0.0124838	6.94134	5.95652	7.34518	6.80735	GO:0009414 GO:0006970	response to water deprivation	GO:0005034 GO:0004673 GO:0009927	osmosensor activity	KOG: Sensory transduction histidine kinase
Mtr.21492.1.S1_at		Ethylene-responsive transcription factor RAP2-11 AltName: Full=Protein RELATED TO APETALA2 11;	2.861	0.538307	0.263726	0.51472	0.35222	0.0691139	0.666736	0.526052	0.247107	0.78463	0.325009	0.020722	0.246112	1.08308	0.883101	0.624091	9.25693	0.000790831	0.0179561	3.67807	4.2555	3.74416	3.72247	GO:0006355	regulation of transcription, DNA-dependent	GO:0003677 GO:0003700	DNA binding
Mtr.44435.1.S1_at		UDP-glucoronosyl/UDP-glucosyl transferase family protein	3.478	1.39227	0.431352	0.595683	0.928967	0.859554	0.89943	0.401392	0.0411783	0.604881	0.518059	0.0675686	0.397491	0.208174	0.00157805	0.0160667	9.253	6.44963e-05	0.00351987	9.27798	8.63735	7.81826	7.90026	GO:0008152	metabolic process	GO:0008194 GO:0050284	UDP-glycosyltransferase activity	KOG: UDP-glucuronosyl and UDP-glucosyl transferase
Mtr.7268.1.S1_at		wound-responsive family protein	3.9317	0.403191	0.132899	0.411526	0.704916	0.550147	0.862187	0.785082	0.678309	0.867373	0.674065	0.411596	0.678146	0.484372	0.224201	0.338091	9.25246	0.00140877	0.0267513	3.82782	3.6893	6.50303	7.75221	GO:0009611	response to wounding	GO:0003674	molecular_function
Mtr.35919.1.S1_at		hypothetical protein predicted by Glimmer/Critica	2.6639	0.479218	0.202157	0.472154	0.693314	0.516851	0.854339	0.304775	0.0477016	0.622512	0.354764	0.0359622	0.311722	1.06782	0.906914	0.629856	9.24823	0.00105184	0.0219049	5.66107	6.2384	5.74685	7.12412	GO:0000004	No GO term	GO:0000004	No GO term
Mtr.8757.1.S1_at		O-methyltransferase family 2 protein	3.174	0.789757	0.514611	0.627417	0.546522	0.107886	0.717038	0.590578	0.156907	0.74213	0.470532	0.0194723	0.23896	0.424479	0.0282847	0.105067	9.24199	1.33346e-05	0.00124936	5.89966	8.11114	7.18982	7.40514	GO:0000004	No GO term	GO:0008171	O-methyltransferase activity	KOG: Hydroxyindole-O-methyltransferase and related SAM-dependent methyltransferases
Mtr.43730.1.S1_at		Ankyrin repeat-containing protein At2g01680	4.7165	1.80944	0.354865	0.563553	0.54672	0.346419	0.817776	0.703807	0.580182	0.854555	0.529028	0.228441	0.578618	0.155456	0.00891159	0.0502304	9.23912	0.00267633	0.0409664	11.5301	10.5903	10.258	10.4706	GO:0008150	biological_process	GO:0005515	protein binding	KOG: FOG: Ankyrin repeat
Mtr.7629.1.S1_at		6-phospho-beta-galactosidase EC=3.2.1.85; AltName: Full=Beta-D-phosphogalactoside galactohydrolase; Short=PGALase; AltName: Full=P-beta-Gal; Short=PBG;	3.9182	0.837298	0.648847	0.67074	0.998812	0.997559	0.912198	0.286632	0.00507153	0.36647	0.434382	0.0172136	0.225032	0.452661	0.0554375	0.155905	9.21592	3.18135e-05	0.00224349	10.3624	10.177	8.98299	9.09064	GO:0005975	carbohydrate metabolic process	GO:0004553	hydrolase activity, hydrolyzing O-glycosyl compounds
Mtr.38225.1.S1_at		U-box domain-containing protein 7 EC=6.3.2.-; AltName: Full=Plant U-box protein 7;	5.7159	0.582637	0.237172	0.497947	1.77718	0.20965	0.776334	0.965275	0.936889	0.894347	1.43303	0.331191	0.64026	0.10872	0.000134427	0.00305047	9.20261	0.000134123	0.00576206	10.5054	10.0146	10.488	10.5639	GO:0008150	biological_process	GO:0005488	binding	KOG: FOG: Armadillo/beta-catenin-like repeats
Mtr.10993.1.S1_at		Transcription factor bHLH96 AltName: Full=Transcription factor EN 15; AltName: Full=bHLH transcription factor bHLH096; AltName: Full=Basic helix-loop-helix protein 96; Short=bHLH 96; Short=AtbHLH96;	7.3325	2.09294	0.224006	0.488352	0.756127	0.638254	0.874869	0.693068	0.538577	0.846342	0.650001	0.379351	0.662777	0.0993035	0.00120705	0.0133384	9.18139	0.00167349	0.0298044	10.0272	11.9544	11.431	11.2108	GO:0045449	regulation of transcription	GO:0003677 GO:0003700	DNA binding
Mtr.13754.1.S1_at		Microtubule-associated protein TORTIFOLIA1 AltName: Full=Microtubule-associated protein SPIRAL2; AltName: Full=Protein CONVOLUTA;	8.645	0.527174	0.147465	0.426354	0.584138	0.219182	0.781203	1.16612	0.719191	0.872274	0.774174	0.466331	0.700152	0.30368	0.0122213	0.0619674	9.17008	8.6453e-05	0.00423442	6.54998	7.43379	9.10171	9.25219	GO:0008150	biological_process	GO:0005488	binding
Mtr.12432.1.S1_at		glutamate synthase	9.6043	0.163418	0.000108421	0.00995515	0.576088	0.136353	0.742611	0.329737	0.00630683	0.393296	0.330449	0.00147323	0.0644549	3.51331	0.00264928	0.0229981	9.16907	1.26083e-05	0.00121571	9.71304	9.30629	11.4783	11.0413	GO:0006537 GO:0042128	glutamate biosynthetic process	GO:0016040	glutamate synthase (NADH) activity	KOG: Glutamate synthase
Mtr.35833.1.S1_s_at		expressed protein	3.7957	3.16772	0.0484211	0.276695	0.414322	0.121621	0.729819	0.310193	0.0454978	0.618161	0.254671	0.00694622	0.146007	0.268028	0.0268152	0.101796	9.16442	0.000873123	0.0192415	7.19673	7.19476	7.39832	6.90328	GO:0008150	biological_process	GO:0003674	molecular_function
Mtr.35788.1.S1_at		Iron(III)-zinc(II) purple acid phosphatase 12 Short=PAP; EC=3.1.3.2; Flags: Precursor;	6.0523	0.530693	0.272972	0.520072	0.437407	0.158084	0.753313	0.428268	0.148401	0.73412	0.327392	0.0265304	0.274156	1.09843	0.8684	0.619815	9.15765	0.00117786	0.0236448	8.94193	9.0268	9.98897	9.60696	GO:0008150	biological_process	GO:0003993 GO:0004722	acid phosphatase activity	KOG: Purple acid phosphatase
Mtr.9894.1.S1_at		(+)-neomenthol dehydrogenase EC=1.1.1.208; AltName: Full=Menthone:neomenthol reductase; AltName: Full=Short-chain dehydrogenase/reductase 1; Short=AtSDR1;	2.6062	0.635533	0.137257	0.416477	0.456528	0.0158259	0.508119	0.471681	0.0198647	0.534457	0.359261	0.000560751	0.0374583	0.798842	0.44898	0.47022	9.14713	1.29471e-06	0.000273909	11.7038	10.2752	7.3147	7.25361	GO:0008152	metabolic process	GO:0016491	oxidoreductase activity	KOG: Dehydrogenases with different specificities (related to short-chain alcohol dehydrogenases)
Mtr.20953.1.S1_at		Cysteine-rich receptor-like protein kinase 10 Short=Cysteine-rich RLK10; EC=2.7.11.-; AltName: Full=Receptor-like protein kinase 4; Flags: Precursor;	2.7732	0.521299	0.288143	0.529053	0.585056	0.379217	0.824456	0.549005	0.326819	0.810141	0.469011	0.137684	0.497996	0.653328	0.482921	0.485224	9.14131	0.00191898	0.0327093	4.67807	5.61471	4.72792	4.90207	GO:0006468	protein amino acid phosphorylation	GO:0016301	kinase activity	KOG: Serine/threonine protein kinase
Mtr.7255.1.S1_at		U-box domain-containing protein 16 EC=6.3.2.-; AltName: Full=Plant U-box protein 16;	3.3203	0.439093	0.14235	0.42162	0.208127	0.00977183	0.456143	1.38677	0.547919	0.848479	0.436738	0.0755062	0.413907	0.86454	0.788088	0.597426	9.12696	0.000812875	0.0182835	9.7766	8.76785	7.58646	7.99605	GO:0016567	protein ubiquitination	GO:0005488 GO:0004842	binding
Mtr.28794.1.S1_at		hypothetical protein predicted by Glimmer/Critica	2.242	0.464202	0.169633	0.446974	0.478393	0.185971	0.7687	0.616329	0.377454	0.817755	0.442994	0.08032	0.422513	0.800529	0.681855	0.563758	9.12681	0.00081722	0.0183353	7.92541	6.35403	4.92125	5.0268	GO:0008150	biological_process	GO:0003674	molecular_function
Mtr.22822.1.S1_s_at		expressed protein	2.8017	0.667742	0.345652	0.559125	0.609629	0.25125	0.795017	0.41289	0.0496653	0.626408	0.398657	0.0157933	0.215068	0.653186	0.32076	0.403307	9.10867	7.97429e-05	0.0040348	9.59451	8.85736	4.79181	5.79961	GO:0008150	biological_process	GO:0003674	molecular_function
Mtr.9576.1.S1_at		Chloride channel protein CLC-b Short=AtCLC-b;	4.6572	0.867907	0.771633	0.703211	0.921758	0.867315	0.899912	1.18199	0.732091	0.874158	1.05881	0.885857	0.804809	0.116192	0.000413139	0.00638974	9.10166	0.000326728	0.0102766	10.0004	9.01625	9.38198	9.19992	GO:0006821	chloride transport	GO:0005253 GO:0005247	anion channel activity	KOG: Cl- channel CLC-7 and related proteins (CLC superfamily)
Mtr.34604.1.S1_at		hypothetical protein predicted by Glimmer/Critica	3.3599	0.516995	0.156365	0.434473	0.72464	0.477743	0.846166	0.943573	0.897295	0.890101	0.776126	0.493595	0.70974	0.310954	0.0183481	0.0805316	9.09744	0.000152542	0.00628161	7.44708	8.02846	8.98214	8.49945	GO:0008150	biological_process	GO:0003674	molecular_function
Mtr.51590.1.S1_at		Multidrug resistance protein 13 AltName: Full=P-glycoprotein 15;	2.0524	0.560892	0.208043	0.476661	0.544947	0.187401	0.7687	0.661467	0.362043	0.815174	0.506495	0.0772951	0.417231	0.544288	0.186573	0.307733	9.08718	0.000144464	0.00606266	9.46985	6.69905	4.1127	5.43296	GO:0006810	transport	GO:0042626	ATPase activity, coupled to transmembrane movement of substances	KOG: Multidrug/pheromone exporter, ABC superfamily
Mtr.52124.1.S1_s_at		phosphate-responsive 1 family protein	3.5324	0.761378	0.538386	0.636018	0.583092	0.231767	0.786065	0.499438	0.129423	0.718738	0.439352	0.0341825	0.304774	0.496409	0.126344	0.249703	9.08534	0.000124193	0.00546713	11.4826	10.8364	11.1856	10.9765	GO:0008150	biological_process	GO:0003674	molecular_function
Mtr.51281.1.S1_at		hypothetical protein predicted by Glimmer/Critica	3.7316	0.471362	0.200085	0.47103	0.932277	0.902264	0.904589	0.224215	0.0175338	0.517453	0.352214	0.0376658	0.316771	1.11915	0.843784	0.613537	9.06871	0.00130338	0.025366	8.78431	8.69905	9.14491	8.58534	GO:0007128 GO:0007129	meiotic prophase I	GO:0005524 GO:0003684	ATP binding
Mtr.38054.1.S1_at		hypothetical protein	5.4531	1.28517	0.654326	0.672173	1.09591	0.869786	0.900625	0.57555	0.330282	0.81059	0.735482	0.503654	0.712496	0.136098	0.00239894	0.0215048	9.06421	0.00109048	0.0224496	10.0469	9.16917	9.22689	9.34052	GO:0000004	No GO term	GO:0003674	molecular_function
Mtr.9074.1.S1_at		Uncharacterized glycosyltransferase At1g55740 EC=2.4.1.-;	6.188	0.630549	0.41333	0.588696	0.583617	0.341381	0.816032	0.485915	0.207527	0.769641	0.431643	0.0798138	0.421158	0.617337	0.392705	0.443364	9.05881	0.00107656	0.0223162	9.53566	11.1411	11.9848	11.5095	GO:0007568 GO:0009416 GO:0009744	aging	GO:0004553	hydrolase activity, hydrolyzing O-glycosyl compounds
Mtr.44280.1.S1_at		Probable serine/threonine-protein kinase NAK EC=2.7.11.1;	4.5394	0.480777	0.22798	0.490899	1.00903	0.987893	0.911483	2.15801	0.206535	0.768844	1.67999	0.292736	0.618611	0.105505	0.00150158	0.015555	9.05367	0.00176602	0.0310089	10.2292	9.43754	9.21286	9.23098	GO:0006468	protein amino acid phosphorylation	GO:0016301	kinase activity	KOG: Serine/threonine protein kinase
Mtr.15249.1.S1_at		AP-1 complex subunit sigma-2 AltName: Full=Adapter-related protein complex 1 sigma-1B subunit; AltName: Full=Adaptor protein complex AP-1 sigma-1B subunit; AltName: Full=Sigma-adaptin 1B; AltName: Full=Sigma1B-adaptin; AltName: Full=Clathrin assembly protein complex 1 sigma-1B small chain; AltName: Full=Sigma 1B subunit of AP-1 clathrin;	3.5973	0.885246	0.791048	0.708128	0.698999	0.440376	0.8381	0.619486	0.305904	0.805371	0.572364	0.150986	0.514167	0.288183	0.0146155	0.0700852	9.0523	0.000191673	0.00729477	3.48543	3.60881	5.61471	5.71973	GO:0006886	intracellular protein transport	GO:0005524 GO:0004672	ATP binding	KOG: Clathrin adaptor complex, small subunit
Mtr.31463.1.S1_at		hypothetical protein predicted by Glimmer/Critica	3.237	0.499557	0.119995	0.394911	0.615559	0.267289	0.799678	1.08416	0.850479	0.886026	0.763675	0.445306	0.691729	0.331393	0.0190598	0.0824584	9.05124	9.60036e-05	0.00457364	7.82782	6.66676	6.03562	6.02459	GO:0000004	No GO term	GO:0000004	No GO term
Mtr.43801.1.S1_at		Esterase EC=3.1.1.-; AltName: Full=Early nodule-specific protein homolog; AltName: Full=Latex allergen Hev b 13; AltName: Allergen=Hev b 13; Flags: Precursor;	5.9418	1.79561	0.398885	0.583215	0.470437	0.280798	0.80087	1.54624	0.527743	0.844823	0.808821	0.705334	0.769686	0.0846114	0.0022477	0.0205879	9.04856	0.00510073	0.0634123	10.5736	9.40386	8.1644	8.85112	GO:0006629	lipid metabolic process	GO:0004091 GO:0016298	carboxylesterase activity
Mtr.9195.1.S1_at		peptidoglycan-binding LysM domain-containing protein	3.6346	0.285453	0.00361118	0.0714062	0.983038	0.963246	0.909898	0.370288	0.0155949	0.502061	0.509808	0.0388703	0.321782	1.06473	0.865901	0.619024	9.0389	2.12643e-05	0.00173648	7.13134	6.59246	9.55036	7.67455	GO:0016998	cell wall catabolic process	GO:0003674	molecular_function
Mtr.14128.1.S1_at		Rhicadhesin receptor AltName: Full=Germin-like protein; Flags: Precursor;	2.9859	0.605846	0.319151	0.545311	0.8122	0.675033	0.880286	0.693051	0.462654	0.833871	0.68174	0.349978	0.649144	0.324866	0.0352065	0.119817	9.0262	0.000387333	0.0114277	10.8315	10.4384	7.72042	8.54032	GO:0009409	response to cold	GO:0030145 GO:0045735 GO:0046872	manganese ion binding
Mtr.9657.1.S1_at		Coronatine-insensitive protein 1 AltName: Full=F-box/LRR-repeat protein 2; Short=AtFBL2; Short=AtCOI1; AltName: Full=COI-1;	5.8842	0.720711	0.40384	0.58503	0.901562	0.789527	0.893263	0.563215	0.152707	0.737462	0.636473	0.167094	0.529607	0.30326	0.00677997	0.042291	9.01059	3.46796e-05	0.00238293	9.12825	8.38974	9.31922	9.09329	GO:0006511 GO:0009861 GO:0009867 GO:0031348	ubiquitin-dependent protein catabolic process	GO:0004842	ubiquitin-protein ligase activity	KOG: Leucine rich repeat proteins, some proteins contain F-box
Mtr.42942.1.S1_at		protein kinase, putative	3.4045	0.961663	0.950546	0.74386	0.228853	0.0308218	0.570409	1.81567	0.351027	0.814101	0.556837	0.265221	0.60204	0.278226	0.0564809	0.157508	8.99472	0.00287469	0.0430539	8.33047	8.17692	8.26115	8.224	GO:0006468	protein amino acid phosphorylation	GO:0016301	kinase activity	KOG: Serine/threonine protein kinase
Mtr.45101.1.S1_at		Probable inactive receptor kinase At5g58300 Flags: Precursor;	2.9353	0.338965	0.00967629	0.123137	0.554674	0.127918	0.733912	0.943	0.874755	0.889292	0.649182	0.168596	0.531137	0.627073	0.221482	0.33605	8.9945	2.2413e-05	0.00176774	9.91364	8.56529	6.98299	7.15886	GO:0006468 GO:0007169	protein amino acid phosphorylation	GO:0005524 GO:0016301 GO:0004674	ATP binding	KOG: Serine/threonine protein kinase
Mtr.40104.1.S1_at		MLP-like protein 31	8.606	0.477112	0.0902876	0.356872	0.445809	0.0667311	0.664687	0.346338	0.0202295	0.536686	0.287805	0.00196322	0.0751463	1.50983	0.329756	0.408405	8.9909	7.34139e-05	0.00382106	12.4027	12.043	11.0616	10.0347	GO:0006952 GO:0009607	defense response	GO:0003674	molecular_function
Mtr.27883.1.S1_s_at		expressed protein	5.0912	0.273164	0.0701609	0.32407	0.467489	0.271531	0.800176	0.593761	0.44614	0.829914	0.425522	0.136885	0.497608	1.46918	0.572246	0.522897	8.97673	0.00482657	0.0610154	9.48603	9.04876	9.79312	9.83321	GO:0008150	biological_process	GO:0003674	molecular_function
Mtr.30206.1.S1_at		hypothetical protein predicted by Glimmer/Critica	6.741	2.32885	0.0743199	0.331005	0.369004	0.0388976	0.601203	0.262726	0.00831499	0.427156	0.211036	0.000584825	0.0382402	0.49518	0.131726	0.255454	8.94462	0.000160145	0.00646985	6.65105	7.42459	6.98982	7.85487	GO:0008150	biological_process	GO:0003674	molecular_function
Mtr.21349.1.S1_s_at		Sucrose transport protein SUC4 AltName: Full=Sucrose permease 4; AltName: Full=Sucrose-proton symporter 4; AltName: Full=Sucrose transporter 4;	4.2333	0.331024	0.00608042	0.0954207	0.515803	0.0758114	0.676137	1.20187	0.604395	0.856473	0.727046	0.27869	0.610218	0.54519	0.101002	0.220681	8.93821	1.29649e-05	0.00123121	9.08826	9.05853	9.8505	9.43567	GO:0015770	sucrose transport	GO:0008515	sucrose transporter activity	KOG: Sucrose transporter and related proteins
Mtr.31872.1.S1_at		ASC1-like protein AltName: Full=Alternaria stem canker resistance-like protein;	3.5758	2.08634	0.178779	0.454505	0.797671	0.670934	0.879124	0.362139	0.0702181	0.666147	0.436985	0.0706688	0.404695	0.185979	0.00556732	0.037312	8.92178	0.000752227	0.0173757	8.79799	7.85674	6.75889	6.63952	GO:0006499	N-terminal protein myristoylation	GO:0003674	molecular_function	KOG: Protein transporter of the TRAM (translocating chain-associating membrane) superfamily
Mtr.5947.1.S1_at		COBRA-like protein 4 Flags: Precursor;	3.1981	0.549999	0.0609942	0.306373	0.54407	0.0569473	0.654371	0.67512	0.203357	0.767161	0.512889	0.0142078	0.205151	0.555334	0.0648172	0.171038	8.91353	1.97014e-06	0.000356063	10.6562	8.01625	5.07039	4.99095	GO:0009834	secondary cell wall biosynthetic process (sensu Magnoliophyta)	GO:0004553 GO:0030247	hydrolase activity, hydrolyzing O-glycosyl compounds
Mtr.6639.1.S1_s_at		hypothetical protein predicted by Glimmer/Critica	6.5776	0.575641	0.39187	0.58038	0.944781	0.928964	0.906683	0.356458	0.120184	0.712294	0.484053	0.176294	0.538717	0.57888	0.396584	0.445288	8.91087	0.00320782	0.0467464	11.7383	11.3334	11.0634	11.0654	GO:0000004	No GO term	GO:0000004	No GO term
Mtr.24597.1.S1_at		FAD-binding domain-containing protein / cytokinin oxidase family protein	4.2841	0.48206	0.117022	0.391714	1.03355	0.941086	0.908098	1.56225	0.325588	0.810141	1.37633	0.386924	0.666418	0.14442	0.000489073	0.00722273	8.89589	0.000156637	0.00638966	7.41447	8.02791	10.3116	9.93987	GO:0009823	cytokinin catabolic process	GO:0016491	oxidoreductase activity	KOG: Proteins containing the FAD binding domain
Mtr.44380.1.S1_at		expressed protein	6.0614	0.925146	0.915263	0.737913	0.374505	0.191826	0.771341	0.56219	0.43555	0.828533	0.353911	0.0968638	0.450367	0.57827	0.457928	0.474772	8.87807	0.00818943	0.0857203	9.80864	9.18587	9.58665	9.28633	GO:0008150	biological_process	GO:0003674	molecular_function
Mtr.47607.1.S1_at		expressed protein	4.0557	0.728708	0.590986	0.653808	2.74243	0.100183	0.709862	0.114145	0.00181825	0.264514	0.46103	0.120401	0.479132	0.495372	0.241549	0.351005	8.84954	0.00175373	0.0308441	10.4752	10.0246	10.2316	9.86202	GO:0008150	biological_process	GO:0003674	molecular_function
Mtr.29769.1.S1_at		hypothetical protein predicted by Glimmer/Critica	4.8177	0.408775	0.0807562	0.342105	1.99916	0.16781	0.760419	0.602557	0.306098	0.805371	1.13213	0.755005	0.779269	0.229728	0.00756645	0.0454027	8.84007	0.000361393	0.010904	7.24793	6.42962	6.2817	6.95303	GO:0000004	No GO term	GO:0000004	No GO term
Mtr.35562.1.S1_at		hypothetical protein predicted by Glimmer/Critica	2.8514	0.49246	0.208773	0.477335	1.24711	0.688126	0.881232	0.416368	0.12496	0.714446	0.646034	0.336949	0.643057	0.442614	0.151423	0.275042	8.83528	0.00103789	0.0217448	3.45943	3.41954	5.65821	6.04439	GO:0000004	No GO term	GO:0000004	No GO term
Mtr.33545.1.S1_s_at		glycosyl hydrolase family 1 protein / beta-glucosidase, putative (YLS1)	2.6399	0.992693	0.989053	0.750888	0.539771	0.258898	0.798508	0.418613	0.118088	0.712294	0.370978	0.0352587	0.308907	0.504664	0.212688	0.329321	8.83407	0.000834208	0.0185977	7.81121	8.93428	7.54767	8.25692	GO:0005975	carbohydrate metabolic process	GO:0004553	hydrolase activity, hydrolyzing O-glycosyl compounds
Mtr.19399.1.S1_at		hypothetical protein	8.5759	1.91191	0.212326	0.479787	3.21884	0.0327291	0.576872	2.42506	0.0951059	0.6977	3.93503	0.00411523	0.114076	0.00759634	5.45029e-08	2.73085e-05	8.82076	0.000522999	0.0138307	12.1345	11.2724	11.2049	11.0399	GO:0008150	biological_process	GO:0003674	molecular_function	KOG: Predicted glutathione S-transferase
Mtr.2501.1.S1_at		LOB domain-containing protein 11 AltName: Full=ASYMMETRIC LEAVES 2-like protein 7; Short=AS2-like protein 7;	3.7736	2.0805	0.232526	0.494542	0.872597	0.820181	0.897037	0.246597	0.0309871	0.576122	0.359088	0.0499335	0.355423	0.25377	0.0340789	0.117585	8.8022	0.0021164	0.0349319	4.54226	5.64674	6.71973	6.59694	GO:0008150	biological_process	GO:0003674	molecular_function
Mtr.42633.1.S1_at		Signal peptide peptidase-like 2B Short=Protein SPP-like 2B; Short=Protein SPPL2b; EC=3.4.23.-;	4.6248	0.856287	0.744478	0.695814	0.559998	0.233544	0.786846	0.81569	0.669079	0.866288	0.593118	0.190907	0.550459	0.293384	0.0189591	0.0821831	8.71428	0.000310327	0.009983	9.58553	8.13802	7.82273	7.38888	GO:0006508	proteolysis	GO:0008233	peptidase activity	KOG: Uncharacterized conserved protein, contains PA domain
Mtr.42863.1.S1_at		Cytochrome b561 AltName: Full=Cytochrome b-561;	4.319	2.57386	0.16246	0.44087	0.232392	0.0384062	0.601201	0.504946	0.305264	0.805368	0.239687	0.0157316	0.214917	0.37999	0.153429	0.277123	8.71316	0.00419091	0.0558456	11.2353	10.6967	9.49685	9.57781	GO:0006118	electron transport	GO:0008805	carbon-monoxide oxygenase activity
Mtr.20006.1.S1_at		expressed protein	4.1831	0.26763	0.0713737	0.325805	1.86002	0.375832	0.824456	0.504294	0.329949	0.81045	0.958227	0.939767	0.813257	0.458255	0.269021	0.37001	8.69273	0.00610638	0.0712813	3.56071	4.30012	9.54805	10.0699	GO:0008150	biological_process	GO:0003674	molecular_function	KOG: Predicted membrane protein
Mtr.47251.1.S1_at		hypothetical protein predicted by Glimmer/Critica	3.1613	0.354275	0.0752352	0.332446	0.517022	0.243372	0.791784	0.573542	0.322402	0.809263	0.444682	0.0874781	0.435429	1.09748	0.866391	0.619129	8.67341	0.00118066	0.0236448	6.53605	7.15076	8.76719	8.2465	GO:0000004	No GO term	GO:0000004	No GO term
Mtr.50948.1.S1_at		Rieske	4.4249	2.10506	0.155749	0.433652	1.31089	0.594946	0.870491	0.360704	0.0584081	0.648067	0.606938	0.238475	0.584702	0.115836	0.000576857	0.00812734	8.67313	0.000566036	0.0145516	7.6837	7.72656	7.94075	7.76951	GO:0008219 GO:0015996 GO:0009816 GO:0009908 GO:0010154	cell death	GO:0051536 GO:0032441	iron-sulfur cluster binding
Mtr.42837.1.S1_at		Protein SRG1 AltName: Full=Protein SENESCENCE-RELATED GENE 1; Short=AtSRG1;	2.7715	0.581449	0.126267	0.402857	0.568818	0.112727	0.723218	0.968439	0.925042	0.893058	0.671992	0.1667	0.529474	0.360265	0.00804131	0.0471157	8.66604	1.01214e-05	0.00104239	3.44626	3.07039	4.64386	4.06178	GO:0008150	biological_process	GO:0016706	oxidoreductase activity, acting on paired donors, with incorporation or reduction of molecular oxygen, 2-oxoglutarate as one donor, and incorporation of one atom each of oxygen into both donors	KOG: Iron/ascorbate family oxidoreductases
Mtr.41983.1.S1_at		Uncharacterized UDP-glucosyltransferase At1g05670 EC=2.4.1.-;	3.4612	0.675341	0.31639	0.544138	0.378666	0.0214081	0.536807	1.27548	0.530332	0.844902	0.615584	0.137327	0.497608	0.354179	0.0150148	0.0711774	8.6561	3.9362e-05	0.00256927	7.01792	8.19673	8.02569	8.13648	GO:0008152	metabolic process	GO:0008194 GO:0016758 GO:0016757	UDP-glycosyltransferase activity	KOG: UDP-glucuronosyl and UDP-glucosyl transferase
Mtr.11350.1.S1_at		Calcium-activated outward-rectifying potassium channel 1 Short=AtKCO1;	4.9689	1.34493	0.674536	0.677694	1.63844	0.486408	0.84775	0.440015	0.253727	0.786347	0.804018	0.704852	0.769649	0.11916	0.00758652	0.045453	8.65502	0.00692145	0.0774041	9.46761	8.42752	7.56834	7.64024	GO:0030007 GO:0010119 GO:0010029 GO:0051260	potassium ion homeostasis	GO:0015269 GO:0015271	calcium-activated potassium channel activity	KOG: Tandem pore domain K+ channel
Mtr.37494.1.S1_at		phosphate-responsive 1 family protein	4.0672	0.422465	0.181887	0.456629	0.737177	0.62768	0.874152	0.483311	0.25596	0.787442	0.502573	0.191159	0.550599	0.772305	0.680771	0.563549	8.60245	0.00318633	0.0465276	6.41785	9.58815	8.25267	8.89724	GO:0008150	biological_process	GO:0003674	molecular_function
Mtr.40340.1.S1_at		Uncharacterized glycosyltransferase At1g55740 EC=2.4.1.-;	5.8097	1.36199	0.626832	0.664518	0.734038	0.626559	0.874018	0.831558	0.771039	0.878698	0.719571	0.527027	0.721537	0.140088	0.00638963	0.0406812	8.58647	0.0034607	0.0493322	9.06474	10.4085	10.1076	9.90328	GO:0005975	carbohydrate metabolic process	GO:0004553	hydrolase activity, hydrolyzing O-glycosyl compounds
Mtr.25054.1.S1_at		Uncharacterized protein At5g49945 Flags: Precursor;	4.0018	1.68167	0.460533	0.60779	0.602957	0.472385	0.845025	0.324887	0.121943	0.713297	0.337297	0.071232	0.406034	0.353656	0.150449	0.274036	8.58338	0.00673418	0.0758289	6.69488	7.50383	8.06932	8.17493	GO:0008150	biological_process	GO:0003674	molecular_function	KOG: Uncharacterized conserved protein
Mtr.9182.1.S1_at		OTU domain-containing protein 5 EC=3.1.2.15; AltName: Full=Deubiquinating enzyme A; Short=DUBA;	5.4601	3.76678	0.0251762	0.204028	0.265508	0.0251863	0.550114	0.697856	0.510999	0.841764	0.325009	0.0208777	0.246909	0.167455	0.00434635	0.0317138	8.55635	0.00108264	0.0223528	8.30697	8.29278	8.73809	8.60844	GO:0008150	biological_process	GO:0008234	cysteine-type peptidase activity	KOG: OTU (ovarian tumor)-like cysteine protease
Mtr.42547.1.S1_s_at		Respiratory burst oxidase homolog protein B EC=1.6.3.-; EC=1.11.1.-; AltName: Full=NADPH oxidase RBOHB; AltName: Full=StRBOHB;	3.0121	0.251973	0.0273763	0.213431	0.51464	0.257877	0.798267	0.420688	0.145981	0.732087	0.360559	0.0427149	0.333704	2.14333	0.197055	0.31644	8.5525	0.00169935	0.0301648	3.39232	3.51096	8.50462	8.14262	GO:0006118	electron transport	GO:0005509 GO:0005506 GO:0016491 GO:0050660	calcium ion binding
Mtr.40822.1.S1_at		Uncharacterized protein At4g26480	3.0109	0.46832	0.168928	0.446522	0.381218	0.0859296	0.691146	1.12354	0.827464	0.884435	0.56821	0.206987	0.562213	0.582936	0.320286	0.403046	8.55211	0.000939352	0.0203273	6.58346	7.03452	7.49586	7.07146	GO:0008150	biological_process	GO:0003674	molecular_function	KOG: Uncharacterized conserved protein
Mtr.44423.1.S1_at		Laccase-17 EC=1.10.3.2; AltName: Full=Benzenediol:oxygen oxidoreductase 17; AltName: Full=Urishiol oxidase 17; AltName: Full=Diphenol oxidase 17; Flags: Precursor;	2.4125	0.627904	0.532118	0.633973	0.480291	0.329422	0.813713	0.605507	0.501055	0.839482	0.438951	0.185858	0.547516	0.640836	0.550014	0.51415	8.54547	0.00982826	0.0957736	8.97785	7.4363	4.82273	5.03122	GO:0000004	No GO term	GO:0000004	No GO term	KOG: Multicopper oxidases
Mtr.42059.1.S1_at		Abscisic acid 8'-hydroxylase 3 Short=ABA 8'-hydroxylase 3; EC=1.14.13.93; AltName: Full=Cytochrome P450 707A3;	7.672	3.53203	0.0685231	0.321288	0.340741	0.114862	0.724775	0.744233	0.652876	0.864099	0.400641	0.10199	0.45719	0.131388	0.00645223	0.0409228	8.49738	0.00453169	0.0589665	10.9809	11.1262	10.134	10.2626	GO:0009414 GO:0009639 GO:0046345	response to water deprivation	GO:0019825	oxygen binding	KOG: Cytochrome P450 CYP4/CYP19/CYP26 subfamilies
Mtr.12749.1.S1_at		expressed protein	2.2747	0.546643	0.121038	0.396497	0.521491	0.0966878	0.703433	0.492996	0.0733617	0.668872	0.404322	0.00855419	0.16146	0.838341	0.638494	0.547854	8.48761	3.15723e-05	0.00223565	10.1952	9.34674	8.8458	9.38154	GO:0000004	No GO term	GO:0003674	molecular_function
Mtr.52018.1.S1_at		hypothetical protein predicted by Glimmer/Critica	4.7034	0.422923	0.149254	0.42788	1.23437	0.715313	0.884178	0.540641	0.294609	0.800497	0.763664	0.568562	0.733617	0.417454	0.143604	0.267435	8.48744	0.00178222	0.0312216	8.91049	8.77116	9.63263	9.23936	GO:0008150	biological_process	GO:0003674	molecular_function
Mtr.16615.1.S1_at		P-protein Includes: RecName: Full=Chorismate mutase; Short=CM; EC=5.4.99.5; Includes: RecName: Full=Prephenate dehydratase; Short=PDT; EC=4.2.1.51;	2.4512	0.566764	0.0315846	0.227394	0.644897	0.0871501	0.692183	0.664267	0.108511	0.708691	0.568271	0.0111775	0.182789	0.485738	0.00866072	0.0494285	8.47934	1.91551e-07	8.01067e-05	9.91289	9.42752	7.70874	8.20848	GO:0009094	L-phenylalanine biosynthetic process	GO:0004664 GO:0047769	prephenate dehydratase activity	KOG: Prephenate dehydratase
Mtr.38251.1.S1_at		hypothetical protein predicted by Glimmer/Critica	7.967	0.729728	0.406014	0.585782	1.23869	0.570021	0.865342	0.414727	0.0303108	0.574723	0.641432	0.16052	0.522817	0.314792	0.0066849	0.041863	8.47402	3.26371e-05	0.00227922	9.94222	10.0681	10.6937	10.847	GO:0008150	biological_process	GO:0003674	molecular_function
Mtr.43762.1.S1_at		Protein phosphatase 2C AIP1 Short=PP2C AIP1; EC=3.1.3.16; AltName: Full=Protein AKT1-INTERACTING 1;	2.8395	0.70944	0.404352	0.585203	0.607031	0.231129	0.785484	0.629744	0.265697	0.793156	0.526724	0.0682793	0.398914	0.435769	0.0552357	0.155621	8.46161	7.79215e-05	0.00398078	9.30447	7.38198	6.8716	6.72247	GO:0008150	biological_process	GO:0004722	protein serine/threonine phosphatase activity	KOG: Serine/threonine protein phosphatase
Mtr.40962.1.S1_at		17.5 kDa class I heat shock protein AltName: Full=HSP 17.5-M;	6.7893	0.937411	0.908433	0.736508	0.277464	0.0345781	0.587044	0.361944	0.0854589	0.686999	0.216056	0.00390227	0.111156	1.25593	0.685854	0.565488	8.45776	0.00148335	0.0274854	11.3921	10.6163	10.2986	10.4353	GO:0009408	response to heat	GO:0000004	No GO term	KOG: Molecular chaperone (small heat-shock protein Hsp26/Hsp42)
Mtr.26549.1.S1_at		cathepsin B-like cysteine protease, putative	5.1616	0.232347	0.0147848	0.155326	1.174	0.76681	0.890353	0.864036	0.786991	0.879833	1.00957	0.982779	0.819999	0.504416	0.216952	0.332772	8.41146	0.00110145	0.0225849	10.7185	10.8358	12.0811	11.3004	GO:0006508	proteolysis	GO:0008234	cysteine-type peptidase activity	KOG: Cysteine proteinase Cathepsin L
Mtr.42910.1.S1_s_at		hypothetical protein predicted by Glimmer/Critica	2.9512	0.621448	0.312872	0.542004	0.367409	0.0438469	0.618224	0.349782	0.0356032	0.59275	0.254663	0.00218555	0.0797942	1.49821	0.388855	0.4417	8.35745	0.000294167	0.00969733	9.98442	9.76388	10.4445	10.3367	GO:0000004	No GO term	GO:0000004	No GO term
Mtr.13746.1.S1_at		Cytochrome P450 93A1 EC=1.14.-.-;	2.8278	0.651633	0.431917	0.595973	1.18445	0.753995	0.888773	0.406081	0.109635	0.708996	0.613885	0.277363	0.609511	0.382198	0.0895236	0.206195	8.34791	0.0011194	0.0228618	9.97456	7.59619	4.2555	4.7761	GO:0000004	No GO term	GO:0000004	No GO term	KOG: Cytochrome P450 CYP2 subfamily
Mtr.43745.1.S1_at		Auxin-induced protein 5NG4	2.0628	0.628965	0.32545	0.548395	0.557772	0.219904	0.781953	0.537249	0.193133	0.763985	0.447804	0.0473975	0.346881	0.635787	0.336479	0.412243	8.34507	0.000299601	0.00981349	9.926	9.5494	9.20212	8.89087	GO:0000004	No GO term	GO:0000004	No GO term
Mtr.35789.1.S1_at		Metallothionein-like protein 1 AltName: Full=Metallothionein-like protein B; Short=MT-B;	10.5311	0.378682	0.0215757	0.189451	2.43852	0.0326678	0.576872	0.520648	0.105646	0.706213	1.1725	0.614911	0.746677	0.249733	0.00227656	0.0207522	8.32877	4.84084e-05	0.0029017	12.7215	11.7845	13.4597	13.1637	GO:0006878	copper ion homeostasis	GO:0005507	copper ion binding
Mtr.19990.1.S1_at		glycosyl hydrolase family 1 protein	5.5355	0.60666	0.348844	0.560583	0.238829	0.0141219	0.492307	0.209946	0.00849005	0.430362	0.135976	0.000257006	0.0235534	3.95215	0.0176958	0.0787733	8.31816	0.000917435	0.019925	8.72247	8.91558	9.86728	9.22545	GO:0005975	carbohydrate metabolic process	GO:0004553	hydrolase activity, hydrolyzing O-glycosyl compounds
Mtr.8800.1.S1_at		expressed protein	4.8287	1.91199	0.314774	0.543145	0.59962	0.424703	0.83523	0.222008	0.0287644	0.572069	0.260713	0.0183168	0.23229	0.472675	0.247761	0.355631	8.31202	0.00389517	0.0532151	9.12593	7.90087	7.9542	7.81506	GO:0008150	biological_process	GO:0003674	molecular_function
Mtr.42154.1.S1_at		Eukaryotic translation initiation factor 1A Short=EIF-1A; AltName: Full=EIF-4C;	7.3326	0.224686	0.0128169	0.144089	0.453727	0.156301	0.752262	1.3261	0.602033	0.856338	0.712711	0.445817	0.691907	0.891024	0.830547	0.610355	8.30166	0.00113451	0.0230265	9.94559	9.83542	9.97771	10.0421	GO:0006413	translational initiation	GO:0003743	translation initiation factor activity	KOG: Translation initiation factor 1A (eIF-1A)
Mtr.35252.1.S1_at		hypothetical protein predicted by Glimmer/Critica	4.7169	1.47195	0.536771	0.635479	0.294748	0.063946	0.662583	0.660945	0.508597	0.841218	0.336055	0.0449989	0.340511	0.420819	0.177148	0.299038	8.28698	0.00343551	0.0490509	9.18933	8.40854	9.49285	9.15836	GO:0005975	carbohydrate metabolic process	GO:0004565	beta-galactosidase activity
Mtr.2893.1.S1_at		5' nucleotidase family protein	3.4496	1.11543	0.854875	0.722961	0.568831	0.35164	0.818292	0.36991	0.11062	0.708996	0.353768	0.0463946	0.344497	0.514163	0.274755	0.373647	8.28663	0.00254853	0.0395934	8.95797	7.808	7.53528	7.39575	GO:0008150	biological_process	GO:0008253	5'-nucleotidase activity
Mtr.40473.1.S1_at		Probable non-specific lipid-transfer protein AKCS9 Short=LTP; Flags: Precursor;	11.0214	0.30124	0.00390196	0.074805	1.61824	0.192908	0.771709	0.765812	0.461711	0.833617	1.15374	0.6272	0.750043	0.32391	0.00596496	0.0389293	8.26987	2.32956e-05	0.00182138	13.1621	13.1293	12.7381	12.5891	GO:0006869	lipid transport	GO:0008289	lipid binding
Mtr.5202.1.S1_s_at		Thioredoxin-like 4	5.8649	0.258924	0.0662084	0.317561	0.633806	0.51434	0.853983	0.772299	0.71043	0.870882	0.6211	0.406311	0.675782	0.955049	0.947189	0.639928	8.26153	0.00730777	0.0798377	11.6644	11.1105	11.1973	10.8067	GO:0045454	cell redox homeostasis	GO:0030508	thiol-disulfide exchange intermediate activity
Mtr.43206.1.S1_at		formamide amidohydrolase	7.032	3.4598	0.0182144	0.173537	2.12571	0.128748	0.73486	0.26307	0.0121403	0.4725	0.678761	0.327933	0.638437	0.0626047	2.68641e-05	0.00102626	8.25594	0.000407873	0.0118015	9.96895	10.1039	9.52356	9.44232	GO:0008152	metabolic process	GO:0004328	formamidase activity
Mtr.51374.1.S1_at		wound-responsive protein, putative	9.3111	0.221206	6.79275e-05	0.00785468	1.06312	0.829264	0.897984	0.613494	0.0999663	0.701131	0.752078	0.229882	0.579614	0.840144	0.541672	0.510489	8.25002	1.51051e-06	0.000303496	7.2891	5.51728	11.3617	11.9552	GO:0009611	response to wounding	GO:0003674	molecular_function
Mtr.41161.1.S1_at		Protein CUP-SHAPED COTYLEDON 1 AltName: Full=NAC domain-containing protein 1;	2.7703	0.502458	0.0669374	0.318352	0.495798	0.0623492	0.662583	0.853301	0.655775	0.864406	0.563557	0.0620875	0.385904	0.571658	0.129487	0.252972	8.2292	2.08033e-05	0.00171948	8.20457	7.94427	7.91289	8.19771	GO:0007275	multicellular organismal development	GO:0003700	transcription factor activity
Mtr.21272.1.S1_at		hypothetical protein predicted by Glimmer/Critica	7.2517	1.11357	0.847905	0.721346	0.595122	0.361259	0.821445	0.373786	0.0941786	0.696087	0.367129	0.0414841	0.330805	0.490995	0.216239	0.332261	8.22198	0.00161869	0.0291959	7.79377	7.60807	8.32598	8.39703	GO:0030001	metal ion transport	GO:0046872	metal ion binding
Mtr.29716.1.S1_at		hypothetical protein predicted by Glimmer/Critica	2.7869	0.500609	0.311417	0.541027	1.34672	0.65876	0.877378	0.497914	0.307785	0.805552	0.766104	0.628524	0.750217	0.362493	0.145131	0.269042	8.21809	0.00600233	0.0704554	4.90207	3.88753	5.02237	4.848	GO:0000004	No GO term	GO:0000004	No GO term
Mtr.17625.1.S1_at		E3 ubiquitin-protein ligase At3g02290 EC=6.3.2.-; AltName: Full=RING finger protein At3g02290;	3.8866	0.264899	0.022271	0.192513	0.548708	0.26828	0.799678	0.812228	0.696073	0.868726	0.583463	0.22549	0.57653	1.03084	0.954388	0.641388	8.21689	0.00104853	0.0218875	10.2282	9.84094	10.7346	10.088	GO:0006499	N-terminal protein myristoylation	GO:0005515 GO:0008270	protein binding	KOG: FOG: Predicted E3 ubiquitin ligase
Mtr.33678.1.S1_at		expressed protein	2.4141	0.577033	0.0328678	0.232104	0.551135	0.0223269	0.543535	0.645771	0.0814118	0.680445	0.502217	0.00256302	0.0875508	0.593151	0.0412831	0.131599	8.20913	1.7215e-07	7.50645e-05	5.72792	4.54226	6.05961	6.6865	GO:0008150	biological_process	GO:0003674	molecular_function
Mtr.51374.1.S1_x_at		wound-responsive protein, putative	9.2437	0.233106	5.2113e-05	0.00696909	1.0169	0.949933	0.909043	0.593181	0.0648928	0.657719	0.713911	0.136427	0.497274	0.866362	0.592719	0.530414	8.20881	7.32431e-07	0.00018421	6.73606	4.59096	11.1098	11.6882	GO:0009611	response to wounding	GO:0003674	molecular_function
Mtr.37531.1.S1_at		hypothetical protein predicted by Glimmer/Critica	8.1618	0.548578	0.164017	0.442411	0.561239	0.17962	0.765564	1.14063	0.753035	0.875662	0.742781	0.38898	0.667708	0.348098	0.02112	0.08817	8.18029	0.000118796	0.00532735	12.1488	11.5263	11.2912	11.177	GO:0000004	No GO term	GO:0000004	No GO term
Mtr.42880.1.S1_at		aspartyl protease family protein	7.8952	1.83438	0.140633	0.419685	0.573143	0.174048	0.763383	0.252642	0.00298983	0.309665	0.275748	0.00102766	0.052656	0.460685	0.0653601	0.172085	8.17216	7.14097e-05	0.00376579	11.4301	11.3008	11.4473	11.1709	GO:0006508	proteolysis	GO:0004194	pepsin A activity	KOG: Aspartyl protease
Mtr.40756.1.S1_at		LEC14B protein	5.7254	0.29927	0.104072	0.37595	0.576796	0.442578	0.838426	0.799701	0.753151	0.875662	0.596989	0.379463	0.662777	0.887338	0.866287	0.619129	8.1639	0.00867451	0.0889467	10.2262	9.37526	10.9739	10.5983	GO:0008150	biological_process	GO:0000166	nucleotide binding	KOG: WD40 repeat-containing protein
Mtr.12464.1.S1_s_at		LIM and UIM domain-containing At1g19270	5.6687	0.501415	0.31453	0.543044	0.725431	0.635553	0.874762	0.870941	0.837849	0.885145	0.736303	0.580411	0.737269	0.386841	0.172616	0.295126	8.1599	0.00631305	0.0728193	9.69523	9.67013	10.7737	10.6039	GO:0000004	No GO term	GO:0008270	zinc ion binding	KOG: Adaptor protein Enigma and related PDZ-LIM proteins
Mtr.26941.1.S1_at		hypothetical protein predicted by Glimmer/Critica	5.575	0.534286	0.266499	0.516372	1.45009	0.504367	0.852194	0.93997	0.910798	0.891277	1.22934	0.648293	0.75538	0.168397	0.0049764	0.0346761	8.15425	0.00148887	0.0275593	6.41109	7.41701	8.24413	8.05148	GO:0000004	No GO term	GO:0000004	No GO term
Mtr.44897.1.S1_at		Agglutinin AltName: Full=CCA;	5.0131	1.32608	0.593492	0.654377	0.305704	0.0366701	0.593229	0.369765	0.0734566	0.669206	0.233785	0.00356822	0.104951	0.819527	0.705931	0.571963	8.14029	0.00100846	0.0213278	7.88631	5.93546	3.91648	4.04439	GO:0008150	biological_process	GO:0003674	molecular_function
Mtr.16956.1.S1_at		caffeoyl-CoA 3-O-methyltransferase, putative	9.4238	0.625184	0.402581	0.584639	1.53774	0.44234	0.838426	2.21713	0.164699	0.746667	2.26525	0.0859434	0.432278	0.0576848	9.5659e-05	0.00243521	8.13313	0.0015499	0.0281813	13.1059	12.4122	10.6333	11.4017	GO:0000004	No GO term	GO:0008171	O-methyltransferase activity	KOG: O-methyltransferase
Mtr.17183.1.S1_at		expressed protein	4.1183	0.486995	0.165846	0.443758	3.1058	0.0364841	0.593029	0.314136	0.033108	0.579653	0.983695	0.968046	0.817638	0.259025	0.0152275	0.0717972	8.12539	0.000688576	0.0163897	7.80478	8.64674	8.28817	8.41616	GO:0008150	biological_process	GO:0003674	molecular_function
Mtr.10594.1.S1_at		xyloglucan:xyloglucosyl transferase, putative / xyloglucan endotransglycosylase, putative / endo-xyloglucan transferase, putative	3.8898	0.322831	0.094504	0.363658	2.18632	0.236086	0.788717	0.460909	0.240498	0.782629	1.00512	0.992257	0.821063	0.379039	0.146546	0.27049	8.10985	0.00475079	0.0604731	10.7609	10.0025	9.33293	9.50462	GO:0005975 GO:0006073	carbohydrate metabolic process	GO:0016798	hydrolase activity, acting on glycosyl bonds
Mtr.12538.1.S1_at		UPF0152 protein HI1161	6.6303	1.25615	0.682844	0.67996	0.681322	0.493965	0.84978	0.939337	0.910494	0.891277	0.742647	0.515641	0.717001	0.153649	0.00370069	0.0285449	8.09574	0.00162256	0.0292262	10.1643	8.95942	9.07414	8.96492	GO:0000004	No GO term	GO:0000004	No GO term	KOG: HGG motif-containing thioesterase
Mtr.40394.1.S1_at		Light-regulated protein Flags: Precursor;	3.0311	0.547182	0.174673	0.450906	0.490199	0.112649	0.723218	0.464625	0.0900499	0.691314	0.37295	0.0119394	0.188934	0.992917	0.986828	0.648881	8.08129	0.000170401	0.00670141	4.69488	4.49825	8.2446	6.82528	GO:0008150	biological_process	GO:0003674	molecular_function
Mtr.10873.1.S1_at		Exoglucanase xynX EC=3.2.1.91; AltName: Full=Exocellobiohydrolase; AltName: Full=1,4-beta-cellobiohydrolase; Flags: Precursor;	6.5649	0.839919	0.691694	0.682169	0.261202	0.00703092	0.408133	0.645233	0.325864	0.810141	0.305114	0.00412611	0.114205	0.874449	0.760136	0.589287	8.07859	0.000204667	0.00766762	11.7231	11.2866	8.54612	8.78594	GO:0005975	carbohydrate metabolic process	GO:0004553	hydrolase activity, hydrolyzing O-glycosyl compounds
Mtr.16354.1.S1_at		expressed protein	3.7462	0.313156	0.0131609	0.145951	1.16464	0.717864	0.884559	0.608522	0.248562	0.78463	0.7949	0.507342	0.714001	0.558088	0.178986	0.300632	8.07362	0.000137055	0.00581963	7.74147	6.97269	6.41447	6.38024	GO:0008150	biological_process	GO:0003674	molecular_function
Mtr.11678.1.S1_at		Tetratricopeptide repeat protein 7B Short=TPR repeat protein 7B; AltName: Full=Tetratricopeptide repeat protein 7-like-1;	6.5441	2.16066	0.255398	0.510245	0.379079	0.157135	0.752262	0.565979	0.396154	0.820769	0.358388	0.0726856	0.408866	0.267219	0.0607879	0.16468	8.07265	0.00580277	0.0689622	8.88478	8.95012	8.41024	8.31741	GO:0000004	No GO term	GO:0005516	calmodulin binding	KOG: Predicted calmodulin-binding protein
Mtr.16202.1.S1_at		Gibberellin receptor GID1 EC=3.-.-.-; AltName: Full=Gibberellin-insensitive dwarf protein 1; AltName: Full=Protein GIBBERELLIN INSENSITIVE DWARF1;	5.1486	0.618514	0.444045	0.601069	1.23717	0.732546	0.886445	1.16815	0.802752	0.881207	1.27825	0.629907	0.75044	0.138591	0.00546924	0.0367734	8.07215	0.00374221	0.051845	7.45286	7.33985	7.92125	7.59694	GO:0008150	biological_process	GO:0004091	carboxylesterase activity	KOG: Arylacetamide deacetylase
Mtr.16693.1.S1_at		NAD(P)H dehydrogenase (quinone):NADPH-dependent FMN reductase	2.3322	0.537549	0.186453	0.459993	0.815396	0.655666	0.877102	0.574121	0.234903	0.779865	0.602904	0.187135	0.548229	0.492404	0.134858	0.258654	8.07028	0.000296925	0.00975394	10.8411	10.2815	8.5157	9.29462	GO:0000004	No GO term	GO:0008752	FMN reductase activity	KOG: Predicted flavoprotein
Mtr.15226.1.S1_at		Ocs element-binding factor 1 Short=OCSBF-1;	5.5711	0.875584	0.768331	0.702735	0.441812	0.0847142	0.689108	2.98426	0.0258604	0.559501	1.2024	0.6177	0.747183	0.107473	0.000139781	0.00312124	8.05987	0.000265262	0.00907727	9.63118	9.73894	9.59582	9.72945	GO:0009744	response to sucrose stimulus	GO:0003700	transcription factor activity
Mtr.11086.1.S1_at		isochorismatase hydrolase family protein	4.3212	0.583585	0.393008	0.580847	1.96482	0.287367	0.802745	0.571727	0.375668	0.817608	1.08062	0.878857	0.803316	0.189312	0.0157143	0.0731586	8.05759	0.00381921	0.0525877	10.4558	10.0389	10.3463	10.1322	GO:0008152	metabolic process	GO:0003824	catalytic activity
Mtr.40497.1.S1_at		Serine carboxypeptidase-like 18 EC=3.4.16.-; Flags: Precursor;	7.2484	1.06483	0.916648	0.738091	0.942587	0.921522	0.906147	0.930193	0.904039	0.890521	0.916072	0.858081	0.798885	0.133027	0.00373014	0.0287054	8.05166	0.00293174	0.043697	9.63844	9.72554	9.31016	9.26092	GO:0006508	proteolysis	GO:0004185	serine carboxypeptidase activity	KOG: Serine carboxypeptidases (lysosomal cathepsin A)
Mtr.21466.1.S1_at		Putative serine/threonine-protein kinase receptor EC=2.7.11.1; AltName: Full=S-receptor kinase; Short=SRK; Flags: Precursor;	3.1542	0.624928	0.3056	0.538189	1.05348	0.908018	0.905103	0.533904	0.177122	0.756692	0.681385	0.305872	0.626305	0.355545	0.0337733	0.116913	8.00178	0.000276397	0.00928168	8.85362	7.61471	8.30652	8.40599	GO:0006468	protein amino acid phosphorylation	GO:0004672 GO:0005529	protein kinase activity	KOG: Serine/threonine protein kinase
Mtr.46819.1.S1_s_at		leucine-rich repeat transmembrane protein kinase, putative	2.6463	0.484431	0.131983	0.410218	0.388995	0.0554533	0.651448	0.47887	0.126377	0.714732	0.326168	0.00859072	0.161657	1.38551	0.484824	0.486257	7.99826	0.000354271	0.0107763	9.43484	7.86233	8.1533	8.16942	GO:0006468 GO:0007172 GO:0007169 GO:0030154	protein amino acid phosphorylation	GO:0005524 GO:0016301 GO:0004674	ATP binding	KOG: FOG: Leucine rich repeat
Mtr.16275.1.S1_at		Bowman-Birk type proteinase inhibitor AltName: Full=Trypsin/chymotrypsin inhibitor; AltName: Full=LCTI; Flags: Precursor;	2.7482	0.992475	0.990483	0.751301	0.598834	0.423091	0.835045	0.629339	0.46853	0.834916	0.521748	0.219952	0.572853	0.334403	0.0986661	0.217783	7.99501	0.00440143	0.0577943	9.97197	8.11894	6.13134	6.19377	GO:0000004	No GO term	GO:0000004	No GO term
Mtr.39572.1.S1_at		hypothetical protein predicted by Glimmer/Critica	5.3103	1.08036	0.892771	0.732933	1.29872	0.649549	0.876633	0.965208	0.950745	0.89608	1.16258	0.747983	0.778157	0.0923771	0.00070756	0.00929839	7.99341	0.00213791	0.0351901	9.06043	8.63844	9.94237	9.46679	GO:0008150	biological_process	GO:0003674	molecular_function
Mtr.40241.1.S1_at		Dihydroflavonol-4-reductase Short=DFR; EC=1.1.1.219; AltName: Full=Dihydrokaempferol 4-reductase;	8.9699	1.00856	0.983796	0.750058	0.513958	0.127268	0.733912	1.08635	0.843615	0.885388	0.678054	0.266672	0.602702	0.222188	0.00232974	0.0210751	7.99251	0.000139282	0.0058726	12.0203	11.2337	10.3741	10.4425	GO:0009409 GO:0009809	response to cold	GO:0016621	cinnamoyl-CoA reductase activity	KOG: Flavonol reductase/cinnamoyl-CoA reductase
Mtr.24085.1.S1_at		Peptide transporter PTR3-A Short=AtPTR3;	2.5559	0.522631	0.0749865	0.332263	0.911603	0.788877	0.893258	0.701765	0.313251	0.806569	0.742447	0.299505	0.622248	0.374349	0.0109741	0.0577322	7.9897	1.80135e-05	0.0015462	3.58496	6.08746	7.69975	8.07628	GO:0006857 GO:0009624	oligopeptide transport	GO:0005215	transporter activity	KOG: H+/oligopeptide symporter
Mtr.11364.1.S1_at		Secologanin synthase Short=SLS; EC=1.3.3.9; AltName: Full=Cytochrome P450 72A1; AltName: Full=CYPLXXII;	2.1777	0.630923	0.295287	0.532642	1.02217	0.959527	0.909613	0.413315	0.0548452	0.639588	0.563034	0.118225	0.475826	0.470173	0.0956813	0.214183	7.97927	0.000186673	0.00716513	4.09592	3.7866	8.8125	8.70356	GO:0006118	electron transport	GO:0019825	oxygen binding	KOG: Cytochrome P450 CYP4/CYP19/CYP26 subfamilies
Mtr.43270.1.S1_at		Auxin-induced protein PCNT115	8.2494	2.70908	0.095926	0.365221	1.29916	0.647834	0.876304	0.754895	0.623802	0.859904	0.987112	0.977802	0.819217	0.047236	6.44345e-05	0.00187445	7.96812	0.00209861	0.034718	11.0968	10.4204	9.77939	9.95565	GO:0000004	No GO term	GO:0016491	oxidoreductase activity	KOG: Voltage-gated shaker-like K+ channel, subunit beta/KCNAB
Mtr.43029.1.S1_at		hydrolase, alpha/beta fold family protein	9.6315	0.336222	0.015154	0.157318	1.16334	0.709508	0.883487	0.772954	0.527819	0.844823	0.931622	0.830609	0.793045	0.416099	0.0435991	0.135876	7.94909	0.000101031	0.00474159	10.443	9.61526	10.2483	9.9542	GO:0000004	No GO term	GO:0016788	hydrolase activity, acting on ester bonds
Mtr.44600.1.S1_at		expressed protein	3.2952	0.682561	0.274592	0.520486	0.807575	0.53536	0.858364	0.445853	0.029729	0.57338	0.506115	0.0254909	0.269004	0.512315	0.0654376	0.172248	7.94232	1.70712e-05	0.00147654	7.38888	8.05528	5.77347	6.95768	GO:0008150	biological_process	GO:0003674	molecular_function
Mtr.38699.1.S1_at		expressed protein	6.6475	0.548026	0.366804	0.569316	3.47817	0.0726896	0.671482	0.755963	0.671335	0.866502	1.90503	0.240719	0.586161	0.0875799	0.00181275	0.0176965	7.92398	0.00583221	0.0692039	8.45409	9.7269	9.76769	10.0474	GO:0008150	biological_process	GO:0003674	molecular_function
Mtr.19422.1.S1_at		hypothetical protein	2.7452	0.422346	0.0738289	0.330256	1.00582	0.989851	0.911624	0.569326	0.228606	0.77747	0.689587	0.326599	0.637518	0.523562	0.16981	0.292632	7.89732	0.000329643	0.0103453	7.65607	7.64602	8.36894	8.06124	GO:0006979	response to oxidative stress	GO:0003677 GO:0016667	DNA binding	KOG: Predicted transcription regulator/nuclease, contains ParB domain
Mtr.45520.1.S1_at		Receptor protein kinase-like protein At4g34220 Flags: Precursor;	3.5916	0.662724	0.304557	0.537615	1.02563	0.948736	0.909021	0.53788	0.129743	0.718985	0.672643	0.22862	0.57876	0.347351	0.0152689	0.0718801	7.87448	7.88496e-05	0.00401678	8.70217	9.91394	10.6347	10.3367	GO:0006468 GO:0007169	protein amino acid phosphorylation	GO:0005524 GO:0016301 GO:0004674	ATP binding	KOG: Serine/threonine protein kinase
Mtr.43435.1.S1_at		serine O-acetyltransferase, putative	10.051	0.405994	0.107442	0.379575	0.421433	0.121546	0.729819	0.277534	0.0277489	0.56781	0.239164	0.00452083	0.118873	2.67541	0.0811865	0.194684	7.87129	0.0013343	0.0257587	9.41954	9.24508	12.4189	11.8103	GO:0019344	cysteine biosynthetic process	GO:0009001	serine O-acetyltransferase activity	KOG: Serine O-acetyltransferase
Mtr.20327.1.S1_at		hypothetical protein predicted by Glimmer/Critica	2.8329	0.516941	0.14388	0.423445	0.644284	0.320691	0.811604	0.434466	0.0702334	0.666155	0.427913	0.0280073	0.281168	0.878571	0.766543	0.590982	7.86591	0.000215025	0.00790623	9.13109	6.71836	5.07468	5.73877	GO:0000004	No GO term	GO:0000004	No GO term
Mtr.41222.1.S1_at		expressed protein	6.3354	1.16413	0.821874	0.715382	0.657139	0.536226	0.858493	0.546797	0.377037	0.817755	0.505424	0.226723	0.577484	0.304262	0.0927208	0.210344	7.8572	0.00707904	0.0784107	10.506	9.50581	9.21213	8.97441	GO:0006499	N-terminal protein myristoylation	GO:0003674	molecular_function
Mtr.35936.1.S1_at		Multidrug resistance-associated protein 11 EC=3.6.3.44; AltName: Full=Glutathione S-conjugate-transporting ATPase 11; AltName: Full=ATP-energized glutathione S-conjugate pump 11;	3.2594	0.434022	0.0344263	0.237184	0.639356	0.232135	0.786065	0.518142	0.0869589	0.689673	0.478771	0.0238009	0.260804	0.885702	0.740231	0.582961	7.85251	3.6691e-05	0.00247461	7.57213	7.16792	6.98413	7.24793	GO:0006810	transport	GO:0042626	ATPase activity, coupled to transmembrane movement of substances	KOG: Multidrug resistance-associated protein/mitoxantrone resistance protein, ABC superfamily
Mtr.37584.1.S1_at		harpin-induced family protein / HIN1 family protein / harpin-responsive family protein	7.7218	0.467854	0.217674	0.483702	1.15224	0.813628	0.896231	1.02913	0.96187	0.896975	1.12032	0.81693	0.791003	0.229585	0.0247008	0.0967349	7.85115	0.00322086	0.0468412	13.1806	12.5033	11.8462	12.1119	GO:0051607	defense response to virus	GO:0003674	molecular_function
Mtr.30663.1.S1_s_at		CBL-interacting protein kinase 23 (CIPK23)	7.2133	0.380521	0.0279973	0.215358	0.702412	0.388617	0.826994	0.585396	0.198174	0.764701	0.552961	0.0879252	0.436536	0.81447	0.613549	0.537929	7.84702	0.000106075	0.00491625	9.37091	8.7286	9.37287	9.30081	GO:0009628 GO:0009845 GO:0009737	response to abiotic stimulus	GO:0016301	kinase activity	KOG: Serine/threonine protein kinase
Mtr.38424.1.S1_at		Cysteine-rich receptor-like protein kinase 37 Short=Cysteine-rich RLK37; EC=2.7.11.-; Flags: Precursor;	4.6512	3.19951	0.0424244	0.260635	0.819685	0.710265	0.883487	0.522521	0.235251	0.779865	0.568199	0.206935	0.562189	0.0930205	0.000387301	0.00610089	7.8449	0.00131558	0.0255206	8.87252	8.53799	7.51491	7.66534	GO:0006468	protein amino acid phosphorylation	GO:0016301	kinase activity	KOG: Serine/threonine protein kinase
Mtr.32948.1.S1_at		hypothetical protein predicted by Glimmer/Critica	2.7491	0.535094	0.336466	0.554477	1.13332	0.845188	0.898621	0.437945	0.209428	0.770714	0.626874	0.378118	0.662339	0.481539	0.263951	0.366867	7.8193	0.00512097	0.0634875	4.73877	6.43796	7.43879	7.49426	GO:0000004	No GO term	GO:0000004	No GO term
Mtr.21783.1.S1_s_at		hypothetical protein predicted by Glimmer/Critica	3.708	0.393934	0.0289917	0.219517	0.596529	0.200997	0.773496	0.245973	0.00241123	0.286707	0.278193	0.00100298	0.0522864	2.21646	0.0569775	0.15844	7.80545	8.10122e-05	0.004075	3.01792	3.32193	6.26679	6.34341	GO:0006468	protein amino acid phosphorylation	GO:0004672	protein kinase activity
Mtr.33376.1.S1_at		zinc finger protein (LSD1)	5.511	1.10639	0.861208	0.724846	0.744287	0.610909	0.871428	0.331745	0.0709656	0.666946	0.393578	0.0625706	0.386647	0.469098	0.202596	0.321429	7.80341	0.00248327	0.0389426	9.45121	8.8458	8.88448	8.88417	GO:0008219 GO:0009626 GO:0009862 GO:0000303 GO:0001666 GO:0002240 GO:0010310	cell death	GO:0003700	transcription factor activity
Mtr.15080.1.S1_at		Myb-related protein 308	4.1425	0.419494	0.104352	0.37595	1.85338	0.238582	0.789446	0.982718	0.972806	0.897263	1.49141	0.345651	0.647026	0.168313	0.00287986	0.024256	7.77607	0.000955279	0.0205805	8.65499	8.24603	8.12257	8.33851	GO:0009651 GO:0009737 GO:0009733 GO:0009723 GO:0009739 GO:0009753 GO:0009751 GO:0046686	response to salt stress	GO:0003700	transcription factor activity	KOG: Transcription factor, Myb superfamily
Mtr.40132.1.S1_at		peroxidase, putative	2.7741	0.406813	0.00999875	0.125247	0.43733	0.0161684	0.512226	0.973091	0.93014	0.893549	0.565773	0.0373995	0.316017	0.743523	0.347965	0.41928	7.7687	6.43909e-06	0.000782377	8.59395	7.05853	4.6837	5.51096	GO:0006979	response to oxidative stress	GO:0004601	peroxidase activity
Mtr.7036.1.S1_at		AAA-type ATPase family protein	2.9783	0.349722	0.0223633	0.192751	0.860005	0.720324	0.884823	1.07165	0.869299	0.888469	0.947041	0.874082	0.802745	0.400317	0.0424231	0.133711	7.75032	0.000164173	0.00655328	8.73268	9.1249	9.97513	10.1399	GO:0000004	No GO term	GO:0005524 GO:0016887	ATP binding	KOG: AAA+-type ATPase
Mtr.38011.1.S1_s_at		Serine/threonine-protein kinase OXI1 EC=2.7.11.1; AltName: Full=Protein OXIDATIVE SIGNAL-INDUCIBLE 1;	3.4602	1.51849	0.327724	0.549636	0.46799	0.0855881	0.691146	0.411669	0.048103	0.623101	0.333572	0.00521926	0.127332	0.442017	0.066473	0.173694	7.73327	0.000164456	0.00655371	4.03562	5.94486	5.22882	6.05528	GO:0006468	protein amino acid phosphorylation	GO:0016301	kinase activity	KOG: Putative serine/threonine protein kinase
Mtr.27888.1.S1_at		esterase/lipase/thioesterase family protein	3.0155	0.354402	0.0520772	0.286234	0.65171	0.398066	0.829545	0.309935	0.0308089	0.575895	0.344257	0.0178931	0.229416	1.8086	0.247184	0.355198	7.72391	0.00082046	0.0183965	6.60881	7.52356	7.26959	7.88264	GO:0006725	aromatic compound metabolic process	GO:0003824	catalytic activity	KOG: Lysophospholipase
Mtr.38444.1.S1_at		Monoglyceride lipase Short=MGL; EC=3.1.1.23; AltName: Full=Lysophospholipase homolog; AltName: Full=Lysophospholipase-like; AltName: Full=HU-K5;	6.3141	0.235148	0.0296637	0.221512	0.968702	0.958673	0.909612	0.161558	0.00846812	0.429938	0.29041	0.023836	0.261052	3.52302	0.0541088	0.153837	7.71304	0.00399217	0.0540993	9.59358	9.49005	9.62205	9.85222	GO:0006725	aromatic compound metabolic process	GO:0016787	hydrolase activity	KOG: Lysophospholipase
Mtr.7790.1.S1_s_at		hypothetical protein predicted by Glimmer/Critica	5.4099	0.3296	0.0149946	0.156556	1.23372	0.611576	0.871604	2.83134	0.0211341	0.53984	2.30218	0.0232617	0.25882	0.112844	7.07714e-05	0.00200155	7.69706	0.000138766	0.00586995	8.76918	7.82909	7.16289	7.46679	GO:0008150	biological_process	GO:0003674	molecular_function
Mtr.8796.1.S1_at		hypothetical protein predicted by Glimmer/Critica	5.3284	1.03345	0.945288	0.742859	0.514872	0.179267	0.765153	0.983054	0.971561	0.897263	0.635113	0.256479	0.596354	0.248413	0.00971197	0.0532159	7.69591	0.000573458	0.0146794	8.46271	8.54921	9.07066	9.01486	GO:0008150	biological_process	GO:0003674	molecular_function
Mtr.40801.1.S1_at		hypothetical protein	3.2356	0.615136	0.348412	0.560439	0.690614	0.472308	0.845025	0.640461	0.388793	0.820758	0.580522	0.204306	0.560538	0.477687	0.161612	0.285358	7.69409	0.00098448	0.0210006	8.23362	9.70338	11.2687	10.6154	GO:0007155	cell adhesion	GO:0005515	protein binding	KOG: Proteins containing BTB/POZ and Kelch domains, involved in regulatory/signal transduction processes
Mtr.41863.1.S1_at		expressed protein	3.7347	0.374751	0.0494964	0.279776	0.65458	0.37135	0.823553	1.63871	0.299709	0.802394	1.04788	0.902555	0.807485	0.323517	0.026628	0.101371	7.68944	0.000462083	0.0128332	8.48945	8.1267	8.41785	8.21529	GO:0008150	biological_process	GO:0000004	No GO term
Mtr.21739.1.S1_at		similar to opine catabolism protein	4.4744	0.617476	0.379769	0.574573	2.3343	0.132204	0.73799	0.2981	0.0380225	0.600733	0.785258	0.58662	0.739107	0.303119	0.0403945	0.130057	7.67801	0.00160685	0.029026	7.71012	7.75822	8.41616	8.23697	GO:0006118 GO:0008152	electron transport	GO:0016491	oxidoreductase activity	KOG: Dimeric dihydrodiol dehydrogenase
Mtr.24481.1.S1_at		expressed protein	7.5961	0.562616	0.230838	0.493075	0.524402	0.181322	0.766268	0.733141	0.510683	0.841764	0.528731	0.110637	0.46675	0.602882	0.289225	0.383681	7.66839	0.000474961	0.0130398	11.9858	10.9791	11.8236	11.4151	GO:0008150	biological_process	GO:0003674	molecular_function
Mtr.11139.1.S1_at		expressed protein	3.6041	0.961747	0.933723	0.740896	1.13366	0.789331	0.893258	0.505784	0.159845	0.743233	0.690183	0.34027	0.644719	0.236997	0.00688174	0.0427038	7.65157	0.000483848	0.0131632	9.12825	8.36457	8.19279	7.96232	GO:0008150	biological_process	GO:0003674	molecular_function
Mtr.11183.1.S1_at		hypothetical protein predicted by Glimmer/Critica	2.337	0.476935	0.18508	0.459356	0.650222	0.432123	0.837542	0.478705	0.187163	0.761028	0.459289	0.0938889	0.445309	0.880951	0.815349	0.605897	7.64646	0.00164365	0.0294046	7.63081	6.35403	7.08002	6.86171	GO:0000004	No GO term	GO:0000004	No GO term
Mtr.9160.1.S1_at		ovate family protein	3.0939	0.730523	0.412766	0.588557	0.586704	0.172853	0.761987	0.737135	0.426011	0.826788	0.571887	0.0859838	0.432377	0.413981	0.0316438	0.11247	7.64574	6.19947e-05	0.00342497	7.5306	8.19032	9.44501	8.89239	GO:0006499	N-terminal protein myristoylation	GO:0003674	molecular_function
Mtr.29850.1.S1_at		hypothetical protein predicted by Glimmer/Critica	3.1229	0.46801	0.0201281	0.182666	0.641467	0.149782	0.749893	0.860256	0.614508	0.857428	0.672772	0.117675	0.475295	0.506837	0.0344727	0.118371	7.63967	4.21305e-06	0.000594209	4.07895	3.87774	3.1375	3.15381	GO:0000004	No GO term	GO:0000004	No GO term
Mtr.35300.1.S1_at		hypothetical protein predicted by Glimmer/Critica	2.4295	0.702315	0.400567	0.583695	0.488864	0.0999277	0.709796	0.827147	0.648925	0.864003	0.546824	0.0901405	0.44049	0.46153	0.0775726	0.189928	7.62951	0.000157704	0.00641613	7.94895	7.17093	5.69766	5.66959	GO:0000004	No GO term	GO:0000004	No GO term
Mtr.10165.1.S1_at		two-component hybrid sensor and regulator	3.712	0.478043	0.131005	0.409385	1.01242	0.979056	0.910932	0.373049	0.0496192	0.626238	0.522497	0.105803	0.461849	0.727728	0.502275	0.493983	7.61094	0.000506518	0.0135645	10.2876	9.27496	10.0426	10.658	GO:0010105	negative regulation of ethylene mediated signaling pathway	GO:0004696 GO:0004673 GO:0051740	glycogen synthase kinase 3 activity	KOG: Sensory transduction histidine kinase
Mtr.50272.1.S1_at		Homeobox-leucine zipper protein ATHB-6 AltName: Full=Homeodomain transcription factor ATHB-6; AltName: Full=HD-ZIP protein ATHB-6;	5.326	1.00002	0.999966	0.7531	2.41383	0.14415	0.745472	0.531721	0.286926	0.798709	1.18103	0.726728	0.773817	0.102443	0.00116527	0.0130265	7.60529	0.00286711	0.043006	9.96996	9.88676	10.0526	9.76587	GO:0006355 GO:0009910 GO:0009825	regulation of transcription, DNA-dependent	GO:0003700 GO:0016563	transcription factor activity	KOG: Transcription factor HEX, contains HOX and HALZ domains
Mtr.43375.1.S1_at		rhodanese-like domain-containing protein	4.1769	1.30721	0.51873	0.629142	0.419449	0.0486517	0.634828	0.474182	0.0852813	0.686096	0.340735	0.00525434	0.127816	0.506035	0.113357	0.235252	7.60064	0.000149066	0.0061979	8.70598	7.03562	6.42291	6.44294	GO:0007568	aging	GO:0003674	molecular_function
Mtr.37383.1.S1_at		lipase class 3 family protein / disease resistance protein-related	8.151	1.30933	0.536857	0.6355	1.21332	0.656722	0.877239	0.474291	0.100399	0.701265	0.691853	0.306653	0.626533	0.174696	0.000930212	0.0111483	7.59707	0.000243173	0.00858288	11.6247	11.8016	10.9656	11.1898	GO:0006629 GO:0031348 GO:0051707	lipid metabolic process	GO:0004806	triacylglycerol lipase activity
Mtr.19288.1.S1_s_at		Transcription elongation factor SPT6 Short=hSPT6; AltName: Full=Tat-cotransactivator 2 protein; Short=Tat-CT2 protein;	2.5059	0.708687	0.481096	0.615205	0.490541	0.155585	0.751002	0.633068	0.352573	0.814101	0.458583	0.0632865	0.387969	0.598434	0.298265	0.389239	7.59281	0.000668502	0.0161122	5.07895	4.16993	4.63227	4.72247	GO:0006333 GO:0006352	chromatin assembly or disassembly	GO:0003723 GO:0016788	RNA binding	KOG: Transcription elongation factor SPT6
Mtr.47572.1.S1_s_at		Squamosa promoter-binding-like protein 1	5.2337	1.02198	0.969975	0.747592	0.784938	0.675986	0.880286	0.538052	0.292339	0.800111	0.562911	0.234255	0.582107	0.305341	0.0539734	0.153583	7.58773	0.00274071	0.0416335	10.5777	10.1467	9.63934	9.56986	GO:0045449	regulation of transcription	GO:0003677 GO:0003700	DNA binding
Mtr.46061.1.S1_s_at		Interferon-induced GTP-binding protein Mx AltName: Full=Interferon-inducible Mx protein;	2.7564	0.51213	0.17864	0.454255	0.82372	0.688555	0.881276	0.558155	0.237865	0.781487	0.595694	0.200916	0.557394	0.56051	0.241116	0.350688	7.57708	0.000648846	0.015864	7.57894	6.67948	5.52982	6.1639	GO:0008150	biological_process	GO:0005525 GO:0003924	GTP binding	KOG: Vacuolar sorting protein VPS1, dynamin, and related proteins
Mtr.2306.1.S1_at		Uncharacterized glycosyl hydrolase Rv2006/MT2062 EC=3.2.1.-;	7.2811	0.213036	0.0221538	0.191903	0.521614	0.300639	0.806157	0.540122	0.32639	0.810141	0.429761	0.108871	0.464477	2.20003	0.213555	0.329949	7.57317	0.0044407	0.0581824	9.90328	8.23554	9.14491	9.26186	GO:0005992	trehalose biosynthetic process	GO:0004805	trehalose-phosphatase activity	KOG: Trehalose-6-phosphate synthase component TPS1 and related subunits
Mtr.4048.1.S1_at		Protein tolB Flags: Precursor;	5.8058	0.645061	0.195007	0.467254	0.563277	0.0959	0.70204	0.675432	0.243512	0.783494	0.525052	0.0273451	0.278455	0.539342	0.0752566	0.186592	7.55495	1.41829e-05	0.00130126	8.69592	8.35359	9.77956	9.09908	GO:0008150	biological_process	GO:0003674	molecular_function
Mtr.37477.1.S1_at		E3 ubiquitin-protein ligase RGLG2 EC=6.3.2.-; AltName: Full=RING domain ligase 2;	7.6421	0.893945	0.787712	0.707589	0.329659	0.0158342	0.508119	0.362696	0.0252686	0.556774	0.242701	0.000685616	0.0421974	1.23951	0.607198	0.535481	7.54798	0.000167731	0.00665103	11.3133	10.8563	11.3405	10.9129	GO:0000004	No GO term	GO:0005515 GO:0008270	protein binding	KOG: Copine
Mtr.7481.1.S1_at		expressed protein	8.0113	0.589349	0.453575	0.604817	0.687387	0.593456	0.870144	0.256774	0.0662916	0.660008	0.314655	0.0568551	0.37345	1.27379	0.729654	0.579787	7.54707	0.00997476	0.0966446	11.3131	10.4237	10.9786	10.6473	GO:0008150	biological_process	GO:0003674	molecular_function
Mtr.4065.1.S1_at		Putative receptor protein kinase ZmPK1 EC=2.7.11.1; Flags: Precursor;	7.7844	3.10849	0.00333299	0.0683427	2.14363	0.0336284	0.582482	2.24527	0.025446	0.557204	2.85065	0.00129996	0.0604111	0.00886045	2.46222e-10	2.06148e-06	7.54359	1.59859e-05	0.00140916	11.5584	10.8834	10.3183	10.5814	GO:0006468	protein amino acid phosphorylation	GO:0016301 GO:0030246	kinase activity	KOG: Serine/threonine protein kinase
Mtr.9040.1.S1_at		Hybrid signal transduction histidine kinase J EC=2.7.13.3;	5.7561	0.701669	0.448556	0.603139	1.26278	0.615824	0.871953	2.39797	0.0736897	0.669579	2.09306	0.0652586	0.392877	0.0624257	1.90082e-05	0.000833093	7.53932	0.000460696	0.0128045	8.22786	7.97728	8.92452	8.40216	GO:0009409 GO:0009414 GO:0006970 GO:0009651 GO:0010029 GO:0010150 GO:0010271 GO:0048831	response to cold	GO:0005034 GO:0004673 GO:0009884	osmosensor activity	KOG: Sensory transduction histidine kinase
Mtr.8835.1.S1_at		ribulose-phosphate 3-epimerase	3.4134	0.635369	0.427125	0.594373	0.624634	0.410338	0.831787	0.470004	0.194133	0.763985	0.441725	0.0916082	0.442554	0.712551	0.551074	0.514375	7.52369	0.00239994	0.0380912	7.71562	7.3906	7.49025	7.30925	GO:0005975 GO:0009409	carbohydrate metabolic process	GO:0004750	ribulose-phosphate 3-epimerase activity	KOG: D-ribulose-5-phosphate 3-epimerase
Mtr.10941.1.S1_at		expressed protein	10.6864	0.807	0.539011	0.636333	1.0654	0.855155	0.898838	1.89419	0.0804483	0.67976	1.59695	0.113242	0.46973	0.0817048	2.17369e-06	0.000247306	7.51521	2.63669e-05	0.00197561	8.38759	9.37091	11.9318	11.3663	GO:0008150	biological_process	GO:0003674	molecular_function
Mtr.43410.1.S1_at		expressed protein	3.9809	0.318049	0.0481255	0.276278	0.51646	0.234044	0.787283	0.849626	0.764066	0.877596	0.577444	0.226179	0.57719	0.953578	0.930138	0.635252	7.51424	0.00175434	0.0308441	8.81378	10.5776	8.90869	9.49426	GO:0006499	N-terminal protein myristoylation	GO:0003674	molecular_function
Mtr.34618.1.S1_s_at		pyrrolidone-carboxylate peptidase family protein	5.7607	1.42823	0.562736	0.643919	1.0319	0.959104	0.909612	1.55817	0.472761	0.83542	1.37247	0.529337	0.722173	0.0580053	0.000256744	0.00460058	7.50725	0.00431913	0.057005	10.8136	10.2698	10.3634	9.94691	GO:0006508	proteolysis	GO:0004219	pyroglutamyl-peptidase I activity	KOG: Predicted pyroglutamyl peptidase
Mtr.9693.1.S1_at		expressed protein	7.379	0.904151	0.880275	0.729866	0.204687	0.0288954	0.5633	0.482381	0.284913	0.79846	0.213626	0.0114198	0.184947	1.49338	0.551069	0.514375	7.50081	0.00774775	0.0827591	8.90539	8.14873	8.15178	8.2937	GO:0008150	biological_process	GO:0003674	molecular_function
Mtr.38067.1.S1_at		hypothetical protein predicted by Glimmer/Critica	3.9523	0.421403	0.14209	0.421274	1.39181	0.562386	0.864641	0.904939	0.860352	0.887516	1.16627	0.740384	0.776558	0.251709	0.0256857	0.0991543	7.4852	0.00252466	0.0393244	7.60214	7.35138	8.84643	9.06851	GO:0000004	No GO term	GO:0000004	No GO term
Mtr.44838.1.S1_at		hypothetical protein predicted by Glimmer/Critica	10.4338	0.877418	0.693831	0.682794	0.536928	0.0753565	0.676137	0.417135	0.0168308	0.512252	0.368803	0.00188049	0.0733175	0.679861	0.254568	0.360112	7.48481	1.62672e-05	0.00143045	10.411	10.8885	11.5782	11.4225	GO:0000004	No GO term	GO:0000004	No GO term
Mtr.37524.1.S1_at		expressed protein	4.6433	0.8404	0.739798	0.694932	1.03756	0.943751	0.908405	0.408395	0.101586	0.701291	0.564152	0.192391	0.551092	0.375185	0.0754921	0.186869	7.4847	0.00133135	0.0257514	10.8439	10.5191	10.8228	10.363	GO:0008150	biological_process	GO:0003674	molecular_function
Mtr.190.1.S1_at		hypothetical protein	3.7648	0.209297	0.0055571	0.0908002	2.23095	0.118454	0.728074	0.7542	0.569347	0.851973	1.41466	0.394672	0.670368	0.379661	0.0639924	0.169803	7.47936	0.00082567	0.0184622	6.04002	5.45615	5.76288	5.79442	GO:0009414 GO:0006970	response to water deprivation	GO:0009540	zeaxanthin epoxidase activity	KOG: Kynurenine 3-monooxygenase and related flavoprotein monooxygenases
Mtr.8606.1.S1_at		O-methyltransferase family 2 protein	6.3206	0.944916	0.910365	0.736836	1.1806	0.741892	0.887041	1.26759	0.638715	0.863111	1.30834	0.51599	0.717141	0.0945678	0.00023795	0.00438167	7.47791	0.000980141	0.02094	12.2952	12.2495	10.81	11.1207	GO:0009809 GO:0051555	lignin biosynthetic process	GO:0008171 GO:0047763	O-methyltransferase activity	KOG: Hydroxyindole-O-methyltransferase and related SAM-dependent methyltransferases
Mtr.11947.1.S1_at		hypothetical protein predicted by Glimmer/Critica	3.8514	1.81017	0.373938	0.572111	0.854033	0.810832	0.89593	0.304748	0.0861811	0.688185	0.40764	0.11008	0.465857	0.284135	0.0707714	0.180123	7.47034	0.00712437	0.0787189	8.43421	9.13109	9.37808	9.07253	GO:0000004	No GO term	GO:0000004	No GO term
Mtr.49196.1.S1_at		acetolactate synthase precursor	6.0027	0.343607	0.0233793	0.197081	0.64272	0.313569	0.809037	0.671929	0.363167	0.815276	0.571343	0.126492	0.486975	0.904327	0.81575	0.606041	7.4519	0.000252336	0.00875999	9.37678	9.39511	10.5034	10.2965	GO:0009082	branched chain family amino acid biosynthetic process	GO:0003984 GO:0004737	acetolactate synthase activity	KOG: Thiamine pyrophosphate-requiring enzyme
Mtr.2815.1.S1_at		hypothetical protein predicted by Glimmer/Critica	2.6562	0.822723	0.544319	0.638032	0.423862	0.0153601	0.503097	0.871736	0.668779	0.866288	0.51492	0.0205365	0.245127	0.44165	0.01998	0.0850609	7.44833	1.1247e-05	0.00111741	7.91109	7.76686	6.67101	7.00225	GO:0000004	No GO term	GO:0000004	No GO term
Mtr.41758.1.S1_at		RING-H2 finger protein ATL3B AltName: Full=RING-H2 finger protein ATL6; Flags: Precursor;	3.5519	0.35558	0.110114	0.383265	0.549116	0.340764	0.815899	0.33511	0.0927037	0.695514	0.32352	0.0382819	0.318905	2.05381	0.255816	0.360844	7.44131	0.00482833	0.0610162	7.09276	6.75622	9.51452	8.71321	GO:0000004	No GO term	GO:0005515 GO:0008270	protein binding	KOG: FOG: Predicted E3 ubiquitin ligase
Mtr.38122.1.S1_at		Ethylene-responsive transcription factor ERF107	8.1866	0.528	0.178587	0.454255	0.537362	0.190135	0.770131	1.01547	0.973401	0.897271	0.667765	0.291822	0.618144	0.466438	0.112561	0.234347	7.44111	0.000464711	0.0128661	9.65875	9.24555	10.9146	10.2223	GO:0006355	regulation of transcription, DNA-dependent	GO:0003677 GO:0003700	DNA binding
Mtr.44410.1.S1_at		hypothetical protein predicted by Glimmer/Critica	3.3298	0.564585	0.155637	0.433612	1.38512	0.407819	0.831554	0.437399	0.0469973	0.620446	0.715994	0.301654	0.62369	0.393616	0.0275229	0.103352	7.42735	9.38283e-05	0.00449342	4.60288	4.39917	5.45943	5.46271	GO:0000004	No GO term	GO:0000004	No GO term
Mtr.42847.1.S1_at		contains EST D25010(R2935)	9.2145	0.181407	0.000365273	0.0183982	0.786567	0.531699	0.857508	0.372366	0.0185836	0.530433	0.441032	0.0171712	0.224626	2.53509	0.0252524	0.0981473	7.42417	7.66734e-05	0.00393647	9.5672	9.73691	9.90132	9.65517	GO:0009269 GO:0006561 GO:0009737 GO:0042538	response to desiccation	GO:0017084	delta1-pyrroline-5-carboxylate synthetase activity	KOG: Gamma-glutamyl phosphate reductase
Mtr.49422.1.S1_at		Ras-related protein Rab11D	2.3035	0.494453	0.053547	0.289696	0.742943	0.391202	0.827282	0.610963	0.163638	0.746026	0.590628	0.0743461	0.411637	0.600608	0.150403	0.274014	7.41845	2.4466e-05	0.00188825	5.62644	5.02237	4.70044	4.54844	GO:0015031 GO:0007264	protein transport	GO:0005525	GTP binding	KOG: GTPase Rab11/YPT3, small G protein superfamily
Mtr.43826.1.S1_at		hypothetical protein predicted by Glimmer/Critica	2.1817	0.801104	0.592868	0.654247	0.435312	0.0581168	0.658319	0.570309	0.186543	0.760991	0.395009	0.0132269	0.199203	0.678048	0.353548	0.422653	7.41548	0.000170065	0.00670141	6.88264	4.71699	3.16993	3.16993	GO:0000004	No GO term	GO:0000004	No GO term
Mtr.40821.1.S1_at		serine/threonine protein kinase, putative	7.1189	0.421938	0.0608663	0.306016	0.660044	0.345122	0.817494	0.605294	0.257098	0.78825	0.54245	0.0989755	0.453651	0.800102	0.608504	0.536107	7.41425	0.000271652	0.00918737	11.1191	10.7872	11.5903	11.3622	GO:0006970 GO:0009651 GO:0009737 GO:0009738 GO:0009789	response to osmotic stress	GO:0016301 GO:0004672	kinase activity	KOG: Serine/threonine protein kinase
Mtr.37241.1.S1_at		DnaJ homolog subfamily C member 28	5.798	0.494838	0.250792	0.506661	2.62066	0.12253	0.730863	0.569564	0.354407	0.814101	1.30608	0.586994	0.739216	0.182616	0.0111565	0.0584278	7.41386	0.00387069	0.053075	8.31786	8.09276	8.54651	8.32688	GO:0008150	biological_process	GO:0015391	nucleobase:cation symporter activity
Mtr.32833.1.S1_at		hypothetical protein predicted by Glimmer/Critica	2.855	0.845662	0.503678	0.623865	0.718908	0.197194	0.773496	0.563783	0.0331414	0.579653	0.547676	0.00859324	0.161657	0.393967	0.00166958	0.0167369	7.40556	5.69271e-07	0.000156672	3.89724	3.67807	5.81506	5.66959	GO:0000004	No GO term	GO:0016787 GO:0004620 GO:0004806 GO:0047714	hydrolase activity
Mtr.26376.1.S1_at		expressed protein	2.4075	0.4428	0.0667323	0.318209	0.448863	0.0709175	0.670089	1.13449	0.763919	0.877587	0.637689	0.201358	0.55748	0.599178	0.233272	0.345032	7.40154	0.000200635	0.00757177	7.03012	5.63807	4.29278	4.33628	GO:0008150	biological_process	GO:0003674	molecular_function
Mtr.29849.1.S1_at		hypothetical protein predicted by Glimmer/Critica	2.3837	0.525537	0.0918066	0.359221	0.608908	0.185295	0.768396	0.427985	0.0311537	0.576426	0.407994	0.00763567	0.152451	0.986986	0.971257	0.645134	7.39785	4.74748e-05	0.0028842	6.24793	6.53138	4.10434	5.0045	GO:0000004	No GO term	GO:0000004	No GO term
Mtr.31385.1.S1_at		guanine deaminase	5.6881	1.38543	0.418586	0.59078	1.9866	0.100084	0.709862	1.39767	0.40642	0.821613	1.9755	0.050153	0.355922	0.0352262	3.33292e-07	8.32519e-05	7.37963	0.00012363	0.00546237	10.3726	10.1079	9.64097	9.87252	GO:0009061 GO:0009218 GO:0019692 GO:0019690	anaerobic respiration	GO:0016787 GO:0008270	hydrolase activity	KOG: Cytosine deaminase FCY1 and related enzymes
Mtr.9043.1.S1_at		Macrophage migration inhibitory factor (MIF) family	4.3397	2.03208	0.151222	0.429542	0.657654	0.385731	0.826237	0.437212	0.0978948	0.699229	0.435638	0.0462843	0.344387	0.232071	0.00699911	0.0431738	7.37478	0.000660651	0.0160327	11.1565	9.75255	8.42249	9.24079	GO:0006954 GO:0051707	inflammatory response	GO:0003674	molecular_function
Mtr.50857.1.S1_at		Serine carboxypeptidase-like 2 EC=3.4.16.-; Flags: Precursor;	3.2133	0.324622	0.00667345	0.10068	0.565307	0.132381	0.738279	0.793783	0.529364	0.844823	0.586126	0.0878434	0.436285	0.931574	0.846015	0.614125	7.36916	5.01725e-05	0.00296157	8.3996	6.40599	6.40939	4.95884	GO:0006508	proteolysis	GO:0004185	serine carboxypeptidase activity	KOG: Serine carboxypeptidases (lysosomal cathepsin A)
Mtr.29876.1.S1_at		expressed protein	3.6976	0.653323	0.133564	0.412214	0.468621	0.0127094	0.480667	0.662086	0.145262	0.732003	0.458308	0.00279407	0.0925741	0.669927	0.156308	0.280071	7.3639	1.87136e-06	0.000345149	8.47573	7.65464	5.59096	5.98641	GO:0008150	biological_process	GO:0000004	No GO term
Mtr.50857.1.S1_s_at		Serine carboxypeptidase-like 2 EC=3.4.16.-; Flags: Precursor;	2.2891	0.437384	0.0749784	0.332263	0.713737	0.44776	0.839617	0.675302	0.378434	0.817755	0.614739	0.188382	0.548773	0.644948	0.32666	0.406906	7.35489	0.000323633	0.0102281	9.44729	7.38888	8.17941	6.99774	GO:0006508	proteolysis	GO:0004185	serine carboxypeptidase activity	KOG: Serine carboxypeptidases (lysosomal cathepsin A)
Mtr.15850.1.S1_at		hypothetical protein predicted by Glimmer/Critica	6.8681	0.514044	0.176037	0.452425	1.36956	0.512547	0.853644	1.10399	0.835741	0.885085	1.31734	0.482589	0.705588	0.175162	0.00201719	0.0190598	7.34538	0.000668746	0.0161122	10.8337	12.2498	12.4516	12.1393	GO:0007623	circadian rhythm	GO:0003723	RNA binding
Mtr.15392.1.S1_at		ribulose bisphosphate carboxylase small chain 1b precursor (RuBisCO small subunit 1b) (sp|P10796)	9.6286	0.494231	0.0768874	0.335618	1.30668	0.482405	0.846724	2.23389	0.0467355	0.620133	2.04246	0.0323176	0.298767	0.0943874	1.18224e-05	0.000632573	7.34388	7.33579e-05	0.00382106	9.83226	11.579	12.3013	12.0116	GO:0015977	carbon utilization by fixation of carbon dioxide	GO:0016984	ribulose-bisphosphate carboxylase activity
Mtr.40048.1.S1_at		Alanine--glyoxylate aminotransferase 2 homolog 2, mitochondrial EC=2.6.1.44; AltName: Full=Beta-alanine-pyruvate aminotransferase 2; Flags: Precursor;	8.7332	2.25468	0.252079	0.507673	1.59184	0.506283	0.852553	1.69703	0.450555	0.831215	1.93966	0.252973	0.594027	0.0223725	5.04471e-05	0.00159007	7.33857	0.0104281	0.0995883	9.53138	10.279	10.8652	10.2026	GO:0000004	No GO term	GO:0008453	alanine-glyoxylate transaminase activity	KOG: Alanine-glyoxylate aminotransferase AGT2
Mtr.35661.1.S1_at		Probable non-specific lipid-transfer protein AKCS9 Short=LTP; Flags: Precursor;	3.533	0.404926	0.0386803	0.250287	0.76016	0.502939	0.851835	0.357639	0.0209863	0.53984	0.419662	0.0175864	0.22779	1.23888	0.599731	0.532714	7.33241	0.000153999	0.0063154	4.69488	4.1127	3.81762	4.08746	GO:0006869	lipid transport	GO:0008289	lipid binding
Mtr.35704.1.S1_at		hypothetical protein predicted by Glimmer/Critica	2.9768	0.901867	0.779361	0.705675	0.861304	0.685922	0.881034	0.393575	0.0209109	0.53984	0.486171	0.0273883	0.278644	0.446106	0.0412542	0.131592	7.33222	5.68763e-05	0.00323155	8.47533	8.13955	7.47816	8.03232	GO:0000004	No GO term	GO:0000004	No GO term
Mtr.43331.1.S1_at		glycogen phosphorylase	6.7388	0.415678	0.106509	0.378426	0.478084	0.169517	0.760835	0.679321	0.461462	0.833617	0.472483	0.0925921	0.444083	1.01184	0.981948	0.647608	7.32067	0.00140457	0.0266996	7.41363	8.65785	8.84423	9.19746	GO:0009414	response to water deprivation	GO:0004645 GO:0016757	phosphorylase activity	KOG: Glycogen phosphorylase
Mtr.20775.1.S1_s_at		Uncharacterized protein C6orf115	7.8815	2.83298	0.019192	0.178522	2.15238	0.0728194	0.671482	1.08035	0.84854	0.885909	1.75519	0.103449	0.45931	0.0207429	5.91781e-08	2.84927e-05	7.31815	0.000148708	0.00619018	11.1498	11.2873	11.2881	11.0151	GO:0008150	biological_process	GO:0003674	molecular_function
Mtr.44187.1.S1_at		BTB/POZ domain-containing protein	5.5176	0.544643	0.22917	0.491698	0.551201	0.238041	0.789119	1.07501	0.883421	0.889617	0.705475	0.392034	0.668914	0.423954	0.0968241	0.21551	7.30882	0.000910292	0.0198177	9.78447	9.11946	8.5988	8.56605	GO:0008150	biological_process	GO:0005515	protein binding	KOG: Speckle-type POZ protein SPOP and related proteins with TRAF, MATH and BTB/POZ domains
Mtr.10404.1.S1_at		phenylalanine ammonia-lyase (PAL3)	3.5942	1.11706	0.860932	0.724772	0.626111	0.462545	0.843664	0.518891	0.307413	0.805438	0.47259	0.159854	0.522369	0.377914	0.137771	0.26203	7.29126	0.00587294	0.0694808	9.12774	8.29186	6.76686	7.46679	GO:0009699	phenylpropanoid biosynthetic process	GO:0045548	phenylalanine ammonia-lyase activity	KOG: Phenylalanine and histidine ammonia-lyase
Mtr.27533.1.S1_s_at		hypothetical protein predicted by Glimmer/Critica	4.8314	0.429463	0.103119	0.374731	0.301239	0.0262061	0.553429	2.33823	0.101571	0.701291	0.791648	0.565865	0.733061	0.454015	0.125784	0.248952	7.28125	0.00096557	0.0207202	7.39575	6.97728	7.82845	6.42459	GO:0000004	No GO term	GO:0000004	No GO term
Mtr.8454.1.S1_at		Unknown protein DS12 from 2D-PAGE of leaf, chloroplastic Flags: Precursor;	4.3815	1.22987	0.718708	0.689318	0.804658	0.705239	0.882933	1.76524	0.329247	0.810141	1.2636	0.618603	0.74752	0.0786361	0.0003963	0.0062	7.27955	0.00301227	0.0445608	6.41616	6.15178	6.59991	6.65392	GO:0009409	response to cold	GO:0000004	No GO term
Mtr.43514.1.S1_s_at		xyloglucan:xyloglucosyl transferase, putative / xyloglucan endotransglycosylase, putative / endo-xyloglucan transferase, putative (XTR6)	2.9302	0.386945	0.0731215	0.328855	0.272494	0.018514	0.523796	0.805779	0.667751	0.866288	0.363956	0.0238237	0.260986	1.6176	0.344857	0.417519	7.27623	0.00106851	0.022175	4.61471	7.44626	6.22689	6.31651	GO:0009664	cell wall organization and biogenesis (sensu Magnoliophyta)	GO:0016798 GO:0016762	hydrolase activity, acting on glycosyl bonds
Mtr.9087.1.S1_at		Transcription factor bHLH147 AltName: Full=Transcription factor EN 142; AltName: Full=bHLH transcription factor bHLH147; AltName: Full=Basic helix-loop-helix protein 147; Short=bHLH 147; Short=AtbHLH147;	4.9526	0.106678	0.00128406	0.0390207	0.486574	0.224473	0.784738	3.4087	0.0474715	0.622335	1.40117	0.478801	0.703997	0.777988	0.665258	0.558249	7.26462	0.00324072	0.0470336	10.3627	9.24982	9.97513	9.55267	GO:0045449	regulation of transcription	GO:0003700	transcription factor activity
Mtr.1398.1.S1_at		hypothetical protein predicted by Glimmer/Critica	2.9915	0.952204	0.922329	0.738901	1.13904	0.795695	0.893555	0.370972	0.0627619	0.654533	0.563102	0.174658	0.53706	0.342537	0.0462881	0.140757	7.25575	0.00109363	0.022486	6.30195	5.04002	4.33628	4.42626	GO:0008150	biological_process	GO:0003674	molecular_function
Mtr.45325.1.S1_at		glycosyl hydrolase family 1 protein	4.7089	1.5101	0.33875	0.555831	0.540068	0.160229	0.754536	2.39594	0.0533618	0.634422	1.18745	0.621339	0.748014	0.070539	1.18245e-05	0.000632573	7.25503	0.000245811	0.00859987	7.37417	7.4822	5.63807	5.73064	GO:0005975	carbohydrate metabolic process	GO:0004553	hydrolase activity, hydrolyzing O-glycosyl compounds
Mtr.37343.1.S1_at		Transcription factor TCP20	7.3066	0.950961	0.89569	0.733657	0.892558	0.767215	0.890353	0.389274	0.0241839	0.550019	0.494228	0.0367417	0.314724	0.418163	0.0351252	0.119623	7.23769	9.2266e-05	0.00445419	10.2141	9.76139	9.7139	9.33918	GO:0009653	anatomical structure morphogenesis	GO:0003700	transcription factor activity
Mtr.6552.1.S1_at		Formin-like protein 6 Short=AtFH6; Short=AtFORMIN-6; Flags: Precursor;	6.3997	0.23432	0.0163733	0.164002	0.249077	0.0205663	0.536807	1.02875	0.958677	0.896454	0.403425	0.056233	0.371811	2.30237	0.141715	0.26593	7.23387	0.00217973	0.0356345	8.73911	8	8.29278	8.98157	GO:0030036	actin cytoskeleton organization and biogenesis	GO:0005515 GO:0051015	protein binding	KOG: Rho GTPase effector BNI1 and related formins
[truncated: 1,007 more rows]
