# Supplementary material for: Cell- and Tissue-Specific Transcriptome Analyses of Medicago truncatula Root Nodules
Source: PLoS One. 2013 May 29;8(5):e64377. doi: 10.1371/journal.pone.0064377 (PMC3667139; doi:10.1371/journal.pone.0064377)
Supplement: Table S8 — Selected genes showing 2 fold upregulation upon 24 h Nod factor treatment, based on Czaja et al., 2012 [25]. (XLS) [file pone.0064377.s009.xls]

## Sheet: Erik_all_comparisons_3prime
Table S8. Selected genes showing 2 fold upregulation upon 24h Nod factor treatment, based on Czaja et al., 2012 [25]. Column A: Medicago GeneChip Id; Column B: gene name; Column C: Gene Annotation; Column D: Mean expression value (log2) in all LCM samples; Column E-V: fold enrichment for each LCM cell/tissue including p and q (corrected for multiple testing) statistics; Column E-G = Meristem, H-J…
Medicago GeneChip ID	Gene	Annotation	A Mean	Meristem enrichment factor	p value	q value	Distal infection zone enrichment factor	p value	q value	Proximal infection zone enrichment factor	p value	q value	Infection zone enrichment factor	p value	q value	Infected cell enrichment factor	p value	q value	Uninfected cell enrichment factor	p value	q value	Nod 6h log2 foldchange	Nod 6h p value	Nod 6h FDR p value	Nod 24h log2 foldchange	Nod 24h p value	Nod 24h FDR p value	Root 0d log2	Nod4d log2	Nod10d log2	Nod14d log2	BiolFunction GO ID	No GO term	MolecFunct GO ID	No GO term	Gene function
Mtr.33549.1.S1_at		Putative expansin-B2 Short=At-EXPB2; Short=AtEXPB2; AltName: Full=Beta-expansin-2; AltName: Full=Ath-ExpBeta-1.4; Flags: Precursor;	2.8013	0.691035	0.552459	0.640653	0.696559	0.560953	0.864462	0.796121	0.712975	0.871464	0.674981	0.440865	0.690376	0.439926	0.196737	0.316127	5.93175	0.010253	0.0985443	8.02035	2.97285e-18	1.51809e-14	6.88787	1.6238e-16	6.63356e-13	10.4277	9.15937	8.59283	9.36938	GO:0009826 GO:0009831 GO:0009828	unidimensional cell growth	GO:0003674	molecular_function
Mtr.7546.1.S1_at		Low-molecular-weight cysteine-rich protein LCR78 AltName: Full=Putative defensin AMP1 protein; Flags: Precursor;	4.0084	0.444506	0.345317	0.558966	4.04319	0.113681	0.724045	1.53086	0.616354	0.858057	3.37111	0.0936721	0.445088	0.271739	0.138073	0.262281	1.33755	0.731625	0.640019	4.42643	6.42218e-18	2.81099e-14	5.99255	1.84516e-21	2.8267e-17	8.31243	7.77939	11.5007	11.2024	GO:0006952	defense response	GO:0003674	molecular_function
Mtr.39333.1.S1_at		expressed protein	1.7791	0.865638	0.287516	0.528651	1.06575	0.633626	0.874727	1.12332	0.388222	0.820521	1.12747	0.279065	0.610437	1.07019	0.611806	0.537276	0.901658	0.441264	0.538519	5.01017	3.40405e-15	7.19287e-12	5.80175	7.78074e-17	3.6676e-13	6.29278	6.47735	5.43296	6.26866	GO:0008150	biological_process	GO:0003674	molecular_function
Mtr.35511.1.S1_at		Glu S.griseus protease inhibitor AltName: Full=BGIA;	6.0453	59.4657	1.75014e-05	0.00353755	120.636	2.75524e-06	0.00753756	0.193369	0.0258615	0.559501	8.16413	0.00148679	0.0645096	0.0253034	5.46219e-05	0.00167711	0.0284898	7.67259e-05	0.00393647	7.20651	1.84445e-19	1.4128e-15	5.62926	1.2782e-16	5.59466e-13	9.10538	9.69575	7.35931	8.06232	GO:0009611 GO:0050832	response to wounding	GO:0004867	serine-type endopeptidase inhibitor activity
Mtr.13963.1.S1_at		Subtilisin-like protease EC=3.4.21.-; AltName: Full=Cucumisin-like serine protease; Flags: Precursor;	3.0165	5.30954	0.00109446	0.0355682	4.6596	0.00208972	0.270285	0.398847	0.0428961	0.612378	1.5116	0.242566	0.58713	0.266239	0.00609988	0.0394949	0.380642	0.0345255	0.197286	6.24623	1.07454e-20	1.31691e-16	5.36157	6.60059e-19	5.77816e-15	8.61397	8.34961	5.11686	6.65821	GO:0009827	cell wall modification (sensu Magnoliophyta)	GO:0008236	serine-type peptidase activity
Mtr.35413.1.S1_at		Isoliquiritigenin 2'-O-methyltransferase EC=2.1.1.-; AltName: Full=Chalcone O-methyltransferase; Short=ChOMT;	2.0441	1.01537	0.964591	0.74659	2.10061	0.043907	0.618224	0.684924	0.280128	0.797657	1.27446	0.393117	0.669701	0.820113	0.565948	0.520751	0.834668	0.600558	0.598595	2.99364	4.34354e-18	2.04741e-14	5.27579	8.59275e-25	5.26547e-20	9.84329	4.86295	3.97269	4.10434	GO:0000004	No GO term	GO:0000004	No GO term
Mtr.13473.1.S1_at	ENOD11	hypothetical protein predicted by Glimmer/Critica	7.953	26.2119	0.000260118	0.0151036	59.6511	2.6515e-05	0.0362688	1.98975	0.335624	0.812127	24.1515	4.40394e-05	0.00824033	0.019266	3.8519e-05	0.00132692	0.0166837	2.61775e-05	0.00196962	3.02467	3.35264e-16	9.78302e-13	4.88897	9.04042e-22	1.8466e-17	4.7866	12.7964	10.8385	11.2743	GO:0000004	No GO term	GO:0000004	No GO term
Mtr.41028.1.S1_at		hypothetical protein predicted by Glimmer/Critica	8.5182	2.19494	0.125219	0.401537	5.09078	0.00421583	0.348254	0.990857	0.985125	0.898668	2.94124	0.0154067	0.213328	0.0220407	9.22102e-07	0.000149433	4.09787	0.010598	0.100674	5.86014	1.61654e-16	5.21359e-13	4.7785	2.92111e-14	5.77418e-11	3.6893	10.0377	9.15583	9.40003	GO:0000004	No GO term	GO:0000004	No GO term
Mtr.23516.1.S1_at		Protein MAM3	2.4612	2.46425	0.17533	0.451655	3.87782	0.0492666	0.63645	0.422464	0.194228	0.763997	1.38969	0.534747	0.723895	0.594122	0.424556	0.458615	0.416928	0.187859	0.403359	2.60128	1.11173e-10	6.88127e-08	4.76085	4.18502e-17	2.13708e-13	3.72247	6.34518	3.94486	4.84298	GO:0008150	biological_process	GO:0003674	molecular_function	KOG: Predicted membrane protein, contains two CBS domains
Mtr.31779.1.S1_at		hypothetical protein predicted by Glimmer/Critica	5.2475	1.99285	0.264548	0.515497	6.25777	0.00747912	0.416069	0.599767	0.403795	0.821432	2.4151	0.0893675	0.439377	0.642083	0.468078	0.479074	0.208225	0.0184946	0.141374	4.3316	1.88616e-15	4.28075e-12	4.53193	5.92006e-16	2.01539e-12	3.39232	8.07735	6.88264	7.63154	GO:0000004	No GO term	GO:0000004	No GO term
Mtr.25019.1.S1_at		dihydroflavonol 4-reductase family / dihydrokaempferol 4-reductase family	2.2044	0.843749	0.422295	0.592154	1.15345	0.498813	0.851085	1.29536	0.227981	0.777109	1.30695	0.132025	0.493383	1.01399	0.947129	0.639914	0.78229	0.251576	0.44708	0.265334	0.100971	0.780277	4.51727	1.38471e-22	4.24261e-18	3.52356	3.56071	3.43296	3.57289	GO:0016131 GO:0009813 GO:0010422	brassinosteroid metabolic process	GO:0016614	oxidoreductase activity, acting on CH-OH group of donors	KOG: Flavonol reductase/cinnamoyl-CoA reductase
Mtr.42519.1.S1_at		Sex determination protein tasselseed-2	1.7756	0.889076	0.593921	0.654464	0.855892	0.481955	0.846724	1.044	0.844552	0.885388	0.927712	0.676308	0.763493	1.33265	0.202997	0.321799	0.94455	0.795144	0.657841	2.67878	2.58056e-12	2.6802e-09	4.51414	4.88228e-18	2.99176e-14	8.06501	5.55152	4.51728	4.27053	GO:0008152	metabolic process	GO:0016491	oxidoreductase activity
Mtr.37912.1.S1_at		NADP-dependent oxidoreductase, putative	9.3585	2.48765	0.151129	0.429349	6.57143	0.00686266	0.405544	1.28032	0.687668	0.867442	4.13669	0.0111893	0.182838	0.0272176	2.33894e-05	0.000937317	1.75542	0.365283	0.507648	3.0707	1.1814e-10	7.23938e-08	4.47036	1.59352e-14	3.48741e-11	7.95768	10.2007	9.0917	9.76055	GO:0006979	response to oxidative stress	GO:0032440	2-alkenal reductase activity	KOG: Predicted NAD-dependent oxidoreductase
Mtr.29741.1.S1_at		hypothetical protein predicted by Glimmer/Critica	2.2001	1.1352	0.701861	0.685427	1.85695	0.0759019	0.676137	1.20875	0.568259	0.851726	1.71432	0.060037	0.380991	0.552548	0.0876171	0.203665	0.710268	0.308962	0.482139	2.73404	3.30439e-11	2.46935e-08	4.40056	2.90444e-16	1.11237e-12	3.71149	3.49825	3	3.20163	GO:0008150	biological_process	GO:0003674	molecular_function
Mtr.24165.1.S1_at		Protein kinase APK1B, chloroplastic EC=2.7.11.1; Flags: Precursor;	3.7626	2.0218	0.238176	0.498437	2.54103	0.124346	0.731977	1.43537	0.537859	0.846057	2.36946	0.0849019	0.430259	0.405371	0.135831	0.259862	0.334529	0.0751482	0.282708	5.2719	9.71162e-22	1.9837e-17	4.37965	1.48963e-19	1.82563e-15	5.98413	7.24982	5.47249	5.73064	GO:0046777	protein amino acid autophosphorylation	GO:0016301 GO:0004672	kinase activity	KOG: Serine/threonine protein kinase
Mtr.10373.1.S1_at		peroxidase, putative	2.2683	3.26176	0.0550586	0.292892	1.18936	0.764755	0.890052	1.10686	0.860787	0.887516	1.20117	0.698764	0.76813	0.535288	0.289257	0.383681	0.435066	0.163977	0.382975	2.77826	0.000344617	0.0433623	4.27357	8.70453e-07	0.000208358	10.1188	7.61176	5.56071	7.44211	GO:0006979	response to oxidative stress	GO:0004601	peroxidase activity
Mtr.10626.1.S1_at		Protein SRG1 AltName: Full=Protein SENESCENCE-RELATED GENE 1; Short=AtSRG1;	6.8019	1.04708	0.979127	0.748965	0.155586	0.298812	0.806095	0.379779	0.583813	0.854855	0.151706	0.201365	0.55748	3.11056	0.521577	0.501932	5.1961	0.355604	0.503687	1.72071	9.7719e-07	0.000267322	4.17439	4.47273e-15	1.16065e-11	7.81186	10.4128	9.18859	9.84972	GO:0008152	metabolic process	GO:0016491	oxidoreductase activity	KOG: Iron/ascorbate family oxidoreductases
Mtr.28094.1.S1_at	NIN	RWP-RK domain-containing protein	11.9669	0.394337	0.00128225	0.0389975	1.56956	0.0756749	0.676137	2.24009	0.00379004	0.336498	2.31222	0.000558859	0.0374583	1.1934	0.466175	0.478115	0.604373	0.0499239	0.235294	3.36113	4.57718e-16	1.27491e-12	4.0373	3.77131e-18	2.56776e-14	5.17393	11.5267	11.5743	11.7079	GO:0045449	regulation of transcription	GO:0003700	transcription factor activity
Mtr.31863.1.S1_at		hypothetical protein predicted by Glimmer/Critica	1.681	1.21847	0.146098	0.425119	1.11723	0.403549	0.830385	0.851216	0.230646	0.778758	0.967064	0.754873	0.779269	0.834002	0.179492	0.301101	1.03475	0.794756	0.657805	0.179501	0.304828	0.921732	3.73513	3.04786e-19	3.11278e-15	4.24793	3.57289	3.94486	3.49825	GO:0000004	No GO term	GO:0000004	No GO term
Mtr.26415.1.S1_at		hypothetical protein predicted by Glimmer/Critica	2.4192	3.41395	0.00956135	0.122218	2.65065	0.0325628	0.576872	0.631455	0.284799	0.79846	1.40971	0.326358	0.637317	0.438376	0.0649698	0.171288	0.39921	0.042412	0.218909	4.22286	2.60097e-17	9.37541e-14	3.58323	1.83383e-15	5.35113e-12	3.27798	4.27798	3.926	4.27798	GO:0000004	No GO term	GO:0000004	No GO term
Mtr.45869.1.S1_at		hypothetical protein similar to Oryza sativa chromosome 1, OSJNBa0090K04.28	2.278	1.00016	0.999722	0.7531	0.902633	0.826499	0.897774	1.27829	0.600718	0.856164	1.10009	0.802647	0.788155	0.487312	0.13809	0.262281	1.7782	0.229044	0.432931	4.68442	1.31926e-20	1.34736e-16	3.47585	3.82291e-17	2.12964e-13	3.98185	4.16993	5.02237	5.50144	GO:0007186	G-protein coupled receptor protein signaling pathway	GO:0004871	signal transducer activity
Mtr.45710.1.S1_s_at		hypothetical protein predicted by Glimmer/Critica	2.3822	1.54345	0.365352	0.568672	1.89621	0.188825	0.768986	0.445558	0.102344	0.702273	0.893703	0.771321	0.782472	0.622386	0.323922	0.405365	1.23213	0.65994	0.617566	2.41348	6.00129e-12	5.65765e-09	3.44195	9.71603e-16	2.97689e-12	5.91886	7.63227	7.70598	7.43796	GO:0005975	carbohydrate metabolic process	GO:0004553	hydrolase activity, hydrolyzing O-glycosyl compounds
Mtr.37501.1.S1_at		Isoliquiritigenin 2'-O-methyltransferase EC=2.1.1.-; AltName: Full=Chalcone O-methyltransferase; Short=ChOMT;	1.533	1.03802	0.769838	0.702849	0.930801	0.575442	0.866491	0.799899	0.0946341	0.696382	0.821476	0.0734149	0.409985	1.4591	0.0085456	0.04899	0.886778	0.352494	0.501822	1.79779	1.60659e-11	1.34861e-08	3.40824	1.71811e-18	1.31603e-14	6.88753	3.60881	3.40599	3.54844	GO:0009809 GO:0051555	lignin biosynthetic process	GO:0008171 GO:0047763	O-methyltransferase activity
Mtr.47425.1.S1_s_at		hypothetical protein predicted by Glimmer/Critica	1.9822	0.890771	0.539563	0.63653	1.24014	0.26083	0.799332	0.865832	0.446384	0.829997	1.04858	0.756866	0.77956	1.15783	0.438751	0.465105	0.903001	0.587886	0.594262	2.41813	3.40381e-11	2.513e-08	3.35842	1.29086e-14	2.92968e-11	3.32193	4.36457	4.58496	3.74416	GO:0000004	No GO term	GO:0000004	No GO term
Mtr.689.1.S1_at		Reticuline oxidase-like protein EC=1.21.-.-; Flags: Precursor;	2.7998	0.865836	0.770949	0.703054	1.31559	0.580774	0.867397	1.7932	0.247881	0.78463	1.77214	0.169571	0.532541	0.781105	0.61856	0.539657	0.626769	0.351477	0.501366	1.8114	0.000501709	0.0578319	3.35333	5.97511e-08	2.14119e-05	3.87774	8.44128	7.42038	8.67701	GO:0006118	electron transport	GO:0000004	No GO term
Mtr.4980.1.S1_at		Ent-kaurenoic acid oxidase 1 EC=1.14.13.79; AltName: Full=gpr5;	5.114	61.435	4.50046e-08	9.82976e-05	48.8773	9.60378e-08	0.00179598	0.107284	7.0211e-05	0.0608017	3.01829	0.00509177	0.126119	0.0487467	2.34525e-06	0.000261454	0.0636792	7.01742e-06	0.00081414	2.23537	6.43246e-08	2.31864e-05	3.24705	2.65629e-11	2.66839e-08	7.67172	7.49745	5.1375	6.29462	GO:0006118	electron transport	GO:0019825	oxygen binding	KOG: Cytochrome P450 CYP4/CYP19/CYP26 subfamilies
Mtr.12950.1.S1_at		hypothetical protein predicted by Glimmer/Critica	2.1893	0.495221	0.290385	0.530359	0.551124	0.367573	0.822425	2.46167	0.18033	0.75889	1.22552	0.703253	0.769018	2.78381	0.131041	0.254643	0.534664	0.344371	0.498363	3.7826	4.29347e-08	1.61408e-05	3.12059	1.31056e-06	0.000286816	4.848	5.76022	4.18587	4.78136	GO:0000004	No GO term	GO:0000004	No GO term
Mtr.18066.1.S1_s_at		O-methyltransferase, putative	2.7191	0.638957	0.523062	0.630882	2.81471	0.151393	0.750259	2.18552	0.271454	0.79499	3.35731	0.0466247	0.345086	0.506161	0.335877	0.411842	0.502634	0.331089	0.492089	1.16296	1.46507e-06	0.000384062	3.10568	7.19325e-16	2.31994e-12	3.6893	3.33628	3.30743	3.27798	GO:0009809 GO:0051555	lignin biosynthetic process	GO:0008171 GO:0047763	O-methyltransferase activity	KOG: Hydroxyindole-O-methyltransferase and related SAM-dependent methyltransferases
Mtr.47095.1.S1_x_at		Pleiotropic drug resistance protein 1 AltName: Full=NtPDR1;	3.8129	0.793514	0.479586	0.614537	1.87802	0.0666388	0.664633	1.46594	0.248965	0.78463	1.96432	0.0202272	0.243301	1.01785	0.956498	0.641832	0.44972	0.0240567	0.163958	1.1089	1.53584e-05	0.0032565	3.0908	1.18425e-14	2.79109e-11	7.54226	6.41954	5.36807	5.1127	GO:0015692 GO:0006855 GO:0009607 GO:0009723 GO:0009753 GO:0009751	lead ion transport	GO:0042626	ATPase activity, coupled to transmembrane movement of substances	KOG: Pleiotropic drug resistance proteins (PDR1-15), ABC superfamily
Mtr.15627.1.S1_s_at		Blue copper protein Flags: Precursor;	1.4409	0.756299	0.0172502	0.168514	1.28172	0.031166	0.571114	0.801056	0.0506958	0.630227	1.01774	0.839588	0.79536	1.16326	0.168457	0.291323	1.10707	0.345997	0.498886	2.2444	1.07659e-11	9.56102e-09	3.08959	4.54578e-15	1.16065e-11	4.3147	4.15381	3.74416	3.96347	GO:0006118	electron transport	GO:0005507 GO:0009055	copper ion binding
Mtr.46524.1.S1_at		Multidrug resistance protein 11 AltName: Full=P-glycoprotein 19;	2.9991	3.24478	0.0167925	0.165982	4.49288	0.00366487	0.333856	0.402691	0.0553853	0.639938	1.48479	0.286784	0.61399	0.521395	0.157923	0.281734	0.326701	0.0219267	0.156334	4.73237	4.25269e-19	2.60596e-15	3.08851	2.76309e-14	5.64389e-11	4.59096	5.10014	4.96809	4.41278	GO:0009637 GO:0008361 GO:0009640 GO:0009639 GO:0009733 GO:0009926 GO:0009958 GO:0010218 GO:0048364 GO:0048527 GO:0043481	response to blue light	GO:0042626 GO:0010329	ATPase activity, coupled to transmembrane movement of substances	KOG: Multidrug/pheromone exporter, ABC superfamily
Mtr.42828.1.S1_at		hypothetical protein predicted by Glimmer/Critica	10.7027	0.246033	0.00339991	0.0691891	1.97447	0.113376	0.723513	1.25866	0.578343	0.854263	1.83473	0.0860371	0.432395	1.79771	0.167836	0.290807	0.909763	0.8185	0.664745	2.99603	7.16151e-15	1.29071e-11	3.01863	5.92321e-15	1.45185e-11	8.74584	11.0508	11.1732	11.0451	GO:0006869 GO:0010288	lipid transport	GO:0000062 GO:0032791	acyl-CoA binding
Mtr.25148.1.S1_at		Probable serine/threonine-protein kinase RLCKVII EC=2.7.11.1;	4.1953	1.88017	0.235231	0.496321	4.53723	0.00957517	0.452236	1.01188	0.981859	0.898239	2.76236	0.027546	0.279407	0.384228	0.0804497	0.193504	0.301504	0.0328057	0.191879	3.11403	4.02396e-11	2.83426e-08	2.96474	1.20863e-10	9.74508e-08	5.37156	8.27473	5.62352	6.1639	GO:0016998 GO:0006468	cell wall catabolic process	GO:0016301	kinase activity	KOG: Serine/threonine protein kinase
Mtr.19752.1.S1_at		Anthocyanin 5-aromatic acyltransferase Short=5AT; EC=2.3.1.153;	3.7217	3.65744	0.0858309	0.349766	2.62036	0.192279	0.771541	0.583127	0.456647	0.83234	1.32663	0.630966	0.750884	0.313408	0.120786	0.243238	0.570936	0.439539	0.537815	3.02779	1.12717e-12	1.30322e-09	2.93086	2.44265e-12	3.1847e-09	4.59096	6.93428	6.15178	6.88753	GO:0008150	biological_process	GO:0016740	transferase activity
Mtr.41208.1.S1_at		O-methyltransferase, putative	3.1837	0.606728	0.0866655	0.350864	0.735761	0.278201	0.80087	0.874186	0.629231	0.861121	0.745121	0.206149	0.561826	3.19041	0.00066919	0.00898094	0.803191	0.434251	0.535883	4.8347	6.93749e-11	4.52251e-08	2.91262	1.42217e-06	0.000306858	9.3981	6.17193	3.52356	4.51728	GO:0009809	lignin biosynthetic process	GO:0008171	O-methyltransferase activity	KOG: Hydroxyindole-O-methyltransferase and related SAM-dependent methyltransferases
Mtr.21136.1.S1_at		hypothetical protein predicted by Glimmer/Critica	8.0868	0.950718	0.946991	0.743313	8.88349	0.0103657	0.461148	2.02099	0.361363	0.815174	6.85644	0.00643305	0.140359	2.62945	0.215232	0.331296	0.022281	0.000125914	0.00552259	3.0205	3.18137e-11	2.40677e-08	2.80898	1.61429e-10	1.20635e-07	4.45286	10.3416	8.81346	10.3134	GO:0000004	No GO term	GO:0000004	No GO term
Mtr.11288.1.S1_at		21 kDa protein AltName: Full=1.2 protein; Flags: Precursor;	4.4952	3.99915	0.0761953	0.334182	17.3918	0.00132215	0.231441	0.345184	0.164669	0.746667	3.30316	0.0626455	0.386935	0.128997	0.0129986	0.0646749	0.322893	0.141327	0.362544	2.22712	3.16141e-10	1.72968e-07	2.79145	1.84607e-12	2.51385e-09	10.2505	8.00675	5.87529	7.05528	GO:0008150	biological_process	GO:0046910	pectinesterase inhibitor activity
Mtr.43830.1.S1_at		UPF0497 membrane protein At2g39530	6.0658	42.1707	9.03151e-07	0.000559089	48.6288	5.65369e-07	0.0030044	1.43533	0.457945	0.832634	16.9523	2.30561e-06	0.00129949	0.0207528	5.82424e-07	0.000112495	0.0163707	2.73351e-07	9.83114e-05	2.38862	0.000172438	0.0246309	2.68799	3.90509e-05	0.0051908	9.41849	10.4303	7.57365	8.34563	GO:0000004	No GO term	GO:0000004	No GO term
Mtr.50565.1.S1_at		Endoglucanase 12 EC=3.2.1.4; AltName: Full=Endo-1,4-beta glucanase 12; AltName: Full=OsGLU3;	2.4467	3.29837	0.0244857	0.200807	1.22924	0.672126	0.879272	0.681201	0.434507	0.828415	0.888399	0.765978	0.781488	0.67783	0.428713	0.460472	0.534156	0.209208	0.419316	2.45605	3.82582e-11	2.72603e-08	2.59787	1.05874e-11	1.17959e-08	6.7866	4.79701	4.05311	4.16189	GO:0005975	carbohydrate metabolic process	GO:0004553	hydrolase activity, hydrolyzing O-glycosyl compounds
Mtr.26500.1.S1_at		U-box domain-containing protein 13 EC=6.3.2.-; AltName: Full=Plant U-box protein 13;	1.5696	0.855647	0.336509	0.554482	1.35247	0.0734676	0.671995	0.763956	0.10677	0.706827	1.02203	0.867343	0.801049	1.33392	0.0862042	0.201566	0.84797	0.310193	0.482512	3.83386	1.37546e-19	1.20408e-15	2.59355	3.89376e-15	1.08455e-11	4.78136	5.87774	7.01346	7.33807	GO:0016567	protein ubiquitination	GO:0005488 GO:0004842	binding	KOG: FOG: Armadillo/beta-catenin-like repeats
Mtr.39050.1.S1_at		hypothetical protein predicted by Glimmer/Critica	1.4221	1.05285	0.715303	0.688626	1.01303	0.926768	0.906531	1.15622	0.311199	0.806302	1.11116	0.366083	0.656898	1.07849	0.593462	0.530642	0.751886	0.0570889	0.250618	3.4356	6.88137e-14	1.10967e-10	2.58098	5.95093e-11	5.49814e-08	4.8125	7.71012	8.31198	7.94134	GO:0000004	No GO term	GO:0000004	No GO term
Mtr.34175.1.S1_at		peroxidase, putative	1.9124	0.694501	0.0191549	0.178486	1.04696	0.746179	0.887321	1.30901	0.0718663	0.667417	1.23382	0.0840278	0.428609	1.49297	0.0113162	0.059018	0.703724	0.0231469	0.160587	0.699637	0.00348763	0.217854	2.54887	2.69086e-12	3.43522e-09	3.87774	7.37764	3.24793	4.30012	GO:0006979	response to oxidative stress	GO:0004601	peroxidase activity
Mtr.45719.1.S1_at		Transcription factor bHLH30 AltName: Full=Transcription factor EN 53; AltName: Full=bHLH transcription factor bHLH030; AltName: Full=Basic helix-loop-helix protein 30; Short=bHLH 30; Short=AtbHLH30;	5.1798	17.2936	0.000112195	0.010061	4.16955	0.0207547	0.536807	2.23703	0.166223	0.747662	4.43106	0.00483136	0.122855	0.0513385	7.41049e-05	0.00205064	0.120756	0.00163072	0.0293018	-0.0671777	0.758556	0.984705	2.53566	2.1721e-12	2.89352e-09	7.4363	7.52199	5.24031	5.59096	GO:0045449	regulation of transcription	GO:0003677 GO:0003700	DNA binding
Mtr.8357.1.S1_s_at		Transcription factor bHLH30 AltName: Full=Transcription factor EN 53; AltName: Full=bHLH transcription factor bHLH030; AltName: Full=Basic helix-loop-helix protein 30; Short=bHLH 30; Short=AtbHLH30;	3.2126	3.76266	0.00136479	0.04043	0.870154	0.687718	0.881168	2.90795	0.00655343	0.397779	1.8569	0.0409075	0.329092	0.370931	0.0103604	0.0555698	0.283158	0.00200629	0.0336239	0.0419729	0.860884	0.992919	2.52791	1.99411e-11	2.0711e-08	7.6703	8.30287	6.2384	6.3733	GO:0045449	regulation of transcription	GO:0003677 GO:0003700	DNA binding
Mtr.28564.1.S1_at		lysine and histidine specific transporter, putative	1.8663	0.9364	0.658013	0.673098	0.954338	0.752499	0.888352	0.842317	0.25647	0.787639	0.86454	0.23922	0.584943	1.42626	0.0273468	0.102952	0.931452	0.632592	0.60938	3.42981	2.46241e-16	7.54459e-13	2.52351	5.41194e-13	8.5034e-10	7.38024	5.9331	4.46597	4.39917	GO:0006865	amino acid transport	GO:0015171	amino acid transporter activity	KOG: Amino acid transporters
Mtr.20185.1.S1_x_at		chalcone and stilbene synthase family protein	1.4654	4.80533	0.00754495	0.108457	0.553111	0.263678	0.799678	0.850202	0.754796	0.876027	0.604723	0.245731	0.589131	0.721376	0.531672	0.506191	0.613452	0.353202	0.50241	1.37559	0.000462776	0.0541183	2.44845	1.07607e-07	3.6058e-05	9.40024	10.1149	9.13057	9.60437	GO:0009813 GO:0006979 GO:0009629 GO:0009611 GO:0009715 GO:0009753 GO:0009926 GO:0010224 GO:0031540	flavonoid biosynthetic process	GO:0016210	naringenin-chalcone synthase activity
Mtr.20185.1.S1_at		chalcone and stilbene synthase family protein	1.4896	4.08287	0.00623429	0.0968336	0.665955	0.374078	0.824456	0.935551	0.882691	0.889617	0.729471	0.397691	0.671896	0.643133	0.335616	0.411682	0.611253	0.284705	0.467995	1.38991	0.000274934	0.0357695	2.44443	5.55054e-08	2.00074e-05	8.87836	9.59339	8.58984	9.00478	GO:0009813 GO:0006979 GO:0009629 GO:0009611 GO:0009715 GO:0009753 GO:0009926 GO:0010224 GO:0031540	flavonoid biosynthetic process	GO:0016210	naringenin-chalcone synthase activity
Mtr.25315.1.S1_at		Monocopper oxidase-like protein SKS1 Flags: Precursor;	2.4134	3.33448	0.00727948	0.106153	2.04011	0.0865955	0.69186	0.566393	0.164497	0.746266	1.10115	0.765886	0.781488	0.514237	0.107803	0.228901	0.504703	0.0990353	0.317058	2.26065	2.37626e-12	2.60022e-09	2.43448	4.03531e-13	6.50726e-10	5.23266	6.0268	4.16993	4.86295	GO:0008150	biological_process	GO:0005507	copper ion binding	KOG: Multicopper oxidases
Mtr.40970.1.S1_at		peroxidase, putative	2.5238	0.777814	0.214002	0.481112	0.974737	0.896679	0.904065	0.915418	0.654785	0.864406	0.926839	0.637921	0.752478	0.837847	0.375453	0.434984	1.7197	0.013332	0.115623	1.91473	4.34247e-07	0.00012732	2.40156	6.12041e-09	2.87682e-06	10.4497	9.59749	8.48261	9.28332	GO:0006979	response to oxidative stress	GO:0004601	peroxidase activity
Mtr.36333.1.S1_at		cytochrome P450 75A5 / flavonoid 3'-monooxygenase / flavonoid 3'-hydroxylase (F3'H) (F3'5'H) (TT7)	1.6639	0.896614	0.510164	0.625652	1.28338	0.143576	0.745468	1.02785	0.867426	0.88844	1.20279	0.182233	0.544032	1.07107	0.677273	0.562321	0.789384	0.164143	0.383091	0.493593	0.0128598	0.412356	2.3657	2.98505e-13	5.22623e-10	3.51096	3.24793	3.40599	3.36457	GO:0009411 GO:0009813	response to UV	GO:0016711 GO:0019825	flavonoid 3'-monooxygenase activity	KOG: Cytochrome P450 CYP2 subfamily
Mtr.37525.1.S1_at		Nodulin-26 Short=N-26;	12.0482	0.280388	4.22224e-05	0.00613834	0.732128	0.185228	0.768297	0.598345	0.0369694	0.597985	0.576801	0.00884354	0.163865	3.9872	1.6908e-05	0.000780157	2.04189	0.00613444	0.0714432	3.02159	1.34311e-09	6.63736e-07	2.34344	1.92678e-07	5.81622e-05	7.26585	10.6239	13.9364	13.8629	GO:0006810	transport	GO:0015250	water channel activity	KOG: Aquaporin (major intrinsic protein family)
Mtr.43259.1.S1_at		Pectinesterase-2 Short=PE; EC=3.1.1.11; AltName: Full=Pectin methylesterase; Flags: Precursor;	3.5977	2.99888	0.0464423	0.271969	0.73258	0.548303	0.861684	0.60992	0.344534	0.813874	0.584456	0.21363	0.567902	0.410864	0.0992967	0.218637	1.81641	0.256995	0.450885	1.55074	3.69951e-05	0.00695395	2.33599	4.7956e-08	1.73885e-05	8.19525	8.59358	7.71287	7.94193	GO:0042545	cell wall modification	GO:0030599	pectinesterase activity
Mtr.7754.1.S1_s_at		cinnamyl-alcohol dehydrogenase family / CAD family	2.0736	0.986274	0.946419	0.743205	0.811254	0.31724	0.810933	0.929174	0.7215	0.872408	0.828265	0.271552	0.605924	1.46036	0.0804811	0.193537	0.921061	0.690044	0.626802	-0.0252339	0.896015	0.995436	2.29572	1.23184e-12	1.71557e-09	3.62059	3.74416	3.40599	3.39232	GO:0016131 GO:0009813 GO:0010422	brassinosteroid metabolic process	GO:0016614	oxidoreductase activity, acting on CH-OH group of donors	KOG: Flavonol reductase/cinnamoyl-CoA reductase
Mtr.36076.1.S1_at		cytochrome P450 family protein	3.2586	6.56263	0.0104991	0.128989	4.54168	0.0329368	0.577454	0.267515	0.0586961	0.648459	1.13861	0.808719	0.788839	0.328333	0.104586	0.225308	0.381982	0.156301	0.376508	1.09512	8.075e-05	0.0134828	2.27311	2.32189e-10	1.65443e-07	9.93561	7.926	5.50144	6.3906	GO:0006118	electron transport	GO:0019825	oxygen binding	KOG: Cytochrome P450 CYP2 subfamily
Mtr.35524.1.S1_at		subtilase family protein	2.0061	0.829755	0.493618	0.620142	1.15823	0.588907	0.868705	0.820177	0.467575	0.834916	0.966349	0.876873	0.803006	1.16395	0.576588	0.524513	1.08997	0.75051	0.645702	4.15314	3.18252e-15	6.96494e-12	2.2649	4.14393e-09	2.04784e-06	8.05257	4.48543	3.57289	3.7761	GO:0006508	proteolysis	GO:0004289	subtilase activity
Mtr.16214.1.S1_at		Putative serine/threonine-protein kinase At1g01540 EC=2.7.11.1;	7.4721	1.2036	0.731306	0.692842	4.06677	0.0180533	0.523796	2.68128	0.0820141	0.68053	4.91732	0.00215713	0.0792166	0.244879	0.0177718	0.079003	0.311154	0.0432909	0.221084	3.39281	9.09987e-18	3.71748e-14	2.2637	2.73139e-13	5.07194e-10	6.72792	10.1525	8.7364	9.17891	GO:0006468	protein amino acid phosphorylation	GO:0016301	kinase activity	KOG: Serine/threonine protein kinase
Mtr.174.1.S1_at		Two-component response regulator ARR8 AltName: Full=Response reactor 3;	5.5198	0.207036	0.00938982	0.121165	0.633108	0.402074	0.830263	0.403879	0.107576	0.70834	0.402859	0.052763	0.363132	5.08507	0.00769442	0.0457964	3.71474	0.0255139	0.169208	0.917924	1.60705e-05	0.00338643	2.22594	3.98094e-13	6.50726e-10	6.98071	7.36194	8.53644	8.86851	GO:0000160 GO:0009736	two-component signal transduction system (phosphorelay)	GO:0000156	two-component response regulator activity	KOG: GATA-4/5/6 transcription factors
Mtr.37724.1.S1_s_at		Isoflavone-7-O-methyltransferase 6 EC=2.1.1.150; AltName: Full=Isoflavone-O-methyltransferase 6; AltName: Full=7-IOMT-6;	1.6692	0.694325	0.0284987	0.217498	0.836281	0.254044	0.796179	0.956713	0.773209	0.878857	0.861832	0.2457	0.589131	1.16625	0.32384	0.405308	1.54352	0.0113337	0.105057	1.0169	0.0832586	0.749913	2.17417	0.000635855	0.0468316	5.80993	9.2165	8.05907	8.60881	GO:0009809 GO:0051555	lignin biosynthetic process	GO:0008171 GO:0047763	O-methyltransferase activity
Mtr.43750.1.S1_at	MtHAP2	Nuclear transcription factor Y subunit A-10 Short=AtNF-YA-10;	12.3152	1.0999	0.735811	0.693928	2.74193	0.00235137	0.282573	2.06097	0.0194803	0.532693	3.17263	0.000122174	0.0151059	0.26306	0.000213503	0.0040858	0.611593	0.0959117	0.312964	0.957636	1.05866e-05	0.00235899	2.16812	1.03771e-12	1.51402e-09	4.32193	13.2048	11.9776	12.4812	GO:0006355	regulation of transcription, DNA-dependent	GO:0003700	transcription factor activity	KOG: CCAAT-binding factor, subunit B (HAP2)
Mtr.7380.1.S1_at		hypothetical protein predicted by Glimmer/Critica	7.8809	5.96297	0.00511455	0.0868199	1.42724	0.525109	0.857268	2.00742	0.221688	0.776167	2.01723	0.136583	0.497364	0.0325389	1.39094e-05	0.000700139	1.79887	0.299716	0.476884	0.563512	0.00640629	0.297986	2.14209	6.38755e-12	7.52723e-09	7.07575	9.0381	8.49065	8.24603	GO:0000004	No GO term	GO:0000004	No GO term
Mtr.10311.1.S1_at		ABA-responsive protein ABR17	8.7876	0.543973	0.408363	0.586793	3.24368	0.120771	0.728074	0.267118	0.0847638	0.685542	0.908854	0.872317	0.802202	0.0804749	0.00302375	0.025034	26.3646	0.000351801	0.0107316	0.672361	0.107974	0.791792	2.09296	1.69305e-05	0.0026067	8.67772	5.69209	8.88387	9.15836	GO:0000004	No GO term	GO:0000004	No GO term
Mtr.14413.1.S1_at		FAD-binding domain-containing protein / cytokinin oxidase family protein	3.399	0.64742	0.354963	0.563592	2.45385	0.0672728	0.665756	7.34569	0.000519756	0.142847	6.8747	0.000105012	0.0137544	0.326994	0.0266321	0.101371	0.262055	0.0100045	0.0968544	0.0777008	0.632917	0.973755	2.08948	1.82639e-13	3.49742e-10	6.90207	7.49506	5.00899	6.54226	GO:0009823	cytokinin catabolic process	GO:0008131 GO:0019139	amine oxidase activity	KOG: Proteins containing the FAD binding domain
Mtr.52143.1.S1_at		expressed protein	1.8383	1.08146	0.743819	0.695641	1.67903	0.0434023	0.618194	0.716729	0.177039	0.756644	1.13138	0.530134	0.72253	0.885775	0.613648	0.537929	0.867465	0.554603	0.581953	0.806907	0.00178165	0.143088	2.08936	9.78242e-10	5.76391e-07	4.35755	4.15381	4.67243	4.94953	GO:0000004	No GO term	GO:0000004	No GO term
Mtr.31820.1.S1_at		7-ethoxycoumarin O-deethylase Short=ECOD; EC=1.14.-.-; AltName: Full=Phenylurea dealkylase; AltName: Full=Cytochrome P450 76B1;	4.0277	10.6369	0.000243271	0.0148694	0.974185	0.958748	0.909612	0.423678	0.1044	0.704427	0.554351	0.166546	0.529274	0.42702	0.107342	0.22837	0.533408	0.225348	0.430227	1.42724	5.02291e-09	2.18294e-06	2.0854	1.09731e-12	1.56375e-09	9.09434	6.24031	4.23266	4.67807	GO:0006118	electron transport	GO:0019825	oxygen binding	KOG: Cytochrome P450 CYP2 subfamily
Mtr.8757.1.S1_at		O-methyltransferase family 2 protein	3.174	0.789757	0.514611	0.627417	0.546522	0.107886	0.717038	0.590578	0.156907	0.74213	0.470532	0.0194723	0.23896	0.424479	0.0282847	0.105067	9.24199	1.33346e-05	0.00124936	0.901045	0.105398	0.787518	2.05976	0.000661811	0.0481645	5.89966	8.11114	7.18982	7.40514	GO:0000004	No GO term	GO:0008171	O-methyltransferase activity	KOG: Hydroxyindole-O-methyltransferase and related SAM-dependent methyltransferases
Mtr.23284.1.S1_at		calcium-binding protein, putative	3.662	0.211861	0.0297289	0.221642	0.172095	0.0156678	0.507041	0.676721	0.555271	0.849454	0.23848	0.0158683	0.215589	26.3288	0.000135023	0.00305846	1.53936	0.515179	0.568006	0.303406	0.346226	0.935004	2.0555	4.64489e-07	0.000123883	7.03122	8.89936	7.74483	8.73708	GO:0008150	biological_process	GO:0005509	calcium ion binding	KOG: Ca2+-binding protein (centrin/caltractin), EF-Hand superfamily protein
Mtr.6486.1.S1_at		hypothetical protein predicted by Glimmer/Critica	1.8539	1.6489	0.374561	0.572427	0.680507	0.492017	0.849181	0.84958	0.769607	0.878366	0.693998	0.425785	0.683816	0.660012	0.458856	0.475077	1.58934	0.409842	0.526102	1.27506	2.0678e-06	0.000523597	2.0483	2.38126e-10	1.67723e-07	6.16591	6.08534	4.12928	4.92125	GO:0000004	No GO term	GO:0000004	No GO term
Mtr.156.1.S1_at		copalyl diphosphate synthase / CPS / ent-kaurene synthetase A (GA1)	2.6503	1.65873	0.132948	0.411565	3.59171	0.00109575	0.216202	0.51395	0.0539635	0.636344	1.50481	0.136938	0.497608	0.731737	0.342556	0.416052	0.44632	0.0228409	0.159387	0.502975	0.0161948	0.45838	2.04585	3.44102e-11	3.34697e-08	6.36282	5.27053	3.75489	3.8679	GO:0009686 GO:0009740	gibberellic acid biosynthetic process	GO:0009905	ent-copalyl diphosphate synthase activity
Mtr.35480.1.S1_at		Ethylene-responsive transcription factor RAP2-11 AltName: Full=Protein RELATED TO APETALA2 11;	1.8542	2.28006	0.0169876	0.16675	0.990756	0.97632	0.910652	0.730993	0.324483	0.810141	0.806467	0.405274	0.675163	0.73422	0.331117	0.409342	0.824799	0.540675	0.576762	2.2429	1.00342e-12	1.19398e-09	2.00822	1.34656e-11	1.47347e-08	7.507	8.68895	7.28355	7.2854	GO:0006355	regulation of transcription, DNA-dependent	GO:0003677 GO:0003700	DNA binding
Mtr.24353.1.S1_at		SPX (SYG1/Pho81/XPR1) domain-containing protein	1.9667	0.910286	0.533644	0.634679	0.932383	0.641957	0.875433	1.33425	0.0692637	0.664232	1.1567	0.245412	0.588893	0.813031	0.180772	0.302277	1.08613	0.583732	0.592979	1.69948	1.92343e-10	1.13122e-07	2.00784	4.35221e-12	5.33389e-09	3.32193	6.95768	4.95884	5.15381	GO:0008150	biological_process	GO:0003674	molecular_function	KOG: Protein involved in vacuolar polyphosphate accumulation, contains SPX domain
Mtr.42072.1.S1_at		nodulin - like protein	8.2081	2.10106	0.110893	0.384102	1.00351	0.993726	0.911781	1.20912	0.671215	0.866502	1.13761	0.723851	0.773496	0.361566	0.0346455	0.118707	1.08488	0.855135	0.673554	1.06908	0.0448484	0.649813	1.98715	0.000537551	0.0415385	8.07842	9.68492	9.84156	9.97341	GO:0008150	biological_process	GO:0003674	molecular_function
Mtr.37585.1.S1_a_at		Uncharacterized histidine-rich protein DDB0167791 Flags: Precursor;	2.4673	0.85437	0.436124	0.597555	2.12702	0.00157174	0.243258	1.04289	0.833866	0.885017	1.70088	0.00469952	0.121065	0.594295	0.01818	0.0800383	0.887856	0.55446	0.581932	0.208495	0.670635	0.977014	1.9849	0.000322258	0.0274763	6.75087	4.94486	6.29278	6.95652	GO:0009664	cell wall organization and biogenesis (sensu Magnoliophyta)	GO:0005199	structural constituent of cell wall
Mtr.20144.1.S1_at		Multidrug and toxin extrusion protein 1 Short=MATE-1; AltName: Full=Solute carrier family 47 member 1;	4.4558	2.68038	0.171035	0.448191	12.3279	0.00225852	0.2801	1.20296	0.791378	0.88016	6.03616	0.00575041	0.132793	0.161215	0.0176522	0.0786843	0.156048	0.0160419	0.129885	4.62332	8.23891e-21	1.26216e-16	1.9715	2.23176e-11	2.2793e-08	6.37504	9.3672	8.02237	8.84925	GO:0006855	multidrug transport	GO:0005215	transporter activity	KOG: Uncharacterized membrane protein, predicted efflux pump
Mtr.45667.1.S1_x_at		chalcone and stilbene synthase family protein	2.4549	26.4132	2.16142e-06	0.00103696	0.310938	0.0190713	0.52925	0.717754	0.468238	0.834916	0.367931	0.0147774	0.208753	0.290675	0.0140582	0.0683101	0.583609	0.245417	0.443123	1.07318	4.02293e-05	0.0074252	1.95718	1.18097e-09	6.89211e-07	11.6379	11.0528	9.28933	10.112	GO:0009813 GO:0006979 GO:0009629 GO:0009611 GO:0009715 GO:0009753 GO:0009926 GO:0010224 GO:0031540	flavonoid biosynthetic process	GO:0016210	naringenin-chalcone synthase activity
Mtr.7556.1.S1_at	ERN1	hypothetical protein predicted by Glimmer/Critica	7.0805	20.648	4.81801e-06	0.00165785	52.0677	1.76256e-07	0.00204929	6.41977	0.000717182	0.165411	48.1643	1.54427e-08	4.16032e-05	0.0110297	3.10155e-08	2.01481e-05	0.0131363	5.26773e-08	3.57463e-05	2.15155	1.42969e-11	1.25155e-08	1.94111	1.45705e-10	1.11606e-07	9.66676	10.4593	8.77577	9.27333	GO:0000004	No GO term	GO:0000004	No GO term
Mtr.11343.1.S1_at		expressed protein	3.3912	4.56579	0.00842053	0.114727	1.21881	0.699151	0.882273	0.518825	0.210852	0.771242	0.736722	0.467689	0.700553	0.705892	0.498575	0.492642	0.490671	0.176514	0.392787	1.31304	7.73376e-06	0.00176832	1.93354	8.71921e-09	3.98728e-06	8.28263	8.45409	6.07039	6.73335	GO:0008150	biological_process	GO:0003674	molecular_function
Mtr.45966.1.S1_at		phytoene synthase	2.4648	2.76884	0.0598822	0.30361	1.3494	0.558643	0.863945	0.415665	0.0998482	0.701131	0.680125	0.360819	0.654483	0.733102	0.544709	0.511797	0.878324	0.799183	0.659043	0.165997	0.393187	0.942534	1.93198	6.77374e-11	6.10414e-08	6.59395	5.84549	5.05311	5.1416	GO:0016117	carotenoid biosynthetic process	GO:0016767	geranylgeranyl-diphosphate geranylgeranyltransferase activity	KOG: Squalene synthetase
Mtr.31903.1.S1_at		hypothetical protein predicted by Glimmer/Critica	2.2889	0.624763	0.200677	0.471368	1.44264	0.313657	0.809037	1.13923	0.716031	0.871716	1.39266	0.266503	0.602686	0.943139	0.869997	0.620377	1.03262	0.928475	0.69111	2.37177	2.92858e-09	1.33924e-06	1.91868	1.77049e-07	5.47941e-05	6.7252	6.87652	6.93782	7.46842	GO:0006118	electron transport	GO:0005507	copper ion binding
Mtr.27817.1.S1_at		expressed protein	2.1245	0.846987	0.393313	0.581017	0.918843	0.66065	0.877599	0.860888	0.440303	0.828839	0.855313	0.327071	0.637883	0.75803	0.163084	0.286465	1.96902	0.00264105	0.040575	0.234058	0.0976864	0.774771	1.91851	2.66046e-14	5.62164e-11	4.67243	4.27053	3.74416	4.18587	GO:0008150	biological_process	GO:0003674	molecular_function
Mtr.40695.1.S1_s_at		2-succinylbenzoate--CoA ligase EC=6.2.1.26; AltName: Full=OSB-CoA synthetase; AltName: Full=o-succinylbenzoyl-CoA synthetase;	1.7696	1.41903	0.198495	0.469487	1.23912	0.4229	0.834921	0.991084	0.973005	0.897271	1.14679	0.528946	0.722173	0.724946	0.235315	0.346631	0.791554	0.383204	0.515084	-0.438314	0.113181	0.800129	1.89294	1.03164e-07	3.49263e-05	8.3637	8.56071	6.25361	7.33092	GO:0008152	metabolic process	GO:0003824	catalytic activity	KOG: Acyl-CoA synthetase
Mtr.4987.1.S1_at		hypothetical protein predicted by Glimmer/Critica	4.0288	1.21147	0.738825	0.694711	4.03481	0.0257809	0.552533	2.02022	0.231994	0.779237	4.05024	0.00825323	0.158116	0.12196	0.00197541	0.0187674	0.830326	0.746544	0.644464	1.0353	2.487e-07	7.58201e-05	1.8701	9.17241e-13	1.37089e-09	3.24793	4.74953	3.7866	3.82782	GO:0008152	metabolic process	GO:0015020 GO:0016757	glucuronosyltransferase activity
Mtr.35414.1.S1_at		hypothetical protein predicted by Glimmer/Critica	1.4975	1.07139	0.692349	0.682334	1.08919	0.624452	0.873277	0.916989	0.619522	0.858837	0.999182	0.995398	0.821453	1.10819	0.556795	0.516882	0.843284	0.334356	0.49387	3.1073	1.1944e-17	4.57439e-14	1.86648	4.29905e-12	5.33389e-09	6.92244	6.14364	5.73335	5.56377	GO:0006468 GO:0007169	protein amino acid phosphorylation	GO:0005524 GO:0016301 GO:0004674	ATP binding
Mtr.10958.1.S1_at		peroxidase, putative	1.345	0.92582	0.4896	0.618546	0.785653	0.0422525	0.613505	0.96675	0.760286	0.876799	0.83246	0.0565201	0.372636	1.18844	0.133226	0.256907	1.1966	0.119584	0.34089	1.89913	9.67948e-08	3.38937e-05	1.85897	1.43198e-07	4.57024e-05	10.4951	9.75171	8.74214	9.19967	GO:0006979	response to oxidative stress	GO:0004601	peroxidase activity
Mtr.43640.1.S1_at		expressed protein	9.2955	0.365857	0.00567647	0.0918105	0.906455	0.757825	0.889329	0.611025	0.135813	0.725947	0.67443	0.143523	0.504929	3.96847	0.000488713	0.00722273	1.24354	0.496462	0.560907	2.71097	1.38122e-13	2.11595e-10	1.84858	9.16783e-10	5.50771e-07	7.96924	9.61692	11.0468	10.9601	GO:0008150	biological_process	GO:0003674	molecular_function
Mtr.42709.1.S1_at		Cytokinin-O-glucosyltransferase 2 EC=2.4.1.-; AltName: Full=Zeatin O-glucosyltransferase 2; Short=AtZOG2; AltName: Full=UDP-glucosyl transferase 85A1;	1.7254	0.858592	0.280672	0.524229	1.24852	0.123906	0.731559	1.2423	0.131949	0.721563	1.33993	0.018745	0.234256	0.734974	0.0389107	0.127144	1.02169	0.876985	0.678914	1.3225	3.26807e-08	1.24386e-05	1.84434	2.97822e-11	2.94354e-08	4.06178	6.8936	6.30378	6.22882	GO:0000004	No GO term	GO:0000004	No GO term	KOG: UDP-glucuronosyl and UDP-glucosyl transferase
Mtr.41019.1.S1_at		Organ-specific protein S2	2.9061	0.448639	0.229919	0.492407	0.602737	0.441698	0.838426	0.479284	0.268852	0.793737	0.436999	0.134162	0.495193	2.1815	0.242089	0.35145	3.53693	0.0671177	0.269199	0.115885	0.73636	0.982954	1.82997	9.70435e-06	0.00161155	10.8686	8.01737	3.6893	4.06178	GO:0000004	No GO term	GO:0000004	No GO term
Mtr.4797.1.S1_s_at	MtDWARF27	hypothetical protein predicted by Glimmer/Critica	5.6809	15.691	0.000142705	0.0112466	33.7818	1.04497e-05	0.0170292	0.18888	0.0081065	0.421543	3.44016	0.0143591	0.205827	0.104111	0.000860674	0.0106057	0.0959369	0.000634716	0.0156676	1.21592	6.95821e-06	0.00160295	1.82077	5.40114e-09	2.60607e-06	7.97957	7.69	5.39917	6.19377	GO:0008150	biological_process	GO:0003674	molecular_function
Mtr.31738.1.S1_at		hypothetical protein predicted by Glimmer/Critica	7.8341	1.27805	0.739399	0.694894	26.7648	0.000373581	0.143589	17.6537	0.00120397	0.224798	60.6645	4.23062e-06	0.00179456	0.0546182	0.00108567	0.0124664	0.0303189	0.000209983	0.00779368	0.240996	0.466246	0.95725	1.81959	5.4985e-06	0.000979468	6.39917	11.0243	8.59544	9.33784	GO:0000004	No GO term	GO:0000004	No GO term
Mtr.41739.1.S1_at		cytochrome P450 family protein	1.7668	0.938807	0.622961	0.662926	1.05647	0.668543	0.878978	0.985984	0.912148	0.891632	1.02759	0.794661	0.786635	0.919539	0.514967	0.498908	1.11205	0.411674	0.52694	0.47542	0.0341292	0.594646	1.8129	2.81279e-09	1.48588e-06	8.45738	6.74012	5.22497	5.51412	GO:0006118	electron transport	GO:0019825	oxygen binding	KOG: Cytochrome P450 CYP2 subfamily
Mtr.24715.1.S1_at		glutathione S-transferase, putative	6.2375	1.20158	0.791004	0.708128	2.99299	0.12784	0.733912	14.4588	0.00131025	0.235831	12.3261	0.000389761	0.0305921	0.0382519	0.000224796	0.00422709	0.502754	0.328259	0.49081	0.501318	0.036406	0.60793	1.81122	1.10084e-08	4.85306e-06	8.54032	10.4512	9.68877	9.86326	GO:0009407 GO:0009751	toxin catabolic process	GO:0004364	glutathione transferase activity	KOG: Glutathione S-transferase
Mtr.34935.1.S1_at		Mannan endo-1,4-beta-mannosidase 7 EC=3.2.1.78; AltName: Full=Beta-mannanase 7; AltName: Full=Endo-beta-1,4-mannanase 7; Short=AtMAN7; Flags: Precursor;	3.5582	0.586996	0.311187	0.540919	0.542142	0.247013	0.79476	0.231111	0.0112712	0.4626	0.250393	0.00442587	0.117259	4.59555	0.0088458	0.0500358	2.95865	0.0495447	0.234623	0.918346	0.00134783	0.118327	1.79878	1.32722e-07	4.30315e-05	5.48864	6.60288	7.4363	7.87221	GO:0005975	carbohydrate metabolic process	GO:0004553	hydrolase activity, hydrolyzing O-glycosyl compounds
Mtr.4707.1.S1_at		hypothetical protein predicted by Glimmer/Critica	7.3464	0.527205	0.431862	0.59595	1.5327	0.597962	0.870763	1.50662	0.612628	0.85693	1.74706	0.402136	0.674166	0.698204	0.65688	0.554902	1.17646	0.840325	0.669973	1.4721	2.76279e-11	2.14302e-08	1.78585	2.91156e-13	5.22623e-10	3.12102	11.7646	11.4137	11.4623	GO:0006464	protein modification	GO:0005515	protein binding
Mtr.40121.1.S1_at		peroxidase, putative	5.2299	0.347656	0.0867478	0.350931	0.496225	0.243182	0.791784	0.144726	0.00429709	0.344197	0.172776	0.0019706	0.0752913	25.2802	4.74517e-05	0.00153805	1.58433	0.437548	0.537121	-0.0840296	0.82155	0.990321	1.78306	4.26724e-05	0.00563551	4.7866	3.48543	9.06555	8.18587	GO:0006979	response to oxidative stress	GO:0004601	peroxidase activity
Mtr.4815.1.S1_at		hypothetical protein predicted by Glimmer/Critica	5.6423	1.15895	0.847397	0.721229	1.71001	0.48728	0.84775	1.65167	0.515462	0.842528	1.99809	0.278002	0.609948	0.454099	0.311161	0.397374	0.672761	0.606494	0.600636	2.07918	7.08571e-10	3.74309e-07	1.76636	1.9834e-08	8.04895e-06	8.96261	8.8756	8.76155	9.49745	GO:0000004	No GO term	GO:0000004	No GO term
Mtr.2055.1.S1_at		expressed protein	5.827	1.46475	0.553445	0.640887	10.9539	0.00168847	0.250043	1.69057	0.417356	0.824077	6.9995	0.00174781	0.0707792	0.56336	0.376436	0.43541	0.0654411	0.000571427	0.0146483	2.24362	1.6113e-13	2.40823e-10	1.76567	4.55789e-11	4.2969e-08	4.54844	7.69279	5.59694	6.14568	GO:0007010	cytoskeleton organization and biogenesis	GO:0008017	microtubule binding
Mtr.9895.1.S1_at		Mitogen-activated protein kinase kinase kinase 2 EC=2.7.11.25; AltName: Full=Arabidopsis NPK1-related protein kinase 2;	2.668	1.17387	0.415343	0.588993	1.17832	0.404672	0.830776	0.905725	0.612441	0.85693	1.04433	0.78513	0.785036	0.932002	0.71807	0.575816	0.856455	0.430755	0.534621	2.77923	1.67707e-12	1.9031e-09	1.75081	3.65461e-08	1.37391e-05	5.10434	6.66959	5.86542	7.02459	GO:0006468	protein amino acid phosphorylation	GO:0016301	kinase activity	KOG: MEKK and related serine/threonine protein kinases
Mtr.17612.1.S1_x_at		chalcone and stilbene synthase family protein	1.7737	0.776115	0.188756	0.462005	0.974831	0.891768	0.903825	1.02869	0.879977	0.889617	1.00187	0.990264	0.820827	0.775677	0.187827	0.308587	1.65645	0.0150096	0.124569	0.784215	0.00217239	0.160385	1.74444	3.30827e-08	1.25916e-05	8.13443	8.48382	6.69349	7.48543	GO:0009813 GO:0006979 GO:0009629 GO:0009611 GO:0009715 GO:0009753 GO:0009926 GO:0010224 GO:0031540	flavonoid biosynthetic process	GO:0016210	naringenin-chalcone synthase activity
Mtr.6811.1.S1_s_at		glutathione S-transferase, putative	1.7682	0.814988	0.299588	0.534635	1.06245	0.754826	0.888838	1.51731	0.044556	0.615222	1.37485	0.0583094	0.37703	0.71371	0.0966177	0.215351	1.06645	0.740193	0.642628	0.455813	0.0485183	0.666915	1.73783	1.32848e-08	5.81474e-06	7.06178	9.22689	8.35094	8.46107	GO:0009407	toxin catabolic process	GO:0004364	glutathione transferase activity	KOG: Glutathione S-transferase
Mtr.2296.1.S1_at		Subtilisin-like protease EC=3.4.21.-; AltName: Full=Cucumisin-like serine protease; Flags: Precursor;	3.0167	0.93196	0.815907	0.714381	0.916268	0.772753	0.890712	0.895013	0.714385	0.871486	0.876129	0.593998	0.741779	2.28478	0.0138867	0.0677644	0.572672	0.0801885	0.291501	1.07352	2.00989e-06	0.000511045	1.72652	2.2349e-10	1.63036e-07	6.35403	4.69488	3.88753	4.07039	GO:0006508	proteolysis	GO:0004289	subtilase activity
Mtr.33808.1.S1_at		Two-component response regulator ARR9 AltName: Full=Response reactor 4;	4.8214	0.431399	0.182526	0.457306	17.4174	0.000246675	0.123357	11.6529	0.000951883	0.191618	34.5366	2.71746e-06	0.00146023	0.163941	0.00875541	0.0497723	0.069665	0.000470086	0.0129356	0.139483	0.644582	0.975565	1.72609	3.23799e-06	0.000621998	6.05311	10.8844	8.60844	9.21359	GO:0000160 GO:0009735 GO:0042752 GO:0010161	two-component signal transduction system (phosphorelay)	GO:0000156	two-component response regulator activity	KOG: GATA-4/5/6 transcription factors
Mtr.11101.1.S1_at		glycosyl hydrolase family 9 protein	3.8872	102.598	3.86635e-08	9.82976e-05	0.400986	0.0654545	0.663949	0.420857	0.0793873	0.678311	0.305382	0.00641431	0.140259	0.268297	0.0118146	0.0607598	0.215268	0.0044187	0.0579525	0.676436	0.0709317	0.7311	1.69859	5.92024e-05	0.00737358	4.66676	9.35909	6.05961	6.21723	GO:0005975	carbohydrate metabolic process	GO:0004553	hydrolase activity, hydrolyzing O-glycosyl compounds
Mtr.40695.1.S1_at		2-succinylbenzoate--CoA ligase EC=6.2.1.26; AltName: Full=OSB-CoA synthetase; AltName: Full=o-succinylbenzoyl-CoA synthetase;	2.6913	2.19482	0.23694	0.497887	0.811313	0.747785	0.887451	0.96155	0.951839	0.89608	0.847436	0.755179	0.779269	0.355048	0.125343	0.248529	1.64495	0.447663	0.541387	-0.414552	0.11278	0.799133	1.69622	2.68049e-07	7.7115e-05	9.037	8.90388	6.80607	7.83731	GO:0008152	metabolic process	GO:0003824	catalytic activity	KOG: Acyl-CoA synthetase
Mtr.17621.1.S1_x_at		chalcone and stilbene synthase family protein	3.7887	6.98252	0.0712645	0.32563	0.530026	0.53598	0.858396	0.763902	0.79182	0.88016	0.547297	0.472694	0.702333	1.4387	0.721729	0.577259	0.245857	0.181666	0.397709	0.354521	0.203298	0.876509	1.68995	9.88383e-07	0.000231168	11.3871	10.9222	10.0069	10.3595	GO:0009813 GO:0006979 GO:0009629 GO:0009611 GO:0009715 GO:0009753 GO:0009926 GO:0010224 GO:0031540	flavonoid biosynthetic process	GO:0016210	naringenin-chalcone synthase activity
Mtr.4841.1.S1_at		Flavonol sulfotransferase-like EC=2.8.2.-; AltName: Full=RaRO47;	2.7048	0.543764	0.340394	0.556862	0.640845	0.483146	0.846774	0.555289	0.35679	0.814101	0.502167	0.192715	0.551352	1.2055	0.766816	0.591029	4.28698	0.0325126	0.191006	0.724638	0.00212656	0.157762	1.67116	1.56601e-08	6.66403e-06	8.01011	6.54844	3.58496	3.48543	GO:0008150	biological_process	GO:0008146	sulfotransferase activity
Mtr.10604.1.S1_at		nitrate reductase 2 (NR2)	9.2257	0.584845	0.334479	0.553212	0.935578	0.903152	0.904589	1.21238	0.725386	0.872957	1.08763	0.850941	0.797703	0.129951	0.00171993	0.0170717	11.6001	0.000362591	0.0109238	0.844391	6.74959e-05	0.011618	1.67028	4.85957e-10	3.15699e-07	10.3775	9.21043	11.0482	10.8852	GO:0009416 GO:0006809 GO:0042128	response to light stimulus	GO:0008940	nitrate reductase activity	KOG: Sulfite oxidase, molybdopterin-binding component
Mtr.11271.1.S1_at		hypothetical protein predicted by Glimmer/Critica	4.4307	0.639277	0.489434	0.618526	1.97722	0.297256	0.805668	0.764668	0.676939	0.867272	1.3173	0.600817	0.74354	0.649643	0.504942	0.495301	1.59261	0.472459	0.552201	2.0869	2.71476e-10	1.51232e-07	1.66775	2.74007e-08	1.04941e-05	6.42962	6.04876	5.79442	6.11686	GO:0000004	No GO term	GO:0000004	No GO term
Mtr.12845.1.S1_at		Auxin-induced protein 5NG4	5.7852	0.169169	0.0169661	0.16675	3.13899	0.104796	0.714155	3.23286	0.096871	0.69841	4.68725	0.0119326	0.188934	2.2383	0.242965	0.352219	0.260245	0.0602173	0.257153	2.79325	2.36797e-13	3.37453e-10	1.66586	2.19033e-08	8.65929e-06	3	9.96982	9.66	9.77165	GO:0000004	No GO term	GO:0000004	No GO term
Mtr.26489.1.S1_at	MtNPL	pectate lyase family protein	5.4452	2.54699	0.207485	0.47618	26.4654	0.00032256	0.132835	2.53005	0.210579	0.771103	16.4894	0.000207753	0.0207324	0.0833143	0.00314937	0.0257579	0.0703794	0.00192651	0.0327911	1.39088	3.52987e-09	1.59046e-06	1.6613	7.81555e-11	6.74537e-08	3.7761	10.9914	7.99887	8.41827	GO:0008150	biological_process	GO:0016829 GO:0030570	lyase activity
Mtr.9555.1.S1_at		beta-fructosidase, putative / beta-fructofuranosidase, putative	1.7864	1.07355	0.693349	0.68266	0.838518	0.334174	0.8148	1.26087	0.208697	0.770303	1.03782	0.800267	0.787811	1.19513	0.328523	0.407896	0.737186	0.104394	0.32448	1.68945	1.16897e-09	5.92e-07	1.65862	1.72045e-09	9.58418e-07	6.66391	7.40769	5.12516	5.33271	GO:0009611	response to wounding	GO:0004564 GO:0004553	beta-fructofuranosidase activity	KOG: Beta-fructofuranosidase (invertase)
Mtr.11210.1.S1_at		RING-H2 finger protein ATL5J	1.3882	1.31518	0.097189	0.366798	0.805254	0.182397	0.767266	1.02352	0.88279	0.889617	0.879061	0.324459	0.636432	0.967344	0.833287	0.611138	0.953684	0.763857	0.649265	0.554836	0.0012222	0.111615	1.65662	1.70141e-11	1.79757e-08	4.52356	4.36457	4.46597	4.848	GO:0000004	No GO term	GO:0005515 GO:0004842 GO:0008270	protein binding	KOG: FOG: Predicted E3 ubiquitin ligase
Mtr.5343.1.S1_s_at		Two-component response regulator ARR7	2.3446	0.98421	0.962946	0.746289	1.02083	0.952013	0.909043	1.2885	0.463409	0.833958	1.20049	0.516554	0.717161	0.747284	0.400746	0.44699	1.03369	0.922967	0.690065	0.574175	0.00288315	0.192037	1.65572	3.2075e-10	2.15988e-07	6.36107	6.9542	6.87652	7.1416	GO:0009736	cytokinin mediated signaling	GO:0030528	transcription regulator activity
Mtr.43814.1.S1_s_at		hypothetical protein similar to Oryza sativa chromosome 1, OSJNBa0090K04.28	1.9431	0.94483	0.720949	0.689928	1.03265	0.839537	0.898621	1.02892	0.857376	0.887462	1.04125	0.75523	0.779269	1.30535	0.107748	0.228901	0.763108	0.103129	0.322668	2.0052	2.7007e-10	1.51232e-07	1.65183	1.51042e-08	6.518e-06	3.848	3.848	4.66676	4.90207	GO:0000004	No GO term	GO:0000004	No GO term
Mtr.51829.1.S1_s_at		Two-component response regulator ARR5 AltName: Full=Response reactor 2;	8.5848	1.3471	0.699719	0.684851	1.87258	0.420681	0.834155	2.01303	0.370389	0.816744	2.42211	0.173052	0.535572	0.170501	0.0336495	0.116617	1.155	0.851748	0.67253	0.45411	0.0137231	0.423812	1.65156	2.2653e-10	1.63309e-07	9.02625	9.32103	9.44025	9.86124	GO:0009735 GO:0009736	response to cytokinin stimulus	GO:0000156	two-component response regulator activity	KOG: GATA-4/5/6 transcription factors
Mtr.14172.1.S1_at		cytochrome P450 family protein	3.2753	1.88953	0.121587	0.396923	9.83153	2.75223e-05	0.0365711	0.355754	0.0175275	0.517453	2.30417	0.018574	0.233573	0.316911	0.00956927	0.052727	0.477462	0.0758521	0.283959	1.3525	5.0001e-09	2.18294e-06	1.63062	9.28555e-11	7.90278e-08	4.09592	4.8125	3.848	3.75489	GO:0006118	electron transport	GO:0019825	oxygen binding	KOG: Cytochrome P450 CYP2 subfamily
Mtr.45474.1.S1_at		UPF0497 membrane protein At2g39530	5.1541	15.9613	0.00049703	0.02239	32.7447	5.29179e-05	0.0473282	0.828425	0.769119	0.878366	9.02809	0.00063359	0.0402652	0.0656596	0.000578054	0.00813231	0.0351755	8.12031e-05	0.0040789	2.1075	1.77328e-09	8.48932e-07	1.61712	2.95311e-07	8.3778e-05	9.69017	9.48764	6.7866	7.66107	GO:0008150	biological_process	GO:0003674	molecular_function
Mtr.32159.1.S1_at		Two-component response regulator ARR6	8.7637	0.962711	0.934266	0.741015	2.13547	0.114461	0.724735	1.45264	0.422707	0.825469	2.127	0.0590713	0.37905	0.49582	0.142094	0.266196	0.675349	0.399843	0.521823	0.501353	0.00458766	0.250709	1.61494	1.00557e-10	8.44101e-08	9.63481	9.86326	9.75205	10.2782	GO:0009735 GO:0009736 GO:0010017 GO:0042752	response to cytokinin stimulus	GO:0005515 GO:0000156	protein binding
Mtr.37500.1.S1_at		hypothetical protein predicted by Glimmer/Critica	8.6816	0.402567	0.359586	0.566031	20.6617	0.00656348	0.397978	25.7297	0.00410034	0.34095	65.6245	8.0332e-05	0.0116505	0.0454393	0.00573395	0.0379843	0.102833	0.0318763	0.188995	2.36367	6.67611e-07	0.000189397	1.61306	0.000165665	0.016209	3.47249	11.4817	8.91169	10.2926	GO:0000004	No GO term	GO:0000004	No GO term
Mtr.37751.1.S1_at		Isoflavone-7-O-methyltransferase 9 EC=2.1.1.150; AltName: Full=Isoflavone-O-methyltransferase 9; AltName: Full=7 IOMT-9;	3.837	10.4449	0.0404189	0.254855	0.886417	0.909892	0.905243	0.964642	0.973039	0.897271	0.900885	0.904488	0.807721	0.164926	0.105596	0.226327	0.678895	0.716743	0.635327	-0.21088	0.42713	0.950426	1.61194	1.12864e-06	0.000258765	5.97957	8.08799	7.10119	7.93074	GO:0000004	No GO term	GO:0008171	O-methyltransferase activity
Mtr.26158.1.S1_at		Ethylene-responsive transcription factor 9 Short=AtERF9; AltName: Full=Ethylene-responsive element-binding factor 9; Short=EREBP-9;	5.5178	4.24259	0.0159044	0.161421	5.51916	0.00579618	0.386837	0.803244	0.686833	0.867442	2.69865	0.0373128	0.315912	0.0861837	0.000332082	0.00549419	0.616913	0.379028	0.512977	1.75948	7.11995e-11	4.59259e-08	1.59689	5.95595e-10	3.76256e-07	8.00056	10.0121	9.6462	10.5516	GO:0006355 GO:0009873	regulation of transcription, DNA-dependent	GO:0003677 GO:0003700 GO:0016564	DNA binding
Mtr.40812.1.S1_at		cytochrome P450 family protein	5.3431	1.71951	0.608398	0.659021	0.852957	0.880019	0.902606	0.219295	0.163352	0.746026	0.327068	0.205942	0.561676	0.248278	0.198375	0.317691	12.5228	0.0273437	0.17533	0.340599	0.0742928	0.738468	1.58764	1.95783e-09	1.0617e-06	11.0336	9.8857	10.2836	10.2395	GO:0006118	electron transport	GO:0019825	oxygen binding	KOG: Cytochrome P450 CYP2 subfamily
Mtr.41148.1.S1_at		Vacuolar cation/proton exchanger 3 AltName: Full=Ca(2+)/H(+) exchanger 3; AltName: Full=Ca(2+)/H(+) antiporter CAX3;	5.2499	0.415108	0.131531	0.409983	0.401122	0.118197	0.728074	0.359244	0.0829283	0.682969	0.27486	0.0115858	0.186025	9.41357	0.000982159	0.0115788	1.7759	0.314152	0.484666	0.153728	0.466319	0.95725	1.5855	2.45972e-08	9.53968e-06	9.0864	6.12309	9.25762	8.25125	GO:0006816	calcium ion transport	GO:0015369	calcium:hydrogen antiporter activity	KOG: Ca2+/H+ antiporter VCX1 and related proteins
Mtr.17273.1.S1_s_at		Two-component response regulator ARR8 AltName: Full=Response reactor 3;	4.3084	0.572544	0.301492	0.5356	5.19608	0.00634465	0.395031	11.2506	0.000304088	0.109037	15.0627	1.14748e-05	0.0034353	0.261932	0.0211355	0.0881994	0.114065	0.000800765	0.0181016	0.128362	0.54979	0.964791	1.57976	3.76098e-08	1.40528e-05	5.94953	10.8619	8.7445	9.39296	GO:0000160 GO:0009735 GO:0042752 GO:0010161	two-component signal transduction system (phosphorelay)	GO:0000156	two-component response regulator activity	KOG: GATA-4/5/6 transcription factors
Mtr.51829.1.S1_at		Two-component response regulator ARR5 AltName: Full=Response reactor 2;	2.3554	1.0861	0.740447	0.694963	0.955676	0.855534	0.898977	1.15566	0.56324	0.850648	1.06847	0.744948	0.777382	0.658586	0.108261	0.229477	1.26583	0.350644	0.500964	0.433881	0.0284972	0.561731	1.57687	3.59048e-09	1.81832e-06	5.98185	6.64097	6.69766	6.6865	GO:0009735 GO:0009736	response to cytokinin stimulus	GO:0000156	two-component response regulator activity	KOG: GATA-4/5/6 transcription factors
Mtr.44799.1.S1_at		Beta-fructofuranosidase, cell wall isozyme EC=3.2.1.26; AltName: Full=Sucrose hydrolase; AltName: Full=Acid invertase; Flags: Precursor;	3.3554	3.66949	0.00847447	0.115024	3.95047	0.00595529	0.390222	0.583328	0.229442	0.77814	1.74465	0.133858	0.494734	0.446528	0.0803803	0.193421	0.26484	0.00739376	0.0804503	1.33059	1.71278e-11	1.41832e-08	1.57329	3.26684e-13	5.56071e-10	9.00731	8.90749	6.78005	7.38974	GO:0005975 GO:0019575	carbohydrate metabolic process	GO:0004553 GO:0031219	hydrolase activity, hydrolyzing O-glycosyl compounds	KOG: Beta-fructofuranosidase (invertase)
Mtr.42263.1.S1_s_at		Uncharacterized protein At1g14870	1.9736	1.22862	0.276135	0.521507	1.42908	0.068665	0.666058	0.703766	0.0727493	0.668091	1.00382	0.97989	0.819687	1.03711	0.844202	0.613667	0.780322	0.193335	0.407271	1.28556	0.000427667	0.0509045	1.56381	4.0563e-05	0.00538013	6.38888	6.6279	6.65821	7.69905	GO:0008150	biological_process	GO:0003674	molecular_function
Mtr.10175.1.S1_at		cytochrome P450 71A26, putative (CYP71A26)	5.8075	0.136121	0.0192875	0.179067	2.23483	0.308096	0.807505	6.85041	0.023163	0.548361	6.16558	0.0103686	0.175944	0.0939421	0.00716632	0.0438744	5.10804	0.0490278	0.233271	0.328633	0.0695778	0.72793	1.56112	9.09533e-10	5.50771e-07	10.201	9.18562	10.3746	9.86062	GO:0006118	electron transport	GO:0019825	oxygen binding	KOG: Cytochrome P450 CYP2 subfamily
Mtr.50909.1.S1_at		Cysteine-rich receptor-like protein kinase 8 Short=Cysteine-rich RLK8; EC=2.7.11.-; Flags: Precursor;	1.4865	1.02466	0.889828	0.73209	0.834235	0.31094	0.808175	0.981955	0.917514	0.892191	0.875495	0.361025	0.6546	1.21458	0.278336	0.376069	0.980879	0.912569	0.687836	2.76859	5.36343e-15	1.06019e-11	1.55688	3.37044e-09	1.72112e-06	3.83794	3.65535	3.39232	3.44626	GO:0006468	protein amino acid phosphorylation	GO:0016301 GO:0030246	kinase activity	KOG: Serine/threonine protein kinase
Mtr.7714.1.S1_at		Subtilisin-like protease EC=3.4.21.-; AltName: Full=Cucumisin-like serine protease; Flags: Precursor;	1.6445	1.28017	0.0859873	0.350084	0.819779	0.160084	0.754388	0.989434	0.938114	0.8946	0.869739	0.223048	0.574901	0.865267	0.298914	0.389669	1.11301	0.438476	0.537363	3.07697	5.71951e-14	9.47243e-11	1.55679	1.61975e-07	5.06404e-05	3.926	4.84298	3.33628	3.57289	GO:0006508	proteolysis	GO:0004289	subtilase activity
Mtr.7716.1.S1_at		hypothetical protein predicted by Glimmer/Critica	1.8655	2.16305	0.136303	0.415025	1.08671	0.867648	0.899914	0.928988	0.882628	0.889617	1.00635	0.987602	0.82059	0.609023	0.327887	0.407583	0.751931	0.56965	0.587449	2.64447	5.962e-16	1.52225e-12	1.54277	2.49636e-10	1.71879e-07	3.6893	3.45943	3.43296	3.16993	GO:0000004	No GO term	GO:0000004	No GO term
Mtr.49572.1.S1_x_at		chalcone and stilbene synthase family protein	3.1691	0.653374	0.153512	0.432027	1.16244	0.602967	0.870899	1.31126	0.353836	0.814101	1.32446	0.243012	0.587727	0.908328	0.739018	0.58269	1.10544	0.72837	0.638928	1.04784	0.000172989	0.0246522	1.53797	6.90972e-07	0.000171423	7.97097	8.43296	7.12722	7.37504	GO:0009813 GO:0006979 GO:0009629 GO:0009611 GO:0009715 GO:0009753 GO:0009926 GO:0010224 GO:0031540	flavonoid biosynthetic process	GO:0016210	naringenin-chalcone synthase activity
Mtr.15758.1.S1_at		protein kinase family protein	2.0784	1.23766	0.225349	0.489338	1.6665	0.00835381	0.42721	0.736455	0.089555	0.691028	1.14631	0.337133	0.643057	0.95475	0.787459	0.597317	0.689539	0.0433427	0.221227	0.581269	0.00536424	0.271302	1.53555	1.01981e-08	4.56147e-06	4.87774	3.44626	3.39232	3.32193	GO:0032491	detection of molecule of fungal origin	GO:0016301 GO:0005057 GO:0019199	kinase activity
Mtr.39233.1.S1_at		Auxin response factor 16	1.4016	1.11244	0.454745	0.605041	1.12485	0.410114	0.831787	0.845324	0.244799	0.784159	0.966967	0.771101	0.782472	1.02046	0.885997	0.62496	0.926427	0.590194	0.595218	1.10143	4.34099e-06	0.00102706	1.52274	1.43598e-08	6.24069e-06	5.51412	6.56377	4.96347	5.29278	GO:0007389 GO:0009733 GO:0051301 GO:0048829	pattern specification process	GO:0003700 GO:0035198	transcription factor activity
Mtr.10319.1.S1_at		ABA-responsive protein ABR17	3.8887	0.968375	0.924601	0.739465	1.16776	0.648956	0.876495	1.02472	0.94267	0.895119	1.12712	0.666936	0.760639	1.52467	0.225574	0.339064	0.566007	0.108601	0.329552	0.784029	0.00622248	0.295353	1.51054	3.98745e-06	0.000754145	9.2976	7.43045	6.26866	6.24413	GO:0000004	No GO term	GO:0000004	No GO term
Mtr.28801.1.S1_at		caffeoyl-CoA 3-O-methyltransferase, putative	2.7894	1.0485	0.85232	0.722612	0.906666	0.700687	0.882355	1.91218	0.0202035	0.536559	1.44317	0.0922515	0.44336	0.828673	0.463888	0.47711	0.663853	0.12186	0.342986	0.131526	0.663129	0.975807	1.50519	2.41402e-05	0.00350536	7.31288	8.98755	6.33628	6.99095	GO:0000004	No GO term	GO:0008171	O-methyltransferase activity	KOG: O-methyltransferase
Mtr.28784.1.S1_at		LOB domain-containing protein 4 AltName: Full=ASYMMETRIC LEAVES 2-like protein 6; Short=AS2-like protein 6;	3.8587	1.23784	0.703582	0.685906	1.59801	0.407489	0.831554	0.55565	0.302207	0.804224	0.923819	0.862341	0.79987	0.408024	0.123759	0.246566	2.22982	0.165303	0.384105	1.19425	9.15335e-10	4.75338e-07	1.50391	5.30634e-12	6.37573e-09	6.39575	6.73877	6.21335	6.42794	GO:0009965 GO:0010016	leaf morphogenesis	GO:0003677 GO:0005515	DNA binding
Mtr.37204.1.S1_at		glutathione S-transferase, putative	1.5776	0.960986	0.763989	0.701542	0.834121	0.183511	0.767727	1.1446	0.315727	0.806856	0.969589	0.775329	0.783441	1.11797	0.404936	0.448908	0.974924	0.84792	0.671648	0.604194	0.0210335	0.501904	1.49914	1.46585e-06	0.000315174	7.10119	6.46761	3.75489	4.56071	GO:0009407 GO:0009751	toxin catabolic process	GO:0004364	glutathione transferase activity	KOG: Glutathione S-transferase
Mtr.35078.1.S1_at		AAA-type ATPase family protein	9.3083	0.137987	0.000987161	0.0333227	0.364278	0.0557249	0.653128	0.624233	0.348988	0.814101	0.372552	0.0252557	0.267975	5.43351	0.00333994	0.0267207	5.86545	0.002414	0.0382131	0.223981	0.150423	0.838956	1.49732	1.08495e-10	8.98428e-08	6.82782	7.72724	10.9554	10.926	GO:0000004	No GO term	GO:0005524 GO:0016887	ATP binding
Mtr.34454.1.S1_at		basic endochitinase	1.3615	1.07801	0.567886	0.645651	1.09346	0.497889	0.850724	0.811418	0.124806	0.714446	0.923347	0.459366	0.6973	1.23426	0.122323	0.244864	0.847074	0.216293	0.424351	0.838987	0.000842028	0.0861399	1.49183	3.12741e-07	8.79089e-05	3.98185	6.89966	4.6893	6.87652	GO:0009871 GO:0050832	jasmonic acid and ethylene-dependent systemic resistance, ethylene mediated signaling pathway	GO:0004568	chitinase activity	KOG: Predicted chitinase
Mtr.45254.1.S1_at		expressed protein	1.3843	1.57113	0.00395001	0.0753125	0.924547	0.564771	0.864874	0.86534	0.294723	0.800497	0.861808	0.191553	0.550825	0.966251	0.800187	0.601221	0.823346	0.165012	0.384028	0.91079	2.29078e-06	0.000568318	1.4865	1.935e-10	1.42859e-07	5.97269	4.39917	3.73335	3.9542	GO:0008150	biological_process	GO:0003674	molecular_function
Mtr.12482.1.S1_at		similar to root cap protein	1.8924	0.930192	0.691942	0.682237	1.1735	0.385802	0.826237	0.883378	0.499332	0.839193	1.02428	0.871899	0.802041	1.01806	0.921741	0.633151	1.01865	0.919215	0.689357	1.10476	0.0002211	0.030175	1.48242	4.18555e-06	0.000781958	5.01792	3.1375	3.01792	3.18587	GO:0008150	biological_process	GO:0003674	molecular_function
Mtr.40868.1.S1_at		O-methyltransferase, putative	4.8652	10.8221	0.000432691	0.0204599	40.9268	4.10562e-06	0.0100495	0.0961487	0.000503056	0.139933	2.49249	0.0529604	0.363506	0.0683991	0.000140832	0.00313198	0.343311	0.0630149	0.262157	0.74673	5.81289e-05	0.0102357	1.4787	3.69628e-10	2.46196e-07	11.6685	9.87989	7.86604	9.03562	GO:0009809 GO:0051555	lignin biosynthetic process	GO:0008171 GO:0047763	O-methyltransferase activity	KOG: Hydroxyindole-O-methyltransferase and related SAM-dependent methyltransferases
Mtr.4840.1.S1_at		sulfotransferase family protein	1.6413	0.889562	0.417175	0.590023	0.875577	0.358456	0.820975	1.10336	0.493898	0.837969	0.977255	0.843508	0.796172	0.945835	0.69699	0.56904	1.23026	0.160066	0.379641	0.903865	0.000142363	0.0213817	1.47226	8.08202e-08	2.79352e-05	5.24793	4.62059	3.21723	3.21723	GO:0008150	biological_process	GO:0008146	sulfotransferase activity	KOG: Sulfotransferase
Mtr.10649.1.S1_at		Isoliquiritigenin 2'-O-methyltransferase EC=2.1.1.-; AltName: Full=Chalcone O-methyltransferase; Short=ChOMT;	2.0275	0.999978	0.999916	0.7531	1.59609	0.0399207	0.604856	0.798612	0.296884	0.801077	1.17561	0.356102	0.652089	0.970143	0.88616	0.625016	0.808688	0.323696	0.489094	0.794939	0.00224471	0.164159	1.47012	9.78083e-07	0.000229636	5.30012	6.6851	5.61765	6.47249	GO:0009809 GO:0051555	lignin biosynthetic process	GO:0008171 GO:0047763	O-methyltransferase activity	KOG: Hydroxyindole-O-methyltransferase and related SAM-dependent methyltransferases
Mtr.34470.1.S1_s_at		Vacuolar cation/proton exchanger 3 AltName: Full=Ca(2+)/H(+) exchanger 3; AltName: Full=Ca(2+)/H(+) antiporter CAX3;	1.6055	1.06867	0.692529	0.682441	0.96772	0.844802	0.898621	0.989425	0.949402	0.89608	0.971453	0.832424	0.793612	1.02318	0.891204	0.626294	0.955147	0.784391	0.654829	0.111921	0.548422	0.964643	1.46875	1.00574e-08	4.53158e-06	6.3345	4.22497	7.01792	5.67525	GO:0006874 GO:0006793 GO:0006882 GO:0030026 GO:0051592	calcium ion homeostasis	GO:0015368 GO:0015369	calcium:cation antiporter activity
Mtr.1496.1.S1_at		glycosyl hydrolase family 9 protein	1.3486	1.06042	0.619411	0.661975	0.838647	0.148753	0.748164	1.0896	0.46959	0.834997	0.941669	0.534112	0.723843	1.04637	0.700668	0.570127	0.986253	0.906343	0.686001	0.262516	0.373583	0.94077	1.46865	2.28435e-05	0.00334082	3.6893	8.26913	5.14568	5.01792	GO:0005975	carbohydrate metabolic process	GO:0004553	hydrolase activity, hydrolyzing O-glycosyl compounds
Mtr.42263.1.S1_at		Uncharacterized protein At1g14870	2.3071	1.54643	0.258518	0.512081	1.99413	0.082519	0.684566	0.666354	0.291412	0.800051	1.20866	0.541295	0.725729	0.928312	0.843925	0.613556	0.524223	0.10219	0.321576	1.19689	0.00180927	0.144072	1.46373	0.000233795	0.0213387	6.74819	6.8189	6.78136	8.1298	GO:0008150	biological_process	GO:0003674	molecular_function
Mtr.11786.1.S1_at		nodulin - like protein	2.1321	0.856983	0.464401	0.60872	1.19324	0.403601	0.830385	1.00894	0.966031	0.897161	1.1317	0.472444	0.702212	1.16671	0.464822	0.477563	0.830748	0.381262	0.514076	1.35717	0.000372815	0.0460592	1.45005	0.000176141	0.0170246	5.44626	7.83036	8.05365	7.54844	GO:0008150	biological_process	GO:0003674	molecular_function
Mtr.3205.1.S1_at		hypothetical protein predicted by Glimmer/Critica	5.0119	18.5777	0.0310259	0.225534	0.753581	0.82117	0.897109	0.685313	0.762874	0.877359	0.643694	0.667122	0.760639	0.0853778	0.0635702	0.169211	1.2208	0.873301	0.677844	0.337112	0.177684	0.861425	1.44191	2.1995e-06	0.000450773	11.1754	11.046	10.4661	10.8708	GO:0000004	No GO term	GO:0000004	No GO term
Mtr.1740.1.S1_at		expressed protein	2.8523	0.648241	0.354465	0.563499	0.774207	0.581098	0.867397	3.74972	0.0105694	0.458078	2.03503	0.07412	0.411037	0.499922	0.147108	0.271005	1.06293	0.894806	0.683035	0.64198	0.00585648	0.283219	1.43586	2.91248e-07	8.30099e-05	7.29002	9.20408	7.87836	8.84141	GO:0008150	biological_process	GO:0003674	molecular_function
Mtr.50457.1.S1_s_at		exocyst subunit EXO70 family protein	2.0165	0.849535	0.221673	0.4867	1.34754	0.0338495	0.583367	0.867461	0.283777	0.79814	1.10967	0.334845	0.642104	1.00309	0.981061	0.647318	1.00389	0.976219	0.700841	-0.063289	0.752833	0.984611	1.43531	6.94858e-08	2.4471e-05	5.94017	4.6837	5.53916	5.24793	GO:0006904	vesicle docking during exocytosis	GO:0005515	protein binding	KOG: Exocyst component protein and related proteins
Mtr.10332.1.S1_at		basic endochitinase	3.5542	0.578228	0.0998872	0.370793	1.23963	0.50247	0.851835	1.10333	0.757475	0.876466	1.23215	0.426199	0.684054	1.21752	0.538457	0.509197	1.03855	0.905302	0.685709	-0.465485	0.13593	0.823608	1.41901	6.48347e-05	0.00788282	6.21917	6.74685	7.08108	8.37504	GO:0009871 GO:0050832	jasmonic acid and ethylene-dependent systemic resistance, ethylene mediated signaling pathway	GO:0004568	chitinase activity	KOG: Predicted chitinase
Mtr.43418.1.S1_s_at		Cysteine-rich receptor-like protein kinase 10 Short=Cysteine-rich RLK10; EC=2.7.11.-; AltName: Full=Receptor-like protein kinase 4; Flags: Precursor;	7.6387	0.359829	0.156539	0.434578	0.278027	0.0813272	0.682234	0.0971442	0.00387181	0.337843	0.0900194	0.000607051	0.0392025	4.47163	0.0449734	0.138099	23.0109	0.000349718	0.010716	0.364652	0.0711424	0.731577	1.40878	6.39956e-08	2.27996e-05	5.9472	7.64458	10.8903	10.8024	GO:0006468	protein amino acid phosphorylation	GO:0016301	kinase activity	KOG: Serine/threonine protein kinase
Mtr.9517.1.S1_at		cytochrome P450, putative	1.5676	1.08867	0.60138	0.657133	1.10078	0.555382	0.863334	1.19119	0.288942	0.799825	1.198	0.184637	0.5466	0.957656	0.7895	0.597828	0.731495	0.0680544	0.270392	0.515102	0.0375676	0.615385	1.40487	1.98326e-06	0.000411967	9.30879	8.824	9.52278	9.16967	GO:0006118	electron transport	GO:0019825	oxygen binding	KOG: Cytochrome P450 CYP2 subfamily
Mtr.2221.1.S1_at		hypothetical protein predicted by Glimmer/Critica	7.7487	0.121764	1.15626e-05	0.00286582	1.38927	0.335736	0.815349	1.365	0.361523	0.815174	1.53207	0.134669	0.495871	5.96222	6.91566e-05	0.0019806	0.726367	0.348851	0.500211	1.33897	5.41596e-09	2.33718e-06	1.40183	2.11289e-09	1.13573e-06	3.62059	7.66107	9.00338	8.89996	GO:0000004	No GO term	GO:0000004	No GO term
Mtr.36367.1.S1_at		MLP-like protein 43	1.8568	1.1736	0.368412	0.56998	0.797984	0.210656	0.776334	0.859124	0.392924	0.820769	0.777499	0.0941595	0.445732	1.46744	0.0418809	0.132687	0.84697	0.351185	0.501269	-0.45879	0.178787	0.862056	1.40077	0.000234009	0.0213387	7.52356	6.06609	4.79701	4.22497	GO:0006952 GO:0009607	defense response	GO:0003674	molecular_function
Mtr.25367.1.S1_at		12-oxophytodienoate reductase 2 EC=1.3.1.42; AltName: Full=12-oxophytodienoate-10,11-reductase 2; Short=OPDA-reductase 2; Short=AtOPR2;	2.8875	0.631727	0.42217	0.592135	2.41715	0.133438	0.738833	1.16053	0.792778	0.88016	1.98902	0.150826	0.514007	0.604764	0.380468	0.437536	0.933098	0.90266	0.684903	2.25367	1.38935e-10	8.42937e-08	1.39778	1.47285e-06	0.000315571	3.66676	5.45286	3.93546	4.22497	GO:0009695	jasmonic acid biosynthetic process	GO:0016629	12-oxophytodienoate reductase activity	KOG: NADH:flavin oxidoreductase/12-oxophytodienoate reductase
Mtr.8533.1.S1_s_at		Expansin-A10 Short=AtEXPA10; AltName: Full=Alpha-expansin-10; Short=At-EXP10; Short=AtEx10; AltName: Full=Ath-ExpAlpha-1.1; Flags: Precursor;	2.0209	0.856635	0.712097	0.687968	1.79458	0.175432	0.763933	1.12299	0.78185	0.879358	1.59548	0.184363	0.546156	0.889387	0.779606	0.59493	0.65129	0.313666	0.484499	0.472982	0.0232857	0.523153	1.3863	1.11637e-07	3.71789e-05	9.77528	10.9249	9.00562	9.85736	GO:0006949 GO:0009828	syncytium formation	GO:0005199	structural constituent of cell wall
Mtr.38613.1.S1_at		pectate lyase family protein	1.3004	1.22328	0.039088	0.250948	1.08333	0.384055	0.825806	1.04859	0.60287	0.856338	1.08871	0.261676	0.599489	0.815094	0.0366911	0.122964	0.882872	0.183019	0.398783	0.496087	0.0794391	0.745227	1.37762	2.32058e-05	0.00338572	10.5336	6.4446	4.08746	5.39232	GO:0008150	biological_process	GO:0016829 GO:0030570	lyase activity
Mtr.1440.1.S1_at		hypothetical protein predicted by Glimmer/Critica	1.9311	0.892146	0.748383	0.697343	0.737133	0.39624	0.828862	0.912249	0.796177	0.8803	0.767549	0.368176	0.658395	2.13194	0.0464459	0.141004	0.781864	0.491864	0.558643	1.11195	1.00531e-07	3.44154e-05	1.37302	1.57296e-09	8.8429e-07	3.12102	6.14975	5.03122	5.40939	GO:0000004	No GO term	GO:0000004	No GO term
Mtr.6541.1.S1_at		Rop guanine nucleotide exchange factor 1 Short=RopGEF1; AltName: Full=Kinase partner protein-like; Short=KPP-like;	2.7819	0.929061	0.675155	0.677807	0.742276	0.103651	0.71334	1.11647	0.531817	0.845093	0.882285	0.386918	0.666418	1.45583	0.0452007	0.138569	0.892136	0.517363	0.568659	0.444833	0.0452397	0.651837	1.36655	5.3679e-07	0.00014057	7.10852	4.79181	4.08746	4.30012	GO:0009860 GO:0009793	pollen tube growth	GO:0005089 GO:0003674	Rho guanyl-nucleotide exchange factor activity
Mtr.12220.1.S1_at		phosphate-responsive 1 family protein	5.6711	1.83237	0.547546	0.639195	1.48836	0.691884	0.881554	0.582326	0.590813	0.855892	0.90904	0.907117	0.808048	0.154734	0.0771209	0.189349	4.06935	0.174121	0.390979	0.0113659	0.974134	0.998496	1.36164	0.000512688	0.0401326	10.4996	11.5704	10.047	10.9071	GO:0008150	biological_process	GO:0003674	molecular_function
Mtr.43798.1.S1_at		Inositol-tetrakisphosphate 1-kinase 2 EC=2.7.1.134; AltName: Full=Inositol-triphosphate 5/6-kinase 2; EC=2.7.1.159; AltName: Full=Inositol 1,3,4-trisphosphate 5/6-kinase 2; AltName: Full=Ins(1,3,4)P(3) 5/6-kinase 2; Short=AtItpk-2;	3.1785	1.59211	0.511995	0.626337	1.6331	0.489556	0.848718	0.673289	0.576249	0.85374	1.06531	0.912392	0.808564	0.743432	0.674616	0.561571	0.768372	0.708904	0.632703	1.26556	4.49276e-11	3.05897e-08	1.36076	8.53862e-12	9.87225e-09	8.17991	8.59954	9.17518	8.79312	GO:0008150	biological_process	GO:0003824	catalytic activity
Mtr.17272.1.S1_at		Tubulin beta-1 chain AltName: Full=Beta-1-tubulin;	8.6212	0.2147	0.00781693	0.110545	1.02088	0.967758	0.910182	0.850079	0.751137	0.875382	0.909822	0.821059	0.791692	3.22285	0.0341103	0.117601	1.6653	0.326395	0.49012	3.79442	6.24252e-22	1.91265e-17	1.35977	1.32877e-10	1.0439e-07	6.7866	9.88432	12.3549	11.6999	GO:0009416 GO:0009826	response to light stimulus	GO:0005198	structural molecule activity	KOG: Beta tubulin
Mtr.25006.1.S1_at		terpene synthase/cyclase family protein	1.9546	1.08506	0.581966	0.650765	0.713793	0.0343462	0.58562	1.00996	0.946421	0.895911	0.803993	0.0851071	0.430891	1.24842	0.146749	0.27063	1.02402	0.872239	0.677657	0.0918394	0.628839	0.973332	1.35614	6.86843e-08	2.43285e-05	4.37156	4.44626	3.87774	3.89724	GO:0009686 GO:0009740	gibberellic acid biosynthetic process	GO:0009905	ent-copalyl diphosphate synthase activity
Mtr.7565.1.S1_at		hypothetical protein predicted by Glimmer/Critica	2.5676	1.72578	0.00902777	0.11858	1.13931	0.485823	0.847418	1.05002	0.792794	0.88016	1.12692	0.43514	0.687817	0.672386	0.0458095	0.139723	0.720369	0.0922213	0.307934	0.658382	4.48676e-05	0.00818272	1.34193	1.27496e-10	1.01463e-07	5.7761	7.5932	6.62352	6.87283	GO:0000004	No GO term	GO:0000004	No GO term
Mtr.40611.1.S1_at		peroxidase, putative	3.5984	1.98875	0.0237945	0.198615	1.3269	0.317924	0.811147	1.63813	0.0913606	0.694206	1.678	0.0349599	0.308112	0.551641	0.0460303	0.140281	0.419348	0.00618771	0.0719271	0.490258	0.0733447	0.736349	1.34106	2.1096e-05	0.00316068	8.21432	9.48361	7.67101	8.26162	GO:0006979	response to oxidative stress	GO:0004601	peroxidase activity
Mtr.32254.1.S1_at		Zinc finger protein 6	2.8283	2.59733	0.0775478	0.336629	1.53205	0.410749	0.832136	0.707154	0.502416	0.839826	1.05485	0.898531	0.807307	0.648789	0.404305	0.44874	0.547749	0.250935	0.446738	0.102186	0.653535	0.975565	1.33814	2.03581e-06	0.000421454	6.45615	5.36807	4.67807	4.848	GO:0045449	regulation of transcription	GO:0003676 GO:0003700 GO:0008270	nucleic acid binding
Mtr.23856.1.S1_at		Pleiotropic drug resistance protein 1 AltName: Full=NtPDR1;	1.8018	0.963887	0.895197	0.733537	0.968525	0.908804	0.905103	0.933689	0.806029	0.881356	0.935137	0.768898	0.782177	1.16179	0.592878	0.530414	0.987489	0.964026	0.698233	0.352938	0.196397	0.871498	1.33395	2.67501e-05	0.00381207	6.88753	6.38198	4.97269	4.72792	GO:0015691 GO:0006855 GO:0009627 GO:0009817 GO:0031348	cadmium ion transport	GO:0015086 GO:0042626	cadmium ion transporter activity	KOG: Pleiotropic drug resistance proteins (PDR1-15), ABC superfamily
Mtr.13893.1.S1_at		hypothetical protein predicted by Glimmer/Critica	2.8782	0.687325	0.471038	0.611588	0.72875	0.541993	0.85993	1.30959	0.602599	0.856338	0.96934	0.941047	0.81354	0.750629	0.579985	0.525646	2.03095	0.182469	0.398402	0.449726	0.00585469	0.283219	1.33154	1.25609e-09	7.19354e-07	5.85549	5.63517	5.84549	5.62936	GO:0000004	No GO term	GO:0000004	No GO term
Mtr.23856.1.S1_x_at		Pleiotropic drug resistance protein 1 AltName: Full=NtPDR1;	1.9623	1.09185	0.698853	0.684584	0.895451	0.627342	0.874152	1.89055	0.0118066	0.469596	1.42043	0.0725729	0.408848	0.630652	0.05596	0.156677	0.857864	0.501872	0.562886	0.413079	0.160698	0.845071	1.32095	7.90879e-05	0.00930201	7.11894	6.60733	4.90689	4.94017	GO:0015691 GO:0006855 GO:0009627 GO:0009817 GO:0031348	cadmium ion transport	GO:0015086 GO:0042626	cadmium ion transporter activity	KOG: Pleiotropic drug resistance proteins (PDR1-15), ABC superfamily
Mtr.43594.1.S1_at		Uncharacterized protein At1g66480	5.5709	22.3317	0.000345695	0.0178573	3.26674	0.101111	0.711377	0.179632	0.0228349	0.548361	0.700917	0.530752	0.722696	0.0910736	0.00294472	0.0245924	0.837888	0.797834	0.658533	0.704324	1.0107e-05	0.00226035	1.31911	7.80032e-11	6.74537e-08	10.4568	9.97169	9.8283	9.79993	GO:0006499	N-terminal protein myristoylation	GO:0003674	molecular_function
Mtr.24415.1.S1_s_at		putative alpha-amylase	1.932	0.6401	0.276256	0.521577	0.815449	0.613005	0.871614	0.709723	0.398926	0.820945	0.694476	0.275834	0.608854	1.23513	0.600705	0.533132	2.18551	0.066138	0.267322	-0.0353819	0.862848	0.992919	1.31701	4.64979e-07	0.000123883	4.926	5.66107	6.88753	6.46271	GO:0009737 GO:0009739	response to abscisic acid stimulus	GO:0004556	alpha-amylase activity	KOG: Alpha-amylase
Mtr.30716.1.S1_at		cytochrome P450, putative	2.3866	1.26021	0.407256	0.586245	1.19038	0.530295	0.857508	1.5157	0.14585	0.732087	1.48206	0.0957127	0.448005	0.676664	0.170254	0.292987	0.649958	0.132843	0.354222	2.42602	4.24575e-13	5.65589e-10	1.31406	2.07415e-07	6.14008e-05	7.66676	5.96809	4.47897	4.96809	GO:0006118	electron transport	GO:0019825	oxygen binding	KOG: Cytochrome P450 CYP2 subfamily
Mtr.14428.1.S1_x_at		chalcone and stilbene synthase family protein	1.4312	1.10245	0.609128	0.659054	0.790374	0.226865	0.785356	1.50051	0.0459675	0.619138	1.12042	0.467355	0.700382	0.836465	0.354059	0.423013	0.914367	0.638611	0.610913	0.719935	0.0188276	0.483095	1.30724	9.90709e-05	0.0110179	5.1127	5.59694	4.59096	4.73335	GO:0009813 GO:0006979 GO:0009629 GO:0009611 GO:0009715 GO:0009753 GO:0009926 GO:0010224 GO:0031540	flavonoid biosynthetic process	GO:0016210	naringenin-chalcone synthase activity
Mtr.13237.1.S1_at		Protein TRANSPARENT TESTA 12	8.593	0.295461	0.00383562	0.07414	1.52835	0.254438	0.796584	1.89255	0.094812	0.696949	2.03008	0.0283548	0.282424	0.818136	0.583367	0.526914	1.43023	0.333379	0.493297	0.135613	0.360555	0.936906	1.30552	9.36287e-10	5.57027e-07	4.37156	7.82655	7.98356	7.88753	GO:0009624	response to nematode	GO:0005215	transporter activity	KOG: Uncharacterized membrane protein, predicted efflux pump
Mtr.45228.1.S1_at		pectinesterase family protein	1.5797	0.998485	0.989284	0.750976	1.22612	0.0860285	0.691146	0.845856	0.152203	0.737097	1.02459	0.792386	0.786156	0.958208	0.706062	0.572027	1.00779	0.945202	0.694267	0.942827	0.00102916	0.0993147	1.3052	2.25163e-05	0.00330085	9.69749	5.69766	3.7866	3.91648	GO:0042545	cell wall modification	GO:0030599	pectinesterase activity
Mtr.38897.1.S1_at		Pectinesterase Short=PE; EC=3.1.1.11; AltName: Full=Pectin methylesterase; Flags: Precursor;	6.4821	3.10437	0.0217282	0.190115	7.09069	0.000476646	0.159478	0.675065	0.389183	0.820769	2.84025	0.0111873	0.182838	0.0661898	1.78421e-05	0.000800217	1.01672	0.970648	0.699759	0.859514	7.79956e-09	3.2513e-06	1.29842	8.32986e-13	1.27609e-09	10.893	10.6713	8.68335	9.18289	GO:0042545	cell wall modification	GO:0030599	pectinesterase activity
Mtr.10272.1.S1_at		Calmodulin-like protein 11	4.0204	8.54456	0.00261736	0.0595109	4.38097	0.0256911	0.551653	0.212286	0.0201767	0.536533	0.952785	0.922366	0.810448	0.918145	0.888287	0.625604	0.137059	0.00452217	0.0588852	0.673695	0.0126883	0.409865	1.28617	2.15104e-05	0.00319156	8.97298	7.91648	5.93546	6.99095	GO:0005513 GO:0030163	detection of calcium ion	GO:0005515	protein binding	KOG: Calmodulin and related proteins (EF-Hand superfamily)
Mtr.16730.1.S1_at		Lectin 1 Flags: Precursor;	1.9851	1.0768	0.676479	0.678029	0.939788	0.725944	0.88583	0.946928	0.758118	0.876466	0.925191	0.59193	0.740699	1.4376	0.0540308	0.15369	0.725908	0.0849917	0.298155	0.174806	0.364308	0.937073	1.28238	2.24093e-07	6.57032e-05	8.86481	8.21529	4.24031	5.55459	GO:0006468	protein amino acid phosphorylation	GO:0016301	kinase activity
Mtr.37432.1.S1_at		Vacuolar cation/proton exchanger 3 AltName: Full=Ca(2+)/H(+) exchanger 3; AltName: Full=Ca(2+)/H(+) antiporter CAX3;	2.6991	0.484947	0.0677274	0.31985	0.961688	0.916868	0.905516	0.705436	0.357933	0.814356	0.772078	0.402761	0.674523	3.27485	0.00557757	0.0373581	0.928161	0.842187	0.670395	0.220965	0.343234	0.933869	1.28235	5.23805e-06	0.000949636	5.71425	4	6.80349	5.34696	GO:0006874 GO:0006793 GO:0006882 GO:0030026 GO:0051592	calcium ion homeostasis	GO:0015368 GO:0015369	calcium:cation antiporter activity	KOG: Ca2+/H+ antiporter VCX1 and related proteins
Mtr.13067.1.S1_at		cytochrome P450, putative	1.6639	0.980426	0.906395	0.736182	1.13632	0.451394	0.840987	0.862892	0.386306	0.819598	0.98697	0.923875	0.810606	1.06378	0.713609	0.574538	0.977864	0.894079	0.68284	0.589896	0.0124287	0.407468	1.28175	2.98242e-06	0.00058018	7.4545	7.08428	8.38716	7.62644	GO:0006118	electron transport	GO:0019825	oxygen binding	KOG: Cytochrome P450 CYP2 subfamily
Mtr.31955.1.S1_at		Protein SCARECROW Short=AtSCR; AltName: Full=Protein SHOOT GRAVITROPISM 1; AltName: Full=GRAS family protein 20; Short=AtGRAS-20;	5.3652	0.127036	0.0125807	0.142772	2.02288	0.349566	0.818292	1.27627	0.742823	0.874731	1.88195	0.305282	0.626098	0.0604457	0.00154419	0.0158384	50.4422	7.28352e-05	0.00381301	3.56552	5.84856e-17	1.99105e-13	1.27729	6.07902e-07	0.000155213	4.32193	6.24603	9.2891	8.8756	GO:0008356 GO:0009630 GO:0009956 GO:0051457	asymmetric cell division	GO:0003700	transcription factor activity
Mtr.33372.1.S1_at		Uncharacterized protein At1g14870	4.0092	0.862706	0.592209	0.65407	1.0127	0.96332	0.909898	1.12439	0.670115	0.866476	1.09043	0.699891	0.768331	1.55858	0.12057	0.242962	0.653148	0.135027	0.355948	1.26983	1.07188e-05	0.00237822	1.26733	1.10323e-05	0.00179796	5.47573	5.66107	5.71425	6.42291	GO:0008150	biological_process	GO:0003674	molecular_function
Mtr.22308.1.S1_at		Protein kinase G11A EC=2.7.11.1;	2.6652	0.938938	0.846154	0.72095	0.573999	0.102151	0.712593	0.601458	0.131739	0.721437	0.492128	0.0156023	0.214281	1.04778	0.885676	0.624851	2.94426	0.00400697	0.0541977	0.224788	0.375903	0.940819	1.26694	2.20656e-05	0.00325032	5.98868	3.52356	5.38198	6.04439	GO:0006468	protein amino acid phosphorylation	GO:0016301	kinase activity	KOG: Putative serine/threonine protein kinase
Mtr.17616.1.S1_x_at		chalcone and stilbene synthase family protein	3.3421	1.32419	0.394407	0.581337	0.630841	0.170639	0.76112	0.994767	0.987148	0.899097	0.732983	0.253216	0.594244	1.01293	0.968542	0.644486	1.18804	0.598496	0.597836	0.00467897	0.987342	0.999244	1.26056	0.000176881	0.0170692	9.83305	8.56071	7.2555	7.90026	GO:0009813 GO:0006979 GO:0009629 GO:0009611 GO:0009715 GO:0009753 GO:0009926 GO:0010224 GO:0031540	flavonoid biosynthetic process	GO:0016210	naringenin-chalcone synthase activity
Mtr.7279.1.S1_s_at		hypothetical protein predicted by Glimmer/Critica	1.6342	1.09679	0.544218	0.638032	0.920098	0.584214	0.868026	0.838649	0.255519	0.787247	0.841285	0.175377	0.537721	0.941051	0.689004	0.566357	1.25559	0.146921	0.367664	3.29498	2.60998e-19	1.77705e-15	1.26051	3.77742e-09	1.88189e-06	6.0917	4.24031	3.47249	3.47249	GO:0000004	No GO term	GO:0000004	No GO term
Mtr.12632.1.S1_at		cytochrome P450 family protein	3.6882	2.7253	0.179858	0.455004	4.24315	0.0605538	0.662033	0.236764	0.0612895	0.651362	1.00308	0.995855	0.821594	0.507097	0.355922	0.424084	0.720264	0.651981	0.615329	2.01473	7.70823e-09	3.23524e-06	1.25494	2.45553e-05	0.00355071	6.42626	4.86295	4.81762	5.17393	GO:0006118	electron transport	GO:0019825	oxygen binding	KOG: Cytochrome P450 CYP2 subfamily
Mtr.20464.1.S1_x_at		chalcone and stilbene synthase family protein	1.6362	0.950977	0.828187	0.716955	0.736383	0.198534	0.773496	1.603	0.0555059	0.639938	1.11693	0.560643	0.731209	0.958832	0.855932	0.616517	0.929075	0.750985	0.645792	0.438463	0.163005	0.847426	1.25369	0.000318808	0.0272848	7.40854	7.58045	6.70183	6.73335	GO:0009813 GO:0006979 GO:0009629 GO:0009611 GO:0009715 GO:0009753 GO:0009926 GO:0010224 GO:0031540	flavonoid biosynthetic process	GO:0016210	naringenin-chalcone synthase activity
Mtr.18304.1.S1_at		cytochrome P450, putative	1.5883	1.11384	0.43863	0.598786	1.12036	0.41476	0.832815	0.9283	0.591059	0.855892	1.02651	0.816272	0.79088	0.907939	0.486942	0.487231	0.950772	0.714729	0.634604	0.0175928	0.90788	0.995709	1.25095	4.43371e-09	2.17351e-06	6.44128	5.76288	4.10434	4.56682	GO:0006118	electron transport	GO:0019825	oxygen binding	KOG: Cytochrome P450 CYP4/CYP19/CYP26 subfamilies
Mtr.24415.1.S1_at		putative alpha-amylase	2.2877	1.01538	0.931789	0.740582	1.03521	0.846173	0.898621	0.765747	0.14843	0.73412	0.856531	0.296219	0.620609	1.43544	0.0567107	0.157963	0.865514	0.422841	0.531121	0.282471	0.269698	0.906308	1.24842	2.86463e-05	0.00398952	3.82782	4.72247	5.926	5.1127	GO:0009737 GO:0009739	response to abscisic acid stimulus	GO:0004556	alpha-amylase activity	KOG: Alpha-amylase
Mtr.21224.1.S1_at		Uncharacterized protein At3g22680	2.8571	1.69712	0.26291	0.514278	3.02609	0.027669	0.557784	0.936342	0.886961	0.889617	2.00237	0.080931	0.423502	0.676087	0.40297	0.448127	0.307587	0.0202272	0.149231	0.742311	5.39988e-05	0.00964705	1.24489	1.0394e-08	4.6154e-06	4.89724	6.55612	5.76818	5.88753	GO:0008150	biological_process	GO:0003674	molecular_function
Mtr.38612.1.S1_at		histidine ammonia-lyase	1.3345	1.10929	0.431892	0.595969	1.10343	0.455329	0.841877	0.794375	0.0929942	0.695514	0.915897	0.41526	0.679418	1.14329	0.313501	0.398964	0.899552	0.42267	0.531017	0.380906	0.167823	0.851481	1.24348	7.5975e-05	0.00902046	5.37156	5.19377	5.10434	5.18982	GO:0009699	phenylpropanoid biosynthetic process	GO:0045548	phenylalanine ammonia-lyase activity	KOG: Phenylalanine and histidine ammonia-lyase
Mtr.49572.1.S1_s_at		chalcone and stilbene synthase family protein	1.3908	1.07009	0.648977	0.670764	0.971769	0.846983	0.898621	0.72223	0.0411044	0.604708	0.789755	0.065829	0.394204	1.21473	0.201983	0.321001	1.09613	0.538595	0.576016	0.694789	0.000160141	0.0233091	1.24179	1.65719e-08	6.95545e-06	12.465	12.6177	11.1333	11.4947	GO:0009813 GO:0006979 GO:0009629 GO:0009611 GO:0009715 GO:0009753 GO:0009926 GO:0010224 GO:0031540	flavonoid biosynthetic process	GO:0016210	naringenin-chalcone synthase activity
Mtr.27605.1.S1_at		hypothetical protein, conserved	2.3008	0.895769	0.593548	0.654377	0.722477	0.127882	0.733912	1.52089	0.055108	0.639683	1.06483	0.708458	0.770334	1.37163	0.138061	0.262281	0.740707	0.157497	0.377284	0.524868	0.0121675	0.403272	1.24177	6.98675e-07	0.000172635	6.9331	4.12928	3.18587	3.51096	GO:0009058	biosynthetic process	GO:0016757	transferase activity, transferring glycosyl groups
Mtr.7706.1.S1_at		Pleiotropic drug resistance protein 2 AltName: Full=NpPDR2;	1.4946	0.939359	0.567888	0.645651	1.01659	0.879975	0.902589	0.901088	0.346216	0.813874	0.943211	0.513971	0.716313	1.09238	0.422303	0.457465	1.06385	0.571952	0.588466	0.650282	0.0219638	0.510972	1.23943	7.61052e-05	0.00902046	8.66605	7.56986	5.76818	6.21917	GO:0015692 GO:0006855 GO:0009607 GO:0009723 GO:0009753 GO:0009751	lead ion transport	GO:0042626	ATPase activity, coupled to transmembrane movement of substances	KOG: Pleiotropic drug resistance proteins (PDR1-15), ABC superfamily
Mtr.9254.1.S1_at		histidine ammonia-lyase, putative	6.3278	1.69136	0.378715	0.574257	1.40056	0.569639	0.865342	2.80255	0.0953451	0.697951	2.48831	0.0729094	0.408887	0.132591	0.00323812	0.0262188	1.13604	0.828771	0.667509	0.199398	0.473328	0.957984	1.23941	0.000100887	0.0111793	8.02459	6.74281	6.8189	7.2891	GO:0009699	phenylpropanoid biosynthetic process	GO:0045548	phenylalanine ammonia-lyase activity	KOG: Phenylalanine and histidine ammonia-lyase
Mtr.50911.1.S1_s_at		1-aminocyclopropane-1-carboxylate oxidase homolog 1	4.2937	1.72824	0.255067	0.509902	0.78486	0.608067	0.871193	1.09664	0.844594	0.885388	0.904835	0.794761	0.786657	1.08509	0.862219	0.618268	0.619552	0.316858	0.48611	1.67734	6.5543e-15	1.25511e-11	1.23939	1.01505e-11	1.15186e-08	7.03892	5.78921	4.49185	4.46597	GO:0008150	biological_process	GO:0010302	2-oxoglutarate-dependent dioxygenase activity	KOG: Iron/ascorbate family oxidoreductases
Mtr.37397.1.S1_at		glutathione S-transferase, putative	3.8482	0.800679	0.471481	0.611789	0.93507	0.826498	0.897774	1.02333	0.939931	0.894748	0.971047	0.90642	0.807942	1.58039	0.148868	0.272375	0.825877	0.53454	0.574588	0.0191879	0.934174	0.996551	1.2393	9.36316e-06	0.00156337	9.64566	7.67101	7.16892	7.86171	GO:0009407 GO:0009751	toxin catabolic process	GO:0004364	glutathione transferase activity	KOG: Glutathione S-transferase
Mtr.32982.1.S1_at		Nudix hydrolase 17, mitochondrial Short=AtNUDT17; EC=3.6.1.-; Flags: Precursor;	9.4838	0.315485	0.0194686	0.179795	0.753031	0.530558	0.857508	0.484365	0.121397	0.712913	0.510493	0.0817716	0.424669	5.24178	0.00188037	0.0181385	1.6579	0.270317	0.459346	0.167603	0.41388	0.946067	1.23047	1.36505e-06	0.000296622	4.8125	6.66249	10.1907	10.0768	GO:0000004	No GO term	GO:0016787	hydrolase activity	KOG: Diadenosine and diphosphoinositol polyphosphate phosphohydrolase
Mtr.35755.1.S1_at		Glutaredoxin-C9 Short=AtGrxC9;	2.5102	0.561034	0.211018	0.479061	0.440977	0.0838182	0.687685	1.31654	0.543634	0.848073	0.695931	0.331544	0.640395	2.88096	0.0301247	0.109226	1.06567	0.887639	0.681241	0.850466	0.000110474	0.0175379	1.22646	4.93321e-07	0.000130865	8.1982	7.26866	6.58946	7.67737	GO:0006118 GO:0009867 GO:0009863 GO:0009751	electron transport	GO:0030508	thiol-disulfide exchange intermediate activity	KOG: Glutaredoxin and related proteins
Mtr.12988.1.S1_at		4-coumarate--CoA ligase family protein / 4-coumaroyl-CoA synthase family protein	4.6462	31.0825	3.39095e-05	0.00537797	1.37356	0.601441	0.870899	0.448842	0.197866	0.764525	0.724371	0.516809	0.717161	0.160258	0.00753051	0.0452889	0.325629	0.0785119	0.28881	0.640879	0.00437282	0.24471	1.22207	2.23953e-06	0.000457446	9.072	9.22713	7.8189	7.98925	GO:0009695	jasmonic acid biosynthetic process	GO:0016207 GO:0004321	4-coumarate-CoA ligase activity	KOG: Acyl-CoA synthetase
Mtr.11251.1.S1_at		Protein TRANSPARENT TESTA 12	2.1664	0.85178	0.533888	0.634679	0.871416	0.592915	0.869842	0.858104	0.552684	0.849283	0.823842	0.36106	0.6546	1.30052	0.313399	0.398954	1.20723	0.466301	0.549752	0.302973	0.0729565	0.736219	1.21888	3.37542e-08	1.27678e-05	5.81506	9.53586	9.88432	9.5306	GO:0009624	response to nematode	GO:0005215	transporter activity	KOG: Uncharacterized membrane protein, predicted efflux pump
Mtr.2844.1.S1_at		hypothetical protein predicted by Glimmer/Critica	2.0637	1.05982	0.740149	0.694932	0.865177	0.412853	0.832662	0.970406	0.863667	0.888208	0.889964	0.419344	0.681041	0.96947	0.859336	0.617574	1.15924	0.403633	0.52345	0.392101	0.188378	0.869882	1.216	0.000253345	0.0226304	5.27426	3.43296	3.12102	3.33628	GO:0000004	No GO term	GO:0000004	No GO term
Mtr.35691.1.S1_at		cytochrome P450 family protein	5.9883	2.62955	0.0729326	0.328651	4.23836	0.011351	0.471342	1.07414	0.888575	0.889617	2.74688	0.0259865	0.271548	0.67672	0.448552	0.469994	0.123438	0.000794397	0.0179916	1.08428	1.76853e-10	1.05216e-07	1.2108	1.4751e-11	1.58581e-08	8.70356	8.72007	8.28771	8.19032	GO:0006118	electron transport	GO:0019825	oxygen binding
Mtr.12226.1.S1_s_at		phosphate-responsive 1 family protein	1.6394	1.27614	0.196928	0.468646	0.901634	0.57504	0.866491	0.982886	0.92515	0.893072	0.922619	0.593107	0.741319	0.860273	0.417819	0.45517	1.02785	0.881176	0.67973	0.0685461	0.843034	0.991099	1.20694	0.00148176	0.0855788	9.63608	10.7622	8.80671	9.76305	GO:0008150	biological_process	GO:0003674	molecular_function
Mtr.4087.1.S1_at		hypothetical protein predicted by Glimmer/Critica	1.7335	1.05972	0.708613	0.687179	1.11037	0.50219	0.851784	1.04571	0.773128	0.878857	1.10472	0.435531	0.688009	0.879113	0.410682	0.451848	0.924457	0.613462	0.602528	0.134766	0.493591	0.959476	1.20199	1.04793e-06	0.000243239	6.01123	3.91648	3.88753	3.62059	GO:0000004	No GO term	GO:0000004	No GO term
Mtr.11744.1.S1_at		hypothetical protein predicted by Glimmer/Critica	3.4655	7.68692	0.00990813	0.124612	2.71204	0.170101	0.76112	0.38693	0.19041	0.762473	1.03265	0.955457	0.816194	0.26583	0.0748101	0.185919	0.466353	0.288025	0.470174	0.284705	0.243146	0.89765	1.19613	2.62063e-05	0.00375775	8.92481	7.01346	5.64097	6.23074	GO:0000004	No GO term	GO:0000004	No GO term
Mtr.19967.1.S1_x_at		hypothetical protein predicted by Glimmer/Critica	4.5583	1.21479	0.558928	0.642529	1.17856	0.621091	0.872314	1.01946	0.953565	0.89608	1.13019	0.651802	0.756219	0.811836	0.531566	0.506136	0.84393	0.609783	0.601584	0.69786	0.020834	0.499575	1.19532	0.00024536	0.0220781	4.54844	5.43962	4.24793	4.64386	GO:0000004	No GO term	GO:0000004	No GO term
Mtr.6484.1.S1_at		hypothetical protein predicted by Glimmer/Critica	4.9681	0.261568	0.0110119	0.132431	0.757046	0.557229	0.863668	0.506177	0.162366	0.745554	0.527573	0.111572	0.468173	0.329199	0.029799	0.108431	30.3062	2.12031e-06	0.000368269	-0.308719	0.33803	0.931763	1.19192	0.000778608	0.054715	7.35755	9.48744	9.97985	10.1243	GO:0006817 GO:0006810	phosphate transport	GO:0005315	inorganic phosphate transporter activity
Mtr.4586.1.S1_at		glycosyltransferase family 2	2.4384	0.910447	0.681306	0.679617	1.14583	0.552499	0.86259	0.866244	0.531201	0.845093	0.995037	0.97866	0.819345	1.02165	0.925097	0.634023	1.08314	0.726444	0.638343	0.5243	0.00523562	0.268094	1.19148	1.67485e-07	5.20972e-05	9.08799	6.14364	4.1127	4.49825	GO:0009058	biosynthetic process	GO:0016757	transferase activity, transferring glycosyl groups
Mtr.12152.1.S1_at		Protein phosphatase 2C homolog 2 Short=PP2C-2; EC=3.1.3.16;	4.9545	0.0720377	0.00444993	0.0799209	0.784874	0.763138	0.889943	1.65004	0.535271	0.845737	1.18813	0.792741	0.786188	2.80133	0.211301	0.328441	3.82631	0.109452	0.330256	0.871614	2.59489e-05	0.005064	1.19077	1.80196e-07	5.52892e-05	5.97957	8.96058	11.3725	10.9799	GO:0008150	biological_process	GO:0004722	protein serine/threonine phosphatase activity	KOG: Serine/threonine protein phosphatase
Mtr.44870.1.S1_at		hypothetical protein predicted by Glimmer/Critica	4.0567	2.28848	0.0949629	0.364346	0.546706	0.213448	0.77685	0.825198	0.685291	0.867442	0.588222	0.182276	0.544032	0.617864	0.316686	0.401076	1.56765	0.348805	0.500211	0.808396	1.67507e-05	0.00347385	1.1856	2.67412e-08	1.0306e-05	8.55727	8.72996	8.3403	8.73302	GO:0000004	No GO term	GO:0000004	No GO term
Mtr.20471.1.S1_at		expressed protein	3.2909	7.04232	0.000647193	0.025966	1.19646	0.700374	0.882355	0.606028	0.290492	0.800035	0.807098	0.574426	0.735527	0.351844	0.0370756	0.123676	0.556602	0.219302	0.426102	-0.146387	0.264091	0.90396	1.18437	4.9457e-10	3.15699e-07	7.20163	6.69905	5.93546	6.36457	GO:0008150	biological_process	GO:0003674	molecular_function
Mtr.40109.1.S1_at		MLP-like protein 43	2.3345	0.804376	0.304332	0.537527	0.877403	0.532543	0.857508	0.799921	0.292591	0.800237	0.789764	0.17815	0.540444	1.06743	0.754347	0.587836	1.65942	0.025586	0.16953	1.1907	0.000147949	0.0218986	1.17878	0.000166753	0.0162453	11.1699	9.26702	7.53993	8.19328	GO:0006952 GO:0009607	defense response	GO:0003674	molecular_function
Mtr.35802.1.S1_at		U-box domain-containing protein 22 EC=6.3.2.-; AltName: Full=Plant U-box protein 22;	1.9723	0.822231	0.509861	0.625638	0.746302	0.32873	0.813713	0.872845	0.645775	0.863328	0.751451	0.245926	0.589276	0.859009	0.607816	0.53577	2.17349	0.0170302	0.134437	1.4894	1.83873e-07	5.89914e-05	1.17607	8.91205e-06	0.00150444	8.40045	9.12309	8.22352	8.71836	GO:0016567	protein ubiquitination	GO:0005488 GO:0004842	binding
Mtr.25211.1.S1_s_at		peroxidase, putative	2.4611	1.63615	0.0500958	0.281263	0.730341	0.194326	0.772841	1.15401	0.545182	0.848106	0.892255	0.555251	0.729525	1.22828	0.388186	0.441268	0.590399	0.037606	0.205705	0.672653	0.000956114	0.0948038	1.17604	5.25694e-07	0.000138255	10.3898	11.8177	7.94251	10.0888	GO:0006979	response to oxidative stress	GO:0004601	peroxidase activity
Mtr.45371.1.S1_at		hypothetical protein predicted by Glimmer/Critica	3.6688	0.497876	0.106483	0.378426	0.59874	0.226021	0.785356	1.24984	0.591267	0.855892	0.824256	0.56893	0.733783	4.52117	0.00203075	0.0191662	0.593656	0.218766	0.42566	0.0160948	0.906568	0.995436	1.17568	1.89945e-09	1.0486e-06	5.0045	5.51412	4.21723	4.60881	GO:0000004	No GO term	GO:0000004	No GO term
Mtr.42309.1.S1_at		Putative xanthine/uracil permease C887.17	2.2193	1.06222	0.878859	0.729306	1.53259	0.289881	0.803432	2.61112	0.0260089	0.559913	2.52058	0.0106559	0.178437	0.524139	0.117508	0.239732	0.448838	0.0571447	0.250767	0.281113	0.0488341	0.667345	1.17066	2.2948e-09	1.22279e-06	7.57743	8.09961	7.20065	7.03562	GO:0006810	transport	GO:0005215	transporter activity
Mtr.46391.1.S1_at		hypothetical protein predicted by Glimmer/Critica	1.7515	0.861966	0.301102	0.535233	1.13349	0.380614	0.824712	0.909249	0.503301	0.840304	1.02031	0.86147	0.799651	1.30641	0.0729168	0.183183	0.861646	0.299936	0.477086	1.6417	7.90107e-07	0.000220074	1.16135	0.000121245	0.0127657	5.27053	4.32912	3.62059	3.83794	GO:0000004	No GO term	GO:0000004	No GO term
Mtr.14428.1.S1_at		chalcone and stilbene synthase family protein	1.619	0.905659	0.500485	0.622518	1.08085	0.595997	0.870673	1.0326	0.826169	0.884435	1.07597	0.541497	0.725798	0.89802	0.465185	0.477719	1.10167	0.510204	0.565833	0.754413	0.0301882	0.570246	1.15924	0.00153003	0.0876238	4.56682	5.25927	4.21723	4.08746	GO:0009813 GO:0006979 GO:0009629 GO:0009611 GO:0009715 GO:0009753 GO:0009926 GO:0010224 GO:0031540	flavonoid biosynthetic process	GO:0016210	naringenin-chalcone synthase activity
Mtr.3323.1.S1_at		hypothetical protein predicted by Glimmer/Critica	2.8246	0.724578	0.0942837	0.36349	1.22866	0.271722	0.800176	1.22713	0.274511	0.79562	1.31487	0.08276	0.426465	1.05465	0.772234	0.592656	0.867925	0.444814	0.540258	0.917263	5.62764e-07	0.000162665	1.15738	7.34029e-09	3.40756e-06	3.97269	3.65535	3.58496	3.62059	GO:0000004	No GO term	GO:0000004	No GO term
Mtr.8532.1.S1_s_at		Expansin-A15 Short=AtEXPA15; AltName: Full=Alpha-expansin-15; Short=At-EXP15; Short=AtEx15; AltName: Full=Ath-ExpAlpha-1.3; Flags: Precursor;	9.7769	1.43811	0.469797	0.611152	3.6552	0.018175	0.523796	3.08403	0.0360877	0.596889	5.02751	0.00104102	0.0529519	0.200602	0.00498071	0.0346896	0.307499	0.0292066	0.181379	0.332805	0.0762616	0.741585	1.15574	6.06478e-07	0.000155213	11.2062	11.7447	9.78038	10.8258	GO:0006949	syncytium formation	GO:0003674	molecular_function
Mtr.39165.1.S1_at		hypothetical protein predicted by Glimmer/Critica	6.1146	1.65114	0.575739	0.648354	1.83277	0.50001	0.851257	0.298462	0.187786	0.761055	0.668855	0.582454	0.738014	0.15139	0.047677	0.14325	7.31346	0.0381468	0.207401	0.759588	0.00680027	0.306853	1.15538	0.000124557	0.0130472	10.0278	9.93708	10.1492	10.8579	GO:0000004	No GO term	GO:0000004	No GO term
Mtr.22003.1.S1_x_at		UDP-glucoronosyl/UDP-glucosyl transferase family protein	2.7206	0.819585	0.664795	0.675082	1.2802	0.591231	0.869541	1.75774	0.229178	0.778029	1.7172	0.161668	0.52412	0.584922	0.251834	0.358403	0.926995	0.868517	0.67711	0.189337	0.376858	0.941083	1.15401	7.31688e-06	0.00125945	8.26256	8.07093	5.59096	5.90929	GO:0009636 GO:0006805 GO:0042178	response to toxin	GO:0008194 GO:0016757 GO:0035251	UDP-glycosyltransferase activity	KOG: UDP-glucuronosyl and UDP-glucosyl transferase
Mtr.28477.1.S1_s_at		expressed protein	2.1694	2.37518	0.105952	0.377734	0.508147	0.19838	0.773496	0.72014	0.524056	0.844105	0.511608	0.123476	0.48325	0.405853	0.0931068	0.210749	2.83484	0.0558352	0.248193	0.652981	0.00224094	0.164159	1.14735	2.25559e-06	0.000459197	7.44211	7.43962	6.40769	6.58045	GO:0000004	No GO term	GO:0000004	No GO term
Mtr.17404.1.S1_s_at		NAD(P)H-dependent 6'-deoxychalcone synthase EC=2.3.1.170;	1.8814	1.04709	0.790131	0.708046	1.08083	0.653702	0.876952	1.01548	0.929128	0.893449	1.06403	0.660842	0.758748	0.737133	0.0923834	0.209985	1.18044	0.34402	0.498224	0.771773	8.02281e-05	0.0134691	1.14683	1.84833e-07	5.63493e-05	11.1	11.7852	10.9591	11.1144	GO:0000004	No GO term	GO:0016491	oxidoreductase activity
Mtr.32080.1.S1_at		alpha-N-acetylglucosaminidase	1.913	0.891831	0.503666	0.623865	0.927685	0.659675	0.877554	1.13879	0.448713	0.830744	1.03728	0.792151	0.786055	1.06335	0.718292	0.575882	0.998155	0.991329	0.70419	1.55305	9.97513e-08	3.43402e-05	1.1362	1.65923e-05	0.00256107	6.11686	6.24031	5.33271	5.42626	GO:0000004	No GO term	GO:0004561	alpha-N-acetylglucosaminidase activity
Mtr.31368.1.S1_at		1-aminocyclopropane-1-carboxylate oxidase homolog 1	2.7677	1.14178	0.712728	0.688001	1.02248	0.95066	0.909043	0.66862	0.272289	0.795127	0.776051	0.39326	0.669724	0.703161	0.334585	0.411091	1.82191	0.109909	0.330691	1.70673	2.55221e-12	2.6802e-09	1.13478	1.81399e-08	7.46026e-06	6.76553	5.05311	3.52356	3.7761	GO:0008150	biological_process	GO:0010302	2-oxoglutarate-dependent dioxygenase activity	KOG: Iron/ascorbate family oxidoreductases
Mtr.41348.1.S1_at		MLO-like protein 10 Short=AtMlo10;	2.8783	1.07833	0.709695	0.687478	0.955208	0.820773	0.897037	1.0382	0.852915	0.886567	0.994459	0.973139	0.818494	0.864983	0.476721	0.482704	1.08109	0.700367	0.629911	0.772947	0.000107237	0.0171573	1.13478	3.4647e-07	9.60677e-05	6.79181	7.37243	7.09276	7.2075	GO:0008219 GO:0006952	cell death	GO:0005516	calmodulin binding
Mtr.19679.1.S1_s_at		Acyl-protein thioesterase 2 EC=3.1.2.-; AltName: Full=Lysophospholipase II; Short=LPL-I;	1.8862	0.773825	0.213659	0.480762	1.3452	0.153792	0.751002	0.763703	0.192238	0.763728	1.01814	0.91272	0.808625	0.782113	0.232344	0.344447	1.60833	0.0292656	0.181528	0.109405	0.478798	0.958401	1.1332	3.9133e-08	1.45333e-05	5.74685	5.60585	4.90207	6.34873	GO:0008150	biological_process	GO:0004091	carboxylesterase activity	KOG: Lysophospholipase
Mtr.23903.1.S1_at		Disease resistance protein At4g27190	2.9166	0.831385	0.484954	0.616672	1.08047	0.768248	0.890561	1.13526	0.629923	0.861237	1.14588	0.527617	0.721694	1.39675	0.214495	0.330728	0.702057	0.190148	0.404557	0.592357	0.0559448	0.694784	1.13299	0.000682139	0.0494676	6.1639	4.17792	4.1127	4.27053	GO:0000004	No GO term	GO:0000004	No GO term	KOG: Apoptotic ATPase
Mtr.7670.1.S1_at		Albumin-1 B AltName: Full=PA1 B; Contains: RecName: Full=Albumin-1 B chain b; AltName: Full=PA1b B; AltName: Full=Leginsulin B; Contains: RecName: Full=Albumin-1 B chain a; AltName: Full=PA1a B; Flags: Precursor;	2.631	0.950274	0.826794	0.716548	1.05599	0.815222	0.896315	1.09998	0.683282	0.867442	1.105	0.601229	0.74354	1.26126	0.326816	0.406952	0.718294	0.168898	0.386497	0.699325	0.000382455	0.0467224	1.13276	4.23238e-07	0.000114252	7.979	8.50779	6.31288	6.98868	GO:0000004	No GO term	GO:0000004	No GO term
Mtr.12914.1.S1_at		peroxidase, putative	3.4905	3.13046	0.0388057	0.250436	2.49233	0.0902044	0.697611	1.06916	0.896365	0.889952	1.92205	0.133447	0.493972	0.377245	0.0722677	0.182387	0.317776	0.0380361	0.207027	0.541619	6.28416e-05	0.0109088	1.12889	1.37597e-10	1.0673e-07	8.80122	8.49985	6.40939	7.32012	GO:0006979	response to oxidative stress	GO:0004601	peroxidase activity
Mtr.40659.1.S1_at		Probable gibberellin receptor GID1L3 EC=3.-.-.-; AltName: Full=GID1-like protein 3;	3.2319	0.859719	0.540278	0.636708	1.00209	0.993201	0.911749	0.575089	0.0364246	0.597985	0.692514	0.0814828	0.42425	0.888718	0.631829	0.544823	2.2711	0.00386752	0.053075	0.8392	5.36893e-05	0.00964368	1.12675	6.32668e-07	0.000160866	10.562	11.072	10.4623	10.7814	GO:0008150	biological_process	GO:0000004	No GO term	KOG: Arylacetamide deacetylase
Mtr.39531.1.S1_at		Endoglucanase 5 EC=3.2.1.4; AltName: Full=Endo-1,4-beta glucanase 5; Flags: Precursor;	2.6182	2.16363	0.0976701	0.367514	1.50902	0.361585	0.821445	1.04853	0.915146	0.891891	1.35785	0.405021	0.675145	0.571029	0.219368	0.334455	0.511542	0.145895	0.36703	0.718937	0.0031738	0.20698	1.12206	2.45684e-05	0.00355071	11.3728	7.51728	5.22882	6.33807	GO:0005975	carbohydrate metabolic process	GO:0004553	hydrolase activity, hydrolyzing O-glycosyl compounds
Mtr.35830.1.S1_at		hypothetical protein predicted by Glimmer/Critica	4.2723	3.62757	0.077862	0.337214	37.3991	8.14678e-05	0.0642177	0.213797	0.0386069	0.603735	3.99861	0.0247472	0.265686	0.174528	0.0214969	0.0892145	0.19754	0.0307992	0.186074	2.6106	5.8205e-16	1.52225e-12	1.11838	1.22842e-07	4.02541e-05	3.21723	5.00899	3.48543	3.48543	GO:0008150	biological_process	GO:0003674	molecular_function
Mtr.37590.1.S1_s_at		Expansin-A8 Short=AtEXPA8; AltName: Full=Alpha-expansin-8; Short=At-EXP8; Short=AtEx8; AltName: Full=Ath-ExpAlpha-1.11; Flags: Precursor;	2.3628	2.65525	0.0161084	0.162195	0.744304	0.42607	0.835766	2.31116	0.0345605	0.588497	1.43567	0.238577	0.584723	0.449338	0.0423133	0.133522	0.487237	0.0646529	0.264944	1.05488	1.47287e-06	0.000384062	1.11724	5.61539e-07	0.000145805	10.4804	11.2991	10.296	11.0107	GO:0006949	syncytium formation	GO:0003674	molecular_function
Mtr.26785.1.S1_at		hypothetical protein predicted by Glimmer/Critica	5.0394	5.64399	0.015596	0.160092	3.38263	0.0743176	0.67478	1.71132	0.411424	0.822811	3.22396	0.0393062	0.323851	0.144249	0.00806675	0.0472002	0.212186	0.0274798	0.175921	0.883128	0.000206881	0.0286816	1.1161	9.50145e-06	0.00158215	6.90207	7.21043	6.33628	7.27146	GO:0006949 GO:0009739 GO:0010114	syncytium formation	GO:0003674	molecular_function
Mtr.28665.1.S1_at		hypothetical protein predicted by Glimmer/Critica	3.7132	2.17194	0.131935	0.410218	2.86357	0.0471385	0.632415	0.786877	0.62983	0.861187	1.71874	0.193201	0.551951	0.225146	0.00780294	0.0461905	0.907556	0.844852	0.670928	0.20409	0.170575	0.85363	1.11049	2.25355e-08	8.85213e-06	7.05094	6.15987	5.37156	5.4822	GO:0000004	No GO term	GO:0000004	No GO term
Mtr.13960.1.S1_at		cytochrome P450 family protein	1.4039	1.11004	0.326632	0.549165	0.988767	0.914109	0.905334	1.05662	0.600575	0.856164	1.02962	0.733311	0.775346	0.868133	0.189644	0.310435	0.993252	0.94845	0.694901	1.08892	7.35588e-05	0.0124863	1.10627	6.00574e-05	0.0074649	7.9847	4.82782	4.62644	4.70044	GO:0009411 GO:0009813	response to UV	GO:0016711 GO:0019825	flavonoid 3'-monooxygenase activity	KOG: Cytochrome P450 CYP2 subfamily
Mtr.20266.1.S1_at		Putative serine/threonine-protein kinase At1g54610 EC=2.7.11.1;	6.6236	1.33096	0.619996	0.662118	3.85983	0.0300742	0.567476	2.99405	0.070878	0.666882	5.11153	0.00290807	0.0941279	0.996669	0.995364	0.650795	0.0652314	0.000207851	0.00773852	1.61439	6.32699e-13	8.07719e-10	1.10534	3.11531e-09	1.6178e-06	4.50462	8.4822	7.31016	7.77083	GO:0006499 GO:0006468	N-terminal protein myristoylation	GO:0016301	kinase activity	KOG: Cdc2-related protein kinase
Mtr.28714.1.S1_at		Chalcone synthase 1A EC=2.3.1.74; AltName: Full=Naringenin-chalcone synthase 1A;	4.6406	11.2423	0.00160031	0.0445309	2.64772	0.144076	0.745468	2.88759	0.113899	0.711182	3.88095	0.0188452	0.234804	0.0824702	0.00125073	0.0136907	0.141072	0.00722648	0.0794035	0.49896	0.0516001	0.679415	1.10507	0.000105643	0.0116431	5.52356	5.72792	4.98185	5.36457	GO:0009813 GO:0006979 GO:0009629 GO:0009611 GO:0009715 GO:0009753 GO:0009926 GO:0010224 GO:0031540	flavonoid biosynthetic process	GO:0016210	naringenin-chalcone synthase activity
Mtr.38349.1.S1_at		Putative NAC domain-containing protein 42 AltName: Full=ANAC042;	1.7115	1.00743	0.972837	0.747854	1.17239	0.468353	0.844546	1.09644	0.672835	0.866955	1.18224	0.352619	0.650506	0.91607	0.687571	0.565955	0.842942	0.436587	0.536745	1.79181	4.08466e-11	2.84432e-08	1.10471	6.50979e-07	0.000164159	5.2555	4.83794	4.55459	4.3505	GO:0007275	multicellular organismal development	GO:0003700	transcription factor activity
Mtr.11881.1.S1_at		expressed protein	3.1368	3.73102	0.0794494	0.339677	1.05349	0.941688	0.908098	0.404299	0.215441	0.772693	0.566094	0.335486	0.642516	0.625053	0.512494	0.498081	1.00675	0.992462	0.704395	0.941308	1.88801e-07	6.0257e-05	1.10241	9.41193e-09	4.27218e-06	8.44832	5.90929	4.98185	5.58496	GO:0006810	transport	GO:0005230	extracellular ligand-gated ion channel activity
Mtr.21098.1.S1_at		Oxysterol-binding protein-related protein 8 Short=OSBP-related protein 8; Short=ORP-8;	4.3044	0.290109	0.0169847	0.16675	0.26571	0.0115513	0.471847	5.90535	0.00154586	0.250523	1.35032	0.438223	0.688743	0.394594	0.0621468	0.16709	5.56716	0.002012	0.0336779	0.980231	0.000914716	0.0917381	1.09712	0.000279829	0.0245709	3.6893	4.49825	5.33985	5.23649	GO:0008202	steroid metabolic process	GO:0008142	oxysterol binding	KOG: Oxysterol-binding protein
Mtr.31597.1.S1_at		Expansin-A7 Short=AtEXPA7; AltName: Full=Alpha-expansin-7; Short=At-EXP7; Short=AtEx7; AltName: Full=Ath-ExpAlpha-1.26; Flags: Precursor;	1.8866	1.08211	0.596448	0.655343	1.27917	0.111823	0.721587	0.863709	0.330943	0.810651	1.06872	0.58504	0.738806	1.09735	0.533775	0.507132	0.762238	0.0821322	0.295036	0.206581	0.447842	0.953725	1.08482	0.000368129	0.0304841	9.41363	6.03562	4.64386	5.07895	GO:0009826 GO:0009831 GO:0009828	unidimensional cell growth	GO:0003674	molecular_function
Mtr.31598.1.S1_at		Expansin-A18 Short=AtEXPA18; AltName: Full=Alpha-expansin-18; Short=At-EXP18; Short=AtEx18; AltName: Full=Ath-ExpAlpha-1.25; Flags: Precursor;	1.5147	1.10947	0.50544	0.624448	0.887428	0.44499	0.838837	0.921839	0.60082	0.856212	0.874699	0.298427	0.621383	1.09703	0.55213	0.514767	1.00433	0.977734	0.701141	0.0291321	0.912002	0.995994	1.08235	0.000280236	0.0245709	11.6258	7.79636	5.50462	6.59991	GO:0009826 GO:0009831 GO:0009828	unidimensional cell growth	GO:0003674	molecular_function
Mtr.27443.1.S1_at		Subtilisin-like protease EC=3.4.21.-; AltName: Full=Cucumisin-like serine protease; Flags: Precursor;	2.3332	1.15194	0.491921	0.619413	1.07255	0.732077	0.886445	1.06099	0.772166	0.878857	1.08999	0.606875	0.745272	0.973451	0.895187	0.627126	0.783656	0.243301	0.442341	0.805998	0.000524505	0.0596685	1.07396	1.5008e-05	0.0023581	5.47897	4.8679	4.76553	4.70598	GO:0006508	proteolysis	GO:0004289	subtilase activity
Mtr.45411.1.S1_at		Vacuolar cation/proton exchanger 3 AltName: Full=Ca(2+)/H(+) exchanger 3; AltName: Full=Ca(2+)/H(+) antiporter CAX3;	1.6266	0.892389	0.58989	0.653497	1.16569	0.469708	0.844691	1.07028	0.747041	0.87495	1.15892	0.39591	0.670961	0.902488	0.626853	0.542734	0.995236	0.981874	0.702069	0.311342	0.0937427	0.767416	1.07333	1.83742e-06	0.000386919	6.67101	5.04002	5.1127	5.03562	GO:0006874 GO:0006793 GO:0006882 GO:0030026 GO:0051592	calcium ion homeostasis	GO:0015368 GO:0015369	calcium:cation antiporter activity	KOG: Ca2+/H+ antiporter VCX1 and related proteins
Mtr.41561.1.S1_at		Expansin-A4 Short=AtEXPA4; AltName: Full=Alpha-expansin-4; Short=At-EXP4; Short=AtEx4; AltName: Full=Ath-ExpAlpha-1.6; Flags: Precursor;	3.648	6.01794	0.00151306	0.0429635	3.36231	0.019724	0.531362	0.325905	0.0291341	0.572215	1.06288	0.874698	0.802843	0.167842	0.00158168	0.0160705	0.903488	0.830388	0.66779	0.976331	1.20168e-09	5.9867e-07	1.07285	1.5742e-10	1.19092e-07	7.50462	8.108	7	6.48059	GO:0006949	syncytium formation	GO:0003674	molecular_function
Mtr.21169.1.S1_at		RING-H2 zinc finger protein RHA1a	4.5718	0.433951	0.31213	0.541578	0.470555	0.359898	0.821201	0.149386	0.0306924	0.575622	0.170325	0.0157781	0.215068	4.64969	0.073132	0.183543	7.05043	0.0270098	0.174182	1.3467	2.85472e-13	3.97571e-10	1.07171	6.01155e-11	5.49814e-08	6.848	6.92837	8.61802	8.80864	GO:0009741 GO:0010200	response to brassinosteroid stimulus	GO:0005515 GO:0008270	protein binding	KOG: FOG: Predicted E3 ubiquitin ligase
Mtr.34018.1.S1_at		Cysteine-rich receptor-like protein kinase 10 Short=Cysteine-rich RLK10; EC=2.7.11.-; AltName: Full=Receptor-like protein kinase 4; Flags: Precursor;	1.9245	0.979786	0.898452	0.734255	1.15353	0.378219	0.824456	1.29331	0.122612	0.71369	1.30563	0.0552179	0.369376	0.807478	0.193935	0.313978	0.847243	0.308567	0.481929	-0.00843167	0.959017	0.997117	1.07098	3.59766e-07	9.88599e-05	3.83794	4.08746	5.18982	4.9542	GO:0006468	protein amino acid phosphorylation	GO:0004672	protein kinase activity	KOG: Serine/threonine protein kinase
Mtr.38220.1.S1_at		peroxidase, putative	1.9499	1.11999	0.522747	0.630745	0.872375	0.442663	0.838426	1.47907	0.0388591	0.603735	1.18521	0.247914	0.591131	0.780976	0.173675	0.296022	0.886044	0.495417	0.560364	0.621056	0.0115984	0.395727	1.06857	7.14662e-05	0.00856978	10.4547	7.2317	5.33271	5.85798	GO:0006979	response to oxidative stress	GO:0004601	peroxidase activity
Mtr.1581.1.S1_at		hypothetical protein predicted by Glimmer/Critica	2.3255	0.656152	0.0362433	0.242722	1.32003	0.150788	0.75003	0.671751	0.0463754	0.619743	0.922985	0.600554	0.74354	2.19166	0.000638009	0.00871534	0.784207	0.20489	0.416214	1.78184	2.68064e-11	2.10595e-08	1.06599	7.91913e-07	0.000191806	3.40599	3.47249	3.1375	3.23266	GO:0000004	No GO term	GO:0000004	No GO term
Mtr.49390.1.S1_at		hypothetical protein predicted by Glimmer/Critica	7.0031	4.90433	0.0331957	0.233091	6.43506	0.0149726	0.500842	2.1057	0.290022	0.800031	5.68372	0.00671642	0.143553	0.100754	0.00404271	0.0302055	0.149351	0.0132998	0.1154	1.09763	8.93562e-10	4.67998e-07	1.0583	1.92435e-09	1.05286e-06	8.68685	8.82369	7.63445	7.96636	GO:0000004	No GO term	GO:0000004	No GO term
Mtr.4282.1.S1_at		Nuclear transcription factor Y subunit B-3 Short=AtNF-YB-3; AltName: Full=Transcriptional activator HAP3C;	3.4403	0.437389	0.00846912	0.115024	1.31297	0.335547	0.815349	1.34842	0.291912	0.800051	1.46348	0.108771	0.464304	1.62032	0.0979737	0.216845	0.796987	0.420067	0.529859	3.59588	1.04369e-13	1.63987e-10	1.05828	0.000525623	0.0409265	4.30012	3.66676	3.64386	3.71149	GO:0006355	regulation of transcription, DNA-dependent	GO:0003700	transcription factor activity	KOG: CCAAT-binding factor, subunit A (HAP3)
Mtr.19570.1.S1_at		Ethylene-responsive transcription factor 1B Short=AtERF1B; AltName: Full=Ethylene-responsive element-binding factor 1B; Short=EREBP-1B;	3.0956	1.4632	0.385478	0.577542	0.713969	0.44114	0.838391	2.16751	0.0890557	0.69066	1.33791	0.415554	0.679418	0.516102	0.140965	0.265309	0.8557	0.719538	0.636197	0.777591	0.00157914	0.131835	1.05756	5.29154e-05	0.00668568	3.44626	5.2211	4.61471	5.62352	GO:0006952 GO:0006355 GO:0009867 GO:0009873	defense response	GO:0003677 GO:0003700 GO:0016563	DNA binding
Mtr.28477.1.S1_at		expressed protein	2.3717	1.59834	0.0664161	0.317842	0.721294	0.188351	0.7687	1.04792	0.846225	0.885607	0.829773	0.350428	0.649367	0.762709	0.271162	0.371303	1.08526	0.734914	0.640943	0.535718	0.0033059	0.21287	1.05649	7.19369e-07	0.000177034	7.50938	7.88203	6.99774	6.95652	GO:0000004	No GO term	GO:0000004	No GO term
Mtr.17261.1.S1_at		expressed protein	2.8619	0.686952	0.157659	0.436018	0.70984	0.194757	0.772898	0.642436	0.0999916	0.701131	0.592461	0.0225338	0.254588	1.17068	0.542115	0.510663	2.72675	0.00119172	0.0237586	0.441765	0.0283002	0.561731	1.05269	6.64511e-06	0.00116011	6.54689	5.93782	3.81762	4.16189	GO:0006499	N-terminal protein myristoylation	GO:0003674	molecular_function
Mtr.25211.1.S1_at		peroxidase, putative	1.8477	1.18124	0.343131	0.557962	0.84009	0.322015	0.811622	0.90143	0.551131	0.84904	0.830817	0.201949	0.558152	1.04626	0.794096	0.599368	1.06848	0.702622	0.630738	0.626687	0.00160714	0.13342	1.05208	2.56992e-06	0.000516326	10.8688	12.1412	8.5216	10.5573	GO:0006979	response to oxidative stress	GO:0004601	peroxidase activity
Mtr.41031.1.S1_at		4-coumarate--CoA ligase 2 / 4-coumaroyl-CoA synthase 2 (4CL2)	5.1007	3.22893	0.0784587	0.337961	1.06052	0.925916	0.906485	0.575461	0.387766	0.820345	0.719486	0.526159	0.721349	0.233688	0.0332999	0.115792	2.17156	0.230955	0.434293	1.05004	5.65049e-06	0.00131155	1.04918	5.72174e-06	0.00101042	10.7668	10.5677	9.2503	9.47431	GO:0009411 GO:0009698 GO:0009620 GO:0009611	response to UV	GO:0016207	4-coumarate-CoA ligase activity	KOG: Acyl-CoA synthetase
Mtr.27482.1.S1_at		serine carboxypeptidase S10 family protein	1.3247	0.812933	0.252916	0.508359	1.02586	0.885478	0.903149	1.16257	0.400863	0.820945	1.12462	0.421976	0.681884	0.904719	0.57404	0.523519	1.14005	0.463511	0.548509	0.542537	0.00637061	0.297565	1.04762	4.04891e-06	0.000763413	6.85175	6.87406	3.88753	4.49825	GO:0006508	proteolysis	GO:0004185	serine carboxypeptidase activity	KOG: Serine carboxypeptidases (lysosomal cathepsin A)
Mtr.9496.1.S1_at		hypothetical protein	8.0089	2.21548	0.153368	0.43186	1.42184	0.516138	0.854128	0.713025	0.532398	0.845093	1.00918	0.983406	0.819999	0.211502	0.0100932	0.0545314	2.10505	0.179774	0.395886	0.0210714	0.89035	0.99538	1.0458	1.5491e-07	4.91843e-05	8.11114	9.70546	10.2133	10.1587	GO:0008152	metabolic process	GO:0016846	carbon-sulfur lyase activity	KOG: Uncharacterized conserved protein
Mtr.4372.1.S1_at		hypothetical protein predicted by Glimmer/Critica	3.0648	0.804953	0.245674	0.50379	1.18778	0.353201	0.81866	1.16268	0.414574	0.823816	1.24012	0.162749	0.52569	0.77722	0.180784	0.302277	1.15741	0.428467	0.533898	0.654561	0.0212546	0.504888	1.04496	0.000549762	0.0422689	6.02015	5.86542	5.1375	5.1375	GO:0000004	No GO term	GO:0000004	No GO term
Mtr.44700.1.S1_at		expressed protein	2.0589	2.90467	0.000223102	0.014195	0.974224	0.908018	0.905103	0.830101	0.415138	0.823816	0.868014	0.447391	0.692534	0.757471	0.230261	0.342858	0.562015	0.0201791	0.149083	0.728041	0.00410943	0.238657	1.04272	0.000114568	0.0123167	4.67807	5.2555	3.80735	3.89724	GO:0000004	No GO term	GO:0000004	No GO term
Mtr.2246.1.S1_at		Nodulin-26 Short=N-26;	8.0502	0.0419825	0.00214882	0.0529353	1.50227	0.643025	0.875501	1.55135	0.617219	0.858349	1.75781	0.434502	0.687431	49.0827	0.000385346	0.00607875	0.208231	0.0879131	0.302473	1.05435	2.27669e-07	7.11791e-05	1.03778	3.01587e-07	8.51643e-05	3.49825	6.48382	10.7053	10.662	GO:0006810	transport	GO:0015250	water channel activity	KOG: Aquaporin (major intrinsic protein family)
Mtr.43203.1.S1_at		U-box domain-containing protein 22 EC=6.3.2.-; AltName: Full=Plant U-box protein 22;	1.574	0.852082	0.341662	0.557606	0.934928	0.685676	0.881034	1.21325	0.254045	0.786347	1.08764	0.537459	0.724509	1.09151	0.599091	0.532573	0.947897	0.747308	0.644578	1.54989	5.25681e-08	1.9289e-05	1.03748	3.53153e-05	0.00477715	6.60288	8.10591	6.31832	6.97728	GO:0016567	protein ubiquitination	GO:0005488 GO:0004842	binding	KOG: FOG: Armadillo/beta-catenin-like repeats
Mtr.39978.1.S1_at		serine carboxypeptidase, putative	1.7921	1.0463	0.782998	0.706605	0.842471	0.304891	0.806685	0.877533	0.43088	0.82769	0.817609	0.147072	0.509113	0.988376	0.943216	0.638632	1.30798	0.116705	0.337923	0.246167	0.12954	0.81706	1.03416	3.85611e-07	0.00010502	5.94017	6.20163	4.34341	4.80735	GO:0006508	proteolysis	GO:0004185	serine carboxypeptidase activity	KOG: Serine carboxypeptidases (lysosomal cathepsin A)
Mtr.8532.1.S1_at		Expansin-A15 Short=AtEXPA15; AltName: Full=Alpha-expansin-15; Short=At-EXP15; Short=AtEx15; AltName: Full=Ath-ExpAlpha-1.3; Flags: Precursor;	5.7278	0.989661	0.977643	0.748753	2.00445	0.0756256	0.676137	2.41979	0.0282857	0.569785	2.86538	0.00292861	0.094494	0.70608	0.354966	0.42352	0.295044	0.00432354	0.0570423	0.303422	0.178236	0.862056	1.03324	6.09945e-05	0.00755074	10.4683	11.3263	8.78953	9.86527	GO:0006949	syncytium formation	GO:0003674	molecular_function
Mtr.32710.1.S1_at		hypothetical protein predicted by Glimmer/Critica	1.7589	0.771888	0.465271	0.608814	2.01439	0.0606092	0.662033	0.978664	0.951065	0.89608	1.57223	0.129376	0.489864	0.77545	0.473105	0.481094	0.847454	0.638879	0.610956	2.10152	1.99143e-12	2.21875e-09	1.03321	3.14592e-06	0.000608125	6.1416	5.22882	4.59694	4.58496	GO:0000004	No GO term	GO:0000004	No GO term
Mtr.41000.1.S1_at		Auxin-induced protein 10A5	1.7347	0.852714	0.359158	0.565768	0.927879	0.663158	0.878139	1.03814	0.82718	0.884435	0.97536	0.85851	0.799001	1.03093	0.858926	0.617457	1.18091	0.339155	0.496335	0.507888	0.00466794	0.251355	1.03007	9.35117e-07	0.000221244	4.71699	4.14568	3.926	3.8679	GO:0009733	response to auxin stimulus	GO:0003674	molecular_function
Mtr.50074.1.S1_at		Germin-like protein subfamily 1 member 17 Flags: Precursor;	1.2661	1.0034	0.985625	0.750324	1.18115	0.383234	0.825622	1.07603	0.69818	0.868787	1.17333	0.307514	0.627138	0.957003	0.815813	0.606053	0.819374	0.299371	0.476709	2.59708	5.66159e-12	5.50684e-09	1.02968	0.000118296	0.0125337	4.76022	4.89724	4.16189	4.95884	GO:0008150	biological_process	GO:0030145 GO:0045735 GO:0046872	manganese ion binding
Mtr.34636.1.S1_at		amino acid permease family protein	2.5656	8.69122	0.000498812	0.0224177	1.22449	0.68628	0.881034	0.382672	0.0694031	0.66511	0.603281	0.227181	0.577631	0.553495	0.247486	0.355413	0.443635	0.11887	0.340003	-0.0150566	0.930017	0.996477	1.01988	1.72355e-06	0.000366721	5.04439	3.926	3.20163	3.51096	GO:0015802 GO:0043091 GO:0051938	basic amino acid transport	GO:0015181 GO:0015326 GO:0005313 GO:0015189	L-arginine transporter activity	KOG: Amino acid transporters
Mtr.41438.1.S1_at		Cytochrome P450 71B26 EC=1.14.-.-;	2.7931	1.00759	0.971944	0.747751	1.08883	0.692825	0.881554	1.35258	0.17318	0.753596	1.29444	0.155186	0.518649	0.883872	0.567755	0.521148	0.76244	0.218554	0.425462	0.635842	2.22767e-06	0.000557173	1.0161	2.95335e-10	2.01084e-07	8.62571	9.00282	8.90689	8.41532	GO:0006118	electron transport	GO:0019825	oxygen binding	KOG: Cytochrome P450 CYP2 subfamily
Mtr.29059.1.S1_at		LOB domain-containing protein 4 AltName: Full=ASYMMETRIC LEAVES 2-like protein 6; Short=AS2-like protein 6;	1.9469	0.728838	0.333365	0.552379	0.790105	0.468136	0.844546	1.06841	0.837226	0.885145	0.893199	0.668312	0.760916	0.944469	0.859181	0.617542	1.72092	0.106632	0.327442	0.217942	0.226846	0.886883	1.01578	3.35095e-06	0.000641686	7.34696	5.23649	4.90689	4.93546	GO:0009965 GO:0010016	leaf morphogenesis	GO:0003677 GO:0005515	DNA binding
Mtr.50247.1.S1_at		Sugar transport protein 13 AltName: Full=Hexose transporter 13; AltName: Full=Multicopy suppressor of snf4 deficiency protein 1;	2.2868	4.62031	5.87881e-07	0.000433908	0.931929	0.712198	0.884018	0.712179	0.0900569	0.691314	0.760877	0.0942088	0.445817	0.619098	0.0216767	0.0897254	0.526742	0.00372584	0.0516579	-0.0512209	0.856231	0.992537	1.01491	0.0011276	0.0708317	7.03232	10.7635	9.14006	9.59283	GO:0016310	phosphorylation	GO:0015144 GO:0009679 GO:0005358 GO:0005351	carbohydrate transporter activity	KOG: Predicted transporter (major facilitator superfamily)
Mtr.5209.1.S1_at		AAA-type ATPase family protein	1.761	0.666417	0.289356	0.529631	3.19959	0.00653765	0.397049	0.878408	0.730651	0.874061	1.99156	0.0371987	0.315675	0.892337	0.76218	0.589936	0.598321	0.184687	0.400466	0.084407	0.754632	0.984705	1.01449	0.000717939	0.0514548	3.39232	4.16993	3.54844	3.96347	GO:0000004	No GO term	GO:0005524 GO:0016887	ATP binding	KOG: AAA+-type ATPase
Mtr.8510.1.S1_at		Esterase EC=3.1.1.-; AltName: Full=Early nodule-specific protein homolog; AltName: Full=Latex allergen Hev b 13; AltName: Allergen=Hev b 13; Flags: Precursor;	11.8676	0.466489	0.12375	0.399519	0.574794	0.254905	0.796827	0.272221	0.0138288	0.487979	0.290372	0.00543108	0.129559	2.49174	0.0697067	0.178507	5.49823	0.00234584	0.0375473	-0.14385	0.427189	0.950426	1.01176	4.30259e-06	0.000796538	4	9.6027	13.679	13.5675	GO:0006629	lipid metabolic process	GO:0004560 GO:0004091	alpha-L-fucosidase activity
Mtr.20495.1.S1_at		expressed protein	1.367	0.801951	0.0539006	0.290757	1.10266	0.369521	0.823173	0.897824	0.323712	0.809871	0.99332	0.939105	0.813205	1.10007	0.380867	0.437682	1.14498	0.219303	0.426102	0.136914	0.46406	0.95725	1.0068	7.60556e-06	0.00130183	3.60881	3.41954	3.33628	3.43296	GO:0008150	biological_process	GO:0003674	molecular_function
Mtr.38554.1.S1_at		esterase/lipase/thioesterase family protein	1.9755	0.859093	0.446614	0.602338	0.939771	0.75366	0.888753	1.36315	0.131502	0.721437	1.17954	0.314417	0.630264	0.995603	0.982208	0.647647	0.912655	0.644915	0.612979	0.636682	0.000240152	0.0320817	1.00346	3.2891e-07	9.16133e-05	5.74416	5.15381	6.03122	5.91169	GO:0008150	biological_process	GO:0003824	catalytic activity
Mtr.5335.1.S1_at		Two-component response regulator ARR15	2.2835	0.879877	0.621372	0.662609	1.43473	0.175117	0.763917	1.15423	0.580266	0.854556	1.39972	0.125159	0.485659	0.826316	0.463759	0.477096	0.83056	0.475639	0.553417	0.782479	5.76737e-07	0.000165922	1.00144	5.67351e-09	2.70723e-06	7.03782	7.64097	8.8614	8.75154	GO:0009736	cytokinin mediated signaling	GO:0030528	transcription regulator activity
Mtr.28790.1.S1_at		C4-dicarboxylate transporter/malic acid transport family protein	1.6684	0.815741	0.154517	0.432842	1.00757	0.956469	0.90952	1.19144	0.216801	0.773665	1.12953	0.289541	0.616178	1.07441	0.605151	0.53455	0.95045	0.713707	0.63421	0.399812	0.116694	0.805467	1.00063	0.000360342	0.0299668	6.99548	7.32193	5.44294	5.86295	GO:0000004	No GO term	GO:0005215	transporter activity
Mtr.37075.1.S1_at		Putative metal tolerance protein C3 Short=AtMTPc3;	2.4911	0.842113	0.508128	0.624993	1.05715	0.829415	0.897984	1.08486	0.75241	0.875502	1.09566	0.665237	0.760137	0.704849	0.187641	0.308443	1.469	0.149773	0.370114	-0.289842	0.218733	0.884369	1.00018	0.000163748	0.016132	9.20921	5.74685	5.36107	6.0268	GO:0006812	cation transport	GO:0008324 GO:0015562	cation transporter activity
