# Supplementary material for: Cell- and Tissue-Specific Transcriptome Analyses of Medicago truncatula Root Nodules
Source: PLoS One. 2013 May 29;8(5):e64377. doi: 10.1371/journal.pone.0064377 (PMC3667139; doi:10.1371/journal.pone.0064377)
Supplement: Table S10 — Genes encoding putative transporters enriched in the infected cells of the fixation zone. (XLS) [file pone.0064377.s011.xls]

## Sheet: Infected cell transporters
Table S10. Genes encoding putative transporters enriched in the infected cells of the fixation zone. Column A: BinCode accoding to Mapman v. 2.5.2 (Mt_AFFY_Mt3.1_0510), Column B: BinName. Column C: Medicago GeneChip Id; Column D: Gene Annotation; Column E: Mean expression value (log2) in all LCM samples; Column F-W: fold enrichment for each LCM cell/tissue including p and q (corrected for multipl…
BinCode	BinName	id	Annotation	A Mean	Meristem enrichment factor	p value	q value	Distal infection zone enrichment factor	p value	q value	Proximal infection zone enrichment factor	p value	q value	Infection zone enrichment factor	p value	q value	Infected cell enrichment factor	p value	q value	Uninfected cell enrichment factor	p value	q value	Root 0d log2	Nod4d log2	Nod10d log2	Nod14d log2	BiolFunction GO ID	GO term	MolecFunct GO ID	GO term	Gene function
34.16	transport.ABC transporters and multidrug resistance systems	mtr.18449.1.s1_at	Multidrug resistance protein 9 AltName: Full=P-glycoprotein 9;	2.6005	0.65523	0.142731	0.421785	0.712227	0.233539	0.786846	0.916649	0.754716	0.876027	0.752572	0.222214	0.574382	2.89479	0.00141744	0.0149443	0.807546	0.446571	0.541042	3.01792	3.07039	3.03562	3.15381	GO:0006810	transport	GO:0042626	ATPase activity, coupled to transmembrane movement of substances	KOG: Multidrug/pheromone exporter, ABC superfamily
34.16	transport.ABC transporters and multidrug resistance systems	mtr.21802.1.s1_s_at	Multidrug resistance-associated protein 3 EC=3.6.3.44; AltName: Full=Glutathione S-conjugate-transporting ATPase 3; AltName: Full=ATP-energized glutathione S-conjugate pump 3;	2.3341	0.608163	0.0532038	0.288976	0.640471	0.0797257	0.679921	0.671286	0.113452	0.710481	0.569646	0.010744	0.179042	4.33275	1.62242e-05	0.000762371	0.882692	0.606664	0.600689	4.41278	5.43962	6.38716	6.03562	GO:0006810	transport	GO:0015431 GO:0042626 GO:0010290	glutathione S-conjugate-exporting ATPase activity	KOG: Multidrug resistance-associated protein/mitoxantrone resistance protein, ABC superfamily
34.16	transport.ABC transporters and multidrug resistance systems	mtr.32958.1.s1_at	transporter-related	4.5621	0.57735	0.25522	0.510062	0.986824	0.977599	0.910792	0.709929	0.472134	0.83542	0.788806	0.541018	0.725628	6.37052	0.00115407	0.0129527	0.388089	0.0593508	0.255514	4.1127	4.0268	4.24793	4.32193	GO:0015904 GO:0006810	tetracycline transport	GO:0015520 GO:0005215	tetracycline:hydrogen antiporter activity	KOG: Permease of the major facilitator superfamily
34.16	transport.ABC transporters and multidrug resistance systems	mtr.49882.1.s1_at	Probable ABC2 homolog 6	4.8903	0.222783	0.0276145	0.214375	1.20768	0.763794	0.889943	0.884194	0.844478	0.885388	1.04472	0.931907	0.812126	13.6826	0.000682742	0.00909455	0.307221	0.0746178	0.281917	4.12102	6.08108	8.36019	8.92065	GO:0000004	No GO term	GO:0005215	transporter activity	KOG: Lipid exporter ABCA1 and related proteins, ABC superfamily
34.16	transport.ABC transporters and multidrug resistance systems	mtr.6980.1.s1_at	Multidrug resistance-associated protein 13 EC=3.6.3.44; AltName: Full=Glutathione S-conjugate-transporting ATPase 13; AltName: Full=ATP-energized glutathione S-conjugate pump 13;	3.1741	0.80749	0.476419	0.613434	1.04908	0.872197	0.900846	0.915447	0.767013	0.877838	0.973409	0.91174	0.808538	2.3205	0.0114124	0.0593706	0.555697	0.0628884	0.261964	4.08746	4.93074	4.90207	4.40599	GO:0006810	transport	GO:0042626	ATPase activity, coupled to transmembrane movement of substances	KOG: Multidrug resistance-associated protein/mitoxantrone resistance protein, ABC superfamily
34.16	transport.ABC transporters and multidrug resistance systems	Mtr.33417.1.S1_at	Multidrug resistance-associated protein 3 EC=3.6.3.44; AltName: Full=Glutathione S-conjugate-transporting ATPase 3; AltName: Full=ATP-energized glutathione S-conjugate pump 3;	2.5327	0.552087	0.0304793	0.223802	1.06022	0.817557	0.896689	1.04142	0.872743	0.889202	1.06827	0.749864	0.778345	2.53675	0.00192788	0.0184362	0.646682	0.100253	0.318938	5.31107	6.1819	5.95884	5.83542	GO:0006810	transport	GO:0015431 GO:0042626 GO:0010290	glutathione S-conjugate-exporting ATPase activity	KOG: Multidrug resistance-associated protein/mitoxantrone resistance protein, ABC superfamily
34.3	transport.amino acids	mtr.30530.1.s1_at	hypothetical protein predicted by Glimmer/Critica	2.244	0.69314	0.237668	0.498114	0.788092	0.436819	0.837783	0.944204	0.849881	0.885909	0.821161	0.430848	0.685688	3.04821	0.00192328	0.018416	0.636051	0.149625	0.370001	3.37851	3.32193	3.29278	3.15381	GO:0000004	No GO term	GO:0000004	No GO term
34.3	transport.amino acids	mtr.47933.1.s1_at	amino acid permease, putative	3.3281	0.647432	0.139176	0.418131	0.901888	0.716032	0.884178	0.80052	0.436833	0.828533	0.804791	0.354669	0.651275	2.66301	0.00304544	0.0251678	0.803358	0.444019	0.539776	8.81378	9.40365	5.90929	6.1918	GO:0015810 GO:0009414 GO:0009651 GO:0015827	aspartate transport	GO:0015172 GO:0015175	acidic amino acid transporter activity	KOG: Amino acid transporters
34.21	transport.calcium	mtr.37432.1.s1_at	Vacuolar cation/proton exchanger 3 AltName: Full=Ca(2+)/H(+) exchanger 3; AltName: Full=Ca(2+)/H(+) antiporter CAX3;	2.6991	0.484947	0.0677274	0.31985	0.961688	0.916868	0.905516	0.705436	0.357933	0.814356	0.772078	0.402761	0.674523	3.27485	0.00557757	0.0373581	0.928161	0.842187	0.670395	5.71425	4	6.80349	5.34696	GO:0006874 GO:0006793 GO:0006882 GO:0030026 GO:0051592	calcium ion homeostasis	GO:0015368 GO:0015369	calcium:cation antiporter activity	KOG: Ca2+/H+ antiporter VCX1 and related proteins
34.21	transport.calcium	mtr.41148.1.s1_at	Vacuolar cation/proton exchanger 3 AltName: Full=Ca(2+)/H(+) exchanger 3; AltName: Full=Ca(2+)/H(+) antiporter CAX3;	5.2499	0.415108	0.131531	0.409983	0.401122	0.118197	0.728074	0.359244	0.0829283	0.682969	0.27486	0.0115858	0.186025	9.41357	0.000982159	0.0115788	1.7759	0.314152	0.484666	9.0864	6.12309	9.25762	8.25125	GO:0006816	calcium ion transport	GO:0015369	calcium:hydrogen antiporter activity	KOG: Ca2+/H+ antiporter VCX1 and related proteins
34.19.1	transport.Major Intrinsic Proteins.PIP	mtr.19343.1.s1_at	Nodulin-26 Short=N-26;	1.9923	1.00369	0.989782	0.751131	0.915352	0.758512	0.889468	0.828529	0.515543	0.842528	0.831631	0.436484	0.688024	2.07255	0.0207134	0.0870944	0.633872	0.1271	0.348439	4.48543	3.63227	3.65535	3.66676	GO:0006810	transport	GO:0015250	water channel activity	KOG: Aquaporin (major intrinsic protein family)
34.19.2	transport.Major Intrinsic Proteins.TIP	mtr.18309.1.s1_at	Probable aquaporin TIP-type alpha AltName: Full=Tonoplast intrinsic protein alpha; AltName: Full=Alpha TIP;	1.6293	0.844318	0.451904	0.6043	0.750425	0.209619	0.776334	0.597714	0.0327344	0.579653	0.585959	0.00906992	0.165499	2.5845	0.000568106	0.00802783	1.02168	0.923319	0.690205	4.97269	4.56071	4.66107	4.55459	GO:0006914 GO:0006810	autophagy	GO:0015250	water channel activity	KOG: Aquaporin (major intrinsic protein family)
34.19.2	transport.Major Intrinsic Proteins.TIP	mtr.43281.1.s1_at	Nodulin-26 Short=N-26;	10.0116	0.226279	6.39555e-05	0.00767078	0.610029	0.0901714	0.697611	1.65058	0.0861805	0.688185	1.00459	0.983872	0.820039	4.63321	4.60751e-05	0.00150956	0.947299	0.845544	0.671145	9.31084	11.8407	13.0885	12.844	GO:0006810	transport	GO:0015250	water channel activity	KOG: Aquaporin (major intrinsic protein family)
34.19.2	transport.Major Intrinsic Proteins.TIP	Mtr.2246.1.S1_at	Nodulin-26 Short=N-26;	8.0502	0.0419825	0.00214882	0.0529353	1.50227	0.643025	0.875501	1.55135	0.617219	0.858349	1.75781	0.434502	0.687431	49.0827	0.000385346	0.00607875	0.208231	0.0879131	0.302473	3.49825	6.48382	10.7053	10.662	GO:0006810	transport	GO:0015250	water channel activity	KOG: Aquaporin (major intrinsic protein family)
34.19.2	transport.Major Intrinsic Proteins.TIP	Mtr.4268.1.S1_at	Probable aquaporin TIP2-2 AltName: Full=Tonoplast intrinsic protein 2-2; Short=OsTIP2;2;	5.1698	0.922617	0.810965	0.713131	0.919001	0.801955	0.894033	0.850491	0.631571	0.861247	0.848511	0.552175	0.728562	2.32443	0.0220125	0.090641	0.596591	0.139048	0.360144	4.08746	4.12928	4.06178	4.27798	GO:0009651 GO:0006810	response to salt stress	GO:0015200 GO:0051739	methylammonium transporter activity
34.9	transport.metabolite transporters at the mitochondrial membrane	mtr.13956.1.s1_at	2-oxoglutarate/malate translocator, chloroplastic Flags: Precursor;	8.4419	1.43051	0.20138	0.471635	0.954261	0.863698	0.899671	0.882688	0.648269	0.863868	0.8919	0.608831	0.74549	2.97039	0.00098955	0.0116411	0.279396	0.000242439	0.00858288	9.13314	9.00056	9.2053	9.34074	GO:0015743 GO:0009624	malate transport	GO:0015367	oxoglutarate:malate antiporter activity
34.9	transport.metabolite transporters at the mitochondrial membrane	mtr.44796.1.s1_at	similar to Mitochondrial deoxynucleotide carrier (Mitochondrial uncoupling protein 1)	2.6582	0.734324	0.129144	0.406741	0.690633	0.0733394	0.671684	0.607534	0.0203189	0.536686	0.560461	0.00214855	0.0791763	3.87736	3.59139e-06	0.000320163	0.837064	0.36991	0.50924	6.69627	6.57289	8.04002	7.8586	GO:0006839 GO:0006810	mitochondrial transport	GO:0005488	binding	KOG: Mitochondrial solute carrier protein
34.12	transport.metal	mtr.17288.1.s1_at	Metal transporter Nramp1 Short=AtNramp1;	2.9736	0.400977	0.0119541	0.139198	1.03268	0.921389	0.906147	1.16611	0.638411	0.863111	1.13188	0.642632	0.753822	3.45488	0.00146754	0.015317	0.599439	0.130789	0.351926	12.2208	10.1655	10.1824	10.7078	GO:0006875 GO:0030001	metal ion homeostasis	GO:0015103	inorganic anion transporter activity	KOG: Mn2+ and Fe2+ transporters of the NRAMP family
34.12	transport.metal	mtr.41323.1.s1_at	Probable zinc transporter 10 AltName: Full=ZRT/IRT-like protein 10; Flags: Precursor;	8.2684	0.120068	0.000340451	0.0177518	0.494243	0.147825	0.747944	1.60983	0.319075	0.807252	0.858645	0.691998	0.767013	7.77718	0.000458886	0.00690442	1.34595	0.529975	0.572846	12.3051	10.186	11.3198	11.0167	GO:0006812	cation transport	GO:0008324	cation transporter activity	KOG: Fe2+/Zn2+ regulated transporter
34.12	transport.metal	mtr.48853.1.s1_at	K(+)/H(+) antiporter 1	3.4105	0.745794	0.361514	0.566804	0.665049	0.210151	0.776334	1.25685	0.474552	0.83542	0.887344	0.64537	0.754694	2.7019	0.00599312	0.0390625	0.59371	0.114846	0.336166	3.29278	3.08746	3.44626	3.39232	GO:0006812	cation transport	GO:0015385	sodium:hydrogen antiporter activity	KOG: Predicted K+/H+-antiporter
34.99	transport.misc	mtr.27873.1.s1_at	auxin efflux carrier family protein	2.9927	0.650083	0.216995	0.483011	0.743125	0.388435	0.826994	0.696286	0.295848	0.800602	0.644515	0.128144	0.48858	3.44839	0.00207018	0.0194508	0.862115	0.663524	0.618923	7.54612	7.42794	7.86357	7.64818	GO:0009926	auxin polar transport	GO:0009672	auxin:hydrogen symporter activity	KOG: Predicted membrane protein
34.99	transport.misc	mtr.31407.1.s1_at	Transmembrane emp24 domain-containing protein 10 AltName: Full=21 kDa transmembrane-trafficking protein; AltName: Full=Transmembrane protein Tmp21; Flags: Precursor;	2.9367	0.574062	0.0828771	0.345635	0.848805	0.591559	0.869577	0.74905	0.349041	0.814101	0.739399	0.235003	0.582895	5.43154	4.2225e-05	0.00141695	0.504429	0.0367682	0.20364	3.85798	8.17493	9.52669	10.0195	GO:0006886	intracellular protein transport	GO:0008320	protein carrier activity	KOG: emp24/gp25L/p24 family of membrane trafficking proteins
34.99	transport.misc	mtr.35974.1.s1_at	emp24/gp25L/p24 family protein	7.2422	0.0654549	7.28901e-05	0.00825241	0.531803	0.232307	0.786241	4.30125	0.0114223	0.464158	1.73605	0.202803	0.559226	11.7719	0.000198156	0.00389761	0.567368	0.281536	0.46615	2.90689	7.06393	8.22207	8.6893	GO:0006886	intracellular protein transport	GO:0008320	protein carrier activity	KOG: emp24/gp25L/p24 family of membrane trafficking proteins
34.99	transport.misc	mtr.3624.1.s1_at	MATE efflux family protein	6.1539	0.0832344	0.00288351	0.0628623	0.784395	0.734119	0.886497	2.33186	0.246131	0.784357	1.49563	0.493057	0.709552	25.8878	0.000308083	0.00521903	0.253726	0.0692826	0.272862	3.80735	5.83289	10.2535	9.55401	GO:0006855	multidrug transport	GO:0015297 GO:0015238	antiporter activity	KOG: Uncharacterized membrane protein, predicted efflux pump
34.99	transport.misc	mtr.42159.1.s1_at	SEC14 cytosolic factor, putative / phosphoglyceride transfer protein, putative	9.2422	0.180764	0.000430401	0.0204444	0.805137	0.579471	0.867064	0.879116	0.741017	0.874731	0.794225	0.472214	0.702145	6.73962	0.000154028	0.0032992	1.15968	0.704088	0.63126	3.96347	8.12205	11.736	11.2911	GO:0006810	transport	GO:0005215	transporter activity
34.99	transport.misc	mtr.46837.1.s1_at	Pentatricopeptide repeat-containing protein At3g46790, chloroplastic AltName: Full=Protein CHLORORESPIRATORY REDUCTION 2; Flags: Precursor;	4.4874	0.757384	0.503074	0.623616	0.689382	0.372852	0.824165	1.04254	0.919444	0.892239	0.802358	0.515568	0.716983	2.99873	0.015904	0.0736388	0.612624	0.244877	0.442942	5.35755	5.52356	5.42626	5.45286	GO:0000004	No GO term	GO:0005488	binding	KOG: FOG: PPR repeat
34.99	transport.misc	mtr.49406.1.s1_at	Protein TRANSPARENT TESTA 12	6.1705	0.407398	0.0941882	0.363426	0.400279	0.0884583	0.694249	0.474978	0.15931	0.742714	0.330641	0.0164537	0.219821	10.0338	0.000342148	0.00558562	1.28671	0.623534	0.60608	3.27798	4.79701	11.4051	11.0841	GO:0006855	multidrug transport	GO:0015297 GO:0005215	antiporter activity	KOG: Uncharacterized membrane protein, predicted efflux pump
34.99	transport.misc	mtr.8908.1.s1_at	Uncharacterized protein C23B6.04c	8.2386	0.786514	0.381461	0.575477	0.78067	0.367233	0.822425	0.499539	0.0196781	0.533422	0.533775	0.0111493	0.182541	2.90838	0.001104	0.0125993	1.121	0.674168	0.621904	5.43296	5.17792	6.61471	6.38024	GO:0008150	biological_process	GO:0003674	molecular_function	KOG: Phosphatidylinositol transfer protein PDR16 and related proteins
34.1	transport.p- and v-ATPases	mtr.17493.1.s1_at	vacuolar proton ATPase, putative	3.3127	0.595827	0.148963	0.427548	0.685097	0.284138	0.80087	1.04057	0.908591	0.891016	0.798025	0.429798	0.685199	3.22277	0.00359552	0.0280068	0.73051	0.371025	0.509689	6.75889	6.2891	5.73606	5.77083	GO:0045045	secretory pathway	GO:0016887	ATPase activity	KOG: Vacuolar H+-ATPase V0 sector, subunit a
34.13	transport.peptides and oligopeptides	mtr.27420.1.s1_at	Peptide transporter PTR3-A Short=AtPTR3;	4.0526	0.350314	0.016469	0.164436	0.437742	0.0506424	0.639924	0.685627	0.347598	0.813874	0.448267	0.0231572	0.258412	10.0384	2.58339e-05	0.0010074	0.947485	0.89165	0.682104	4.6893	5.10434	8.4475	8.27984	GO:0006857	oligopeptide transport	GO:0005215	transporter activity	KOG: H+/oligopeptide symporter
34.13	transport.peptides and oligopeptides	mtr.27727.1.s1_at	Peptide transporter PTR2 AltName: Full=Histidine-transporting protein;	2.9142	0.522789	0.155467	0.433527	0.450012	0.0853238	0.690706	0.862629	0.738161	0.874731	0.532148	0.0949543	0.446973	7.4716	0.000309089	0.00522619	0.659495	0.352461	0.501795	3.37851	6.66676	8.507	8.11426	GO:0006857	oligopeptide transport	GO:0005215	transporter activity	KOG: H+/oligopeptide symporter
34.13	transport.peptides and oligopeptides	mtr.47098.1.s1_at	Peptide transporter PTR3-A Short=AtPTR3;	2.2258	1.02949	0.927409	0.739695	0.73205	0.335695	0.815349	0.612854	0.139123	0.729031	0.586047	0.0541592	0.366609	2.25728	0.0200779	0.085264	0.959166	0.896036	0.683383	7.20945	4.60881	5.97728	6.61029	GO:0006857	oligopeptide transport	GO:0005215	transporter activity	KOG: H+/oligopeptide symporter
34.13	transport.peptides and oligopeptides	mtr.50464.1.s1_at	Oligopeptide transporter 7 Short=AtOPT7;	2.1674	0.647653	0.0354129	0.240035	1.00372	0.984511	0.911228	0.802462	0.260344	0.789395	0.865683	0.362682	0.655232	2.02397	0.00189238	0.0182226	0.947142	0.776882	0.652929	3.7866	3.83794	3.53605	3.53605	GO:0006857	oligopeptide transport	GO:0015198	oligopeptide transporter activity	KOG: Sexual differentiation process protein ISP4
34.13	transport.peptides and oligopeptides	mtr.8369.1.s1_at	hypothetical protein predicted by Glimmer/Critica	9.0038	0.139785	0.00135628	0.0403428	0.924046	0.877435	0.901954	1.58811	0.372729	0.817369	1.29137	0.543282	0.726316	4.5387	0.00876306	0.0497768	1.07407	0.889046	0.681392	3.23266	4.90207	6.58646	6.48864	GO:0000004	No GO term	GO:0000004	No GO term
34.15	transport.potassium	mtr.17620.1.s1_at	hypothetical protein predicted by Glimmer/Critica	6.8935	0.298772	0.118132	0.393164	0.714335	0.651237	0.87667	0.356361	0.177336	0.75682	0.401662	0.14615	0.508078	13.9695	0.00248022	0.0220077	0.94121	0.934895	0.692117	5.37156	4.96809	10.4022	9.88402	GO:0000004	No GO term	GO:0000004	No GO term
34.15	transport.potassium	mtr.9837.1.s1_at	Potassium transporter 6 Short=AtPOT6; Short=AtHAK6;	10.4339	0.256	1.1975e-05	0.00288846	0.716094	0.140331	0.743888	0.792046	0.294401	0.800497	0.685194	0.0473583	0.346775	6.48723	2.56391e-07	6.925e-05	1.06165	0.784281	0.654829	9.27006	9.66231	12.5404	12.1647	GO:0006813	potassium ion transport	GO:0015079	potassium ion transporter activity
34.15	transport.potassium	Mtr.11919.1.S1_at	Potassium transporter 6 Short=AtPOT6; Short=AtHAK6;	2.6127	0.570254	0.399629	0.58329	0.431855	0.214426	0.777025	0.427548	0.209278	0.770714	0.324251	0.0500001	0.355439	9.66007	0.00314941	0.0257579	0.98317	0.97945	0.701437	3.40599	3.81762	5.89239	5.54535	GO:0006813	potassium ion transport	GO:0015079	potassium ion transporter activity
34.6	transport.sulphate	mtr.37708.1.s1_at	Probable sulfate transporter 3.5	11.5003	0.3265	0.000138046	0.0109923	0.601434	0.0366628	0.593229	0.605732	0.0390114	0.603735	0.510089	0.00202359	0.0767813	4.21421	9.48334e-06	0.00056685	1.99495	0.00703608	0.078185	3.27798	9.1809	13.0122	12.4709	GO:0008272 GO:0006810	sulfate transport	GO:0015116	sulfate transporter activity	KOG: Sulfate/bicarbonate/oxalate exchanger SAT-1 and related transporters (SLC26 family)
34.18	transport.unspecified anions	mtr.2963.1.s1_at	hypothetical protein predicted by Glimmer/Critica	6.2481	1.62558	0.365102	0.568495	0.587361	0.322545	0.811622	0.666857	0.448201	0.830622	0.535335	0.161759	0.524226	4.93629	0.00767789	0.0457529	0.318165	0.0435604	0.221537	7.20945	7.48945	7.50064	7.75221	GO:0000004	No GO term	GO:0000004	No GO term
34.18	transport.unspecified anions	mtr.34387.1.s1_at	hypothetical protein predicted by Glimmer/Critica	5.3584	0.431068	0.321589	0.546397	0.483776	0.390409	0.827164	0.255202	0.116759	0.71187	0.247943	0.0548201	0.368338	30.8137	0.000784651	0.00998752	0.609792	0.555905	0.582369	5.52982	7.67172	8.15228	8.20457	GO:0000004	No GO term	GO:0000004	No GO term
34.18	transport.unspecified anions	mtr.41273.1.s1_at	Boron transporter-like protein 2	3.2501	0.467614	0.0200705	0.182606	0.495277	0.0296247	0.565657	0.73043	0.300211	0.803081	0.507713	0.0123802	0.192397	4.48276	0.000117828	0.00279258	1.31868	0.359682	0.505492	4.75489	5.926	6.50144	6.37504	GO:0006820	anion transport	GO:0015380	anion exchanger activity	KOG: Na+-independent Cl/HCO3 exchanger AE1 and related transporters (SLC4 family)
34.18	transport.unspecified anions	mtr.44063.1.s1_at	Putative boron transporter 2	5.1761	0.693552	0.426465	0.59414	0.589609	0.256208	0.79774	1.02847	0.950829	0.89608	0.716426	0.37597	0.66101	3.29398	0.01755	0.0784289	0.721843	0.477763	0.554179	10.6452	8.95361	8.1634	8.25314	GO:0006820	anion transport	GO:0015380	anion exchanger activity	KOG: Na+-independent Cl/HCO3 exchanger AE1 and related transporters (SLC4 family)
34.18	transport.unspecified anions	Mtr.36186.1.S1_at	nitrate transporter, putative	9.8712	0.199372	0.000183258	0.0128584	0.444193	0.026047	0.553429	0.380219	0.0100528	0.451571	0.305541	0.000485515	0.0347262	7.77247	1.4846e-05	0.000729599	3.82095	0.000968855	0.0207659	9.93029	9.13031	11.8747	11.465	GO:0006857	oligopeptide transport	GO:0005215	transporter activity	KOG: H+/oligopeptide symporter
34.18	transport.unspecified anions	Mtr.40270.1.S1_at	Nitrate transporter AltName: Full=Nitrate permease;	4.9614	0.40377	0.32111	0.546298	0.130851	0.0359564	0.591941	0.326427	0.224509	0.776632	0.122192	0.0105787	0.177782	13.1423	0.0105489	0.0561892	4.41196	0.113598	0.334994	12.7669	9.26421	9.45245	9.49125	GO:0006810	transport	GO:0015112	nitrate transporter activity
34.18	transport.unspecified anions	Mtr.39195.1.S1_at	Nitrate/chlorate transporter	2.3424	0.627522	0.251151	0.506906	0.730723	0.434272	0.837673	0.68134	0.341325	0.813118	0.628171	0.165189	0.528213	3.11132	0.0107037	0.0567682	1.02875	0.943108	0.69386	7.13443	6.96116	10.0999	9.25148	GO:0009624	response to nematode	GO:0005509 GO:0005215	calcium ion binding	KOG: H+/oligopeptide symporter
34.18	transport.unspecified anions	Mtr.35456.1.S1_at	high-affinity nitrate transporter, putative	4.3824	0.102774	0.00725705	0.105945	0.211558	0.0514523	0.64063	0.315439	0.137009	0.726839	0.164524	0.00870149	0.162632	32.1706	0.000259179	0.00462922	4.53222	0.0573106	0.251079	9.6279	8.2075	10.1836	10.412	GO:0008152	metabolic process	GO:0015112	nitrate transporter activity
34.18	transport.unspecified anions	Mtr.5875.1.S1_at	Chloride channel protein CLC-f Short=AtCLC-f;	2.4499	0.768603	0.259604	0.512562	0.595747	0.0356336	0.590389	1.08711	0.715332	0.871716	0.748553	0.135036	0.496178	2.62861	0.000606418	0.00841529	0.764254	0.2499	0.44604	5.48543	5.95652	6.03342	5.853	GO:0006821	chloride transport	GO:0005247	voltage-gated chloride channel activity	KOG: Cl- channel CLC-3 and related proteins (CLC superfamily)
34.14	transport.unspecified cations	mtr.21664.1.s1_at	Sodium/hydrogen exchanger 1 AltName: Full=Na(+)/H(+) exchanger 1; Short=NHE-1;	2.7333	0.59791	0.26274	0.514278	0.724675	0.477576	0.846166	0.876419	0.769542	0.878366	0.738873	0.414956	0.679354	3.42382	0.0137441	0.0673057	0.769127	0.561545	0.584538	7.74147	5.88753	4.27053	4.17792	GO:0006814	sodium ion transport	GO:0015081	sodium ion transporter activity	KOG: Sodium/hydrogen exchanger protein
34.14	transport.unspecified cations	Mtr.6805.1.S1_at	hypothetical protein predicted by Glimmer/Critica	2.9146	0.547233	0.0332609	0.23342	0.744818	0.270514	0.799885	1.01107	0.966467	0.897166	0.82773	0.382812	0.664551	3.63246	0.000147761	0.00321732	0.668026	0.137916	0.358822	3.97269	3.8679	3.73335	3.36457	GO:0006814	sodium ion transport	GO:0015081	sodium ion transporter activity
34.2	transporter.sugars	mtr.21610.1.s1_at	Probable polyol transporter 3	6.4282	0.457861	0.299017	0.534507	0.335096	0.152786	0.750811	0.306199	0.123785	0.714446	0.219171	0.021585	0.250228	10.0924	0.00607009	0.0393864	2.10911	0.320392	0.487715	3.24793	3.24793	11.2943	10.5635	GO:0008643 GO:0006810	carbohydrate transport	GO:0015144 GO:0005351	carbohydrate transporter activity	KOG: Predicted transporter (major facilitator superfamily)
34.2	transporter.sugars	mtr.37205.1.s1_at	Probable inositol transporter 2	2.9708	0.476574	0.330935	0.551376	0.394561	0.226554	0.785356	0.34293	0.167247	0.74841	0.26356	0.0425167	0.333243	19.352	0.00108634	0.0124664	0.801353	0.768187	0.650577	3.43296	6.79051	12.0469	11.2893	GO:0008643 GO:0006810	carbohydrate transport	GO:0015144 GO:0005351	carbohydrate transporter activity	KOG: Predicted transporter (major facilitator superfamily)
34.2	transporter.sugars	mtr.51019.1.s1_at	Probable polyol transporter 4	3.3495	1.00534	0.982329	0.74979	0.603935	0.0495306	0.63645	0.811197	0.389877	0.820769	0.621457	0.0260386	0.271563	2.25824	0.00351861	0.0276149	0.899086	0.659094	0.617207	8.62132	8.52709	8.02348	8.33762	GO:0008643 GO:0006810	carbohydrate transport	GO:0015144 GO:0005351	carbohydrate transporter activity	KOG: Predicted transporter (major facilitator superfamily)
34.2	transporter.sugars	Mtr.37636.1.S1_at	Sugar phosphate exchanger 2 AltName: Full=Solute carrier family 37 member 2;	3.9446	0.48231	0.0608261	0.306016	0.507632	0.0790391	0.679151	0.463894	0.0496245	0.626238	0.381339	0.00498225	0.124943	7.21529	5.85402e-05	0.00176	1.22026	0.588597	0.594647	10.6143	8.74651	10.8816	10.1765	GO:0008643	carbohydrate transport	GO:0005351	sugar porter activity	KOG: Permease of the major facilitator superfamily
34.2	transporter.sugars	Mtr.38200.1.S1_at	Uncharacterized membrane protein YCR023C	8.7565	0.299224	0.0159778	0.161762	1.59912	0.308382	0.807559	0.685563	0.40987	0.822449	1.06321	0.868404	0.801384	3.23699	0.0184586	0.0808043	0.941747	0.894597	0.682963	7.89542	9.87606	11.3568	11.0009	GO:0009624	response to nematode	GO:0015144 GO:0005351	carbohydrate transporter activity	KOG: Permease of the major facilitator superfamily
	oxygen transport	Mtr.38572.1.S1_at	Leghemoglobin	9.2282	0.329497	0.00057404	0.0242127	0.734064	0.246599	0.794281	0.761236	0.304219	0.805277	0.678426	0.0834617	0.427544	3.72617	0.000116761	0.00278263	1.45758	0.16229	0.381789	3.07039	6.76421	12.299	11.683	GO:0009735	response to cytokinin stimulus	GO:0005344	oxygen transporter activity	KOG: Globins and related hemoproteins
	oxygen transport	Mtr.40138.1.S1_at	Leghemoglobin	6.9844	0.252038	0.0522181	0.286555	0.420193	0.204864	0.774634	0.615077	0.469156	0.834932	0.405744	0.111818	0.468372	5.9321	0.0156244	0.0728833	2.5879	0.166632	0.385419	3.51096	3.91648	12.1015	11.9903	GO:0009735	response to cytokinin stimulus	GO:0005344	oxygen transporter activity	KOG: Globins and related hemoproteins
	oxygen transport	Mtr.43465.1.S1_at	Leghemoglobin 29 AltName: Full=VfLb29;	9.7648	0.311538	0.000841395	0.0304513	0.628875	0.120139	0.728074	0.668106	0.17246	0.752769	0.56097	0.023644	0.260105	5.45874	2.14463e-05	0.000892835	1.39955	0.251066	0.446902	3.59694	4.10434	13.5385	13.5018	GO:0009735	response to cytokinin stimulus	GO:0005344	oxygen transporter activity	KOG: Globins and related hemoproteins
	oxygen transport	Mtr.47990.1.S1_at	Hemoglobin-like protein yjbI AltName: Full=Truncated BHb; Short=trBHb;	7.4929	0.159185	0.000180467	0.0128014	1.05223	0.893711	0.904065	0.477241	0.0667265	0.66079	0.631779	0.153761	0.516906	5.70749	0.000300116	0.00513936	2.19182	0.0533042	0.242456	4.97728	6.77873	12.0141	11.4124	GO:0015671 GO:0001666 GO:0009733	oxygen transport	GO:0005344	oxygen transporter activity
	oxygen transport	Mtr.5077.1.S1_at	Leghemoglobin 29 AltName: Full=VfLb29;	2.731	1.39716	0.222009	0.486974	0.44515	0.0074694	0.416025	0.447894	0.00783758	0.419128	0.341288	0.00014596	0.0165342	2.83101	0.00121154	0.0133763	1.26803	0.380064	0.513669	3.30743	3.15381	4.87774	5.37851	GO:0009735	response to cytokinin stimulus	GO:0005344	oxygen transporter activity
	oxygen transport	Mtr.51231.1.S1_x_at	Leghemoglobin	12.4091	0.346744	0.00139739	0.0409434	0.848817	0.555814	0.863362	0.780993	0.377824	0.817755	0.760281	0.23606	0.583381	3.54331	0.000299848	0.00513742	1.22778	0.462288	0.548009	3.40599	6.98413	13.3224	13.3406	GO:0009735	response to cytokinin stimulus	GO:0005344	oxygen transporter activity	KOG: Globins and related hemoproteins
