# Supplementary material for: Cell- and Tissue-Specific Transcriptome Analyses of Medicago truncatula Root Nodules
Source: PLoS One. 2013 May 29;8(5):e64377. doi: 10.1371/journal.pone.0064377 (PMC3667139; doi:10.1371/journal.pone.0064377)
Supplement: Table S11 — Genes encoding putative transporters enriched in the uninfected cells of the fixation zone. (XLS) [file pone.0064377.s012.xls]

## Sheet: uninfected cell transporters
Table S11. Genes encoding putative transporters enriched in the uninfected cells of the fixation zone. Column A: BinCode accoding to Mapman v. 2.5.2 (Mt_AFFY_Mt3.1_0510), Column B: BinName. Column C: Medicago GeneChip Id; Column D: Gene Annotation; Column E: Mean expression value (log2) in all LCM samples; Column F-W: fold enrichment for each LCM cell/tissue including p and q (corrected for multi…
BinCode	BinName	id	Annotation	A Mean	Meristem enrichment factor	p value	q value	Distal infection zone enrichment factor	p value	q value	Proximal infection zone enrichment factor	p value	q value	Infection zone enrichment factor	p value	q value	Infected cell enrichment factor	p value	q value	Uninfected cell enrichment factor	p value	q value	Root 0d log2	Nod4d log2	Nod10d log2	Nod14d log2	BiolFunction GO ID	GO term	MolecFunct GO ID	GO term	Gene function
34.16	transport.ABC transporters and multidrug resistance systems	mtr.13691.1.s1_at	Multidrug resistance-associated protein 14 EC=3.6.3.44; AltName: Full=Glutathione S-conjugate-transporting ATPase 14; AltName: Full=ATP-energized glutathione S-conjugate pump 14;	2.4636	0.715841	0.316325	0.544138	0.949084	0.873472	0.900974	0.493042	0.0442899	0.614913	0.602734	0.0734979	0.410019	0.950385	0.876759	0.622251	3.1412	0.00284956	0.0427914	8.57818	8.57478	8.42794	8.68229	GO:0006810	transport	GO:0042626	ATPase activity, coupled to transmembrane movement of substances	KOG: Multidrug resistance-associated protein/mitoxantrone resistance protein, ABC superfamily
34.16	transport.ABC transporters and multidrug resistance systems	mtr.15298.1.s1_s_at	ATP-binding cassette sub-family D member 3 AltName: Full=70 kDa peroxisomal membrane protein; AltName: Full=PMP70;	2.8793	0.666921	0.17286	0.449703	0.808566	0.4646	0.843956	0.763884	0.35653	0.814101	0.725263	0.184819	0.546643	1.01444	0.9603	0.642526	2.39308	0.0074799	0.0809352	8.81986	8.79181	9.30948	9.03039	GO:0015916	fatty acyl coenzyme A transport	GO:0042626	ATPase activity, coupled to transmembrane movement of substances	KOG: Long-chain acyl-CoA transporter, ABC superfamily (involved in peroxisome organization and biogenesis)
34.16	transport.ABC transporters and multidrug resistance systems	mtr.33365.1.s1_s_at	Pleiotropic drug resistance protein 8	2.508	0.796676	0.625611	0.66403	0.656714	0.371267	0.823553	0.501321	0.150757	0.737082	0.476791	0.065111	0.392877	1.00428	0.992655	0.650275	3.7964	0.0103366	0.0991361	11.4591	11.9292	12.0398	11.6611	GO:0015691 GO:0006855 GO:0009627 GO:0009817 GO:0031348	cadmium ion transport	GO:0015086 GO:0042626	cadmium ion transporter activity	KOG: Pleiotropic drug resistance proteins (PDR1-15), ABC superfamily
34.16	transport.ABC transporters and multidrug resistance systems	mtr.35936.1.s1_at	Multidrug resistance-associated protein 11 EC=3.6.3.44; AltName: Full=Glutathione S-conjugate-transporting ATPase 11; AltName: Full=ATP-energized glutathione S-conjugate pump 11;	3.2594	0.434022	0.0344263	0.237184	0.639356	0.232135	0.786065	0.518142	0.0869589	0.689673	0.478771	0.0238009	0.260804	0.885702	0.740231	0.582961	7.85251	3.6691e-05	0.00247461	7.57213	7.16792	6.98413	7.24793	GO:0006810	transport	GO:0042626	ATPase activity, coupled to transmembrane movement of substances	KOG: Multidrug resistance-associated protein/mitoxantrone resistance protein, ABC superfamily
34.16	transport.ABC transporters and multidrug resistance systems	mtr.3808.1.s1_at	Multidrug resistance protein 17 AltName: Full=P-glycoprotein 21;	3.0578	0.52314	0.0666849	0.318209	0.799127	0.504645	0.852267	0.722061	0.336487	0.812245	0.693095	0.191037	0.550599	1.03787	0.911293	0.630736	3.1919	0.00291151	0.043478	9.84659	8.00282	6.65535	6.75622	GO:0006810	transport	GO:0042626	ATPase activity, coupled to transmembrane movement of substances	KOG: Multidrug/pheromone exporter, ABC superfamily
34.16	transport.ABC transporters and multidrug resistance systems	mtr.43251.1.s1_at	Multidrug resistance-associated protein 10 EC=3.6.3.44; AltName: Full=Glutathione S-conjugate-transporting ATPase 10; AltName: Full=ATP-energized glutathione S-conjugate pump 10;	10.6336	1.42605	0.114363	0.388882	0.960836	0.852973	0.898675	0.551871	0.0131436	0.479063	0.655126	0.0270995	0.277094	0.367097	0.000255762	0.00458545	3.60245	2.05504e-05	0.001703	11.7632	11.752	11.919	11.8049	GO:0006810	transport	GO:0042626	ATPase activity, coupled to transmembrane movement of substances	KOG: Multidrug resistance-associated protein/mitoxantrone resistance protein, ABC superfamily
34.16	transport.ABC transporters and multidrug resistance systems	mtr.43342.1.s1_at	Multidrug resistance protein 8 AltName: Full=P-glycoprotein 11;	1.7088	0.889954	0.683494	0.68004	0.574732	0.0666943	0.664679	0.694604	0.213195	0.772266	0.54217	0.0171675	0.224626	0.861146	0.601784	0.533511	3.26853	0.000710437	0.0166891	9.65482	7.93899	8.04821	7.93369	GO:0009630 GO:0009733 GO:0009735 GO:0009926 GO:0048767 GO:0010315	gravitropism	GO:0008559 GO:0042626	xenobiotic-transporting ATPase activity	KOG: Multidrug/pheromone exporter, ABC superfamily
34.16	transport.ABC transporters and multidrug resistance systems	mtr.51590.1.s1_at	Multidrug resistance protein 13 AltName: Full=P-glycoprotein 15;	2.0524	0.560892	0.208043	0.476661	0.544947	0.187401	0.7687	0.661467	0.362043	0.815174	0.506495	0.0772951	0.417231	0.544288	0.186573	0.307733	9.08718	0.000144464	0.00606266	9.46985	6.69905	4.1127	5.43296	GO:0006810	transport	GO:0042626	ATPase activity, coupled to transmembrane movement of substances	KOG: Multidrug/pheromone exporter, ABC superfamily
34.3	transport.amino acids	mtr.13440.1.s1_at	Auxin transporter-like protein 1 AltName: Full=AUX1-like protein 1; AltName: Full=MtLAX1;	4.0413	1.03154	0.967858	0.747131	0.154248	0.0259606	0.553429	0.422699	0.273521	0.795254	0.161994	0.00996115	0.172937	0.441925	0.298116	0.389155	33.6446	0.000306432	0.00993376	9.86264	9.39596	7.8125	7.65392	GO:0006865 GO:0009624	amino acid transport	GO:0015171 GO:0005215	amino acid transporter activity	KOG: Amino acid transporters
34.3	transport.amino acids	mtr.16936.1.s1_at	amino acid transporter family protein	6.0003	0.55589	0.300861	0.535065	1.17658	0.770802	0.890686	0.755424	0.616317	0.858057	0.924433	0.862993	0.799984	0.207187	0.0114885	0.0596263	9.76866	0.000811701	0.0182724	11.157	10.1862	11.1981	10.6968	GO:0006865	amino acid transport	GO:0005275 GO:0015171	amine transporter activity	KOG: Amino acid transporters
34.3	transport.amino acids	mtr.17409.1.s1_s_at	lysine and histidine specific transporter, putative	6.5228	0.840743	0.719488	0.689504	0.51046	0.176183	0.76423	0.680226	0.428875	0.827075	0.494019	0.0881422	0.436845	0.844111	0.725662	0.578386	4.05809	0.00968607	0.0949733	6.61471	7.05311	7.52904	7.57969	GO:0006865 GO:0015812 GO:0009611	amino acid transport	GO:0015185	L-gamma-aminobutyric acid transporter activity	KOG: Amino acid transporters
34.3	transport.amino acids	mtr.18939.1.s1_at	lysine and histidine specific transporter, putative	2.5584	0.59677	0.149895	0.428629	0.561404	0.110238	0.718669	0.943187	0.865865	0.888388	0.654509	0.147764	0.510105	0.679418	0.273792	0.373031	4.65781	0.000389191	0.0114389	7.47573	7.97154	5.05745	5.46271	GO:0006865	amino acid transport	GO:0015171	amino acid transporter activity	KOG: Amino acid transporters
34.3	transport.amino acids	mtr.1954.1.s1_at	amino acid permease family protein	3.801	0.92797	0.864283	0.725588	0.515887	0.14423	0.745655	0.683403	0.389778	0.820769	0.499062	0.0660678	0.394237	0.665346	0.358155	0.4253	4.59396	0.00285911	0.0429167	8.12567	8.27566	7.70183	7.45368	GO:0006865 GO:0006810	amino acid transport	GO:0015326	cationic amino acid transporter activity	KOG: Amino acid transporters
34.3	transport.amino acids	mtr.25330.1.s1_at	Proton-coupled amino acid transporter 1 Short=Proton/amino acid transporter 1; AltName: Full=Solute carrier family 36 member 1; AltName: Full=Lysosomal amino acid transporter 1; Short=LYAAT-1; AltName: Full=Neutral amino acid/proton symporter;	2.691	0.755769	0.27717	0.522083	0.874435	0.597001	0.870673	0.614606	0.0686136	0.663384	0.661022	0.0589735	0.378874	0.858123	0.547123	0.512688	2.86904	0.000682317	0.0163051	9.16516	9.08693	8.86728	8.49346	GO:0006865	amino acid transport	GO:0005275	amine transporter activity	KOG: Amino acid transporters
34.3	transport.amino acids	mtr.26068.1.s1_at	Uncharacterized transporter lpg1691	3.1062	0.788855	0.552119	0.64053	1.0294	0.941756	0.908098	0.571313	0.171394	0.752492	0.701948	0.283687	0.612018	0.686513	0.349943	0.420459	3.13976	0.0101145	0.0974734	8.74987	8.6279	7.76421	7.6703	GO:0006865 GO:0006810	amino acid transport	GO:0015326	cationic amino acid transporter activity	KOG: Amino acid transporters
34.3	transport.amino acids	mtr.2815.1.s1_at	hypothetical protein predicted by Glimmer/Critica	2.6562	0.822723	0.544319	0.638032	0.423862	0.0153601	0.503097	0.871736	0.668779	0.866288	0.51492	0.0205365	0.245127	0.44165	0.01998	0.0850609	7.44833	1.1247e-05	0.00111741	7.91109	7.76686	6.67101	7.00225	GO:0000004	No GO term	GO:0000004	No GO term
34.3	transport.amino acids	mtr.31888.1.s1_at	amino acid permease, putative	7.818	1.69179	0.354196	0.563399	0.974213	0.962748	0.909898	1.62065	0.393834	0.820769	1.35591	0.508121	0.714282	0.0560535	9.42697e-05	0.00241046	6.67895	0.00347725	0.0494019	10.547	10.248	9.60437	9.68912	GO:0015802	basic amino acid transport	GO:0015171 GO:0015174	amino acid transporter activity	KOG: Amino acid transporters
34.3	transport.amino acids	mtr.39379.1.s1_at	amino acid permease, putative	3.2125	0.27395	0.00383636	0.07414	0.33685	0.011738	0.474287	0.345092	0.0133581	0.479834	0.238185	0.000318222	0.0269449	0.714192	0.389984	0.442208	43.9685	4.48486e-08	3.23593e-05	8.18239	8.15178	4.24031	4.76553	GO:0015810 GO:0009414 GO:0009651 GO:0015827	aspartate transport	GO:0015172 GO:0015175	acidic amino acid transporter activity	KOG: Amino acid transporters
34.3	transport.amino acids	mtr.39379.1.s1_s_at	amino acid permease, putative	2.8849	0.348362	0.000572363	0.0242127	0.261647	5.65998e-05	0.0496661	0.304459	0.000188927	0.0892703	0.185138	3.61582e-07	0.000409597	0.365509	0.000855701	0.0105601	98.5885	5.29754e-12	1.04559e-07	10.0957	10.242	6.58946	7	GO:0015810 GO:0009414 GO:0009651 GO:0015827	aspartate transport	GO:0015172 GO:0015175	acidic amino acid transporter activity	KOG: Amino acid transporters
34.3	transport.amino acids	mtr.40751.1.s1_at	Probable sodium-coupled neutral amino acid transporter 6 AltName: Full=Na(+)-coupled neutral amino acid transporter 6; AltName: Full=Solute carrier family 38 member 6;	7.946	1.61142	0.387883	0.578615	0.766258	0.626977	0.874149	0.94546	0.918151	0.892191	0.806638	0.630917	0.750884	0.172454	0.00501188	0.0348406	4.96709	0.00907737	0.091397	11.1031	10.0712	10.7727	10.1779	GO:0006865	amino acid transport	GO:0005275	amine transporter activity	KOG: Amino acid transporter protein
34.3	transport.amino acids	mtr.41255.1.s1_at	amino acid permease, putative	8.543	2.55057	0.0990196	0.369283	0.90374	0.851916	0.898621	1.15887	0.785802	0.879833	1.0313	0.944467	0.814241	0.0686227	0.000142045	0.00314601	5.45528	0.00605649	0.070906	11.1539	10.8162	10.8402	10.7632	GO:0006865 GO:0009414	amino acid transport	GO:0015172 GO:0015175 GO:0015399	acidic amino acid transporter activity	KOG: Amino acid transporters
34.3	transport.amino acids	mtr.42053.1.s1_at	hypothetical protein predicted by Glimmer/Critica	4.739	0.136187	0.00207159	0.0520267	0.183573	0.00651881	0.397049	0.692063	0.504642	0.8405	0.252718	0.00678678	0.144522	2.01798	0.211728	0.328689	28.6412	1.47935e-05	0.00133682	7.13031	7.33896	3.6893	4.37851	GO:0006865	amino acid transport	GO:0015171	amino acid transporter activity
34.3	transport.amino acids	mtr.43202.1.s1_at	amino acid permease, putative	6.6039	2.25393	0.145633	0.424646	1.43929	0.502344	0.851835	2.14207	0.170796	0.75225	2.11831	0.102937	0.458301	0.0259151	4.61321e-06	0.00037019	5.55295	0.00544137	0.0661546	11.1147	10.9625	11.6519	11.2066	GO:0015810 GO:0009414 GO:0009651 GO:0015827	aspartate transport	GO:0015172 GO:0015175	acidic amino acid transporter activity	KOG: Amino acid transporters
34.3	transport.amino acids	mtr.44713.1.s1_at	lysine and histidine specific transporter, putative	3.0999	3.25702	0.0107315	0.13083	0.423132	0.0512113	0.64063	0.499115	0.107645	0.70834	0.354638	0.00685408	0.14509	0.210507	0.00158	0.0160667	6.90615	0.000243584	0.00858288	10.4641	10.481	9.11686	9.46352	GO:0006865	amino acid transport	GO:0015171	amino acid transporter activity	KOG: Amino acid transporters
34.3	transport.amino acids	mtr.51571.1.s1_s_at	amino acid permease, putative	3.1751	0.902789	0.832479	0.717925	0.645506	0.371364	0.823553	1.08291	0.869102	0.888469	0.787641	0.547511	0.72708	0.284907	0.0182638	0.0802712	5.56183	0.00249953	0.0390683	9.21893	9.09408	9.21965	9.01039	GO:0006865 GO:0009414	amino acid transport	GO:0015172 GO:0015175 GO:0015399	acidic amino acid transporter activity	KOG: Amino acid transporters
34.3	transport.amino acids	mtr.9099.1.s1_s_at	Uncharacterized transporter lpg1691	2.7663	0.720989	0.304261	0.537475	0.487734	0.0336733	0.582608	0.396264	0.00867272	0.433138	0.334281	0.000534967	0.0367185	0.50098	0.0398717	0.129057	14.3246	2.7936e-07	9.94779e-05	9.25974	9.09751	8.43671	8.31967	GO:0006865 GO:0006810	amino acid transport	GO:0015326	cationic amino acid transporter activity	KOG: Amino acid transporters
34.3	transport.amino acids	Mtr.10079.1.S1_at	lysine and histidine specific transporter, putative	4.896	1.08792	0.901118	0.734855	0.945748	0.93444	0.907402	1.16941	0.817616	0.882982	1.06945	0.903485	0.807577	0.118349	0.00584787	0.0384677	7.02264	0.0103411	0.0991521	9.89482	9.93664	9.31492	9.3031	GO:0006865 GO:0015812 GO:0009611	amino acid transport	GO:0015185	L-gamma-aminobutyric acid transporter activity	KOG: Amino acid transporters
34.3	transport.amino acids	Mtr.13195.1.S1_at	amino acid transporter family protein	2.7875	0.351592	0.0120017	0.139417	0.857619	0.681281	0.880364	0.522519	0.0967742	0.69841	0.585595	0.0938571	0.445209	1.52101	0.270565	0.371048	4.17284	0.00139104	0.0265125	8.5672	6.88753	8.51254	8.1267	GO:0006865	amino acid transport	GO:0005275 GO:0015171	amine transporter activity	KOG: Amino acid transporter protein
34.22	transport.cyclic nucleotide or calcium regulated channels	mtr.17109.1.s1_s_at	Probable cyclic nucleotide-gated ion channel 5 Short=AtCNGC5; AltName: Full=Cyclic nucleotide- and calmodulin-regulated ion channel 5;	3.0195	0.831314	0.647126	0.670548	0.635675	0.269768	0.799678	0.879779	0.750531	0.875382	0.678796	0.248662	0.591513	0.652409	0.297125	0.388698	3.2969	0.00854645	0.0881236	10.5889	10.5412	10.5293	10.3515	GO:0006811 GO:0006813	ion transport	GO:0005516 GO:0005267 GO:0030551	calmodulin binding	KOG: K+-channel ERG and related proteins, contain PAS/PAC sensor domain
34.22	transport.cyclic nucleotide or calcium regulated channels	mtr.7630.1.s1_at	Probable cyclic nucleotide-gated ion channel 20, chloroplastic AltName: Full=Cyclic nucleotide-binding transporter 1; Flags: Precursor;	6.5345	0.713807	0.407905	0.586573	0.262071	0.00402561	0.343819	1.16019	0.712782	0.871464	0.452167	0.0265774	0.274431	1.02074	0.959352	0.642337	4.51395	0.00167397	0.0298044	8.72588	8.41193	9.84831	9.75389	GO:0006811	ion transport	GO:0005516 GO:0005216 GO:0030551	calmodulin binding	KOG: K+-channel ERG and related proteins, contain PAS/PAC sensor domain
34.19.2	transport.Major Intrinsic Proteins.TIP	mtr.50501.1.s1_at	Aquaporin TIP2-1 AltName: Full=Tonoplast intrinsic protein 2-1; Short=AtTIP2;1; AltName: Full=Delta-tonoplast intrinsic protein; Short=Delta-TIP;	3.2258	0.788137	0.573269	0.647278	0.72011	0.439448	0.837911	0.690239	0.384016	0.818335	0.627479	0.187449	0.548229	0.420122	0.0530524	0.15213	6.0761	0.000533767	0.0139615	12.1933	10.4032	7.99379	8.35579	GO:0006810	transport	GO:0015200 GO:0015250 GO:0051739	methylammonium transporter activity	KOG: Aquaporin (major intrinsic protein family)
34.8	transport.metabolite transporters at the envelope membrane	mtr.24088.1.s1_at	Solute carrier family 35 member E3 AltName: Full=Bladder cancer overexpressed gene 1 protein;	4.6198	0.949285	0.873822	0.72826	0.876223	0.6875	0.881168	0.664675	0.223981	0.77662	0.697401	0.190599	0.550301	0.442456	0.0228379	0.0926615	4.08799	0.000526526	0.0138523	10.4731	9.78709	9.7418	9.73217	GO:0000004	No GO term	GO:0008514	organic anion transporter activity	KOG: Glucose-6-phosphate/phosphate and phosphoenolpyruvate/phosphate antiporter
34.9	transport.metabolite transporters at the mitochondrial membrane	mtr.1281.1.s1_at	Mitochondrial carnitine/acylcarnitine carrier protein CACL AltName: Full=CACT-like; AltName: Full=Solute carrier family 25 member 29;	4.4709	0.670861	0.470138	0.611273	0.322253	0.0526089	0.644263	1.44441	0.505314	0.840552	0.600609	0.264454	0.60151	0.488029	0.202699	0.321509	6.56197	0.00320409	0.0467188	7.46761	7.34784	8.2937	7.94895	GO:0006839 GO:0006810	mitochondrial transport	GO:0005476 GO:0005488 GO:0000064	carnitine:acyl carnitine antiporter activity	KOG: Mitochondrial carrier protein
34.9	transport.metabolite transporters at the mitochondrial membrane	mtr.22571.1.s1_at	Probable mitochondrial 2-oxoglutarate/malate carrier protein Short=OGCP; AltName: Full=Mitochondrial substrate carrier family protein ucpC; AltName: Full=Solute carrier family 25 member 11 homolog;	5.3347	1.55771	0.548135	0.639341	0.330506	0.145414	0.746303	0.112742	0.00838478	0.428676	0.11156	0.00198354	0.075579	0.428959	0.2588	0.362913	40.1637	0.000118745	0.00532735	12.3725	12.3621	11.0995	11.8729	GO:0006839 GO:0006810	mitochondrial transport	GO:0005488	binding	KOG: Mitochondrial oxoglutarate/malate carrier proteins
34.9	transport.metabolite transporters at the mitochondrial membrane	mtr.52165.1.s1_at	C4-dicarboxylate transporter/malic acid transport family protein	2.8612	0.576521	0.361769	0.566873	0.683918	0.526269	0.857268	0.481286	0.230685	0.778803	0.476729	0.141878	0.502752	0.419075	0.157968	0.28176	12.5744	0.000579681	0.0147547	7.67313	4.70044	4.96809	5.53294	GO:0000004	No GO term	GO:0005215	transporter activity
34.12	transport.metal	mtr.16117.1.s1_s_at	copper-exporting ATPase, putative / responsive-to-antagonist 1, putative / copper-transporting ATPase, putative	3.529	0.435959	0.0907538	0.357375	1.90706	0.180372	0.7659	0.279812	0.0141137	0.488495	0.65789	0.28202	0.611257	0.343103	0.0341419	0.117624	12.5285	5.71974e-05	0.00324467	12.1559	9.61783	8.25739	8.33316	GO:0010043 GO:0046686 GO:0010039 GO:0010273 GO:0010272	response to zinc ion	GO:0015662	ATPase activity, coupled to transmembrane movement of ions, phosphorylative mechanism	KOG: Cation transport ATPase
34.12	transport.metal	mtr.17748.1.s1_at	Copper transporter 1	8.2145	0.69086	0.479663	0.614537	0.762119	0.602217	0.870899	0.506314	0.201906	0.766115	0.530024	0.148085	0.510513	0.589151	0.316047	0.400652	6.36708	0.00241585	0.0382256	12.3596	11.6154	12.3633	12.507	GO:0006825	copper ion transport	GO:0015089	high affinity copper ion transporter activity
34.12	transport.metal	mtr.1998.1.s1_at	metal transporter family protein	8.5612	0.260152	0.00272929	0.0609319	0.565251	0.151007	0.750041	0.87697	0.732685	0.874239	0.626351	0.149339	0.51209	1.89981	0.109276	0.230643	4.08166	0.00196414	0.0331725	10.325	10.0867	11.7578	11.412	GO:0030001	metal ion transport	GO:0046873	metal ion transporter activity	KOG: Zinc transporter and related ZIP domain-containing proteins
34.12	transport.metal	mtr.20201.1.s1_at	K(+)/H(+) antiporter 1	2.6589	0.348355	0.0365642	0.244105	0.588266	0.26677	0.799678	0.392651	0.0600313	0.651057	0.376462	0.0198919	0.241513	0.679619	0.414383	0.453532	18.2865	1.26926e-05	0.00121889	9.38349	8.03947	4.89724	4.99548	GO:0006812 GO:0030007 GO:0030104	cation transport	GO:0015385	sodium:hydrogen antiporter activity	KOG: Predicted K+/H+-antiporter
34.12	transport.metal	mtr.38036.1.s1_at	Zinc transporter 5 AltName: Full=ZRT/IRT-like protein 5; Flags: Precursor;	2.1593	0.885955	0.686079	0.680781	0.757079	0.358466	0.820975	0.639487	0.148639	0.734582	0.616569	0.0618268	0.385505	0.422373	0.0101303	0.0546632	5.51975	3.16481e-05	0.00223622	11.0908	9.44977	8.66178	8.33405	GO:0006829	zinc ion transport	GO:0005385	zinc ion transporter activity	KOG: Fe2+/Zn2+ regulated transporter
34.12	transport.metal	mtr.47879.1.s1_at	ATPase, Cu++ transporting, beta polypeptide	3.6186	1.04694	0.910904	0.736928	0.446382	0.0635371	0.662583	0.331575	0.0150506	0.498172	0.279807	0.0014658	0.0642643	1.07831	0.854125	0.616184	5.98472	0.000458417	0.0127609	9.0523	7.56986	8.00619	7.64458	GO:0010043 GO:0046686 GO:0010039 GO:0010273 GO:0010272	response to zinc ion	GO:0015662	ATPase activity, coupled to transmembrane movement of ions, phosphorylative mechanism	KOG: Cation transport ATPase
34.12	transport.metal	Mtr.13235.1.S1_at	heavy-metal-associated domain-containing protein	6.7254	0.511282	0.0723351	0.327561	0.393235	0.0167238	0.516573	0.706688	0.33338	0.811391	0.425847	0.00866755	0.162536	1.44406	0.30679	0.394583	4.87388	0.00035988	0.0108733	10.8512	10.3806	11.5144	11.3785	GO:0030001	metal ion transport	GO:0046872	metal ion binding
34.12	transport.metal	Mtr.15870.1.S1_at	heavy-metal-associated domain-containing protein	3.1333	1.13881	0.729021	0.692402	0.725342	0.396878	0.829059	0.251678	0.00189237	0.26561	0.321805	0.00179898	0.0716671	0.398141	0.0242506	0.0957962	12.0815	5.75116e-06	0.000723287	7.91109	7.53528	7.41616	6.88142	GO:0030001	metal ion transport	GO:0046872	metal ion binding
34.12	transport.metal	Mtr.12042.1.S1_at	heavy-metal-associated domain-containing protein / copper chaperone (CCH)-related	2.5771	0.477207	0.145794	0.42484	0.770567	0.597024	0.870673	0.441053	0.110173	0.708996	0.487006	0.0875149	0.435515	1.26599	0.632058	0.544883	4.87038	0.00495466	0.0622409	7.42626	5.12102	3.83794	3.71149	GO:0030001	metal ion transport	GO:0046872	metal ion binding	KOG: Copper chaperone
34.12	transport.metal	Mtr.27738.1.S1_at	heavy-metal-associated domain-containing protein	8.1814	0.35308	0.0275913	0.214329	0.857283	0.72368	0.885341	0.759173	0.528889	0.844823	0.751005	0.424725	0.683411	0.605856	0.259156	0.363196	7.18279	0.000323078	0.0102213	3.47249	6.71287	10.158	9.8586	GO:0030001	metal ion transport	GO:0046872	metal ion binding
34.12	transport.metal	Mtr.30784.1.S1_at	Magnesium transporter MRS2 homolog, mitochondrial AltName: Full=MRS2-like protein; Flags: Precursor;	3.5438	0.485554	0.177286	0.452988	0.449409	0.137843	0.74328	0.516686	0.215299	0.772693	0.377786	0.0336197	0.30325	0.732303	0.550857	0.514309	12.1116	0.00018811	0.007203	8.13545	5.96116	5.84298	5.89724	GO:0030001	metal ion transport	GO:0046873	metal ion transporter activity	KOG: Magnesium transporters: CorA family
34.12	transport.metal	Mtr.34165.1.S1_at	heavy-metal-associated domain-containing protein / copper chaperone (CCH)-related	3.5682	0.42286	0.0834434	0.346402	0.451687	0.107471	0.717038	0.329988	0.0304	0.574925	0.281119	0.00433922	0.116544	1.15377	0.762431	0.58999	13.7515	4.36938e-05	0.00274251	7.0433	5.65249	5.50779	5.35755	GO:0030001	metal ion transport	GO:0046872	metal ion binding	KOG: Copper chaperone
34.12	transport.metal	Mtr.26319.1.S1_at	heavy-metal-associated domain-containing protein	2.7796	0.646679	0.202247	0.472249	0.581359	0.117709	0.727678	0.464929	0.033165	0.579653	0.418043	0.00510788	0.126119	1.23718	0.524992	0.5034	4.62431	0.000281113	0.00939619	7.46679	5.57894	4.37851	4.83289	GO:0030001	metal ion transport	GO:0046872	metal ion binding	KOG: Copper chaperone
34.12	transport.metal	Mtr.37582.1.S1_at	heavy-metal-associated domain-containing protein	9.7009	0.505808	0.0321512	0.22945	0.73385	0.301207	0.806235	0.864926	0.622978	0.859697	0.738568	0.218471	0.571261	1.04719	0.875413	0.621895	2.97443	0.00179975	0.031376	11.1045	11.0889	11.8815	11.7426	GO:0030001	metal ion transport	GO:0046872	metal ion binding
34.12	transport.metal	Mtr.40995.1.S1_at	Zinc transporter 11 AltName: Full=ZRT/IRT-like protein 11; Flags: Precursor;	3.2254	0.783815	0.332525	0.551966	0.747007	0.249022	0.794797	0.712703	0.183987	0.760234	0.656884	0.0512731	0.359198	0.673385	0.124665	0.247732	3.55869	9.81984e-05	0.00465928	7.8125	7.59917	8.4582	8.3936	GO:0006812	cation transport	GO:0008324 GO:0046873	cation transporter activity	KOG: Fe2+/Zn2+ regulated transporter
34.12	transport.metal	Mtr.43988.1.S1_at	Zinc transporter 1 AltName: Full=ZRT/IRT-like protein 1; Flags: Precursor;	3.726	0.348275	0.127517	0.40457	0.459714	0.253211	0.795681	0.556035	0.383778	0.818183	0.402772	0.109062	0.464572	0.608693	0.459706	0.475383	18.454	0.000443283	0.012465	10.502	9.04794	9.3217	9.3394	GO:0006812	cation transport	GO:0008324	cation transporter activity	KOG: Fe2+/Zn2+ regulated transporter
34.12	transport.metal	Mtr.43347.1.S1_s_at	heavy-metal-associated domain-containing protein	6.5089	0.328709	0.134841	0.413597	0.0579478	0.00102679	0.214139	0.172824	0.0246794	0.551738	0.0464616	7.81008e-05	0.0114475	4.64003	0.0454607	0.139032	65.4677	2.52747e-05	0.00192283	9.93811	9.34983	9.48482	9.90629	GO:0030001	metal ion transport	GO:0046872	metal ion binding
34.12	transport.metal	Mtr.43348.1.S1_at	heavy-metal-associated domain-containing protein	7.6519	0.46655	0.454906	0.605134	0.135852	0.0626873	0.662583	0.523619	0.524904	0.844171	0.171681	0.0461008	0.344059	1.48319	0.697255	0.569138	20.3154	0.00831481	0.0863541	10.0469	10.2555	9.98712	10.5868	GO:0030001	metal ion transport	GO:0046872	metal ion binding
34.12	transport.metal	Mtr.49487.1.S1_at	heavy-metal-associated domain-containing protein / copper chaperone (CCH)-related	3.5087	0.383017	0.253698	0.508854	0.815819	0.804714	0.894479	0.916502	0.915588	0.891891	0.823793	0.77316	0.782784	0.310487	0.168489	0.291339	11.2463	0.00898312	0.0908038	6.18587	6.90569	5.79701	5.84549	GO:0030001	metal ion transport	GO:0046872	metal ion binding	KOG: Copper chaperone
34.12	transport.metal	Mtr.21272.1.S1_at	hypothetical protein predicted by Glimmer/Critica	7.2517	1.11357	0.847905	0.721346	0.595122	0.361259	0.821445	0.373786	0.0941786	0.696087	0.367129	0.0414841	0.330805	0.490995	0.216239	0.332261	8.22198	0.00161869	0.0291959	7.79377	7.60807	8.32598	8.39703	GO:0030001	metal ion transport	GO:0046872	metal ion binding
34.12	transport.metal	Mtr.24211.1.S1_at	hypothetical protein predicted by Glimmer/Critica	3.6479	0.198937	0.0795363	0.339826	0.223442	0.101363	0.711377	0.771312	0.766693	0.877796	0.309692	0.115268	0.472361	0.690525	0.672671	0.560827	42.2388	0.000542442	0.014137	8.33405	8.5763	8.84172	9.37069	GO:0030001	metal ion transport	GO:0046872	metal ion binding
34.12	transport.metal	Mtr.3603.1.S1_at	hypothetical protein predicted by Glimmer/Critica	2.6772	0.799348	0.591868	0.653981	0.572647	0.192575	0.771541	0.48106	0.0933903	0.695514	0.423374	0.0209264	0.24699	0.777496	0.547354	0.51278	5.84089	0.000587026	0.0148855	5.87283	6.11686	5.70874	6.54226	GO:0030001	metal ion transport	GO:0046872	metal ion binding
34.12	transport.metal	Mtr.6158.1.S1_at	hypothetical protein predicted by Glimmer/Critica	3.2024	0.498163	0.165029	0.442967	0.650913	0.382852	0.825386	0.302795	0.0242479	0.550074	0.338673	0.0139613	0.203549	1.01083	0.982306	0.647647	10.0758	0.000207175	0.00772135	7.43879	5.78136	5.31107	5.35755	GO:0030001	metal ion transport	GO:0046872	metal ion binding
34.12	transport.metal	Mtr.38453.1.S1_at	expressed protein	2.7728	0.840645	0.460087	0.607744	1.13446	0.589775	0.869101	0.66595	0.095831	0.697951	0.829506	0.333134	0.641199	0.626	0.0584717	0.160725	2.51527	0.00105878	0.0219984	9.10852	8.17193	8.45204	8.32867	GO:0030001	metal ion transport	GO:0046872	metal ion binding
34.99	transport.misc	mtr.15141.1.s1_at	Protein TRANSPARENT TESTA 12	4.5944	0.231548	0.0146705	0.154971	0.690465	0.496671	0.850601	0.654845	0.438267	0.828677	0.589097	0.24153	0.586556	0.374699	0.0844155	0.199135	25.4915	1.90541e-05	0.00160865	7.17193	7.31651	10.2544	10.1903	GO:0006855 GO:0006499	multidrug transport	GO:0015297 GO:0005215	antiporter activity	KOG: Uncharacterized membrane protein, predicted efflux pump
34.99	transport.misc	mtr.16518.1.s1_at	hypothetical protein predicted by Glimmer/Critica	4.4652	0.850587	0.740916	0.695089	0.295111	0.022426	0.543727	1.35798	0.533758	0.845406	0.543565	0.140764	0.50182	0.589482	0.288498	0.38313	4.9766	0.00438418	0.057652	7.13545	6.5157	6.34163	6.44791	GO:0000004	No GO term	GO:0000004	No GO term
34.99	transport.misc	mtr.25128.1.s1_at	Protein TRANSPARENT TESTA 12	4.5991	0.153361	0.013371	0.147045	1.36816	0.646756	0.876304	0.550766	0.387527	0.820315	0.828075	0.735118	0.775387	0.337185	0.125399	0.248611	25.6632	0.000205021	0.00767286	8.96347	7.91707	8.79669	8.61176	GO:0009835	ripening	GO:0015297 GO:0005215	antiporter activity	KOG: Uncharacterized membrane protein, predicted efflux pump
34.99	transport.misc	mtr.25476.1.s1_at	Uncharacterized transporter YBR287W	2.5245	0.629761	0.392293	0.580578	0.400526	0.101583	0.71153	1.64384	0.358726	0.814633	0.756822	0.525543	0.721	0.435819	0.134292	0.258083	5.53386	0.00519084	0.0640445	5.96347	5.62936	5.31832	5.59395	GO:0009926	auxin polar transport	GO:0009672	auxin:hydrogen symporter activity	KOG: Predicted membrane protein
34.99	transport.misc	mtr.30741.1.s1_at	Ureide permease 1 Short=AtUPS1;	4.4388	0.233683	0.00223351	0.0541184	0.989936	0.979987	0.911081	0.77371	0.527394	0.844756	0.837125	0.591017	0.740578	1.65517	0.222982	0.337319	3.37556	0.00768807	0.0823417	7.46189	7.20653	7.37243	7.13237	GO:0015720	allantoin transport	GO:0005274	allantoin permease activity
34.99	transport.misc	mtr.41454.1.s1_at	heavy-metal-associated domain-containing protein	3.7778	0.753389	0.534281	0.634717	0.940193	0.891673	0.903798	0.46405	0.104863	0.705193	0.575247	0.148746	0.511355	0.603917	0.274907	0.373746	5.03757	0.00239663	0.0380554	9.37786	8.25267	8.67842	8.12516	GO:0030001	metal ion transport	GO:0046872	metal ion binding	KOG: Copper chaperone
34.99	transport.misc	mtr.8402.1.s1_at	MATE efflux family protein	2.4524	0.838294	0.767818	0.70258	0.652375	0.477749	0.846166	0.44669	0.189514	0.762074	0.439544	0.106459	0.462337	0.411297	0.150473	0.274036	9.95279	0.00133177	0.0257514	10.8604	8.40386	9.05555	9.29163	GO:0006855	multidrug transport	GO:0015297 GO:0015238	antiporter activity	KOG: Uncharacterized membrane protein, predicted efflux pump
34.99	transport.misc	mtr.8537.1.s1_s_at	Secretory carrier-associated membrane protein Short=Secretory carrier membrane protein;	2.3849	0.70621	0.26129	0.513414	0.781952	0.422151	0.834563	0.966449	0.910377	0.891274	0.829671	0.454814	0.695391	0.724224	0.296014	0.388127	2.58723	0.00599144	0.0704195	10.5545	10.4027	10.3903	10.1739	GO:0045045	secretory pathway	GO:0022857	No GO term	KOG: Secretory carrier membrane protein
34.99	transport.misc	Mtr.37222.1.S1_at	expressed protein	7.7491	0.171644	8.54438e-05	0.00893059	0.649436	0.214523	0.777025	0.967734	0.922896	0.892676	0.733716	0.27275	0.606299	2.0951	0.0420147	0.132862	4.4246	0.000436362	0.0123305	12.3519	10.2238	11.1534	11.0353	GO:0009611	response to wounding	GO:0015112	nitrate transporter activity
34.1	transport.p- and v-ATPases	mtr.18921.1.s1_at	ATPase, plasma membrane-type, putative / proton pump, putative	2.8248	0.513215	0.00482275	0.084405	0.730275	0.14119	0.743888	0.584957	0.0180767	0.523966	0.567205	0.00364508	0.106227	0.73495	0.148875	0.272375	6.2063	1.64609e-07	7.49393e-05	10.6971	9.98043	8.18289	8.30195	GO:0006812 GO:0008152 GO:0015992 GO:0006810	cation transport	GO:0016887	ATPase activity	KOG: Plasma membrane H+-transporting ATPase
34.1.1	transport.p- and v-ATPases.H+-transporting two-sector ATPase	mtr.20104.1.s1_at	vacuolar ATP synthase 16 kDa proteolipid subunit 3 / V-ATPase 16 kDa proteolipid subunit 3 (AVAP3) (AVA-P3)	3.5252	0.873608	0.722657	0.690543	0.649706	0.266309	0.799678	0.562176	0.143768	0.73163	0.510967	0.043552	0.335907	0.773412	0.502095	0.49396	4.05213	0.00189727	0.0325052	12.661	12.3343	11.8835	12.0415	GO:0015986	ATP synthesis coupled proton transport	GO:0016887	ATPase activity	KOG: Vacuolar H+-ATPase V0 sector, subunits c/c'
34.1.1	transport.p- and v-ATPases.H+-transporting two-sector ATPase	mtr.24145.1.s1_at	vacuolar ATP synthase 16 kDa proteolipid subunit 1 / V-ATPase 16 kDa proteolipid subunit 1 (AVAP1) (AVA-P1)	3.7226	0.595283	0.297161	0.533428	0.817015	0.679953	0.880364	0.34611	0.0429276	0.612378	0.430821	0.0483082	0.351032	1.23731	0.663912	0.557708	4.80125	0.00511312	0.0634339	11.99	11.4604	11.3844	11.2939	GO:0015986	ATP synthesis coupled proton transport	GO:0016887	ATPase activity	KOG: Vacuolar H+-ATPase V0 sector, subunits c/c'
34.13	transport.peptides and oligopeptides	mtr.11011.1.s1_at	Peptide transporter PTR2 AltName: Full=Histidine-transporting protein;	2.7128	0.788687	0.585453	0.652134	0.402209	0.0490596	0.636174	0.490866	0.115197	0.7117	0.33906	0.00704304	0.146273	0.568755	0.204766	0.323198	11.2916	3.97532e-05	0.00258541	9.78627	7.99944	6.23266	5.97728	GO:0006857 GO:0009624	oligopeptide transport	GO:0005215	transporter activity	KOG: H+/oligopeptide symporter
34.13	transport.peptides and oligopeptides	mtr.14430.1.s1_at	Metal-nicotianamine transporter YSL3 AltName: Full=Protein YELLOW STRIPE LIKE 3; Short=AtYSL3;	3.8713	0.33513	0.0532678	0.28902	1.41714	0.514136	0.853983	0.236213	0.0142557	0.48996	0.482108	0.107115	0.462495	0.868254	0.790284	0.598026	10.2665	0.00043644	0.0123305	7.00113	6.49346	8.45574	8.57061	GO:0006857 GO:0009624	oligopeptide transport	GO:0015198	oligopeptide transporter activity
34.13	transport.peptides and oligopeptides	mtr.15559.1.s1_s_at	Peptide transporter PTR2 AltName: Full=Histidine-transporting protein;	4.0709	0.245121	0.0302896	0.223259	0.324836	0.0751769	0.676137	0.882325	0.834471	0.885017	0.434706	0.103309	0.459029	0.353539	0.0974407	0.216314	40.2615	1.36058e-05	0.00126444	3.89724	4.37851	9.13725	8.41701	GO:0006857	oligopeptide transport	GO:0005215	transporter activity	KOG: H+/oligopeptide symporter
34.13	transport.peptides and oligopeptides	mtr.17372.1.s1_at	Peptide transporter PTR2 AltName: Full=Histidine-transporting protein;	2.5873	0.508702	0.0320438	0.229152	1.06726	0.823316	0.89737	0.653254	0.15765	0.742193	0.786264	0.320079	0.633575	0.805647	0.462233	0.476573	3.49976	0.000523983	0.0138416	9.13776	8.20604	8.12877	7.79507	GO:0006857 GO:0009624	oligopeptide transport	GO:0015171 GO:0005215	amino acid transporter activity	KOG: H+/oligopeptide symporter
34.13	transport.peptides and oligopeptides	mtr.17765.1.s1_at	Putative peptide transporter PTR3-B	2.6827	0.457898	0.14593	0.42505	1.33031	0.583727	0.867985	0.378767	0.0758709	0.672062	0.633213	0.289328	0.615944	0.669371	0.443122	0.467389	6.475	0.00223807	0.0363562	8.17043	6.8716	4.27053	4.52356	GO:0006857	oligopeptide transport	GO:0005215	transporter activity	KOG: H+/oligopeptide symporter
34.13	transport.peptides and oligopeptides	mtr.18056.1.s1_at	Oligopeptide transporter 1 Short=AtOPT1;	3.4614	0.609605	0.277476	0.522328	0.947694	0.904305	0.904868	0.384193	0.0455719	0.618275	0.509892	0.079735	0.421129	0.742438	0.508146	0.49647	6.0684	0.000906417	0.0197453	3.48543	6.74281	8.94427	8.40642	GO:0006857	oligopeptide transport	GO:0015198	oligopeptide transporter activity	KOG: Sexual differentiation process protein ISP4
34.13	transport.peptides and oligopeptides	mtr.24085.1.s1_at	Peptide transporter PTR3-A Short=AtPTR3;	2.5559	0.522631	0.0749865	0.332263	0.911603	0.788877	0.893258	0.701765	0.313251	0.806569	0.742447	0.299505	0.622248	0.374349	0.0109741	0.0577322	7.9897	1.80135e-05	0.0015462	3.58496	6.08746	7.69975	8.07628	GO:0006857 GO:0009624	oligopeptide transport	GO:0005215	transporter activity	KOG: H+/oligopeptide symporter
34.13	transport.peptides and oligopeptides	Mtr.27765.1.S1_at	Peptide transporter PTR2 AltName: Full=Histidine-transporting protein;	5.1375	0.599115	0.339629	0.556322	0.793116	0.661877	0.877893	0.353256	0.0633366	0.655448	0.428172	0.063722	0.389395	1.25545	0.667718	0.5591	4.74529	0.0088902	0.0902011	8.72622	8.6851	10.5005	9.73826	GO:0006857	oligopeptide transport	GO:0005215	transporter activity	KOG: H+/oligopeptide symporter
34.13	transport.peptides and oligopeptides	Mtr.44192.1.S1_a_at	Peptide transporter PTR2 AltName: Full=Histidine-transporting protein;	5.0542	2.27962	0.243144	0.501381	1.10608	0.883857	0.903033	0.456536	0.265728	0.793157	0.634123	0.423734	0.682776	0.0924029	0.0030837	0.0254082	9.40136	0.00473644	0.0604283	9.48844	8.91468	8.2341	8.11686	GO:0015833	peptide transport	GO:0015197	peptide transporter activity	KOG: H+/oligopeptide symporter
34.13	transport.peptides and oligopeptides	Mtr.29352.1.S1_at	Peptide transporter PTR2 AltName: Full=Histidine-transporting protein;	1.8664	0.644624	0.0390106	0.250716	0.714416	0.103951	0.713683	1.02724	0.891913	0.889617	0.813608	0.213243	0.567541	0.999933	0.999728	0.651766	2.11398	0.00152806	0.0279965	4.9542	4.42626	4.51728	4.46597	GO:0015833	peptide transport	GO:0015197	peptide transporter activity	KOG: H+/oligopeptide symporter
34.7	transport.phosphate	mtr.18461.1.s1_s_at	Putative phosphate transporter 1	3.091	0.875455	0.707116	0.686712	0.568168	0.124125	0.73189	0.473928	0.0480163	0.623101	0.41699	0.00743	0.15008	0.755113	0.431231	0.461689	5.61778	0.000159185	0.00644722	9.85237	9.39446	9.68825	9.29669	GO:0016036 GO:0006817	cellular response to phosphate starvation	GO:0000004	No GO term	KOG: Predicted small molecule transporter
34.7	transport.phosphate	mtr.41715.1.s1_at	Putative phosphate transporter 1	3.983	0.184801	0.00952974	0.122082	0.578292	0.351602	0.818292	0.153162	0.0048354	0.361186	0.1987	0.00332842	0.101031	0.798776	0.698914	0.569668	76.4844	1.40246e-06	0.000285821	10.7189	10.1738	10.6044	9.73894	GO:0016036 GO:0006817	cellular response to phosphate starvation	GO:0000004	No GO term	KOG: Predicted small molecule transporter
34.7	transport.phosphate	mtr.6484.1.s1_at	hypothetical protein predicted by Glimmer/Critica	4.9681	0.261568	0.0110119	0.132431	0.757046	0.557229	0.863668	0.506177	0.162366	0.745554	0.527573	0.111572	0.468173	0.329199	0.029799	0.108431	30.3062	2.12031e-06	0.000368269	7.35755	9.48744	9.97985	10.1243	GO:0006817 GO:0006810	phosphate transport	GO:0005315	inorganic phosphate transporter activity
34.15	transport.potassium	mtr.11350.1.s1_at	Calcium-activated outward-rectifying potassium channel 1 Short=AtKCO1;	4.9689	1.34493	0.674536	0.677694	1.63844	0.486408	0.84775	0.440015	0.253727	0.786347	0.804018	0.704852	0.769649	0.11916	0.00758652	0.045453	8.65502	0.00692145	0.0774041	9.46761	8.42752	7.56834	7.64024	GO:0030007 GO:0010119 GO:0010029 GO:0051260	potassium ion homeostasis	GO:0015269 GO:0015271	calcium-activated potassium channel activity	KOG: Tandem pore domain K+ channel
34.15	transport.potassium	Mtr.27435.1.S1_at	Glutathione-regulated potassium-efflux system protein kefC AltName: Full=K(+)/H(+) antiporter;	2.5834	0.596794	0.184911	0.459247	0.629296	0.231605	0.785939	0.499373	0.0810784	0.680445	0.462225	0.0222958	0.253773	1.1296	0.747526	0.585115	4.72031	0.0007829	0.0178322	6.60288	6.44626	10.4487	9.80381	GO:0006812 GO:0006885 GO:0006813	cation transport	GO:0015079	potassium ion transporter activity	KOG: Predicted K+/H+-antiporter
34.6	transport.sulphate	mtr.11734.1.s1_at	Sulfate transporter 2.1 AltName: Full=AST68;	6.4076	0.4352	0.31769	0.544674	0.241262	0.097448	0.706035	0.162377	0.0390395	0.603735	0.115348	0.00490853	0.124085	0.735057	0.707595	0.57263	79.7954	6.40601e-05	0.00350675	9.0607	9.41954	7.75221	8.3156	GO:0008272	sulfate transport	GO:0015116	sulfate transporter activity	KOG: Sulfate/bicarbonate/oxalate exchanger SAT-1 and related transporters (SLC26 family)
34.6	transport.sulphate	mtr.31750.1.s1_at	Probable sulfate transporter 3.4	4.4245	3.05729	0.0819212	0.3441	0.663307	0.504206	0.852129	0.132995	0.00418412	0.342978	0.198168	0.0047209	0.121392	0.302847	0.0647335	0.170923	12.243	0.00078339	0.0178322	7.20163	5.86295	5.21335	5.03562	GO:0008272 GO:0006810	sulfate transport	GO:0015116	sulfate transporter activity	KOG: Sulfate/bicarbonate/oxalate exchanger SAT-1 and related transporters (SLC26 family)
34.6	transport.sulphate	Mtr.41982.1.S1_at	Sulfate transporter 3.1 AltName: Full=AST12; AltName: Full=AtST1;	5.0849	0.52575	0.421069	0.591623	0.511599	0.402066	0.830263	0.381512	0.233956	0.779864	0.336479	0.106431	0.462337	0.322338	0.165631	0.288766	30.2323	0.000510905	0.0136239	7.98755	7.87098	9.037	8.76752	GO:0008272	sulfate transport	GO:0015116	sulfate transporter activity	KOG: Sulfate/bicarbonate/oxalate exchanger SAT-1 and related transporters (SLC26 family)
34.6	transport.sulphate	Mtr.40534.1.S1_at	expressed protein	9.4184	0.168003	1.53555e-05	0.00327251	1.01013	0.972475	0.910424	1.46555	0.202982	0.766747	1.29893	0.28221	0.611315	1.05679	0.850118	0.615221	3.80469	0.000298961	0.00980146	9.70719	9.9747	10.3381	10.3415	GO:0000004	No GO term	GO:0015116	sulfate transporter activity
34.14	transport.unspecified cations	mtr.39520.1.s1_at	Solute carrier family 22 member 5 AltName: Full=Organic cation/carnitine transporter 2; AltName: Full=High-affinity sodium-dependent carnitine cotransporter;	3.784	0.378753	0.256219	0.510732	1.03292	0.969118	0.910234	0.24909	0.111566	0.709277	0.404528	0.197716	0.55488	0.831816	0.82594	0.60887	12.3365	0.00791622	0.0839355	8.77017	8.53683	7.5157	7.99661	GO:0006810	transport	GO:0015144 GO:0005351	carbohydrate transporter activity	KOG: Synaptic vesicle transporter SVOP and related transporters (major facilitator superfamily)
34.14	transport.unspecified cations	mtr.46975.1.s1_at	Mitochondrial inner membrane magnesium transporter mrs2 AltName: Full=RNA-splicing protein mrs2; Flags: Precursor;	2.2862	0.60864	0.326306	0.549051	0.656845	0.403907	0.830385	0.627175	0.35549	0.814101	0.553649	0.159465	0.522369	0.741174	0.5497	0.514044	5.38106	0.00357771	0.0501823	3.82782	3.90689	3.74416	3.926	GO:0030001	metal ion transport	GO:0046873	metal ion transporter activity	KOG: Magnesium transporters: CorA family
34.14	transport.unspecified cations	Mtr.16999.1.S1_s_at	expressed protein	2.1573	0.752751	0.468361	0.610287	0.733359	0.429258	0.836905	0.808824	0.586566	0.855262	0.70596	0.28141	0.611022	0.734733	0.431992	0.462009	3.04823	0.0104243	0.0995785	6.67525	5.20945	4.51096	4.52356	GO:0006816 GO:0007638	calcium ion transport	GO:0003674	molecular_function
34.14	transport.unspecified cations	Mtr.30420.1.S1_at	Uncharacterized protein At1g14870	2.8402	0.286221	0.00105917	0.0349727	0.448862	0.0207432	0.536807	0.356043	0.00452187	0.352363	0.294494	0.000213373	0.0210428	0.423629	0.0142558	0.0689478	51.6057	1.57298e-09	4.35175e-06	7.88753	5.80993	3.48543	3.67807	GO:0006816 GO:0007638	calcium ion transport	GO:0003674	molecular_function
34.14	transport.unspecified cations	Mtr.31814.1.S1_at	Putative cyclic nucleotide-gated ion channel 19 AltName: Full=Cyclic nucleotide-binding transporter 2;	3.4593	1.10027	0.796325	0.709273	0.95801	0.907673	0.905103	0.531742	0.10264	0.70269	0.637844	0.150467	0.513516	0.35387	0.01185	0.0608372	5.04181	0.000449729	0.0125677	8.58534	8.59842	8.05907	7.8189	GO:0006811	ion transport	GO:0005516 GO:0005216 GO:0030551	calmodulin binding	KOG: K+-channel ERG and related proteins, contain PAS/PAC sensor domain
34.14	transport.unspecified cations	Mtr.43470.1.S1_at	ATPase, plasma membrane-type, putative / proton pump, putative	6.9872	0.993793	0.991867	0.751406	1.87218	0.312892	0.808954	0.352849	0.103099	0.703069	0.758503	0.581355	0.737582	0.0889842	0.00106022	0.012247	17.1181	0.000256579	0.00886447	4.07895	5.1375	6.99774	7.33181	GO:0006812 GO:0008152 GO:0015992 GO:0006810	cation transport	GO:0016887	ATPase activity	KOG: Plasma membrane H+-transporting ATPase
34.2	transporter.sugars	mtr.15914.1.s1_at	Monosaccharide-sensing protein 2 AltName: Full=Sugar transporter MSSP2;	7.0803	0.370793	0.0330732	0.232826	0.435549	0.0681779	0.665756	1.26256	0.589961	0.855892	0.671213	0.266693	0.602702	1.1375	0.765092	0.590693	4.31148	0.00348305	0.0494157	11.471	11.0926	11.2825	11.1784	GO:0009409 GO:0009414	response to cold	GO:0015144 GO:0005351	carbohydrate transporter activity	KOG: Predicted transporter (major facilitator superfamily)
34.2	transporter.sugars	mtr.433.1.s1_at	Sugar transport protein 13 AltName: Full=Hexose transporter 13; AltName: Full=Multicopy suppressor of snf4 deficiency protein 1;	8.7865	0.688287	0.519811	0.629637	1.40851	0.554628	0.863208	0.918471	0.882732	0.889617	1.18727	0.715884	0.771655	0.112338	0.00150511	0.0155729	9.99724	0.000987859	0.0210228	6.78267	10.196	12.783	12.7139	GO:0016310	phosphorylation	GO:0015144 GO:0009679 GO:0005358 GO:0005351	carbohydrate transporter activity	KOG: Predicted transporter (major facilitator superfamily)
34.2	transporter.sugars	Mtr.9495.1.S1_at	D-xylose-proton symporter-like 3	5.7143	0.805313	0.681834	0.679753	1.22605	0.699503	0.882345	1.41158	0.515774	0.842542	1.44148	0.400743	0.673787	0.155145	0.00257285	0.0225691	4.6247	0.00965653	0.0948388	7.08002	7.24317	8.09117	7.66035	GO:0008643 GO:0006810	carbohydrate transport	GO:0015144 GO:0005351	carbohydrate transporter activity	KOG: Predicted transporter (major facilitator superfamily)
34.2.1	transporter.sugars.sucrose	mtr.21349.1.s1_s_at	Sucrose transport protein SUC4 AltName: Full=Sucrose permease 4; AltName: Full=Sucrose-proton symporter 4; AltName: Full=Sucrose transporter 4;	4.2333	0.331024	0.00608042	0.0954207	0.515803	0.0758114	0.676137	1.20187	0.604395	0.856473	0.727046	0.27869	0.610218	0.54519	0.101002	0.220681	8.93821	1.29649e-05	0.00123121	9.08826	9.05853	9.8505	9.43567	GO:0015770	sucrose transport	GO:0008515	sucrose transporter activity	KOG: Sucrose transporter and related proteins
