# Supplementary material for: Cell- and Tissue-Specific Transcriptome Analyses of Medicago truncatula Root Nodules
Source: PLoS One. 2013 May 29;8(5):e64377. doi: 10.1371/journal.pone.0064377 (PMC3667139; doi:10.1371/journal.pone.0064377)
Supplement: Table S12 — Transcription factor genes showing enriched expression specifically in the meristem (sheet 1), distal infection zone (sheet 2), proximal infection zone (sheet 3), total infection zone (sheet 4), infected cells from the fixation zone (sheet 5) and uninfected cells (sheet 6). (XLS) [file pone.0064377.s013.xls]

## Sheet: Meristem TF
BinCode	BinName	id	Annotation	A Mean	Meristem enrichment factor	p value	Distal infection zone enrichment factor	p value	Proximal infection zone enrichment factor	p value	Infection zone enrichment factor	p value	Infected cell enrichment factor	p value	Uninfected cell enrichment factor	p value	BiolFunction GO ID	GO term	MolecFunct GO ID	GO term
27.3.6	RNA.regulation of transcription.bHLH,Basic Helix-Loop-Helix family	mtr.45719.1.s1_at	basic helix-loop-helix (bHLH) family protein$;Helix-loop-helix DNA-binding$$$$$;Used Tools:;Blast2x vs KEGG, InterPro;	5.1798	17.2936	0.000112195	4.16955	0.0207547	2.23703	0.166223	4.43106	0.00483136	0.0513385	7.41049e-05	0.120756	0.00163072	GO:0045449	regulation of transcription	GO:0003677 GO:0003700	DNA binding
27.3.6	RNA.regulation of transcription.bHLH,Basic Helix-Loop-Helix family	mtr.24842.1.s1_at	basic helix-loop-helix (bHLH) family protein$;Helix-loop-helix DNA-binding$$$$$;Used Tools:;Blast2x vs KEGG, InterPro;	6.315	15.4219	0.000744636	0.809681	0.75033	0.375836	0.153494	0.45242	0.156345	0.153729	0.0114146	1.3861	0.623461	GO:0045449	regulation of transcription	GO:0003677 GO:0003700	DNA binding
27.3.6	RNA.regulation of transcription.bHLH,Basic Helix-Loop-Helix family	mtr.24270.1.s1_s_at	basic helix-loop-helix (bHLH) family protein$;Helix-loop-helix DNA-binding$$$$$;Used Tools:;Blast2x vs KEGG, InterPro;	2.3622	14.8413	5.54463e-07	0.831901	0.58407	0.423934	0.0195497	0.499168	0.0204265	0.381023	0.0101312	0.501425	0.0529336	GO:0045449	regulation of transcription	GO:0003677 GO:0003700	DNA binding
27.3.6	RNA.regulation of transcription.bHLH,Basic Helix-Loop-Helix family	Mtr.10211.1.S1_at	basic helix-loop-helix (bHLH) protein-related$;Helix-loop-helix DNA-binding$$$$$;Used Tools:;Blast2x vs KEGG, InterPro;	3.8166	5.03612	0.00444149	1.02809	0.955196	0.3702	0.0580759	0.525185	0.124381	0.370924	0.0585159	1.40653	0.49249	GO:0009414 GO:0009630 GO:0040008 GO:0009733	response to water deprivation	GO:0003700	transcription factor activity
		Mtr.43192.1.S1_at	BES1/BZR1 homolog protein 2.$;BZR1, transcriptional repressor$$$$$;Blast2x vs SP:;PTM: Phosphorylated. Phosphorylation increases protein degradation.;SIMILARITY: Belongs to the BZR/LAT61 family.;SEQUENCE CAUTION: Sequence=CAB80344.1; Type=Frameshift; Positions=85;;KEYWORDS: Phosphorylation;;Used Tools:;Blast2x vs KEGG, Blast2x vs SP, InterPro;	9.422	3.4988	0.000438183	0.888773	0.680421	0.936017	0.816985	0.884538	0.6003	0.228714	9.12307e-05	1.50215	0.167556
		Mtr.10744.1.S1_at	BES1/BZR1 homolog protein 4.$;BZR1, transcriptional repressor$$$$$;Blast2x vs SP:;PTM: Phosphorylated. Phosphorylation increases protein degradation.;SIMILARITY: Belongs to the BZR/LAT61 family.;KEYWORDS: Phosphorylation;;Used Tools:;Blast2x vs KEGG, Blast2x vs SP, InterPro;	8.0197	3.66031	0.0051374	1.43041	0.382089	0.988479	0.977135	1.25975	0.487767	0.181511	0.000617789	1.06451	0.877161	GO:0009733	response to auxin stimulus	GO:0003700	transcription factor activity
27.3.6	RNA.regulation of transcription.bHLH,Basic Helix-Loop-Helix family	Mtr.42126.1.S1_at	bHLH family protein$;Helix-loop-helix DNA-binding$$$$$;Used Tools:;Blast2x vs KEGG, InterPro;	4.3928	117.13	1.21755e-05	0.497587	0.367563	0.687163	0.624812	0.488974	0.261615	0.0946071	0.00665466	0.263924	0.0962968
27.3.x	RNA.regulation of transcription. GRAS transcription factor family	Mtr.39371.1.S1_at	DELLA protein GAIP-B $;DELLA protein GAIP-B (Gibberellic acid-insensitive phloem protein B) (GAIP-B) (CmGAIP-B).;GRAS transcription factor$$$$$;Blast2x vs SP:;FUNCTION: Probable transcriptional regulator that acts as a repressor of the gibberellin (GA) signaling pathway. Probably acts by participating in large multiprotein complexes that represses transcription of GA-inducible genes. Upon GA appl…	6.6719	44.6012	0.000272656	4.87803	0.068532	0.995665	0.995784	2.86795	0.131035	0.0371078	0.000962991	0.124403	0.0207908
27.3.64	RNA.regulation of transcription.PHOR1	mtr.15523.1.s1_at	E3 ubiquitin-protein ligase PUB14 $;E3 ubiquitin-protein ligase PUB14 (EC 6.3.2.-) (Prototypical U-box domain protein 14).;IMP dehydrogenase/GMP reductase$KOG: FOG: Armadillo/beta-catenin-like repeats$COG0167$6.3.2.-$3824$;Blast2x vs SP:;FUNCTION: Functions as an E3 ubiquitin ligase with specific E2 ubiquitin-conjugating enzymes. Undergoes auto-ubiquitination.;PATHWAY: Ubiquitin conjugation; thir…	6.3379	11.1543	0.00194205	1.85631	0.353315	0.769095	0.69016	1.2679	0.659107	0.0327362	8.47604e-05	1.91822	0.329111	GO:0016567	protein ubiquitination	GO:0005488 GO:0004842	binding
27.3.3	RNA.regulation of transcription.AP2/EREBP, APETALA2/Ethylene-responsive element binding protein family	mtr.985.1.s1_at	Ethylene-responsive transcription factor ERF012.$;Pathogenesis-related transcriptional factor and ERF$$$$3700;5634;6355$;Blast2x vs SP:;FUNCTION: Probably acts as a transcriptional activator. Binds to the GCC-box pathogenesis-related promoter element. May be involved in the regulation of gene expression by stress factors and by components of stress signal transduction pathways (By similarity).;SU…	5.5869	6.06025	0.0017515	1.26716	0.626213	0.777454	0.604774	0.990083	0.979889	0.137067	0.000786496	1.222	0.679706	GO:0006355 GO:0009873	regulation of transcription, DNA-dependent	GO:0003677 GO:0003700 GO:0016564	DNA binding
27.3.25	RNA.regulation of transcription.MYB domain transcription factor family	mtr.46486.1.s1_at	expressed protein$;IMP dehydrogenase/GMP reductase$$$$3824$;Used Tools:;Blast2x vs KEGG, InterPro;	3.3273	3.66322	0.00708029	1.11251	0.802024	0.482796	0.101504	0.660763	0.243035	0.768523	0.537993	0.661321	0.337824	GO:0048364 GO:0043481	root development	GO:0003700	transcription factor activity
27.3.35	RNA.regulation of transcription.bZIP transcription factor family	mtr.47993.1.s1_s_at	expressed protein$;Protein of unknown function DUF632$$$$$;Used Tools:;Blast2x vs KEGG, InterPro;	3.588	8.9459	3.60962e-05	1.48032	0.320016	2.30757	0.0443232	2.26817	0.0187699	0.199803	0.000713249	0.163781	0.000249411	GO:0006499	N-terminal protein myristoylation	GO:0000004	No GO term
27.3.35	RNA.regulation of transcription.bZIP transcription factor family	mtr.47993.1.s1_at	expressed protein$;Protein of unknown function DUF632$$$$$;Used Tools:;Blast2x vs KEGG, InterPro;	3.4552	8.1943	0.00155837	1.51181	0.462118	1.5931	0.408484	1.79678	0.20958	0.257661	0.0254773	0.196652	0.00941213	GO:0006499	N-terminal protein myristoylation	GO:0000004	No GO term
27.3.9	RNA.regulation of transcription.C2C2(Zn) GATA transcription factor family	mtr.38958.1.s1_at	GATA transcription factor 14.$;Zinc finger, GATA-type$KOG: GATA-4/5/6 transcription factors$COG1601$$3700;5634;6355$;Blast2x vs SP:;FUNCTION: Transcriptional activator that specifically binds 5'- GATA-3' or 5'-GAT-3' motifs within gene promoters. May be involved in the regulation of some light-responsive genes (By similarity).;SUBCELLULAR LOCATION: Nucleus (Probable).;SIMILARITY: Belongs to the t…	5.1007	9.26295	1.29727e-05	3.34298	0.00373617	2.38523	0.0262119	3.99125	0.000222337	0.00610007	2.53914e-10	2.21948	0.0390557	GO:0006355	regulation of transcription, DNA-dependent	GO:0003700	transcription factor activity
27.3.9	RNA.regulation of transcription.C2C2(Zn) GATA transcription factor family	Mtr.35824.1.S1_at	GATA transcription factor 6 (AtGATA-6).$;Zinc finger, GATA-type$KOG: GATA-4/5/6 transcription factors$COG1601$$3700;5634;6355$;Blast2x vs SP:;FUNCTION: Transcriptional activator that specifically binds 5'- GATA-3' or 5'-GAT-3' motifs within gene promoters. May be involved in the regulation of some light-responsive genes (By similarity).;SUBCELLULAR LOCATION: Nucleus (Probable).;SIMILARITY: Belong…	4.4581	13.523	6.44804e-05	1.1938	0.71675	2.75544	0.0512488	2.21181	0.0602862	0.153883	0.00135991	0.146089	0.00108797
27.3.23	RNA.regulation of transcription.HSF,Heat-shock transcription factor family	mtr.17043.1.s1_at	Heat stress transcription factor B-4 (AtHsfB4).$;Heat shock factor (HSF)-type, DNA-binding$KOG: Heat shock transcription factor$COG0627$$3700;5634;6355$;Blast2x vs SP:;FUNCTION: Transcriptional regulator that specifically binds DNA sequence 5'-AGAAnnTTCT-3' known as heat shock promoter elements (HSE).;SUBUNIT: Homotrimer (By similarity).;SUBCELLULAR LOCATION: Cytoplasm (Probable). Nucleus (Probab…	5.7726	20.5194	1.35943e-06	3.83619	0.00390901	3.10952	0.0116423	5.2207	0.000120452	0.0963582	2.65562e-05	0.0423988	7.77485e-07	GO:0006355	regulation of transcription, DNA-dependent	GO:0003677 GO:0003700	DNA binding
27.3.69	RNA.regulation of transcription.SET-domain transcriptional regulator family	mtr.11801.1.s1_at	Histone-lysine N-methyltransferase ASHR2 $;Histone-lysine N-methyltransferase ASHR2 (EC 2.1.1.43) (ASH1-related protein 2) (Protein SET DOMAIN GROUP 39).;Nuclear protein SET$KOG: Predicted histone tail methylase containing SET domain$COG2084$2.1.1.43$$;Blast2x vs SP:;FUNCTION: Histone methyltransferase (By similarity).;CATALYTIC ACTIVITY: S-adenosyl-L-methionine + histone L-lysine = S-adenosyl-L-…	3.7447	24.1293	7.95183e-08	0.224748	0.000432013	0.28557	0.00187234	0.160302	6.32164e-06	0.156505	5.17759e-05	4.12589	0.000683208	GO:0008150	biological_process	GO:0003674	molecular_function
27.3.22	RNA.regulation of transcription.HB,Homeobox transcription factor family	Mtr.43878.1.S1_at	Homeobox protein GLABRA2 $;Homeobox protein GLABRA2 (Homeobox-leucine zipper protein ATHB-10) (HD-ZIP protein ATHB-10).$$$$$;Blast2x vs SP:;FUNCTION: Required for correct morphological development and maturation of trichomes as well as for normal development of seed coat mucilage.;SUBCELLULAR LOCATION: Nucleus (Probable).;TISSUE SPECIFICITY: Expressed in developing trichomes.;SIMILARITY: Belongs …	3.1136	20.6653	6.7941e-05	0.447513	0.171288	0.386354	0.109788	0.310357	0.021588	0.491945	0.224294	0.568917	0.329628
27.3.22	RNA.regulation of transcription.HB,Homeobox transcription factor family	mtr.24054.1.s1_at	Homeobox protein GLABRA2 $;Homeobox protein GLABRA2 (Homeobox-leucine zipper protein ATHB-10) (HD-ZIP protein ATHB-10).;IMP dehydrogenase/GMP reductase$$$$3824$;Blast2x vs SP:;FUNCTION: Required for correct morphological development and maturation of trichomes as well as for normal development of seed coat mucilage.;SUBCELLULAR LOCATION: Nucleus (Probable).;TISSUE SPECIFICITY: Expressed in develo…	2.113	9.23761	1.16153e-06	0.558287	0.0606272	0.543578	0.0509139	0.451592	0.00399846	0.57771	0.0755243	0.617465	0.11417	GO:0048364 GO:0043481	root development	GO:0003700	transcription factor activity
27.3.22	RNA.regulation of transcription.HB,Homeobox transcription factor family	mtr.49221.1.s1_at	Homeobox protein GLABRA2 $;Homeobox protein GLABRA2 (Homeobox-leucine zipper protein ATHB-10) (HD-ZIP protein ATHB-10).;IMP dehydrogenase/GMP reductase$$$$3824$;Blast2x vs SP:;FUNCTION: Required for correct morphological development and maturation of trichomes as well as for normal development of seed coat mucilage.;SUBCELLULAR LOCATION: Nucleus (Probable).;TISSUE SPECIFICITY: Expressed in develo…	2.6201	5.62585	9.49958e-05	0.72692	0.34903	0.622877	0.171705	0.589648	0.0685175	0.351075	0.00620605	1.11821	0.739644	GO:0006355	regulation of transcription, DNA-dependent	GO:0003677 GO:0008289 GO:0003700	DNA binding
27.3.22	RNA.regulation of transcription.HB,Homeobox transcription factor family	mtr.43645.1.s1_at	Homeobox-leucine zipper protein ATHB-40 $;Homeobox-leucine zipper protein ATHB-40 (Homeodomain transcription factor ATHB-40) (HD-ZIP protein ATHB-40).;Homeodomain-like$KOG: Transcription factor HEX, contains HOX and HALZ domains$COG0483$$$;Blast2x vs SP:;FUNCTION: Probable transcription factor (By similarity).;SUBCELLULAR LOCATION: Nucleus (Probable).;TISSUE SPECIFICITY: Expressed in roots, flowe…	3.3576	79.0946	2.49863e-07	0.308037	0.0325285	0.829682	0.714444	0.402726	0.0416185	0.281404	0.022778	0.175796	0.00333772	GO:0006355 GO:0009733	regulation of transcription, DNA-dependent	GO:0003677 GO:0003700	DNA binding
27.3.22	RNA.regulation of transcription.HB,Homeobox transcription factor family	mtr.43644.1.s1_at	Homeobox-leucine zipper protein ATHB-40 $;Homeobox-leucine zipper protein ATHB-40 (Homeodomain transcription factor ATHB-40) (HD-ZIP protein ATHB-40).;Homeodomain-like$KOG: Transcription factor HEX, contains HOX and HALZ domains$COG0483$$$;Blast2x vs SP:;FUNCTION: Probable transcription factor (By similarity).;SUBCELLULAR LOCATION: Nucleus (Probable).;TISSUE SPECIFICITY: Expressed in roots, flowe…	2.3907	15.5103	2.02392e-05	0.435073	0.0855449	0.631727	0.326165	0.422728	0.0339424	0.474556	0.120098	0.49431	0.140111	GO:0006355 GO:0009733	regulation of transcription, DNA-dependent	GO:0003677 GO:0003700	DNA binding
27.3.22	RNA.regulation of transcription.HB,Homeobox transcription factor family	Mtr.11045.1.S1_at	Homeobox-leucine zipper protein HAT3 $;Homeobox-leucine zipper protein HAT3 (Homeodomain-leucine zipper protein HAT3) (HD-ZIP protein 3).;Homeodomain-like$KOG: Transcription factor HEX, contains HOX and HALZ domains$COG0483$$$;Blast2x vs SP:;FUNCTION: Probable transcription factor (By similarity).;SUBCELLULAR LOCATION: Nucleus (Probable).;SIMILARITY: Belongs to the HD-ZIP homeobox family. Class I…	3.1599	3.95204	0.000760164	1.21565	0.560418	0.4819	0.0415241	0.700129	0.202774	0.460068	0.03156	0.938835	0.849985
27.3.22	RNA.regulation of transcription.HB,Homeobox transcription factor family	mtr.40649.1.s1_at	Homeobox-leucine zipper protein HAT5 $;Homeobox-leucine zipper protein HAT5 (Homeodomain-leucine zipper protein HAT5) (HD-ZIP protein 5) (Homeodomain transcription factor ATHB-1) (HD-ZIP protein ATHB-1).;Homeodomain-like$KOG: Transcription factor HEX, contains HOX and HALZ domains$COG0483$$$;Blast2x vs SP:;FUNCTION: Probable transcription activator involved in leaf development. Binds to the DNA s…	8.3369	19.7801	0.00643869	0.367422	0.306631	0.40251	0.35135	0.279658	0.119636	0.100715	0.0281345	3.3942	0.215902	GO:0006355	regulation of transcription, DNA-dependent	GO:0003700	transcription factor activity
27.3.7	RNA.regulation of transcription.C2C2(Zn) CO-like, Constans-like zinc finger family	mtr.21374.1.s1_at	hypothetical protein$;CCT$$$$$;Used Tools:;Blast2x vs KEGG, InterPro;	2.6429	19.388	6.47959e-10	0.470572	0.00358078	0.495402	0.00581449	0.378782	6.61467e-05	0.407953	0.000934224	0.542341	0.01355	GO:0008150	biological_process	GO:0003674	molecular_function
27.3.6	RNA.regulation of transcription.bHLH,Basic Helix-Loop-Helix family	mtr.45732.1.s1_at	Intracellular protein transport protein USO1 $;Intracellular protein transport protein USO1 (Int-1).;IMP dehydrogenase/GMP reductase$KOG: ER-Golgi vesicle-tethering protein p115$COG0946$$3824$;Blast2x vs SP:;FUNCTION: Required for protein transport from the ER to the Golgi complex.;INTERACTION: P10592:SSA2; NbExp=1; IntAct=EBI-20157, EBI-8603;;SUBCELLULAR LOCATION: Cytoplasm. Membrane; Peripheral…	4.7338	22.0601	1.66582e-05	1.08889	0.867528	1.10954	0.838707	1.13437	0.762574	0.282246	0.0233213	0.132933	0.00107518	GO:0045449	regulation of transcription	GO:0003677 GO:0003700	DNA binding
27.3.24	RNA.regulation of transcription.MADS box transcription factor family	mtr.7525.1.s1_at	MADS-box protein SVP $;MADS-box protein SVP (Protein SHORT VEGETATIVE PHASE).$$$$$;Blast2x vs SP:;FUNCTION: Seems to play a role in repressing floral transition in the autonomous flowering pathway, independent of photoperiod and temperature. Acts in a dosage-dependent manner.;INTERACTION: P35631:AP1; NbExp=2; IntAct=EBI-592058, EBI-592	8.861	4.33369	0.00408874	1.08841	0.848086	0.347316	0.0277278	0.522811	0.0873085	0.40069	0.0523693	1.52341	0.348035	GO:0016481 GO:0009266 GO:0009910 GO:0048438	negative regulation of transcription	GO:0003700 GO:0000900	transcription factor activity
27.3.67	RNA.regulation of transcription.putative transcription regulator	mtr.31153.1.s1_at	mechanosensitive ion channel domain-containing protein / MS ion channel domain-containing protein$$KOG: Predicted mechanosensitive ion channel$COG4629$$$;Used Tools:;Blast2x vs KEGG, Blast2x vs KOG;	6.4211	7.80504	0.00368182	0.591643	0.395422	1.33968	0.633032	0.856461	0.756158	0.0605481	0.000285994	2.6697	0.122252	GO:0000004	No GO term	GO:0000004	No GO term
27.3.26	RNA.regulation of transcription.MYB-related transcription factor family	mtr.10289.1.s1_at	myb family transcription factor$;Homeodomain-like$KOG: Zuotin and related molecular chaperones (DnaJ superfamily), contains DNA-binding domains$COG0724$$$;Used Tools:;Blast2x vs KEGG, InterPro, Blast2x vs KOG;	3.2584	17.9525	8.50618e-05	3.40876	0.0398512	0.239891	0.0192756	0.874461	0.767507	0.307426	0.0469812	0.221576	0.0143752	GO:0006355	regulation of transcription, DNA-dependent	GO:0003677 GO:0003700	DNA binding
27.3.32	RNA.regulation of transcription.WRKY domain transcription factor family	mtr.9388.1.s1_at	Probable WRKY transcription factor 23 $;Probable WRKY transcription factor 23 (WRKY DNA-binding protein 23).;DNA-binding WRKY$$$$3677$;Blast2x vs SP:;FUNCTION: Transcription factor. Interacts specifically with the W box (5'-(T)TGAC[CT]-3'), a frequently occurring elicitor- responsive cis-acting element (By similarity).;SUBCELLULAR LOCATION: Nucleus (Probable).;SIMILARITY: Belongs to the WRKY grou…	5.6455	14.5233	0.00178628	0.246935	0.066961	0.263967	0.0795751	0.161965	0.00656261	0.198983	0.0375939	5.30869	0.0323435	GO:0006355	regulation of transcription, DNA-dependent	GO:0003700	transcription factor activity
27.3.32	RNA.regulation of transcription.WRKY domain transcription factor family	mtr.25503.1.s1_at	Probable WRKY transcription factor 23 $;Probable WRKY transcription factor 23 (WRKY DNA-binding protein 23).;DNA-binding WRKY$$$$3677$;Blast2x vs SP:;FUNCTION: Transcription factor. Interacts specifically with the W box (5'-(T)TGAC[CT]-3'), a frequently occurring elicitor- responsive cis-acting element (By similarity).;SUBCELLULAR LOCATION: Nucleus (Probable).;SIMILARITY: Belongs to the WRKY grou…	3.8755	6.31977	0.000226447	0.500417	0.0918792	0.630418	0.248975	0.463419	0.0269337	0.660375	0.297796	0.759534	0.485697	GO:0006355	regulation of transcription, DNA-dependent	GO:0003700	transcription factor activity
27.3.32	RNA.regulation of transcription.WRKY domain transcription factor family	Mtr.23616.1.S1_at	Probable WRKY transcription factor 70 $;Probable WRKY transcription factor 70 (WRKY DNA-binding protein 70).;DNA-binding WRKY$$$$3677$;Blast2x vs SP:;FUNCTION: Transcription factor. Interacts specifically with the W box (5'-(T)TGAC[CT]-3'), a frequently occurring elicitor- responsive cis-acting element (By similarity).;SUBCELLULAR LOCATION: Nucleus (Probable).;SIMILARITY: Belongs to the WRKY grou…	2.7102	11.9934	0.000866549	0.901038	0.86492	0.479173	0.240438	0.571247	0.272431	0.545622	0.330172	0.35394	0.104799
27.3.11	RNA.regulation of transcription.C2H2 zinc finger family	mtr.51614.1.s1_at	Protein TRANSPARENT TESTA 1 $;Protein TRANSPARENT TESTA 1 (Zinc finger protein TT1) (TTL1).;Zinc finger, C2H2-type$KOG: FOG: Zn-finger$COG1721$$3676;5634;8270$;Blast2x vs SP:;FUNCTION: May act as a transcriptional regulator involved in the differentiation of young endothelium. Altered differentiation results in incompetence for pigments synthesis and the lack of condensed tannins in the seed coat…	4.8422	13.7059	0.000168596	0.470915	0.175487	0.201057	0.0083565	0.207734	0.00239601	0.125762	0.00134252	6.12748	0.00370908	GO:0045449	regulation of transcription	GO:0003676 GO:0003700 GO:0008270	nucleic acid binding
27.3.67	RNA.regulation of transcription.putative transcription regulator	mtr.10683.1.s1_at	Putative DNA-binding protein ESCAROLA.$;IMP dehydrogenase/GMP reductase$$$$3824$;Blast2x vs SP:;MISCELLANEOUS: Overexpression causes late flowering and modified leaf development.;SIMILARITY: Contains 1 A.T hook DNA-binding domain.;KEYWORDS: DNA-binding;;Used Tools:;Blast2x vs KEGG, Blast2x vs SP, InterPro;	10.3892	4.55217	0.000371813	1.88834	0.0757941	1.38452	0.344805	1.89781	0.0325101	0.0896008	2.61624e-06	0.937757	0.849844	GO:0008150	biological_process	GO:0003674	molecular_function
27.3.67	RNA.regulation of transcription.putative transcription regulator	mtr.40619.1.s1_at	Putative DNA-binding protein ESCAROLA.$;Protein of unknown function DUF296$$$$$;Blast2x vs SP:;MISCELLANEOUS: Overexpression causes late flowering and modified leaf development.;SIMILARITY: Contains 1 A.T hook DNA-binding domain.;KEYWORDS: DNA-binding;;Used Tools:;Blast2x vs KEGG, Blast2x vs SP, InterPro;	5.0819	6.1032	0.0018275	0.794433	0.639	0.570053	0.260362	0.589724	0.19819	0.443223	0.11087	0.816296	0.678803	GO:0008150	biological_process	GO:0003674	molecular_function
27.3.26	RNA.regulation of transcription.MYB-related transcription factor family	Mtr.11175.1.S1_at	Putative Myb family transcription factor At1g14600.$;Homeodomain-like$$$$$;Blast2x vs SP:;FUNCTION: Putative transcription factor.;SUBCELLULAR LOCATION: Nucleus (Probable).;SIMILARITY: Contains 1 HTH myb-type DNA-binding domain.;SEQUENCE CAUTION: Sequence=AAF63176.1; Type=Erroneous gene model prediction;;KEYWORDS: Activator; DNA-binding; Nucleus; Transcription; Transcription regulation;;Used Tool…	6.7132	15.2783	2.72872e-07	3.21951	0.00200683	2.94294	0.0036235	4.47762	3.02818e-05	0.0169138	1.16455e-09	0.408424	0.0120744
27.3.41	RNA.regulation of transcription.B3 transcription factor family	mtr.8794.1.s1_at	transcriptional factor B3 family protein$;Transcriptional factor B3$$$$3677;6355$;Used Tools:;Blast2x vs KEGG, InterPro;	7.2772	5.97688	0.00551745	2.07448	0.207119	2.1704	0.181782	2.72667	0.0421018	0.0344057	1.92316e-05	1.08006	0.891241	GO:0009733	response to auxin stimulus	GO:0003700	transcription factor activity
27.3.41	RNA.regulation of transcription.B3 transcription factor family	mtr.43892.1.s1_at	transcriptional factor B3 family protein$;Transcriptional factor B3$$$$3677;6355$;Used Tools:;Blast2x vs KEGG, InterPro;	8.986	3.78879	0.00525544	1.66604	0.231553	1.53833	0.309478	1.87279	0.0799286	0.189745	0.00099549	0.542746	0.15614	GO:0006355	regulation of transcription, DNA-dependent	GO:0003700	transcription factor activity
27.3.64	RNA.regulation of transcription.PHOR1	mtr.628.1.s1_at	U-box domain-containing protein$;IMP dehydrogenase/GMP reductase$KOG: FOG: Armadillo/beta-catenin-like repeats$COG0167$$3824$;Used Tools:;Blast2x vs KEGG, InterPro, Blast2x vs KOG;	3.0635	4.24754	0.000791721	0.708803	0.336645	1.2744	0.495131	0.934447	0.81403	0.245246	0.00100759	1.06274	0.863078	GO:0016567	protein ubiquitination	GO:0005488 GO:0004842	binding
27.3.22	RNA.regulation of transcription.HB,Homeobox transcription factor family	mtr.33304.1.s1_at	WUSCHEL-related homeobox 5.$;Homeodomain-like$$$$$;Blast2x vs SP:;FUNCTION: Transcription factor, which may be involved in the specification and maintenance of the stem cells (QC cells) in the root apical meristem (RAM) (By similarity).;SUBCELLULAR LOCATION: Nucleus (By similarity).;TISSUE SPECIFICITY: S	3.4376	42.8673	2.79778e-06	1.27702	0.646601	0.465154	0.163466	0.706636	0.428467	0.206654	0.00853814	0.190036	0.00613813	GO:0009733	response to auxin stimulus	GO:0003700	transcription factor activity
27.3.3	RNA.regulation of transcription.AP2/EREBP, APETALA2/Ethylene-responsive element binding protein family	mtr.21627.1.s1_at	AP2/EREBP transcription factor BABY BOOM (BBM)	3.4649	43.5532	4.20942e-08	0.389435	0.024397	0.549149	0.132977	0.357616	0.00442499	0.331039	0.0102396	0.324322	0.00916254	GO:0006355 GO:0009887	regulation of transcription, DNA-dependent	GO:0003677 GO:0003700	DNA binding
27.3.4	RNA.regulation of transcription.ARF, Auxin Response Factor family	mtr.26217.1.s1_at	Auxin response factor 4.$;IMP dehydrogenase/GMP reductase$$$$3824$;Blast2x vs SP:;FUNCTION: Auxin response factors (ARFs) are transcriptional factors that binds specifically to the DNA sequence 5'-TGTCTC-3' found in the auxin-responsive promoter elements (AuxREs). Could act as transcriptional activator or repressor. For	3.9486	13.7283	0.000862106	0.229179	0.0344738	1.50892	0.526504	0.492675	0.1917	0.201369	0.0230736	1.04605	0.944375	GO:0010050 GO:0010158	vegetative phase change	GO:0003700	transcription factor activity
27.3.4	RNA.regulation of transcription.ARF, Auxin Response Factor family	Mtr.39377.1.S1_at	Auxin response factor 5 $;Auxin response factor 5 (Transcription factor MONOPTEROS) (Auxin- responsive protein IAA24).;Aux/IAA_ARF_dimerisation$$$$5634;6445;46983$;Blast2x vs SP:;FUNCTION: Auxin response factors (ARFs) are transcriptional factors that binds specifically to the DNA sequence 5'-TGTCTC-3' found in the auxin-responsive promoter elements (AuxREs). Seems to act as transcriptional activ…	4.564	9.23297	0.000633089	0.960556	0.939266	1.28594	0.635218	1.15123	0.744417	0.170488	0.00382377	0.514307	0.219685
27.3.4	RNA.regulation of transcription.ARF, Auxin Response Factor family	Mtr.44217.1.S1_at	Auxin response factor 6.$;Aux/IAA_ARF_dimerisation$$$$5634;6445;46983$;Blast2x vs SP:;FUNCTION: Auxin response factors (ARFs) are transcriptional factors that binds specifically to the DNA sequence 5'-TGTCTC-3' found in the auxin-responsive promoter elements (AuxREs). Seems to act as transcriptional activator. Formation of	10.6649	2.52977	0.00131864	0.90906	0.692752	0.461854	0.00513211	0.560701	0.00894874	0.873386	0.575785	1.07799	0.755388
27.3.4	RNA.regulation of transcription.ARF, Auxin Response Factor family	Mtr.35827.1.S1_at	Auxin response factor 7 $;Auxin response factor 7 (Non-phototropic hypocotyl protein 4) (Protein BIPOSTO) (Auxin-responsive protein IAA21/IAA23/IAA25).$$$$$;Blast2x vs SP:;FUNCTION: Auxin response factors (ARFs) are transcriptional factors that binds specifically to the DNA sequence 5'-TGTCTC-3' found in the auxin-responsive promoter elements (AuxREs). Seems to act as transcriptional activator. F…	8.2679	11.0172	1.82814e-05	2.21881	0.0601561	0.819876	0.620217	1.4902	0.232136	0.0247596	9.22002e-08	2.0152	0.0941754
27.3.4	RNA.regulation of transcription.ARF, Auxin Response Factor family	mtr.11167.1.s1_at	Auxin response factor 8.$;Aux/IAA_ARF_dimerisation$$$$5634;6445;46983$;Blast2x vs SP:;FUNCTION: Auxin response factors (ARFs) are transcriptional factors that binds specifically to the DNA sequence 5'-TGTCTC-3' found in the auxin-responsive promoter elements (AuxREs). Seems to act as transcriptional activator. Formation of	5.057	10.9926	0.00382139	0.944438	0.936333	0.686506	0.600809	0.749109	0.62243	0.055899	0.000916538	2.51002	0.210427	GO:0009908 GO:0009733 GO:0010154	flower development	GO:0003700	transcription factor activity
27.3.4	RNA.regulation of transcription.ARF, Auxin Response Factor family	mtr.24462.1.s1_at	Auxin response factor 8.$;IMP dehydrogenase/GMP reductase$$$$3824$;Blast2x vs SP:;FUNCTION: Auxin response factors (ARFs) are transcriptional factors that binds specifically to the DNA sequence 5'-TGTCTC-3' found in the auxin-responsive promoter elements (AuxREs). Seems to act as transcriptional activator. Formation of	3.2728	3.83337	0.00301267	1.47917	0.321055	0.309262	0.0075686	0.593695	0.114683	0.829773	0.631896	0.687251	0.341134	GO:0009908 GO:0009733 GO:0010154	flower development	GO:0003700	transcription factor activity
27.3.40	RNA.regulation of transcription.Aux/IAA family	mtr.10432.1.s1_at	Auxin-induced protein 22B $;Auxin-induced protein 22B (Indole-3-acetic acid-induced protein ARG4).;AUX/IAA protein$$$$5634;45449$;Blast2x vs SP:;FUNCTION: Aux/IAA proteins are short-lived transcriptional factors that function as repressor of early auxin response genes at low auxin concentrations. Repression is thought to result from the interaction with auxin response factors (ARFs	8.4727	24.8755	2.67092e-05	1.6977	0.346052	0.795505	0.680146	1.22181	0.658528	0.01259	7.11299e-07	2.36427	0.134413	GO:0009733	response to auxin stimulus	GO:0003700	transcription factor activity
27.3.40	RNA.regulation of transcription.Aux/IAA family	mtr.13714.1.s1_at	Auxin-induced protein 22D $;Auxin-induced protein 22D (Indole-3-acetic acid-induced protein ARG13).;AUX/IAA protein$$$$5634;45449$;Blast2x vs SP:;FUNCTION: Aux/IAA proteins are short-lived transcriptional factors that function as repressor of early auxin response genes at low auxin concentrations. Repression is thought to result from the interaction with auxin response factors (ARFs	3.631	9.1433	4.89798e-05	0.555687	0.158861	0.455816	0.0659084	0.400325	0.0125681	0.483209	0.0862582	0.893598	0.780517	GO:0009733	response to auxin stimulus	GO:0003677	DNA binding
27.3.40	RNA.regulation of transcription.Aux/IAA family	Mtr.43345.1.S1_at	Auxin-induced protein AUX28.$;AUX/IAA protein$$$$5634;45449$;Blast2x vs SP:;FUNCTION: Aux/IAA proteins are short-lived transcriptional factors that function as repressor of early auxin response genes at low auxin concentrations. Repression is thought to result from the interaction with auxin response factors (ARFs	4.6364	28.7296	0.000279711	0.330801	0.143309	0.422456	0.247747	0.269298	0.0402718	0.122703	0.0102613	2.02987	0.338825
27.3.40	RNA.regulation of transcription.Aux/IAA family	Mtr.41219.1.S1_at	Auxin-responsive protein IAA13 $;Auxin-responsive protein IAA13 (Indoleacetic acid-induced protein 13).;AUX/IAA protein$$$$5634;45449$;Blast2x vs SP:;FUNCTION: Aux/IAA proteins are short-lived transcriptional factors that function as repressor of early auxin response genes at low auxin concentrations. Repression is thought to result from the interaction with auxin response factors (ARFs	3.9389	3.59908	0.00269635	0.784253	0.507806	0.534772	0.100748	0.560295	0.0660082	0.466583	0.0500565	1.41989	0.343156
27.3.40	RNA.regulation of transcription.Aux/IAA family	mtr.43054.1.s1_at	Auxin-responsive protein IAA14 $;Auxin-responsive protein IAA14 (Indoleacetic acid-induced protein 14) (Protein SOLITARY ROOT).;AUX/IAA protein$$$$5634;45449$;Blast2x vs SP:;FUNCTION: Aux/IAA proteins are short-lived transcriptional factors that function as repressor of early auxin response genes at low auxin concentrations. Repression is thought to result from the interaction with auxin response…	5.7147	392.727	2.15382e-05	1.37801	0.750919	0.530975	0.532846	0.81199	0.800518	0.0436427	0.00638676	0.0797393	0.0219831	GO:0009414 GO:0009630 GO:0040008 GO:0009733	response to water deprivation	GO:0003700	transcription factor activity
27.3.40	RNA.regulation of transcription.Aux/IAA family	Mtr.33279.1.S1_at	Auxin-responsive protein IAA30 $;Auxin-responsive protein IAA30 (Indoleacetic acid-induced protein 30).;AUX/IAA protein$$$$5634;45449$;Blast2x vs SP:;FUNCTION: Aux/IAA proteins are short-lived transcriptional factors that function as repressor of early auxin response genes at low auxin concentrations. Repression is thought to result from the interaction with auxin response factors (ARFs	2.4634	2.6298	0.000594764	0.711921	0.150355	0.869835	0.543456	0.726517	0.101255	0.570212	0.0240841	1.0769	0.745776
27.3.40	RNA.regulation of transcription.Aux/IAA family	mtr.48811.1.s1_at	Auxin-responsive protein IAA9 $;Auxin-responsive protein IAA9 (Indoleacetic acid-induced protein 9).;AUX/IAA protein$$$$5634;45449$;Blast2x vs SP:;FUNCTION: Aux/IAA proteins are short-lived transcriptional factors that function as repressor of early auxin response genes at low auxin concentrations. Repression is thought to result from the interaction with auxin response factors (ARFs	4.9298	9.8471	0.00129859	1.4906	0.503322	1.18854	0.77077	1.46414	0.434935	0.159662	0.00647055	0.359019	0.0985567	GO:0009733 GO:0009734	response to auxin stimulus	GO:0003700	transcription factor activity
27.3.x	RNA.regulation of transcription. GRAS transcription factor family	Mtr.41731.1.S1_at	DELLA protein GAI1 $;DELLA protein GAI1 (Gibberellic acid-insensitive mutant protein 1) (VvGAI1).;GRAS transcription factor$$$$$;Blast2x vs SP:;FUNCTION: Probable transcriptional regulator that acts as a repressor of the gibberellin (GA) signaling pathway. Probably acts by participating in large multiprotein complexes that repress transcription of GA-inducible genes. Upon GA appli	7.7821	6.89816	0.00145331	3.43998	0.0253516	1.61968	0.348577	3.14285	0.0129341	0.019983	9.58556e-07	1.30203	0.60423
27.3.25	RNA.regulation of transcription.MYB domain transcription factor family	mtr.26942.1.s1_at	expressed protein$$$$$$;Used Tools:;Blast2x vs KEGG;	4.5434	32.7203	6.34541e-06	0.474342	0.171674	2.32605	0.124973	1.06776	0.879315	0.0879761	0.00028499	0.314852	0.0417569	GO:0008150	biological_process	GO:0003674	molecular_function
27.3.25	RNA.regulation of transcription.MYB domain transcription factor family	mtr.19612.1.s1_s_at	expressed protein$$$$$$;Used Tools:;Blast2x vs KEGG;	3.4918	3.75519	0.00567367	0.614799	0.255372	1.08638	0.843151	0.764087	0.435665	0.310689	0.0122382	1.2833	0.553454	GO:0006355	regulation of transcription, DNA-dependent	GO:0003700	transcription factor activity
27.3.35	RNA.regulation of transcription.bZIP transcription factor family	mtr.38909.1.s1_at	hypothetical protein predicted by Glimmer/Critica$$$$$$No hits found.	4.1348	42.0706	6.35954e-05	1.53823	0.540139	0.628271	0.508932	0.977492	0.968162	0.152995	0.0152317	0.160758	0.017614	GO:0006355	regulation of transcription, DNA-dependent	GO:0003700	transcription factor activity
27.3.37	RNA.regulation of transcription.AS2,Lateral Organ Boundaries Gene Family	mtr.35992.1.s1_at	hypothetical protein predicted by Glimmer/Critica$$$$$$No hits found.	3.4506	24.215	6.1268e-05	0.186116	0.0112471	1.59761	0.434395	0.445488	0.109964	0.273864	0.0419909	0.50714	0.26249	GO:0000004	No GO term	GO:0000004	No GO term
27.3.9	RNA.regulation of transcription.C2C2(Zn) GATA transcription factor family	mtr.31852.1.s1_s_at	hypothetical protein predicted by Glimmer/Critica$$$$$$No hits found.	3.4173	21.1991	3.11054e-06	2.06693	0.110553	0.281725	0.00966168	0.697325	0.319006	0.22298	0.00313488	0.3633	0.0318192	GO:0006355	regulation of transcription, DNA-dependent	GO:0003700	transcription factor activity
27.3.8	RNA.regulation of transcription.C2C2(Zn) DOF zinc finger family	mtr.35983.1.s1_at	hypothetical protein predicted by Glimmer/Critica$$$$$$No hits found.	4.7922	10.6379	0.0022156	0.803838	0.739367	2.21346	0.236253	1.46834	0.476443	0.134639	0.00701579	0.392402	0.166851	GO:0000004	No GO term	GO:0000004	No GO term
27.3.6	RNA.regulation of transcription.bHLH,Basic Helix-Loop-Helix family	mtr.32292.1.s1_at	hypothetical protein predicted by Glimmer/Critica$$$$$$No hits found.	2.9171	9.68452	8.42967e-05	0.475958	0.103542	0.705128	0.427777	0.482937	0.0548775	0.427203	0.0656042	0.720196	0.455716	GO:0000004	No GO term	GO:0000004	No GO term
27.3.3	RNA.regulation of transcription.AP2/EREBP, APETALA2/Ethylene-responsive element binding protein family	mtr.40192.1.s1_at	hypothetical protein predicted by Glimmer/Critica$$$$$$No hits found.	5.5909	5.7332	0.000687891	0.856639	0.712458	0.850019	0.698798	0.809377	0.53893	0.179278	0.000788095	1.33613	0.492515	GO:0000004	No GO term	GO:0000004	No GO term
27.3.11	RNA.regulation of transcription.C2H2 zinc finger family	mtr.24818.1.s1_at	hypothetical protein predicted by Glimmer/Critica$$$$$$No hits found.	2.4796	3.49461	0.000333874	0.778252	0.371534	0.732808	0.271187	0.687712	0.112513	0.629882	0.109874	0.796585	0.416498	GO:0000004	No GO term	GO:0000004	No GO term
27.3.32	RNA.regulation of transcription.WRKY domain transcription factor family	mtr.32746.1.s1_at	hypothetical protein predicted by Glimmer/Critica$$$$$$No hits found.	2.8842	3.13315	0.00401154	0.806305	0.533209	0.910042	0.783879	0.81353	0.46554	0.484084	0.0480877	0.898541	0.75568	GO:0006355	regulation of transcription, DNA-dependent	GO:0003700	transcription factor activity
27.3.17	RNA.regulation of transcription.CPP(Zn),CPP1-related transcription factor family	mtr.42244.1.s1_at	tesmin/TSO1-like CXC domain-containing protein$$$$$$;Used Tools:;Blast2x vs KEGG;	3.9635	12.3916	5.06572e-05	2.26053	0.091285	0.943114	0.898728	1.65647	0.191792	0.214864	0.00388341	0.176171	0.00156727	GO:0045449	regulation of transcription	GO:0003700	transcription factor activity
27.3.25	RNA.regulation of transcription.MYB domain transcription factor family	mtr.36181.1.s1_at	Transcribed locus	4.5243	29.198	1.71595e-06	5.02044	0.00266708	0.516509	0.163054	1.88747	0.104537	0.0805562	4.82349e-05	0.163956	0.00109413	GO:0000004	No GO term	GO:0000004	No GO term
27.3.9	RNA.regulation of transcription.C2C2(Zn) GATA transcription factor family	mtr.31852.1.s1_at	Transcribed locus	4.4887	12.0261	0.000642886	2.30075	0.172604	0.28669	0.0483662	0.757742	0.56812	0.487257	0.235624	0.258724	0.0344426	GO:0006355	regulation of transcription, DNA-dependent	GO:0003700	transcription factor activity
27.3.22	RNA.regulation of transcription.HB,Homeobox transcription factor family	mtr.31759.1.s1_at	Transcribed locus, moderately similar to NP_193411.1 ATHB-2; DNA binding / transcription factor [Arabidopsis thaliana]	5.8693	9.97029	0.000111476	1.18249	0.712536	0.601199	0.272033	0.796545	0.541895	0.0347978	1.61767e-06	4.05438	0.00668342	GO:0010017	red or far red light signaling pathway	GO:0003677 GO:0003700	DNA binding
27.3.6	RNA.regulation of transcription.bHLH,Basic Helix-Loop-Helix family	mtr.16587.1.s1_at	Transcription factor AtMYC2 $;Transcription factor AtMYC2 (R-homologous Arabidopsis protein 1) (RAP- 1) (Basic helix-loop-helix protein 6) (bHLH 6) (AtbHLH006) (rd22BP1).;Helix-loop-helix DNA-binding$$$$$;Blast2x vs SP:;FUNCTION: Transcriptional activator. In cooperation with MYB2 is involved in the regulation of abscisic acid-inducible genes under drought stress conditions. Binds to the MYC reco…	3.0496	6.85775	0.00110562	0.393084	0.0707085	0.475308	0.1422	0.326819	0.0119929	0.5572	0.242157	1.40071	0.493796	GO:0045449	regulation of transcription	GO:0003677 GO:0003700	DNA binding
27.3.6	RNA.regulation of transcription.bHLH,Basic Helix-Loop-Helix family	mtr.50973.1.s1_at	Transcription factor AtMYC2 $;Transcription factor AtMYC2 (R-homologous Arabidopsis protein 1) (RAP- 1) (Basic helix-loop-helix protein 6) (bHLH 6) (AtbHLH006) (rd22BP1).;IMP dehydrogenase/GMP reductase$$$$3824$;Blast2x vs SP:;FUNCTION: Transcriptional activator. In cooperation with MYB2 is involved in the regulation of abscisic acid-inducible genes under drought stress conditions. Binds to the M…	2.7425	9.72414	5.95085e-06	0.640503	0.205977	1.5813	0.193966	1.00853	0.975786	0.30309	0.00289615	0.334998	0.00535173	GO:0045449 GO:0010039	regulation of transcription	GO:0003677 GO:0003700	DNA binding
27.3.6	RNA.regulation of transcription.bHLH,Basic Helix-Loop-Helix family	mtr.49495.1.s1_at	Transcription factor SPATULA.$;Helix-loop-helix DNA-binding$$$$$;Blast2x vs SP:;FUNCTION: Transcription factor that plays a role in floral organogenesis. Promotes the growth of carpel margins and of pollen tract tissues derived from them.;SUBCELLULAR LOCATION: Nucleus (Potential).;TISSUE SPECIFICITY: Expressed in late	2.881	7.9632	0.000387603	1.57634	0.336844	0.60062	0.283854	0.964199	0.923766	0.333696	0.0300564	0.397477	0.0623914	GO:0009409 GO:0009908 GO:0010114 GO:0010187	response to cold	GO:0003677 GO:0003700	DNA binding
27.3.41	RNA.regulation of transcription.B3 transcription factor family	mtr.28304.1.s1_at	transcriptional factor B3 family$$$$$$;Used Tools:;Blast2x vs KEGG;	2.9028	4.66034	0.00152075	0.728735	0.440619	0.677224	0.344653	0.624503	0.169277	0.85179	0.693709	0.510444	0.112762	GO:0006355	regulation of transcription, DNA-dependent	GO:0003677 GO:0003700	DNA binding

## Sheet: Distal IZ TF
BinCode	BinName	id	Annotation	A Mean	Meristem enrichment factor	p value	Distal infection zone enrichment factor	p value	Proximal infection zone enrichment factor	p value	Infection zone enrichment factor	p value	Infected cell enrichment factor	p value	Uninfected cell enrichment factor	p value	BiolFunction GO ID	GO term	MolecFunct GO ID	GO term
27.3.3	RNA.regulation of transcription.AP2/EREBP, APETALA2/Ethylene-responsive element binding protein family	mtr.7556.1.s1_at	ERN1	7.0805	20.648	4.81801e-06	52.0677	1.76256e-07	6.41977	0.000717182	48.1643	1.54427e-08	0.0110297	3.10155e-08	0.0131363	5.26773e-08	GO:0000004	No GO term	GO:0000004	No GO term
	RNA.regulation of transcription.CCAAT-domain binding transcription factor family	Mtr.1584.1.S1_at	Nuclear transcription factor Y subunit A-2 $;Nuclear transcription factor Y subunit A-2 (AtNF-YA-2) (Transcriptional activator HAP2B).;CCAAT-binding transcription factor, subunit B$KOG: CCAAT-binding factor, subunit B (HAP2)$COG1561$$3700;5634;6355$;Blast2x vs SP:;FUNCTION: Stimulates the transcription of various genes by recognizing and binding to a CCAAT motif in promoters (By similarity).;SUBU…	4.8048	0.310002	0.079593	10.724	0.00167446	1.80849	0.356875	7.21853	0.00142673	0.177878	0.0141389	0.93506	0.915664	GO:0006355 GO:0009567	regulation of transcription, DNA-dependent	GO:0003700	transcription factor activity
27.3.32	RNA.regulation of transcription.WRKY domain transcription factor family	mtr.40052.1.s1_at	WRKY transcription factor 7	5.0722	1.8199	0.28434	8.24213	0.00135036	0.620239	0.389815	2.96756	0.0258046	0.060597	0.000102136	1.77379	0.304723	GO:0000004	No GO term	GO:0000004	No GO term
27.3.3	RNA.regulation of transcription.AP2/EREBP, APETALA2/Ethylene-responsive element binding protein family	mtr.43947.1.s1_at	ERN2	3.2339	1.14611	0.681623	5.09259	0.000151812	0.677176	0.25013	2.28258	0.0071844	0.354296	0.00606383	0.714115	0.317869	GO:0006355	regulation of transcription, DNA-dependent	GO:0003677 GO:0003700	DNA binding
27.3.3	RNA.regulation of transcription.AP2/EREBP, APETALA2/Ethylene-responsive element binding protein family	mtr.17511.1.s1_at	AP2 domain-containing protein RAP2.2 (RAP2.2)$;Pathogenesis-related transcriptional factor and ERF$$$$3700;5634;6355$;Used Tools:;Blast2x vs KEGG, InterPro;	2.3374	0.656702	0.451867	4.90017	0.0104369	1.23589	0.702772	3.32246	0.0162521	0.511622	0.23716	0.491464	0.211475	GO:0006355	regulation of transcription, DNA-dependent	GO:0003677 GO:0003700	DNA binding
27.3.80	RNA.regulation of transcription.zf-HD	mtr.41284.1.s1_at	ZF-HD homeobox protein At4g24660 (AtHB-22).$;ZF-HD homeobox protein Cys/His-rich dimerisation region$$$$$;Blast2x vs SP:;FUNCTION: Putative transcription factor.;SUBUNIT: Homo or heterodimer (By similarity).;SUBCELLULAR LOCATION: Nucleus (Probable).;DOMAIN: The homeodomain differs form the typical one by having namely 4 instead of 3 extra amino acids inserted in the loop between helix 1 and helix…	3.2032	0.439209	0.00664975	2.8749	0.00105923	0.909698	0.723139	1.89822	0.00894507	1.0159	0.952828	0.856958	0.564733	GO:0007275 GO:0009640 GO:0009737 GO:0009733 GO:0009741 GO:0009735 GO:0009739	multicellular organismal development	GO:0003677 GO:0003700	DNA binding
27.3.32	RNA.regulation of transcription.WRKY domain transcription factor family	mtr.9902.1.s1_at	Probable WRKY transcription factor 20 $;Probable WRKY transcription factor 20 (WRKY DNA-binding protein 20).$$$$$;Blast2x vs SP:;FUNCTION: Transcription factor. Interacts specifically with the W box (5'-(T)TGAC[CT]-3'), a frequently occurring elicitor- responsive cis-acting element (By similarity).;SUBCELLULAR LOCATION: Nucleus (Probable).;ALTERNATIVE PRODUCTS: Event=Alternative splicing; Named i…	2.3775	0.78332	0.37579	2.8561	0.00131797	0.796886	0.409451	1.73027	0.0238457	0.728343	0.254454	0.770114	0.344361	GO:0006355	regulation of transcription, DNA-dependent	GO:0003700	transcription factor activity

## Sheet: Proxima IZ TF
BinCode	BinName	id	Annotation	A Mean	Meristem enrichment factor	p value	Distal infection zone enrichment factor	p value	Proximal infection zone enrichment factor	p value	Infection zone enrichment factor	p value	Infected cell enrichment factor	p value	Uninfected cell enrichment factor	p value	BiolFunction GO ID	GO term	MolecFunct GO ID	GO term
27.3.5	RNA.regulation of transcription.ARR	mtr.9656.1.s1_at	RR4	7.3106	0.0793473	0.000507289	11.7861	0.000642087	27.7606	3.52236e-05	47.4823	5.63966e-07	0.0190589	4.89889e-06	2.02103	0.241592	GO:0000160 GO:0009735 GO:0042752 GO:0010161	two-component signal transduction system (phosphorelay)	GO:0000156	two-component response regulator activity
27.3.5	RNA.regulation of transcription.ARR	mtr.17273.1.s1_s_at	Two-component response regulator ARR8 $;Two-component response regulator ARR8 (Response reactor 3).;Response regulator receiver$KOG: GATA-4/5/6 transcription factors$COG1601$$156;160;3677;6355$;Blast2x vs SP:;FUNCTION: Functions as response regulator involved in His-to-Asp phosphorelay signal transduction system. Phosphorylation of the Asp residue in the receiver domain activates the ability of t…	4.3084	0.572544	0.301492	5.19608	0.00634465	11.2506	0.000304088	15.0627	1.14748e-05	0.261932	0.0211355	0.114065	0.000800765	GO:0000160 GO:0009735 GO:0042752 GO:0010161	two-component signal transduction system (phosphorelay)	GO:0000156	two-component response regulator activity
27.3.6	RNA.regulation of transcription.bHLH,Basic Helix-Loop-Helix family	mtr.48694.1.s1_at	hypothetical protein$$$$$$;Used Tools:;Blast2x vs KEGG;	2.272	0.560504	0.169611	1.05124	0.902606	7.01732	0.00020019	3.7895	0.000983417	0.505654	0.109772	0.478295	0.0858084	GO:0045449	regulation of transcription	GO:0003677 GO:0003700	DNA binding
27.3.27	RNA.regulation of transcription.NAC domain transcription factor family	mtr.7425.1.s1_at	expressed protein$$$$$$;Used Tools:;Blast2x vs KEGG;	2.368	0.562045	0.0722368	0.907561	0.749542	2.5961	0.00587565	1.77065	0.0328974	1.06294	0.840625	0.710436	0.269513	GO:0000004	No GO term	GO:0000004	No GO term
27.3.6	RNA.regulation of transcription.bHLH,Basic Helix-Loop-Helix family	mtr.7448.1.s1_s_at	basix helix-loop-helix (bHLH) family protein$;Helix-loop-helix DNA-binding$$$$$;Used Tools:;Blast2x vs KEGG, InterPro;	2.7089	0.459306	0.016461	1.00791	0.978606	2.4458	0.00723689	1.82485	0.0219392	0.785708	0.416638	1.12408	0.691154	GO:0045449	regulation of transcription	GO:0003677 GO:0003700	DNA binding

## Sheet: Total IZ
BinCode	BinName	id	Annotation	A Mean	Meristem enrichment factor	p value	Distal infection zone enrichment factor	p value	Proximal infection zone enrichment factor	p value	Infection zone enrichment factor	p value	Infected cell enrichment factor	p value	Uninfected cell enrichment factor	p value	BiolFunction GO ID	GO term	MolecFunct GO ID	GO term
27.3.3	RNA.regulation of transcription.AP2/EREBP, APETALA2/Ethylene-responsive element binding protein family	mtr.7556.1.s1_at	ERN1	TC99463	20.648	4.81801e-06	52.0677	1.76256e-07	6.41977	0.000717182	48.1643	1.54427e-08	0.0110297	3.10155e-08	0.0131363	5.26773e-08	GO:0000004	No GO term	GO:0000004	No GO term
27.3.5	RNA.regulation of transcription.ARR	mtr.9656.1.s1_at	RR4	TC103991	0.0793473	0.000507289	11.7861	0.000642087	27.7606	3.52236e-05	47.4823	5.63966e-07	0.0190589	4.89889e-06	2.02103	0.241592	GO:0000160 GO:0009735 GO:0042752 GO:0010161	two-component signal transduction system (phosphorelay)	GO:0000156	two-component response regulator activity
		Mtr.25887.1.S1_at	basix helix-loop-helix (bHLH) family protein$;Helix-loop-helix DNA-binding$$$$$;Used Tools:;Blast2x vs KEGG, InterPro;	1467.m00041	0.532174	0.28661	8.0152	0.00233547	9.13869	0.00145339	17.5065	1.74425e-05	0.0198565	4.87082e-06	1.29195	0.660178	GO:0045449	regulation of transcription	GO:0003677 GO:0003700	DNA binding
27.3.5	RNA.regulation of transcription.ARR	mtr.17273.1.s1_s_at	Two-component response regulator ARR8 $;Two-component response regulator ARR8 (Response reactor 3).;Response regulator receiver$KOG: GATA-4/5/6 transcription factors$COG1601$$156;160;3677;6355$;Blast2x vs SP:;FUNCTION: Functions as response regulator involved in His-to-Asp phosphorelay signal transduction system. Phosphorylation of the Asp residue in the receiver domain activates the ability of t…	IMGAG|993.m00001	0.572544	0.301492	5.19608	0.00634465	11.2506	0.000304088	15.0627	1.14748e-05	0.261932	0.0211355	0.114065	0.000800765	GO:0000160 GO:0009735 GO:0042752 GO:0010161	two-component signal transduction system (phosphorelay)	GO:0000156	two-component response regulator activity
27.3.32	RNA.regulation of transcription.WRKY domain transcription factor family	mtr.27549.1.s1_at	WRKY transcription factor 73	BE204608	0.594856	0.546377	6.15576	0.0471768	5.31549	0.0654867	10.2302	0.00400742	0.73258	0.716771	0.0701307	0.00639679	GO:0006355	regulation of transcription, DNA-dependent	GO:0003700	transcription factor activity
27.3.3	RNA.regulation of transcription.AP2/EREBP, APETALA2/Ethylene-responsive element binding protein family	Mtr.41581.1.S1_at	EFD	TC109672	0.107496	0.00047375	4.9399	0.00626145	5.63635	0.00364721	9.18637	7.0935e-05	1.57471	0.382025	0.212173	0.00758586	GO:0006355 GO:0009873	regulation of transcription, DNA-dependent	GO:0003677 GO:0003700	DNA binding
		Mtr.25945.1.S1_at	myb family transcription factor$;Homeodomain-like$KOG: Zuotin and related molecular chaperones (DnaJ superfamily), contains DNA-binding domains$COG0724$$$;Used Tools:;Blast2x vs KEGG, InterPro, Blast2x vs KOG;	1471.m00029	1.44937	0.448361	4.54094	0.00618241	5.60832	0.00247463	8.65603	5.25069e-05	0.0259696	1.30225e-06	1.04322	0.930457	GO:0009651 GO:0009733 GO:0009723 GO:0009739 GO:0009753 GO:0045449 GO:0046686	response to salt stress	GO:0003677 GO:0003700	DNA binding
		Mtr.45038.1.S1_at	Dof zinc finger protein DOF3.3 $;Dof zinc finger protein DOF3.3 (AtDOF3.3) (H-protein promoter-binding factor 2a).;IMP dehydrogenase/GMP reductase$$$$3824$;Blast2x vs SP:;FUNCTION: Transcription factor that binds specifically to a 5'- AA[AG]G-3' consensus core sequence (By similarity).;SUBCELLULAR LOCATION: Nucleus (Probable).;SIMILARITY: Contains 1 Dof-type zinc finger.;KEYWORDS: DNA-binding; Me…	TC98649	0.253756	0.0408692	4.91067	0.0201993	4.57406	0.0254306	7.96088	0.000843512	0.436235	0.196361	0.402181	0.158305	GO:0045449	regulation of transcription	GO:0003677 GO:0005515 GO:0003700	DNA binding
		Mtr.43611.1.S1_at	Probable WRKY transcription factor 65 $;Probable WRKY transcription factor 65 (WRKY DNA-binding protein 65).;DNA-binding WRKY$$$$3677$;Blast2x vs SP:;FUNCTION: Transcription factor. Interacts specifically with the W box (5'-(T)TGAC[CT]-3'), a frequently occurring elicitor- responsive cis-acting element (By similarity).;SUBCELLULAR LOCATION: Nucleus (Potential).;SIMILARITY: Contains 1 WRKY DNA-bin…	TC95702	1.44891	0.272308	4.79168	0.000216386	4.49515	0.00031999	7.74144	1.21472e-06	0.0259061	8.74148e-09	1.23687	0.523532	GO:0006355	regulation of transcription, DNA-dependent	GO:0003700	transcription factor activity
		Mtr.1584.1.S1_at	Nuclear transcription factor Y subunit A-2 $;Nuclear transcription factor Y subunit A-2 (AtNF-YA-2) (Transcriptional activator HAP2B).;CCAAT-binding transcription factor, subunit B$KOG: CCAAT-binding factor, subunit B (HAP2)$COG1561$$3700;5634;6355$;Blast2x vs SP:;FUNCTION: Stimulates the transcription of various genes by recognizing and binding to a CCAAT motif in promoters (By similarity).;SUBU…	AW561047	0.310002	0.079593	10.724	0.00167446	1.80849	0.356875	7.21853	0.00142673	0.177878	0.0141389	0.93506	0.915664	GO:0006355 GO:0009567	regulation of transcription, DNA-dependent	GO:0003700	transcription factor activity
27.3.7	RNA.regulation of transcription.C2C2(Zn) CO-like, Constans-like zinc finger family	mtr.8695.1.s1_at	Zinc finger protein CONSTANS-LIKE 4.$;Zinc finger, CONSTANS-type$KOG: GATA-4/5/6 transcription factors$COG1601$$3677$;Blast2x vs SP:;SUBCELLULAR LOCATION: Nucleus (Potential).;SIMILARITY: Belongs to the CONSTANS family.;SIMILARITY: Contains 2 B box-type zinc fingers.;SIMILARITY: Contains 1 CCT domain.;SEQUENCE CAUTION: Sequence=AAK96601.1; Type=Frameshift; Positions=229; Sequence=AAN28765.1; Type…	TC101055	2.65118	0.00690702	4.77651	0.000148809	3.65082	0.000835627	6.72461	1.76739e-06	0.0209146	2.25722e-09	1.03422	0.915692	GO:0045449	regulation of transcription	GO:0003700 GO:0008270	transcription factor activity
		Mtr.39406.1.S1_at	DNA-binding protein, putative$;Transcriptional factor B3$$$$3677;6355$;Used Tools:;Blast2x vs KEGG, InterPro;	TC104820	0.379371	0.024222	4.47995	0.00146542	2.58401	0.0268143	5.11735	0.000109595	0.393937	0.0293512	0.578018	0.177352	GO:0006355	regulation of transcription, DNA-dependent	GO:0003700	transcription factor activity
27.3.20	RNA.regulation of transcription.G2-like transcription factor family, GARP	mtr.11122.1.s1_at	myb family transcription factor$;Homeodomain-like$$$$$;Used Tools:;Blast2x vs KEGG, InterPro;	TC108959	0.10846	0.00654471	4.00677	0.067837	2.75244	0.171857	4.9546	0.0139603	0.864461	0.839353	0.967102	0.96284	GO:0045449	regulation of transcription	GO:0003677 GO:0003700	DNA binding
27.3.48	RNA.regulation of transcription.FHA transcription factor	mtr.4958.1.s1_at	Microspherule protein 1 $;Microspherule protein 1 (58 kDa microspherule protein) (Cell cycle- regulated factor p78) (MCRS2).;SMAD/FHA$KOG: Daxx-interacting protein MSP58/p78, contains FHA domain$COG2293$$$;Blast2x vs SP:;FUNCTION: Modulates the transcription repressor activity of DAXX by recruiting it to the nucleolus. May be an inhibitor of TERT telomerase activity.;SUBUNIT: Binds to NOL1, DAXX,…	AW171734	1.12674	0.798483	3.10615	0.0258559	3.39308	0.0176097	4.80704	0.000763157	0.747878	0.536404	0.112597	0.000242474	GO:0009793	embryonic development (sensu Magnoliophyta)	GO:0003674	molecular_function
27.3.6	RNA.regulation of transcription.bHLH,Basic Helix-Loop-Helix family	mtr.48694.1.s1_at	hypothetical protein$$$$$$;Used Tools:;Blast2x vs KEGG;	IMGAG|1259.m00005	0.560504	0.169611	1.05124	0.902606	7.01732	0.00020019	3.7895	0.000983417	0.505654	0.109772	0.478295	0.0858084	GO:0045449	regulation of transcription	GO:0003677 GO:0003700	DNA binding
27.3.3	RNA.regulation of transcription.AP2/EREBP, APETALA2/Ethylene-responsive element binding protein family	mtr.17511.1.s1_at	AP2 domain-containing protein RAP2.2 (RAP2.2)$;Pathogenesis-related transcriptional factor and ERF$$$$3700;5634;6355$;Used Tools:;Blast2x vs KEGG, InterPro;	IMGAG|914.m00018	0.656702	0.451867	4.90017	0.0104369	1.23589	0.702772	3.32246	0.0162521	0.511622	0.23716	0.491464	0.211475	GO:0006355	regulation of transcription, DNA-dependent	GO:0003677 GO:0003700	DNA binding
27.3.48	RNA.regulation of transcription.FHA transcription factor	mtr.24433.1.s1_at	hypothetical protein predicted by Glimmer/Critica$$$$$$No hits found.	1740.m00036	0.584587	0.303346	1.44472	0.47645	4.01891	0.0143927	3.23044	0.0119976	0.688618	0.470405	0.427838	0.112382	GO:0000004	No GO term	GO:0000004	No GO term
27.3.99	RNA.regulation of transcription.unclassified	mtr.9855.1.s1_at	zinc finger (DHHC type) family protein$$$$$$;Used Tools:;Blast2x vs KEGG;	TC104635	1.52929	0.274765	2.56757	0.0235607	2.22188	0.0499066	3.19273	0.00171977	0.105178	2.2163e-05	1.08979	0.821697	GO:0008150	biological_process	GO:0008270	zinc ion binding
27.3.14	RNA.regulation of transcription.CCAAT box binding factor family, HAP2	mtr.43750.1.s1_at	HAP2	TC95981	1.0999	0.735811	2.74193	0.00235137	2.06097	0.0194803	3.17263	0.000122174	0.26306	0.000213503	0.611593	0.0959117	GO:0006355	regulation of transcription, DNA-dependent	GO:0003700	transcription factor activity
27.3.38	RNA.regulation of transcription.AT-rich interaction domain containing transcription factor family	mtr.51416.1.s1_at	ARID/BRIGHT DNA-binding domain-containing protein$;HSP20-like chaperone$KOG: DNA-binding proteins Bright/BRCAA1/RBP1 and related proteins containing BRIGHT domain$COG2744$$$;Used Tools:;Blast2x vs KEGG, InterPro, Blast2x vs KOG;	IMGAG|838.m00014	0.661398	0.414318	2.82937	0.0516078	1.89383	0.214102	3.06211	0.0137553	0.62215	0.350377	0.453534	0.128945	GO:0045449	regulation of transcription	GO:0003700	transcription factor activity
		Mtr.2966.1.S1_at	hypothetical protein predicted by Glimmer/Critica$$$$$$No hits found.	CA991351	0.988675	0.976902	2.19601	0.0598159	1.60163	0.241995	2.31276	0.0178387	0.841557	0.662022	0.341717	0.013965	GO:0009910 GO:0048497 GO:0048510	negative regulation of flower development	GO:0003700	transcription factor activity
27.3.25	RNA.regulation of transcription.MYB domain transcription factor family	mtr.9472.1.s1_at	expressed protein$$$$$$;Used Tools:;Blast2x vs KEGG;	TC103449	0.731589	0.350053	1.47285	0.250569	2.30386	0.0209151	2.25809	0.00752866	0.551306	0.0857721	0.73068	0.348195	GO:0008150	biological_process	GO:0003674	molecular_function
27.3.22	RNA.regulation of transcription.HB,Homeobox transcription factor family	mtr.28737.1.s1_at	Homeobox protein GLABRA2 $;Homeobox protein GLABRA2 (Homeobox-leucine zipper protein ATHB-10) (HD-ZIP protein ATHB-10).$$$$$;Blast2x vs SP:;FUNCTION: Required for correct morphological development and maturation of trichomes as well as for normal development of seed coat mucilage.;SUBCELLULAR LOCATION: Nucleus (Probable).;TISSUE SPECIFICITY: Expressed in developing trichomes.;SIMILARITY: Belongs …	BI312112	0.803704	0.516059	1.23777	0.525986	2.50993	0.0132717	2.12912	0.0128441	0.684961	0.267323	0.584706	0.122946	GO:0006355	regulation of transcription, DNA-dependent	GO:0003677 GO:0003700	DNA binding
27.3.24	RNA.regulation of transcription.MADS box transcription factor family	mtr.18866.1.s1_at	MADS-box transcription factor 1.$;Transcription factor, K-box$KOG: MADS box transcription factor$COG0014$$3700;5634;6355$;Blast2x vs SP:;FUNCTION: Probable transcription factor.;SUBCELLULAR LOCATION: Nucleus (Probable).;TISSUE SPECIFICITY: Expressed abundantly in the seed coat and to lesser extent in young buds, carpels, petals, and stamen.;DEVELOPMENTAL STAGE: During seed development, highest ex…	IMGAG|1053.m00009	0.603604	0.0317301	1.56536	0.0529069	1.93237	0.00741723	2.09156	0.000696699	0.798965	0.309679	0.685513	0.0970286	GO:0009908 GO:0048481	flower development	GO:0005515 GO:0003700	protein binding

## Sheet: Infected cells
Table S12. Transcription factor genes showing enriched expression specifically in the meristem (sheet 1), distal infection zone (sheet 2), proximal infection zone (sheet 3), total infection zone (sheet 4), infected cells from the fixation zone (sheet 5) and uninfected cells (sheet 6).
BinCode	BinName	id	Annotation	A Mean	Meristem enrichment factor	p value	Distal infection zone enrichment factor	p value	Proximal infection zone enrichment factor	p value	Infection zone enrichment factor	p value	Infected cell enrichment factor	p value	Uninfected cell enrichment factor	p value	BiolFunction GO ID	GO term	MolecFunct GO ID	GO term
		Mtr.10987.1.S1_at	Ethylene-responsive transcription factor ERF013.$;Pathogenesis-related transcriptional factor and ERF$$$$3700;5634;6355$;Blast2x vs SP:;FUNCTION: Probably acts as a transcriptional activator. Binds to the GCC-box pathogenesis-related promoter element. May be involved in the regulation of gene expression by stress factors and by components of stress signal transduction pathways (By similarity).;SU…	9.7193	0.169216	3.23157e-06	1.22037	0.43814	1.51025	0.119722	1.50324	0.0640928	3.15244	0.00033716	1.01712	0.946783	GO:0006355 GO:0009873	regulation of transcription, DNA-dependent	GO:0003677 GO:0003700	DNA binding
27.3.99	RNA.regulation of transcription.unclassified	mtr.11517.1.s1_at	DNA damage-binding protein 2 $;DNA damage-binding protein 2 (Damage-specific DNA-binding protein 2).;WD40-like$KOG: WD40 protein$COG4328$$$;Blast2x vs SP:;FUNCTION: Plays a role in DNA repair by forming with DDB1 the UV- damaged DNA-binding protein complex (UV-DDB). Binds to pyrimidine dimers. Component of the RBX1-CUL4-DDB2 ubiquitin ligase. Required for histone H3 and histone H4 ubiquitination …	7.9916	0.842491	0.7225	0.391711	0.0662191	0.745911	0.545215	0.44032	0.0507227	6.44286	0.0012866	0.630526	0.345501	GO:0008150	biological_process	GO:0000166	nucleotide binding
27.3.63	RNA.regulation of transcription.PHD finger transcription factor	mtr.1649.1.s1_at	hypothetical protein predicted by Glimmer/Critica$;Zinc finger, FYVE/PHD-type$$$$$;Used Tools:;InterPro;	1.6168	0.885662	0.620356	0.791799	0.346138	0.818037	0.41585	0.748615	0.160086	2.12694	0.00657761	0.819576	0.420129	GO:0000004	No GO term	GO:0000004	No GO term
27.3.11	RNA.regulation of transcription.C2H2 zinc finger family	mtr.18549.1.s1_s_at	hypothetical protein similar to Arabidopsis thaliana chromosome 3, MOE17.19$$$$$$;Used Tools:;Blast2x vs KEGG;	3.8194	0.139144	0.0625804	0.47068	0.45451	0.130661	0.0555064	0.155805	0.0346249	22.9502	0.00595207	5.09189	0.117764	GO:0045449	regulation of transcription	GO:0003676 GO:0003700 GO:0008270	nucleic acid binding
		Mtr.20257.1.S1_at	similar to sno, strawberry notch homolog 1$;IMP dehydrogenase/GMP reductase$$$$3824$;Used Tools:;Blast2x vs KEGG, InterPro;	2.1113	0.578786	0.0467874	0.877684	0.613224	0.990982	0.971884	0.911177	0.658617	2.3983	0.00341379	0.828273	0.467456	GO:0006355 GO:0009793	regulation of transcription, DNA-dependent	GO:0003677	DNA binding
27.3.18	RNA.regulation of transcription.E2F/DP transcription factor family	mtr.21377.1.s1_at	transcription factor, putative / E2F-like repressor E2L3 (E2L3)$;IMP dehydrogenase/GMP reductase$KOG: Transcription factor E2F/dimerization partner (TDP)-like proteins$COG2578$$3824$;Used Tools:;Blast2x vs KEGG, InterPro, Blast2x vs KOG;	2.5798	0.354569	0.00343894	0.362247	0.00398683	0.798179	0.463809	0.437257	0.00404998	9.02369	2.19918e-06	1.08096	0.79871	GO:0042023	DNA endoreduplication	GO:0003700	transcription factor activity
27.3.10	RNA.regulation of transcription.C2C2(Zn) YABBY family	mtr.21678.1.s1_at	Axial regulator YABBY5.$;YABBY protein$$$$$;Blast2x vs SP:;SUBCELLULAR LOCATION: Nucleus (By similarity).;SIMILARITY: Belongs to the YABBY family.;SEQUENCE CAUTION: Sequence=AAC14507.1; Type=Erroneous gene model prediction;;KEYWORDS: DNA-binding; Metal-binding; Nucleus; Zinc; Zinc-finger;;Used Tools:;Blast2x vs KEGG, Blast2x vs SP, InterPro;	3.0264	0.413662	0.0778451	0.409	0.0744677	0.646593	0.364982	0.412005	0.0341854	12.0088	7.98554e-05	0.761204	0.567572	GO:0045449	regulation of transcription	GO:0003700	transcription factor activity
		Mtr.21745.1.S1_at	expressed protein$;IMP dehydrogenase/GMP reductase$$$$3824$;Used Tools:;Blast2x vs KEGG, InterPro;	2.1328	0.438557	0.0740761	0.677046	0.378385	0.533804	0.164497	0.50738	0.0719821	11.4814	4.07128e-05	0.549514	0.183646	GO:0045449	regulation of transcription	GO:0003677	DNA binding
27.3.35	RNA.regulation of transcription.bZIP transcription factor family	mtr.22448.1.s1_s_at	Transcription factor bZIP106	3.741	0.409257	0.0453462	0.763924	0.521063	0.684603	0.369729	0.649122	0.215908	10.2604	4.0577e-05	0.455355	0.0738675	GO:0006499	N-terminal protein myristoylation	GO:0003674	molecular_function
27.3.67	RNA.regulation of transcription.putative transcription regulator	mtr.22719.1.s1_s_at	hypothetical protein predicted by Glimmer/Critica$$$$$$No hits found.	1.8186	0.653743	0.195221	0.94108	0.849087	0.730049	0.33158	0.778608	0.343882	3.38382	0.00141743	0.657972	0.201715	GO:0000004	No GO term	GO:0000004	No GO term
27.3.6	RNA.regulation of transcription.bHLH,Basic Helix-Loop-Helix family	mtr.23988.1.s1_at	Transcription factor SPATULA.$;Helix-loop-helix DNA-binding$$$$$;Blast2x vs SP:;FUNCTION: Transcription factor that plays a role in floral organogenesis. Promotes the growth of carpel margins and of pollen tract tissues derived from them.;SUBCELLULAR LOCATION: Nucleus (Potential).;TISSUE SPECIFICITY: Expressed in late	2.8631	0.285129	0.0483206	0.614675	0.418089	0.50018	0.254214	0.455527	0.11998	4.89243	0.0157569	2.33165	0.167887	GO:0009409 GO:0009908 GO:0010114 GO:0010187	response to cold	GO:0003677 GO:0003700	DNA binding
27.3.35	RNA.regulation of transcription.bZIP transcription factor family	mtr.24306.1.s1_at	Transcription factor HBP-1b(c38).$;IMP dehydrogenase/GMP reductase$$$$3824$;Blast2x vs SP:;FUNCTION: Transcriptional activator that binds specifically to the DNA sequence 5'-TGACG-3'. Recognizes ocs elements like the as-1 motif of the cauliflower mosaic virus 35S promoter. Binding to the as-1-like cis elements mediate auxin- and salicylic acid-inducible transcription. Binds to the hexamer motif 5…	3.7527	0.730418	0.195952	0.929459	0.757099	0.931272	0.763353	0.908248	0.619133	2.20251	0.00387207	0.718131	0.174165	GO:0006355	regulation of transcription, DNA-dependent	GO:0003677 GO:0003700	DNA binding
27.3.6	RNA.regulation of transcription.bHLH,Basic Helix-Loop-Helix family	mtr.253.1.s1_at	Protein TRANSPARENT TESTA 8 $;Protein TRANSPARENT TESTA 8 (Basic helix-loop-helix protein 42) (bHLH 42) (AtbHLH042).;Helix-loop-helix DNA-binding$$$$$;Blast2x vs SP:;FUNCTION: Transcription factor involved in the control of flavonoid pigmentation. Plays a key role in regulating leucoanthocyanidin reductase (BANYULS) and dihydroflavonol-4- reductase (DFR). Not required for leucoanthocyanidin dioxy…	3.6184	0.451686	0.0950508	0.479134	0.119881	1.03433	0.940739	0.626245	0.218488	3.48866	0.0133331	1.28052	0.587856	GO:0045449	regulation of transcription	GO:0003677 GO:0003700	DNA binding
27.3.4	RNA.regulation of transcription.ARF, Auxin Response Factor family	mtr.25835.1.s1_at	Auxin response factor 10.$;IMP dehydrogenase/GMP reductase$$$$3824$;Blast2x vs SP:;FUNCTION: Auxin response factors (ARFs) are transcriptional factors that binds specifically to the DNA sequence 5'-TGTCTC-3' found in the auxin-responsive promoter elements (AuxREs). Could act as transcriptional activator or repressor. For	2.8795	0.846411	0.723613	0.578914	0.255728	0.810054	0.65546	0.603604	0.201197	4.973	0.00337674	0.506608	0.162101	GO:0007389 GO:0006355 GO:0009743 GO:0009738 GO:0009734 GO:0010154 GO:0048441 GO:0048442 GO:0048366 GO:0051301 GO:0031540 GO:0048589 GO:0048829	pattern specification process	GO:0003700 GO:0035198	transcription factor activity
		Mtr.28788.1.S1_at	Homeobox-leucine zipper protein ATHB-17 $;Homeobox-leucine zipper protein ATHB-17 (Homeodomain transcription factor ATHB-17) (HD-ZIP protein ATHB-17).;Homeodomain-like$KOG: Transcription factor HEX, contains HOX and HALZ domains$COG0483$$$;Blast2x vs SP:;FUNCTION: Probable transcription factor (By similarity).;SUBCELLULAR LOCATION: Nucleus (Probable).;SIMILARITY: Belongs to the HD-ZIP homeobox fa…	4.504	0.931319	0.845382	1.04065	0.913011	0.968118	0.929203	1.00497	0.986708	3.7679	0.00208546	0.28286	0.00301181	GO:0006355	regulation of transcription, DNA-dependent	GO:0003700	transcription factor activity
27.3.99	RNA.regulation of transcription.unclassified	mtr.2892.1.s1_at	zinc finger protein-related$;IMP dehydrogenase/GMP reductase$$$$3824$;Used Tools:;Blast2x vs KEGG, InterPro;	3.8963	0.69294	0.292173	0.768959	0.446508	0.964536	0.915874	0.819372	0.478995	2.80999	0.00759103	0.692434	0.291248	GO:0000004	No GO term	GO:0003676 GO:0008270	nucleic acid binding
27.3.22	RNA.regulation of transcription.HB,Homeobox transcription factor family	mtr.34211.1.s1_at	Homeobox protein GLABRA2 $;Homeobox protein GLABRA2 (Homeobox-leucine zipper protein ATHB-10) (HD-ZIP protein ATHB-10).;Homeodomain-like$$$$$;Blast2x vs SP:;FUNCTION: Required for correct morphological development and maturation of trichomes as well as for normal development of seed coat mucilage.;SUBCELLULAR LOCATION: Nucleus (Probable).;TISSUE SPECIFICITY: Expressed in developing trichomes.;SIM…	3.2867	0.413939	0.0201518	0.786471	0.490765	1.1787	0.635731	0.950732	0.85806	3.57266	0.00190019	0.729432	0.368133	GO:0006355	regulation of transcription, DNA-dependent	GO:0003677 GO:0003700	DNA binding
27.3.6	RNA.regulation of transcription.bHLH,Basic Helix-Loop-Helix family	Mtr.3450.1.S1_at	hypothetical protein predicted by Glimmer/Critica$;Helix-loop-helix DNA-binding$$$$$;Used Tools:;InterPro;	3.3275	0.498394	0.0549171	0.576099	0.120185	1.13438	0.711862	0.753075	0.316049	6.08837	7.00105e-05	0.504276	0.0586511	GO:0045449 GO:0010039	regulation of transcription	GO:0003677 GO:0003700	DNA binding
27.3.6	RNA.regulation of transcription.bHLH,Basic Helix-Loop-Helix family	mtr.3451.1.s1_s_at	hypothetical protein predicted by Glimmer/Critica$;Helix-loop-helix DNA-binding$$$$$;Used Tools:;InterPro;	3.5326	0.68606	0.414169	0.576374	0.23819	0.69713	0.433858	0.544518	0.117573	3.36389	0.0161607	1.0784	0.868678	GO:0045449	regulation of transcription	GO:0003677 GO:0003700	DNA binding
		Mtr.34681.1.S1_s_at	Transcribed locus	2.6188	0.639166	0.0770562	0.930881	0.765712	1.04379	0.858344	0.981006	0.922055	2.33565	0.00259213	0.689399	0.13565	GO:0008150	biological_process	GO:0003677	DNA binding
		Mtr.35426.1.S1_at	bZIP transcription factor family protein$;Eukaryotic transcription factor, DNA-binding$$$$$;Used Tools:;Blast2x vs KEGG, InterPro;	7.418	0.542851	0.0669928	0.384016	0.00734275	0.895941	0.727695	0.491005	0.0129517	3.52087	0.000983559	1.52069	0.195749	GO:0006355 GO:0030968	regulation of transcription, DNA-dependent	GO:0003677 GO:0003700	DNA binding
27.3.29	RNA.regulation of transcription.TCP transcription factor family	mtr.3548.1.s1_at	hypothetical protein predicted by Glimmer/Critica$$$$$$No hits found.	7.8654	0.917009	0.786044	0.952358	0.878341	0.746193	0.365032	0.796344	0.387592	2.23476	0.0213374	0.686665	0.248899	GO:0045449	regulation of transcription	GO:0003700	transcription factor activity
27.3.67	RNA.regulation of transcription.putative transcription regulator	mtr.35694.1.s1_at	PHD finger family protein / SWIB complex BAF60b domain-containing protein / GYF domain-containing protein$$$$$$;Used Tools:;Blast2x vs KEGG;	2.2287	0.666967	0.0549619	0.85829	0.445036	0.97758	0.908905	0.889592	0.47341	2.1186	0.00151844	0.843452	0.395938	GO:0006355	regulation of transcription, DNA-dependent	GO:0003677	DNA binding
27.3.3	RNA.regulation of transcription.AP2/EREBP, APETALA2/Ethylene-responsive element binding protein family	mtr.35724.1.s1_at	Dehydration-responsive element-binding protein 2D $;Dehydration-responsive element-binding protein 2D (DREB2D protein).;Pathogenesis-related transcriptional factor and ERF$$$$3700;5634;6355$;Blast2x vs SP:;FUNCTION: Putative transcriptional activator that binds specifically to the DNA sequence 5'-[AG]CCGAC-3'. Binding to the C-repeat/DRE element mediates high salinity-inducible transcription.;SUB…	2.9523	0.627803	0.0755814	0.790883	0.351664	0.720392	0.198882	0.68726	0.0791631	2.93225	0.000489326	0.953442	0.847786	GO:0006355	regulation of transcription, DNA-dependent	GO:0003677 GO:0003700	DNA binding
		Mtr.35934.1.S1_at	ethylene-responsive protein -related$;Helix-loop-helix DNA-binding$$$$$;Used Tools:;Blast2x vs KEGG, InterPro;	1.6186	0.853243	0.468103	0.66827	0.0779039	0.982825	0.936321	0.755589	0.128005	2.18251	0.00225959	0.817602	0.359781	GO:0045449	regulation of transcription	GO:0003700	transcription factor activity
		Mtr.37511.1.S1_at	Homeobox protein ATH1.$;IMP dehydrogenase/GMP reductase$KOG: Transcription factor MEIS1 and related HOX domain proteins$COG0773$$3824$;Blast2x vs SP:;FUNCTION: Putative transcription factor which may be involved in the signal transduction pathway downstream of the COP1 gene.;INTERACTION: Q38874:STM; NbExp=4; IntAct=EBI-912904, EBI-530523;;SUBCELLULAR LOCATION: Nucleus (Probable).;TISSUE SPECIFICI…	7.4538	0.1724	0.000355445	0.568797	0.163245	0.359172	0.0176729	0.346875	0.00414239	7.55169	9.20815e-05	3.75974	0.00357142	GO:0009610 GO:0010197	response to symbiotic fungus	GO:0003700	transcription factor activity
		Mtr.37973.1.S1_at	AP2 domain transcription factor, putative$;IMP dehydrogenase/GMP reductase$$$$3824$;Used Tools:;Blast2x vs KEGG, InterPro;	3.7116	0.356418	0.0894928	1.01725	0.976415	0.49899	0.240315	0.636325	0.345702	5.98165	0.00656398	0.924061	0.891423	GO:0006355	regulation of transcription, DNA-dependent	GO:0003677 GO:0003700	DNA binding
		Mtr.38202.1.S1_at	Probable WRKY transcription factor 28 $;Probable WRKY transcription factor 28 (WRKY DNA-binding protein 28).;DNA-binding WRKY$$$$3677$;Blast2x vs SP:;FUNCTION: Transcription factor. Interacts specifically with the W box (5'-(T)TGAC[CT]-3'), a frequently occurring elicitor- responsive cis-acting element (By similarity).;SUBCELLULAR LOCATION: Nucleus (Probable).;SIMILARITY: Belongs to the WRKY grou…	3.8046	1.15604	0.73838	0.48598	0.110786	0.325015	0.0184657	0.2922	0.00292392	7.8968	0.000201788	0.69351	0.403867	GO:0006355	regulation of transcription, DNA-dependent	GO:0003700	transcription factor activity
		Mtr.38404.1.S1_at	Probable transcriptional regulator RABBIT EARS.$;Zinc finger, C2H2-type$$$$3676;5634;8270$;Blast2x vs SP:;FUNCTION: Probable transcriptional regulator essential for petal development. Required for the early development of the organ primordia of the second whorl. Acts downstream of AP1 and PTL.;SUBCELLULAR LOCATION: Nucleus.;TISSUE SPECIFICITY:	5.9652	0.129548	0.00610919	0.560967	0.382571	1.48446	0.548002	0.885124	0.81929	15.4826	0.00065601	0.598711	0.437218	GO:0016481	negative regulation of transcription	GO:0003677 GO:0003676 GO:0003700 GO:0008270	DNA binding
		Mtr.38588.1.S1_at	Transcription factor GLABRA 3 $;Transcription factor GLABRA 3 (Basic helix-loop-helix protein 1) (bHLH 1) (AtbHLH001) (AtMyc-6) (Protein SHAPESHIFTER).;Helix-loop-helix DNA-binding$$$$$;Blast2x vs SP:;FUNCTION: Transcription factor. Involved in epidermal cell fate specification. Regulates negatively stomata formation, but, in association with TTG1 and GL1, promotes trichome formation, branching a…	2.1899	0.757305	0.129707	1.0293	0.870047	0.809818	0.242687	0.885699	0.404979	2.14269	0.000504185	0.739334	0.101954	GO:0001708 GO:0009957 GO:0010091	cell fate specification	GO:0003700	transcription factor activity
27.3.6	RNA.regulation of transcription.bHLH,Basic Helix-Loop-Helix family	mtr.3879.1.s1_at	Protein TRANSPARENT TESTA 8 $;Protein TRANSPARENT TESTA 8 (Basic helix-loop-helix protein 42) (bHLH 42) (AtbHLH042).;Helix-loop-helix DNA-binding$$$$$;Blast2x vs SP:;FUNCTION: Transcription factor involved in the control of flavonoid pigmentation. Plays a key role in regulating leucoanthocyanidin reductase (BANYULS) and dihydroflavonol-4- reductase (DFR). Not required for leucoanthocyanidin dioxy…	6.243	0.317697	0.138544	0.220913	0.0570469	0.147953	0.0196878	0.102226	0.00166516	15.72	0.00185406	6.12619	0.0257101	GO:0045449	regulation of transcription	GO:0003677 GO:0003700	DNA binding
		Mtr.39181.1.S1_at	homeobox transcription factor, putative$$$$$$;Used Tools:;Blast2x vs KEGG;	2.4017	0.639764	0.0918857	1.17237	0.53147	0.743901	0.251756	0.912823	0.659182	2.52557	0.00195092	0.709643	0.187135	GO:0006355	regulation of transcription, DNA-dependent	GO:0003700	transcription factor activity
		Mtr.40392.1.S1_at	myb family transcription factor$;Homeodomain-like$$$$$;Used Tools:;Blast2x vs KEGG, InterPro;	2.3966	0.60587	0.234893	0.479598	0.0894435	0.502816	0.110005	0.387428	0.0115996	7.25854	0.000184878	0.942942	0.886617	GO:0009651 GO:0009723 GO:0045449 GO:0046686	response to salt stress	GO:0003677 GO:0003700	DNA binding
		Mtr.40557.1.S1_s_at	TATA-box-binding protein $;TATA-box-binding protein (TATA-box factor) (TATA-binding factor) (TATA sequence-binding protein) (TBP) (Transcription initiation factor TFIID TBP subunit).;TATA-box binding$KOG: TATA-box binding protein (TBP), component of TFIID and TFIIIB$COG3302$$3677;3702;5634;5669;6355;6367$;Blast2x vs SP:;FUNCTION: General transcription factor that functions at the core of the DNA-…	3.3071	0.930571	0.786791	0.854946	0.557597	0.634447	0.101818	0.665104	0.0749638	2.0418	0.015263	0.970295	0.909661	GO:0006367 GO:0006355	transcription initiation from RNA polymerase II promoter	GO:0003677 GO:0003702	DNA binding
27.3.12	RNA.regulation of transcription.C3H zinc finger family	mtr.41160.1.s1_at	Zinc finger CCCH domain-containing protein ZFN-like 4.$;Zinc finger, CCCH-type$KOG: CCCH-type Zn-finger protein$COG1677$$3676$;Blast2x vs SP:;SUBCELLULAR LOCATION: Nucleus (By similarity).;SIMILARITY: Contains 5 C3H1-type zinc fingers.;SEQUENCE CAUTION: Sequence=AAF40461.1; Type=Erroneous gene model prediction;;KEYWORDS: DNA-binding; Metal-binding; Nucleus; Repeat; Zinc; Zinc-finger;;Used Tools:;…	5.3467	0.423031	0.136355	0.401973	0.116152	0.689298	0.506685	0.425014	0.0743698	6.24013	0.004319	1.36719	0.575923	GO:0008150	biological_process	GO:0003676	nucleic acid binding
27.3.12	RNA.regulation of transcription.C3H zinc finger family	mtr.41514.1.s1_at	zinc finger (CCCH-type) family protein$$KOG: CCCH-type Zn-finger protein$COG1595$$$;Used Tools:;Blast2x vs KEGG, Blast2x vs KOG;	2.4431	0.606209	0.224832	0.570323	0.175916	1.39887	0.409366	0.860198	0.647711	3.25043	0.00920549	0.63612	0.270531	GO:0045449	regulation of transcription	GO:0003676 GO:0003700	nucleic acid binding
27.3.25	RNA.regulation of transcription.MYB domain transcription factor family	mtr.4153.1.s1_at	myb family transcription factor (MYB3R3)$;Helix-turn-helix, Fis-type$$$$3700;6355$;Used Tools:;Blast2x vs KEGG, InterPro;	3.2082	0.797972	0.388172	0.845454	0.518607	0.913028	0.725155	0.841491	0.41827	2.3447	0.00425006	0.692389	0.168129	GO:0006355	regulation of transcription, DNA-dependent	GO:0003677 GO:0003700	DNA binding
27.3.25	RNA.regulation of transcription.MYB domain transcription factor family	mtr.4206.1.s1_at	hypothetical protein predicted by Glimmer/Critica$$$$$$No hits found.	2.258	0.637305	0.416784	0.649544	0.436317	0.841701	0.75385	0.668617	0.375229	4.40928	0.0147193	0.650907	0.438503	GO:0000004	No GO term	GO:0000004	No GO term
		Mtr.4300.1.S1_at	NAC domain-containing protein 77 $;NAC domain-containing protein 77 (ONAC077) (ONAC300).;No apical meristem (NAM) protein$$$$$;Blast2x vs SP:;SUBCELLULAR LOCATION: Nucleus (Probable).;TISSUE SPECIFICITY: Expressed in phloem.;DEVELOPMENTAL STAGE: Predominantly expressed in developing vascular tissue of the leaves and roots, and in developing flowers.;DOMAIN: The NAC domain includes a DNA binding d…	3.3636	0.754499	0.36748	0.725547	0.306622	1.05246	0.868363	0.835435	0.47882	2.29552	0.0149992	0.75612	0.371043	GO:0007275	multicellular organismal development	GO:0003700	transcription factor activity
		Mtr.4318.1.S1_at	DNA-binding protein, putative$;Homeodomain-like$$$$$;Used Tools:;Blast2x vs KEGG, InterPro;	2.8268	0.440417	0.00142205	0.63134	0.0454478	0.905163	0.643694	0.688642	0.0467146	5.1321	1.12637e-06	0.774195	0.24391	GO:0009651 GO:0009737 GO:0009733 GO:0009723 GO:0009739 GO:0009753 GO:0009751 GO:0046686	response to salt stress	GO:0003677	DNA binding
27.3.63	RNA.regulation of transcription.PHD finger transcription factor	mtr.4356.1.s1_at	hypothetical protein predicted by Glimmer/Critica$$$$$$No hits found.	4.5793	0.6504	0.170258	0.792175	0.447627	0.729362	0.307452	0.693708	0.154368	2.6167	0.00562731	1.01696	0.955872	GO:0006355	regulation of transcription, DNA-dependent	GO:0003677	DNA binding
		Mtr.43756.1.S1_at	Homeobox protein ATH1.$;POX$KOG: Transcription factor MEIS1 and related HOX domain proteins$COG0773$$$;Blast2x vs SP:;FUNCTION: Putative transcription factor which may be involved in the signal transduction pathway downstream of the COP1 gene.;INTERACTION: Q38874:STM; NbExp=4; IntAct=EBI-912904, EBI-530523;;SUBCELLULAR LOCATION: Nucleus (Probable).;TISSUE SPECIFICITY: Most abundant in flowers.;IN…	6.1213	0.114604	0.000911616	1.75044	0.305795	1.09847	0.86126	1.54629	0.328094	4.215	0.0155169	1.07663	0.890691	GO:0006355	regulation of transcription, DNA-dependent	GO:0003677 GO:0003700	DNA binding
		Mtr.44222.1.S1_s_at	myb family transcription factor$;Homeodomain-like$KOG: Zuotin and related molecular chaperones (DnaJ superfamily), contains DNA-binding domains$COG0724$$$;Used Tools:;Blast2x vs KEGG, InterPro, Blast2x vs KOG;	3.9416	0.52706	0.0272407	0.995466	0.986404	0.535611	0.0307358	0.657533	0.0688203	4.34468	4.7141e-05	0.819042	0.458294	GO:0045449	regulation of transcription	GO:0003677 GO:0003700	DNA binding
27.3.1	RNA.regulation of transcription.ABI3/VP1-related B3-domain-containing transcription factor family	mtr.45140.1.s1_at	Regulatory protein viviparous-1.$;Transcriptional factor B3$$$$3677;6355$;Blast2x vs SP:;FUNCTION: Transcriptional activator specifically required for expression of the maturation program in the seed development. Probably potentiates the response to the seed-specific hormone abscisic acid (ABA). May bind to DNA indirectly.;SUBCELLULAR LOCATION: Cytoplasm. Nucleus.;TISSUE SPECIFICITY: Seed.;DEVELO…	1.5734	0.982263	0.918791	0.859546	0.394245	0.766932	0.144724	0.757444	0.0671301	2.02424	0.000940312	0.762929	0.137499	GO:0045449 GO:0010030 GO:0010431	regulation of transcription	GO:0003700	transcription factor activity
27.3.22	RNA.regulation of transcription.HB,Homeobox transcription factor family	mtr.45261.1.s1_at	hypothetical protein predicted by Glimmer/Critica$$$$$$No hits found.	6.8148	0.878839	0.709509	0.563284	0.111943	0.426994	0.0242099	0.386752	0.00371422	3.34632	0.00283521	1.41376	0.32474	GO:0009416 GO:0009722	response to light stimulus	GO:0003700	transcription factor activity
		Mtr.46255.1.S1_at	Protein FD $;Protein FD (BZIP transcription factor 14) (AtbZIP14).;IMP dehydrogenase/GMP reductase$$$$3824$;Blast2x vs SP:;FUNCTION: Transcription factor required for the transition to flowering promoted by FT.;SUBUNIT: Interacts with FT.;INTERACTION: Q9SXZ2:FT; NbExp=1; IntAct=EBI-636507, EBI-636490;;SUBCELLULAR LOCATION: Nucleus.;TISSUE SPECIFICITY: Highly expressed in shoot apex.;SIMILARITY: B…	2.2532	0.766116	0.353128	0.895663	0.697514	0.732308	0.280037	0.754905	0.234457	2.02211	0.0227932	0.984153	0.954955	GO:0006950 GO:0006355	response to stress	GO:0003677	DNA binding
		Mtr.46748.1.S1_at	Floral homeotic protein APETALA 2.$;Nonaspanin (TM9SF)$KOG: Endosomal membrane proteins, EMP70$COG1278$$5215;6810;16021$;Blast2x vs SP:;FUNCTION: Probable transcriptional activator that promotes early floral meristem identity. Is required subsequently for the transition of an inflorescence meristem into a floral meristem. Plays a central role in the specification of floral	3.6042	0.86472	0.633614	0.856393	0.611373	0.856697	0.612183	0.813455	0.410532	2.09825	0.0252366	0.75122	0.353367	GO:0006355 GO:0009887	regulation of transcription, DNA-dependent	GO:0003677 GO:0003700	DNA binding
27.3.24	RNA.regulation of transcription.MADS box transcription factor family	mtr.50696.1.s1_at	Agamous-like MADS-box protein AGL21.$;Transcription factor, MADS-box$KOG: MADS box transcription factor$COG0014$$3700;5634;6355$;Blast2x vs SP:;FUNCTION: Probable transcription factor.;INTERACTION: P30187:At2g41090; NbExp=1; IntAct=EBI-621986, EBI-1238722; P25854:CAM1; NbExp=1; IntAct=EBI-621986, EBI-1235664; Q03509:CAM6; NbExp=1; IntAct=EBI-621986, EBI-1236097; P59220:CAM7; NbExp=1; IntAct=EBI-6…	2.8116	0.578366	0.0784382	0.940793	0.836275	0.967862	0.911881	0.939445	0.795679	2.27324	0.0125187	0.835305	0.544494	GO:0007584 GO:0048527	response to nutrient	GO:0003700	transcription factor activity
27.3.11	RNA.regulation of transcription.C2H2 zinc finger family	mtr.50786.1.s1_at	Protein TRANSPARENT TESTA 1 $;Protein TRANSPARENT TESTA 1 (Zinc finger protein TT1) (TTL1).;Zinc finger, C2H2-type$KOG: FOG: Zn-finger$COG1721$$3676;5634;8270$;Blast2x vs SP:;FUNCTION: May act as a transcriptional regulator involved in the differentiation of young endothelium. Altered differentiation results in incompetence for pigments synthesis and the lack of condensed tannins in the seed coat…	4.0477	0.350678	0.0914009	0.400479	0.136168	0.541189	0.307619	0.360816	0.0482933	11.3433	0.000781843	1.1599	0.802131	GO:0009860 GO:0045449	pollen tube growth	GO:0003676 GO:0003700 GO:0008270	nucleic acid binding
27.3.24	RNA.regulation of transcription.MADS box transcription factor family	mtr.50838.1.s1_at	Agamous-like MADS-box protein AGL6.$;Transcription factor, MADS-box$KOG: MADS box transcription factor$COG0014$$3700;5634;6355$;Blast2x vs SP:;FUNCTION: Probable transcription factor. Forms an heterodimer via the K-box domain with AG, that could be involved in genes regulation during floral meristem development.;SUBUNIT: Forms a heterodimer with AGAMOUS.;SUBCELLULAR LOCATION: Nucleus.;TISSUE SPEC…	1.7214	0.773874	0.383493	0.983978	0.955649	0.786702	0.414008	0.84307	0.475371	2.04896	0.0237329	0.814708	0.484022	GO:0006355	regulation of transcription, DNA-dependent	GO:0003677 GO:0003700	DNA binding
27.3.23	RNA.regulation of transcription.HSF,Heat-shock transcription factor family	mtr.5499.1.s1_at	Heat stress transcription factor B-4 (AtHsfB4).$$KOG: Heat shock transcription factor$COG0627$$$;Blast2x vs SP:;FUNCTION: Transcriptional regulator that specifically binds DNA sequence 5'-AGAAnnTTCT-3' known as heat shock promoter elements (HSE).;SUBUNIT: Homotrimer (By similarity).;SUBCELLULAR LOCATION: Cytoplasm (Probable). Nucleus (Probable).;DOMAIN: The hydrophobic-rich region (HR-A/B) conres…	3.2621	0.630334	0.108964	0.903613	0.713678	0.954948	0.867225	0.906376	0.663237	2.34709	0.00652125	0.783317	0.381703	GO:0006355	regulation of transcription, DNA-dependent	GO:0003677 GO:0003700	DNA binding
		Mtr.6710.1.S1_at	myb family transcription factor$;Homeodomain-like$KOG: Zuotin and related molecular chaperones (DnaJ superfamily), contains DNA-binding domains$COG0724$$$;Used Tools:;Blast2x vs KEGG, InterPro, Blast2x vs KOG;	4.0567	0.282651	0.00353486	0.905003	0.789273	0.413733	0.0292669	0.519494	0.0447916	25.3755	2.2021e-07	0.37236	0.0165128	GO:0006355	regulation of transcription, DNA-dependent	GO:0003677 GO:0003700	DNA binding
		Mtr.7584.1.S1_at	basic helix-loop-helix (bHLH) family protein$;Helix-loop-helix DNA-binding$$$$$;Used Tools:;Blast2x vs KEGG, InterPro;	3.2465	0.421357	0.273837	0.262809	0.0992673	0.440262	0.298006	0.237448	0.0350485	10.8845	0.00667664	1.88447	0.418128	GO:0045449	regulation of transcription	GO:0003677 GO:0003700	DNA binding
		Mtr.7722.1.S1_at	Transcribed locus	2.9558	0.971351	0.930321	0.722423	0.33553	0.829993	0.577056	0.711067	0.220595	2.42752	0.0158489	0.707287	0.305999	GO:0006355	regulation of transcription, DNA-dependent	GO:0003700	transcription factor activity

## Sheet: Uninfected cells
Medicago GeneChip ID	Annotation	A Mean	Meristem enrichment factor	p value	q value	Distal infection zone enrichment factor	p value	q value	Proximal infection zone enrichment factor	p value	q value	Infection zone enrichment factor	p value	q value	Infected cell enrichment factor	p value	q value	Uninfected cell enrichment factor	p value	q value	BiolFunction GO ID	GO term	MolecFunct GO ID	GO term	Gene function
Mtr.13537.1.S1_at	Scarecrow-like protein 15 Short=AtSCL15; AltName: Full=GRAS family protein 25; Short=AtGRAS-25;	5.2856	0.0846976	0.00155902	0.043708	0.588244	0.422001	0.834495	0.126754	0.00570089	0.378115	0.177152	0.00478953	0.122203	1.70578	0.419088	0.455887	92.8293	3.55502e-06	0.000527038	GO:0045449	regulation of transcription	GO:0003700	transcription factor activity
Mtr.43587.1.S1_at	NAC domain-containing protein 18 AltName: Full=ANAC018; AltName: Full=Protein NO APICAL MERISTEM; Short=AtNAM;	4.3977	0.140465	0.0107581	0.13083	0.498067	0.318641	0.811147	0.108024	0.0048386	0.361186	0.142519	0.00295831	0.094868	2.00611	0.319194	0.402404	65.9578	1.569e-05	0.0013913	GO:0007275	multicellular organismal development	GO:0003700	transcription factor activity
Mtr.31386.1.S1_at	Probable WRKY transcription factor 51 AltName: Full=WRKY DNA-binding protein 51;	4.8077	0.194312	0.018703	0.176459	0.358871	0.120335	0.728074	0.177521	0.0139546	0.488181	0.159511	0.00250625	0.0863944	1.48194	0.537067	0.508558	54.5105	1.05193e-05	0.00105808	GO:0006355	regulation of transcription, DNA-dependent	GO:0003700	transcription factor activity
Mtr.17513.1.S1_s_at	Transcription factor TGA1 AltName: Full=DNA-binding protein TGA1a-like protein; Short=AtbZIP47;	4.9363	0.309047	0.0906582	0.357266	0.30144	0.0846152	0.689059	1.75756	0.399218	0.820945	0.654749	0.437282	0.688291	0.119209	0.00504697	0.0349966	51.2337	2.02903e-05	0.00168533	GO:0009409 GO:0042742	response to cold	GO:0003700	transcription factor activity
Mtr.10894.1.S1_at	Putative Myb family transcription factor At1g14600	4.8278	0.792312	0.757295	0.69961	0.855485	0.835711	0.898577	0.170999	0.0303124	0.574723	0.277633	0.0506411	0.357558	0.170697	0.0301708	0.109317	50.5441	8.30896e-05	0.00413554	GO:0045449	regulation of transcription	GO:0003700	transcription factor activity
Mtr.31955.1.S1_at	Protein SCARECROW Short=AtSCR; AltName: Full=Protein SHOOT GRAVITROPISM 1; AltName: Full=GRAS family protein 20; Short=AtGRAS-20;	5.3652	0.127036	0.0125807	0.142772	2.02288	0.349566	0.818292	1.27627	0.742823	0.874731	1.88195	0.305282	0.626098	0.0604457	0.00154419	0.0158384	50.4422	7.28352e-05	0.00381301	GO:0008356 GO:0009630 GO:0009956 GO:0051457	asymmetric cell division	GO:0003700	transcription factor activity
Mtr.18579.1.S1_at	Transcription factor MYB48 AltName: Full=Myb-related protein 48; Short=AtMYB48;	4.6767	0.0922169	0.000730317	0.0277458	0.924503	0.891587	0.903789	1.21524	0.735419	0.874624	1.08072	0.868905	0.801561	0.222082	0.0177327	0.0788847	43.4616	6.89464e-06	0.000807712	GO:0006355	regulation of transcription, DNA-dependent	GO:0003677	DNA binding	KOG: Transcription factor, Myb superfamily
Mtr.12199.1.S1_at	Dof zinc finger protein DOF3.3 Short=AtDOF3.3; AltName: Full=H-protein promoter-binding factor 2a;	4.9058	0.196958	0.0187465	0.176782	0.196066	0.0184723	0.523796	1.25034	0.722692	0.872435	0.3917	0.0826325	0.426422	0.490362	0.266621	0.368682	42.2357	2.01838e-05	0.00168426	GO:0016481 GO:0045449 GO:0048510	negative regulation of transcription	GO:0003677 GO:0005515 GO:0003700	DNA binding
Mtr.38012.1.S1_at	Homeobox-leucine zipper protein HAT22 AltName: Full=Homeodomain-leucine zipper protein HAT22; Short=HD-ZIP protein 22;	5.8533	0.160621	0.0347569	0.237952	1.72062	0.502025	0.851737	1.63509	0.542491	0.84762	1.99289	0.3012	0.623637	0.0546522	0.00215175	0.0199639	40.4915	0.000276372	0.00928168	GO:0006355 GO:0009735	regulation of transcription, DNA-dependent	GO:0003700	transcription factor activity	KOG: Transcription factor HEX, contains HOX and HALZ domains
Mtr.47706.1.S1_at	Transcription factor MYB48 AltName: Full=Myb-related protein 48; Short=AtMYB48;	5.2179	0.171544	0.00983005	0.124188	0.420188	0.16742	0.760385	0.592804	0.395593	0.820769	0.395886	0.0768556	0.416454	0.589101	0.390092	0.442258	39.7265	1.6875e-05	0.00147287	GO:0006355	regulation of transcription, DNA-dependent	GO:0003677	DNA binding	KOG: Transcription factor, Myb superfamily
Mtr.13764.1.S1_at	NAC domain-containing protein 29 AltName: Full=ANAC029; Short=NAC2; AltName: Full=Protein NAC-LIKE, ACTIVATED BY AP3/PI; Short=NAP;	2.4338	0.353897	0.0128015	0.144043	0.31573	0.0067902	0.405544	0.366498	0.015518	0.500325	0.23746	0.000232352	0.0221333	0.61478	0.206393	0.324421	39.7207	4.23963e-08	3.17666e-05	GO:0007275	multicellular organismal development	GO:0003700	transcription factor activity
Mtr.41187.1.S1_at	bZIP transcription factor family protein	4.9211	0.0953459	0.00612879	0.0958546	0.605666	0.508047	0.852737	0.839118	0.815735	0.882969	0.63685	0.466409	0.7002	0.606636	0.509383	0.496882	34.0184	0.000236554	0.00848229	GO:0006355	regulation of transcription, DNA-dependent	GO:0003677 GO:0003700 GO:0042803 GO:0046982	DNA binding
Mtr.51379.1.S1_at	Transcription factor bHLH35 AltName: Full=Transcription factor EN 41; AltName: Full=bHLH transcription factor bHLH035; AltName: Full=Basic helix-loop-helix protein 35; Short=bHLH 35; Short=AtbHLH35;	2.9092	0.305638	0.000393993	0.0192633	0.448761	0.00795308	0.424063	0.462943	0.0101396	0.451613	0.350775	0.000187562	0.0196044	0.4772	0.0128325	0.064002	33.0026	8.0508e-10	2.89549e-06	GO:0045449	regulation of transcription	GO:0003677	DNA binding
Mtr.10740.1.S1_at	Dof zinc finger protein DOF2.4 Short=AtDOF2.4;	3.4383	0.215692	0.00694446	0.103059	1.49345	0.427684	0.836623	0.267394	0.0169246	0.512397	0.542286	0.148259	0.510645	0.362164	0.0564804	0.157508	32.0567	3.56094e-06	0.000527038	GO:0045449	regulation of transcription	GO:0003677 GO:0003700	DNA binding
Mtr.40890.1.S1_at	Probable WRKY transcription factor 40 AltName: Full=WRKY DNA-binding protein 40;	3.6181	0.179235	0.0504337	0.282383	0.372585	0.241145	0.791193	0.951139	0.951464	0.89608	0.500779	0.311724	0.629353	0.531574	0.447006	0.469173	29.6171	0.000765423	0.0175677	GO:0009751 GO:0042742 GO:0050832 GO:0031347	response to salicylic acid stimulus	GO:0003700	transcription factor activity
Mtr.27431.1.S1_at	Ocs element-binding factor 1 Short=OCSBF-1;	3.7696	0.200109	0.0242406	0.199908	0.73164	0.63417	0.874762	0.238612	0.0413933	0.606558	0.312363	0.0423719	0.333011	0.972825	0.966405	0.64385	29.4245	9.09038e-05	0.00440431	GO:0006355	regulation of transcription, DNA-dependent	GO:0003677 GO:0003700 GO:0046982	DNA binding
Mtr.9513.1.S1_at	myb family transcription factor	5.1348	0.36523	0.260418	0.51296	1.24337	0.803828	0.894208	1.57254	0.606932	0.856523	1.56364	0.534659	0.723895	0.0507493	0.00342118	0.0270961	27.593	0.00152509	0.0279705	GO:0045449	regulation of transcription	GO:0003677 GO:0003676 GO:0003700	DNA binding	KOG: Zuotin and related molecular chaperones (DnaJ superfamily), contains DNA-binding domains
Mtr.36904.1.S1_at	Dof zinc finger protein DOF5.6 Short=AtDOF5.6;	3.7549	0.249282	0.0238887	0.198757	0.357261	0.0825412	0.684566	0.255968	0.026262	0.561673	0.202977	0.00298087	0.0952761	1.66059	0.374167	0.43412	26.4166	2.64239e-05	0.00197576	GO:0045449	regulation of transcription	GO:0003677 GO:0003700	DNA binding
Mtr.49910.1.S1_at	Transcription factor TCP15	2.9779	1.28748	0.452927	0.604494	0.345534	0.00539021	0.380245	0.351106	0.00596108	0.383727	0.245067	9.19129e-05	0.0125895	0.25779	0.000853497	0.0105439	24.8351	5.52285e-08	3.59139e-05	GO:0045449	regulation of transcription	GO:0003700	transcription factor activity
Mtr.10829.1.S1_at	Transcription factor bHLH68 AltName: Full=Transcription factor EN 60; AltName: Full=bHLH transcription factor bHLH068; AltName: Full=Basic helix-loop-helix protein 68; Short=bHLH 68; Short=AtbHLH68;	4.3156	0.603477	0.396396	0.582371	0.216894	0.0183117	0.523796	0.608833	0.404518	0.821444	0.259317	0.0118386	0.188095	0.508023	0.259898	0.363746	24.7007	5.26841e-05	0.00307098	GO:0045449	regulation of transcription	GO:0003700	transcription factor activity
Mtr.43615.1.S1_at	Transcription factor bHLH111 AltName: Full=Transcription factor EN 66; AltName: Full=bHLH transcription factor bHLH111; AltName: Full=Basic helix-loop-helix protein 111; Short=bHLH 111; Short=AtbHLH111;	3.98	0.862592	0.823098	0.715566	0.812664	0.753912	0.888773	0.148255	0.0100316	0.451396	0.243939	0.0176539	0.228023	0.407117	0.186604	0.307764	23.6349	0.000194332	0.00738816	GO:0045449	regulation of transcription	GO:0003700	transcription factor activity
Mtr.39924.1.S1_at	Transcription factor bHLH68 AltName: Full=Transcription factor EN 60; AltName: Full=bHLH transcription factor bHLH068; AltName: Full=Basic helix-loop-helix protein 68; Short=bHLH 68; Short=AtbHLH68;	4.9119	0.156095	0.0653072	0.316242	0.221981	0.128029	0.733924	0.674276	0.679373	0.867373	0.281904	0.117706	0.47533	1.82226	0.530681	0.505784	23.4881	0.00407278	0.0548198	GO:0045449	regulation of transcription	GO:0003700	transcription factor activity
Mtr.10885.1.S1_at	Dof zinc finger protein DOF5.3 Short=AtDOF5.3;	5.5235	2.44204	0.416383	0.589523	0.187371	0.137604	0.74328	0.340611	0.329291	0.810141	0.159701	0.0525018	0.362938	0.28433	0.257326	0.361732	22.5664	0.0104768	0.0998943	GO:0045449	regulation of transcription	GO:0003677 GO:0003700	DNA binding
Mtr.7958.1.S1_at	Homeobox-leucine zipper protein ATHB-15 AltName: Full=Homeodomain transcription factor ATHB-15; AltName: Full=HD-ZIP protein ATHB-15; AltName: Full=Protein CORONA; AltName: Full=Protein INCURVATA 4;	5.6541	3.92159	0.0833593	0.346234	0.153338	0.0223063	0.543535	0.0809698	0.00380353	0.337011	0.0536186	0.000197689	0.020302	0.910496	0.90051	0.628312	22.5573	0.000706832	0.0166571	GO:0009887 GO:0009855 GO:0010014 GO:0009965 GO:0010073 GO:0010075 GO:0010087	organ morphogenesis	GO:0003700	transcription factor activity
Mtr.50932.1.S1_at	expressed protein	3.9485	0.198777	0.00525987	0.0881559	0.646256	0.393301	0.827825	1.76483	0.270607	0.794576	1.09162	0.831818	0.793393	0.196064	0.00496774	0.0346424	22.4973	1.38463e-05	0.00127362	GO:0045449	regulation of transcription	GO:0003700	transcription factor activity	KOG: Transcription factor GT-2 and related proteins, contains trihelix DNA-binding/SANT domain
Mtr.12423.1.S1_at	Heat shock factor protein HSF24 AltName: Full=Heat shock transcription factor 24; Short=HSTF 24; AltName: Full=Heat stress transcription factor;	6.5756	0.653635	0.643681	0.669381	0.491271	0.442306	0.838426	0.35382	0.266614	0.793633	0.31146	0.133319	0.493929	0.398994	0.323755	0.405308	22.0595	0.00360626	0.0504866	GO:0009408	response to heat	GO:0003677 GO:0003700	DNA binding	KOG: Heat shock transcription factor
Mtr.17090.1.S1_at	hypothetical protein predicted by Glimmer/Critica	5.6517	1.12751	0.89105	0.732376	1.31217	0.75681	0.889131	0.46476	0.387666	0.820345	0.719138	0.645962	0.754855	0.0668493	0.00661841	0.0415762	21.7552	0.00269407	0.0411435	GO:0045449	regulation of transcription	GO:0003700	transcription factor activity
Mtr.17802.1.S1_at	Transcription factor bHLH51 AltName: Full=Transcription factor EN 57; AltName: Full=bHLH transcription factor bHLH051; AltName: Full=Basic helix-loop-helix protein 51; Short=bHLH 51; Short=AtbHLH51;	2.8695	0.689206	0.373522	0.571878	0.330427	0.0153718	0.503097	0.504022	0.111808	0.709277	0.302703	0.00252955	0.086928	0.41463	0.0462995	0.140778	21.0119	1.67338e-06	0.000319043	GO:0045449	regulation of transcription	GO:0003677 GO:0003700	DNA binding	KOG: Aryl-hydrocarbon receptor nuclear translocator
Mtr.21498.1.S1_at	Transcription factor bHLH96 AltName: Full=Transcription factor EN 15; AltName: Full=bHLH transcription factor bHLH096; AltName: Full=Basic helix-loop-helix protein 96; Short=bHLH 96; Short=AtbHLH96;	3.7642	0.209441	0.00519619	0.0875475	1.43755	0.46109	0.843256	0.560116	0.245599	0.784159	0.8655	0.717521	0.772041	0.283911	0.0189676	0.0821987	20.886	1.2295e-05	0.00120161	GO:0045449	regulation of transcription	GO:0003677 GO:0003700	DNA binding
Mtr.9592.1.S1_at	Homeobox-leucine zipper protein HAT7 AltName: Full=Homeodomain-leucine zipper protein HAT7; Short=HD-ZIP protein 7; AltName: Full=Homeodomain transcription factor ATHB-3; AltName: Full=HD-ZIP protein ATHB-3;	3.9049	0.340176	0.0200344	0.182514	0.558743	0.181132	0.766162	0.66926	0.348737	0.814101	0.519045	0.0719211	0.407925	0.38578	0.0364222	0.122346	20.3775	2.49654e-06	0.000407028	GO:0006355	regulation of transcription, DNA-dependent	GO:0003677 GO:0003700	DNA binding	KOG: Transcription factor HEX, contains HOX and HALZ domains
Mtr.13258.1.S1_at	Transcription factor RAX3 AltName: Full=Protein REGULATOR OF AXILLARY MERISTEMS 3; AltName: Full=Myb-related protein 84; Short=AtMYB84;	3.9194	0.139735	0.00396519	0.0754331	1.6525	0.400634	0.829996	0.422025	0.157884	0.742193	0.786418	0.619727	0.747735	0.533984	0.296924	0.388609	19.2171	0.000125815	0.00552259	GO:0006355 GO:0009739 GO:0009751	regulation of transcription, DNA-dependent	GO:0003677 GO:0003700	DNA binding	KOG: Transcription factor, Myb superfamily
Mtr.37641.1.S1_at	Chitin-inducible gibberellin-responsive protein 1	4.6665	1.47741	0.566695	0.645254	1.91297	0.345573	0.817521	0.105514	0.00407476	0.34095	0.344096	0.0684188	0.39909	0.17815	0.0203284	0.0860685	18.8233	0.000490576	0.0132759	GO:0045449	regulation of transcription	GO:0003700	transcription factor activity
Mtr.42879.1.S1_at	Light-inducible protein CPRF-2	5.523	2.97896	0.147861	0.426626	0.250691	0.0721113	0.671482	0.325598	0.137606	0.728041	0.188169	0.01182	0.187872	0.22212	0.0526223	0.151537	18.5152	0.000958206	0.020599	GO:0006355	regulation of transcription, DNA-dependent	GO:0003677 GO:0003700	DNA binding
Mtr.42113.1.S1_at	Ethylene-responsive transcription factor ERF017	3.081	0.352168	0.0553689	0.293413	0.360122	0.0601764	0.662033	0.455177	0.138261	0.728611	0.299516	0.0100917	0.173994	1.01043	0.983816	0.647928	17.1441	4.30996e-05	0.00272903	GO:0006355	regulation of transcription, DNA-dependent	GO:0003677 GO:0003700	DNA binding
Mtr.10964.1.S1_at	Homeobox-leucine zipper protein ATHB-13 AltName: Full=Homeodomain transcription factor ATHB-13; AltName: Full=HD-ZIP protein ATHB-13;	4.1628	0.238939	0.0287531	0.218441	0.253576	0.0349876	0.587421	0.460137	0.209921	0.770775	0.238779	0.00961772	0.170233	2.1035	0.22874	0.341625	17.052	0.000229579	0.00833185	GO:0009653	anatomical structure morphogenesis	GO:0003700	transcription factor activity	KOG: Transcription factor HEX, contains HOX and HALZ domains
Mtr.31647.1.S1_at	hypothetical protein predicted by Glimmer/Critica	4.1911	0.145307	0.0259322	0.207688	0.519725	0.415639	0.833103	0.472654	0.352922	0.814101	0.392233	0.163053	0.525901	1.68327	0.515484	0.499234	16.6434	0.00257961	0.0399083	GO:0010072 GO:0010160 GO:0048504	primary shoot apical meristem specification	GO:0003700	transcription factor activity
Mtr.38801.1.S1_at	Transcription factor TGA4 AltName: Full=Ocs element-binding factor 4; Short=OBF4; Short=AtbZIP57;	7.4589	0.256439	0.0169871	0.16675	0.556568	0.266605	0.799678	1.46638	0.462745	0.833885	0.873328	0.748535	0.778157	0.290922	0.0278725	0.104165	16.4238	5.61121e-05	0.00321351	GO:0009409 GO:0042742	response to cold	GO:0003700	transcription factor activity
Mtr.7267.1.S1_at	NF-X1 type zinc finger family protein	4.394	0.330548	0.0556152	0.294169	0.303732	0.0411384	0.608679	0.78189	0.651697	0.864095	0.383493	0.0438531	0.336944	0.796059	0.675467	0.561811	16.0024	0.000103385	0.00480397	GO:0009697 GO:0006355 GO:0042742 GO:0010188	salicylic acid biosynthetic process	GO:0003700	transcription factor activity	KOG: Transcription factor NF-X1, contains NFX-type Zn2+-binding and R3H domains
Mtr.11021.1.S1_at	NAC domain-containing protein 29 AltName: Full=ANAC029; Short=NAC2; AltName: Full=Protein NAC-LIKE, ACTIVATED BY AP3/PI; Short=NAP;	4.6805	0.140894	0.00988772	0.124589	0.338635	0.124217	0.731977	1.53405	0.529852	0.844902	0.646219	0.434091	0.687143	0.873019	0.841039	0.612681	15.65	0.000853289	0.0189087	GO:0009825 GO:0009908	multidimensional cell growth	GO:0003700	transcription factor activity
Mtr.31997.1.S1_at	Uncharacterized basic helix-loop-helix protein At1g06150	5.6582	1.79348	0.492491	0.619558	0.236066	0.102318	0.712593	0.440565	0.339115	0.812647	0.221155	0.0415529	0.331063	0.345848	0.220253	0.335109	15.5015	0.00475566	0.0604731	GO:0000004	No GO term	GO:0003700	transcription factor activity
Mtr.43631.1.S1_at	Scarecrow-like transcription factor PAT1 AltName: Full=Protein PHYTOCHROME A SIGNAL TRANSDUCTION 1; AltName: Full=GRAS family protein 29; Short=AtGRAS-29;	4.4352	2.34374	0.205666	0.474802	0.355082	0.128539	0.734814	0.353565	0.127082	0.7162	0.250725	0.0187269	0.234256	0.222956	0.0339471	0.11733	15.2431	0.00070205	0.0166005	GO:0045449	regulation of transcription	GO:0003700	transcription factor activity
Mtr.45534.1.S1_at	Ocs element-binding factor 1 Short=OCSBF-1;	6.6338	0.367443	0.122303	0.397933	2.91533	0.100479	0.71072	1.47714	0.533322	0.845149	2.64691	0.0700399	0.402984	0.0419813	0.000105133	0.00258718	15.0538	0.000465059	0.0128661	GO:0009744	response to sucrose stimulus	GO:0003700	transcription factor activity
Mtr.9532.1.S1_at	NAC domain-containing protein 78 AltName: Full=ANAC078;	6.6221	0.445578	0.116314	0.391247	2.27603	0.110592	0.718782	0.884499	0.803831	0.881355	1.59435	0.257386	0.597011	0.0745351	7.61729e-05	0.00208108	14.9569	4.97386e-05	0.00294802	GO:0007275	multicellular organismal development	GO:0003700	transcription factor activity
Mtr.8811.1.S1_at	Ethylene-responsive transcription factor ERF023	6.3723	0.148668	0.0169777	0.16675	0.222143	0.0513495	0.64063	0.30529	0.115838	0.7117	0.166302	0.00737287	0.14967	6.65505	0.017498	0.0782597	14.9035	0.00170329	0.0302067	GO:0006355	regulation of transcription, DNA-dependent	GO:0003677 GO:0003700	DNA binding
Mtr.6732.1.S1_at	hypothetical protein predicted by Glimmer/Critica	3.0623	0.696435	0.263915	0.514923	0.526094	0.0569396	0.654371	0.448526	0.0210737	0.53984	0.381857	0.0017604	0.070922	0.416131	0.0129798	0.0646199	14.6231	3.01133e-07	0.000105149	GO:0009567 GO:0045449	double fertilization (sensu Magnoliophyta)	GO:0003677 GO:0003700	DNA binding
Mtr.38132.1.S1_a_at	Homeobox protein HD1	2.0323	0.416857	0.0044967	0.0804223	0.576979	0.0536303	0.647729	0.491338	0.0161888	0.505534	0.431546	0.00133763	0.0617433	0.602508	0.0728675	0.183174	14.0446	3.92018e-08	3.06501e-05	GO:0006355 GO:0045449	regulation of transcription, DNA-dependent	GO:0016563	transcriptional activator activity	KOG: Transcription factor MEIS1 and related HOX domain proteins
Mtr.12401.1.S1_s_at	Transcription factor MYB48 AltName: Full=Myb-related protein 48; Short=AtMYB48;	2.9386	0.625357	0.185931	0.459802	0.663681	0.244839	0.792787	0.352346	0.00751808	0.41323	0.379565	0.00313847	0.0978747	0.499894	0.0583884	0.160628	13.6793	1.17689e-06	0.000253456	GO:0006355	regulation of transcription, DNA-dependent	GO:0003677	DNA binding	KOG: Transcription factor, Myb superfamily
Mtr.12147.1.S1_at	Homeobox-leucine zipper protein HAT14 AltName: Full=Homeodomain-leucine zipper protein HAT14; Short=HD-ZIP protein 14;	3.1449	1.1572	0.808199	0.712511	0.749686	0.63291	0.874417	0.325503	0.076634	0.673111	0.390502	0.0699784	0.402984	0.263312	0.0390114	0.127348	13.4488	0.000497967	0.013397	GO:0006355	regulation of transcription, DNA-dependent	GO:0003677	DNA binding	KOG: Transcription factor HEX, contains HOX and HALZ domains
Mtr.38931.1.S1_at	Light-inducible protein CPRF-2	3.7774	0.248688	0.0553868	0.293413	1.97196	0.327328	0.813713	0.538221	0.370256	0.816744	1.04049	0.943185	0.81394	0.283207	0.0792869	0.192154	13.3777	0.0014768	0.0274735	GO:0006355	regulation of transcription, DNA-dependent	GO:0003677 GO:0003700 GO:0042803 GO:0046982	DNA binding
Mtr.44379.1.S1_at	Zinc finger protein 6	4.4201	0.69692	0.618638	0.661837	0.587533	0.465605	0.844178	0.292789	0.104045	0.704124	0.309308	0.060998	0.38334	0.626083	0.519745	0.501174	13.3229	0.00233258	0.0374222	GO:0045449	regulation of transcription	GO:0003700	transcription factor activity
Mtr.41551.1.S1_at	Scarecrow-like protein 11 Short=AtSCL11; AltName: Full=GRAS family protein 31; Short=AtGRAS-31;	7.3859	4.51351	0.0136857	0.149284	0.495905	0.214214	0.777025	0.714552	0.543737	0.848083	0.500751	0.137991	0.498344	0.0482437	4.69531e-05	0.00153077	12.9602	0.000252911	0.00877145	GO:0045449	regulation of transcription	GO:0003700	transcription factor activity
Mtr.47946.1.S1_at	F-box/FBD/LRR-repeat protein At5g22660	4.089	1.14174	0.793543	0.708823	0.361225	0.0583601	0.659134	0.236998	0.0109839	0.462081	0.194244	0.00104671	0.0530486	0.80655	0.671801	0.560515	12.6847	0.000121831	0.00541618	GO:0007623 GO:0009585 GO:0010218	circadian rhythm	GO:0003700	transcription factor activity
Mtr.40459.1.S1_at	Homeobox-leucine zipper protein HAT22 AltName: Full=Homeodomain-leucine zipper protein HAT22; Short=HD-ZIP protein 22;	6.2644	0.4114	0.0508972	0.283681	1.55825	0.306493	0.807503	0.462091	0.0850498	0.685625	0.80336	0.531897	0.723296	0.277803	0.00787553	0.0464062	12.1516	2.42227e-05	0.00187754	GO:0006355 GO:0009735	regulation of transcription, DNA-dependent	GO:0003700	transcription factor activity	KOG: Transcription factor HEX, contains HOX and HALZ domains
Mtr.37778.1.S1_at	Ethylene-responsive transcription factor ERF104	7.6632	0.111779	0.000449138	0.0209201	0.817524	0.688264	0.881253	1.49162	0.42948	0.827364	1.1414	0.746788	0.777739	0.610599	0.332281	0.409886	12.015	0.000136475	0.00580493	GO:0006355	regulation of transcription, DNA-dependent	GO:0003677 GO:0003700	DNA binding
Mtr.43008.1.S1_at	hypothetical protein predicted by Glimmer/Critica	3.7259	0.557694	0.458183	0.606852	0.32397	0.162095	0.757193	0.243422	0.0850101	0.685625	0.183897	0.0161425	0.21813	1.90026	0.415623	0.454215	11.9654	0.00543531	0.0661083	GO:0006355	regulation of transcription, DNA-dependent	GO:0003677 GO:0003700	DNA binding
Mtr.10817.1.S1_at	BON1-associated protein 1 (BAP1)	2.8837	0.447109	0.034911	0.238251	0.446042	0.034447	0.586397	0.869883	0.694088	0.868383	0.531975	0.041703	0.331232	0.492523	0.059399	0.162147	11.7037	3.39012e-06	0.00051354	GO:0006355	regulation of transcription, DNA-dependent	GO:0003677 GO:0003700	DNA binding
Mtr.10636.1.S1_at	Myb-related protein Myb4 AltName: Full=OsMyb4; AltName: Full=Transcription factor RLTR1;	6.82	3.11903	0.118534	0.39358	0.561524	0.414373	0.832693	0.522405	0.359835	0.815103	0.441486	0.165649	0.528293	0.0945133	0.00363294	0.0281781	11.5641	0.00278008	0.0420464	GO:0006355	regulation of transcription, DNA-dependent	GO:0003677	DNA binding	KOG: Transcription factor, Myb superfamily
Mtr.7958.1.S1_s_at	Homeobox-leucine zipper protein ATHB-15 AltName: Full=Homeodomain transcription factor ATHB-15; AltName: Full=HD-ZIP protein ATHB-15; AltName: Full=Protein CORONA; AltName: Full=Protein INCURVATA 4;	4.4518	2.29195	0.164597	0.442621	0.241843	0.0243312	0.548423	0.531977	0.283807	0.79814	0.25485	0.00983368	0.172237	0.295532	0.048362	0.144355	11.4753	0.000612231	0.0153101	GO:0009887 GO:0009855 GO:0010014 GO:0009965 GO:0010073 GO:0010075 GO:0010087	organ morphogenesis	GO:0003700	transcription factor activity
Mtr.41294.1.S1_at	Ethylene-responsive transcription factor RAP2-7 AltName: Full=Protein RELATED TO APETALA2 7; AltName: Full=Protein TARGET OF EAT 1;	4.8544	2.54526	0.0807788	0.34215	0.253405	0.0147575	0.500055	0.736339	0.549172	0.848744	0.326534	0.014878	0.209468	0.189096	0.00443503	0.032128	11.1351	0.000211521	0.00781852	GO:0007275 GO:0009408 GO:0006355	multicellular organismal development	GO:0003677 GO:0003700	DNA binding
Mtr.14692.1.S1_at	MADS-box transcription factor 27 AltName: Full=OsMADS27; AltName: Full=RMADS218;	5.3921	0.186764	0.00548318	0.0903771	1.39907	0.527496	0.857421	0.170988	0.00385854	0.337843	0.385363	0.0396735	0.325156	2.05967	0.184067	0.305324	10.8668	0.00033468	0.0104262	GO:0006355	regulation of transcription, DNA-dependent	GO:0003700	transcription factor activity	KOG: MADS box transcription factor
Mtr.15656.1.S1_at	MADS-box transcription factor 27 AltName: Full=OsMADS27; AltName: Full=RMADS218;	4.0255	0.439917	0.202621	0.472462	0.433264	0.194806	0.772898	1.54072	0.493996	0.837969	0.763808	0.600372	0.743531	0.313887	0.0795174	0.192362	10.8487	0.00147736	0.0274735	GO:0006355	regulation of transcription, DNA-dependent	GO:0003700	transcription factor activity	KOG: MADS box transcription factor
Mtr.29314.1.S1_at	hypothetical protein predicted by Glimmer/Critica	3.4774	0.358791	0.12922	0.406853	0.243721	0.0428407	0.615673	0.348374	0.119359	0.712294	0.193178	0.00646948	0.140861	3.07102	0.0991768	0.21846	10.689	0.00204726	0.0341354	GO:0009409 GO:0006355	response to cold	GO:0003677 GO:0003700 GO:0016563	DNA binding
Mtr.9504.1.S1_at	Homeobox protein knotted-1-like 2 AltName: Full=KNAP2;	4.0783	0.290584	0.0691869	0.322536	0.763303	0.675236	0.880286	0.651214	0.507727	0.840877	0.6275	0.380751	0.663753	0.652707	0.509962	0.497064	10.6069	0.00193363	0.0328656	GO:0045165 GO:0001708 GO:0010051	cell fate commitment	GO:0003700	transcription factor activity	KOG: Transcription factor MEIS1 and related HOX domain proteins
Mtr.12927.1.S1_at	Transcription factor MYB44 AltName: Full=Myb-related protein 44; Short=AtMYB44; AltName: Full=Myb-related protein R1; Short=AtMYBR1;	3.6809	0.516344	0.249502	0.505875	0.345269	0.0729048	0.671482	1.52413	0.456946	0.832435	0.651807	0.357202	0.652811	0.362545	0.0856367	0.200847	10.1513	0.000746615	0.0173095	GO:0006355 GO:0009737	regulation of transcription, DNA-dependent	GO:0003700	transcription factor activity	KOG: Transcription factor, Myb superfamily
Mtr.37445.1.S1_at	Homeobox-leucine zipper protein HAT5 AltName: Full=Homeodomain-leucine zipper protein HAT5; Short=HD-ZIP protein 5; AltName: Full=Homeodomain transcription factor ATHB-1; AltName: Full=HD-ZIP protein ATHB-1;	7.2358	0.647724	0.359011	0.565694	1.06252	0.896658	0.904065	0.196976	0.00290455	0.30859	0.352507	0.0137936	0.202783	0.730301	0.503965	0.4948	10.1008	0.000139234	0.0058726	GO:0006355 GO:0009910 GO:0009825	regulation of transcription, DNA-dependent	GO:0003700 GO:0016563	transcription factor activity	KOG: Transcription factor HEX, contains HOX and HALZ domains
Mtr.10824.1.S1_at	Dof zinc finger protein DOF3.7 Short=AtDOF3.7; AltName: Full=Dof affecting germination 1; AltName: Full=Transcription factor BBFa; Short=AtBBFa; AltName: Full=RolB domain B factor a;	3.6083	0.534514	0.286834	0.528263	1.63162	0.401719	0.830263	0.265287	0.0333691	0.580352	0.572212	0.246683	0.589774	0.431859	0.159358	0.283018	10.0084	0.000992609	0.021082	GO:0009409 GO:0009416 GO:0009845	response to cold	GO:0003677	DNA binding
Mtr.43241.1.S1_at	Probable WRKY transcription factor 53 AltName: Full=WRKY DNA-binding protein 53;	4.4343	0.753859	0.597924	0.655891	0.297686	0.0352447	0.588769	0.608369	0.358206	0.814356	0.320099	0.0176292	0.227843	0.735737	0.567098	0.521044	9.95546	0.000514187	0.0136681	GO:0006355 GO:0045941 GO:0031347	regulation of transcription, DNA-dependent	GO:0003700	transcription factor activity
Mtr.46200.1.S1_at	Zinc finger CCCH domain-containing protein 33 Short=OsC3H33;	3.621	0.703627	0.449383	0.603556	0.400581	0.0611918	0.662578	0.490274	0.135872	0.725982	0.337873	0.0100697	0.173757	0.773358	0.578514	0.525106	9.35723	0.000168436	0.00667165	GO:0009409 GO:0045449 GO:0050832	response to cold	GO:0003700	transcription factor activity	KOG: CCCH-type Zn-finger protein
Mtr.21492.1.S1_at	Ethylene-responsive transcription factor RAP2-11 AltName: Full=Protein RELATED TO APETALA2 11;	2.861	0.538307	0.263726	0.51472	0.35222	0.0691139	0.666736	0.526052	0.247107	0.78463	0.325009	0.020722	0.246112	1.08308	0.883101	0.624091	9.25693	0.000790831	0.0179561	GO:0006355	regulation of transcription, DNA-dependent	GO:0003677 GO:0003700	DNA binding
Mtr.10993.1.S1_at	Transcription factor bHLH96 AltName: Full=Transcription factor EN 15; AltName: Full=bHLH transcription factor bHLH096; AltName: Full=Basic helix-loop-helix protein 96; Short=bHLH 96; Short=AtbHLH96;	7.3325	2.09294	0.224006	0.488352	0.756127	0.638254	0.874869	0.693068	0.538577	0.846342	0.650001	0.379351	0.662777	0.0993035	0.00120705	0.0133384	9.18139	0.00167349	0.0298044	GO:0045449	regulation of transcription	GO:0003677 GO:0003700	DNA binding
Mtr.41161.1.S1_at	Protein CUP-SHAPED COTYLEDON 1 AltName: Full=NAC domain-containing protein 1;	2.7703	0.502458	0.0669374	0.318352	0.495798	0.0623492	0.662583	0.853301	0.655775	0.864406	0.563557	0.0620875	0.385904	0.571658	0.129487	0.252972	8.2292	2.08033e-05	0.00171948	GO:0007275	multicellular organismal development	GO:0003700	transcription factor activity
Mtr.15226.1.S1_at	Ocs element-binding factor 1 Short=OCSBF-1;	5.5711	0.875584	0.768331	0.702735	0.441812	0.0847142	0.689108	2.98426	0.0258604	0.559501	1.2024	0.6177	0.747183	0.107473	0.000139781	0.00312124	8.05987	0.000265262	0.00907727	GO:0009744	response to sucrose stimulus	GO:0003700	transcription factor activity
Mtr.19422.1.S1_at	hypothetical protein	2.7452	0.422346	0.0738289	0.330256	1.00582	0.989851	0.911624	0.569326	0.228606	0.77747	0.689587	0.326599	0.637518	0.523562	0.16981	0.292632	7.89732	0.000329643	0.0103453	GO:0006979	response to oxidative stress	GO:0003677 GO:0016667	DNA binding	KOG: Predicted transcription regulator/nuclease, contains ParB domain
Mtr.33376.1.S1_at	zinc finger protein (LSD1)	5.511	1.10639	0.861208	0.724846	0.744287	0.610909	0.871428	0.331745	0.0709656	0.666946	0.393578	0.0625706	0.386647	0.469098	0.202596	0.321429	7.80341	0.00248327	0.0389426	GO:0008219 GO:0009626 GO:0009862 GO:0000303 GO:0001666 GO:0002240 GO:0010310	cell death	GO:0003700	transcription factor activity
Mtr.15080.1.S1_at	Myb-related protein 308	4.1425	0.419494	0.104352	0.37595	1.85338	0.238582	0.789446	0.982718	0.972806	0.897263	1.49141	0.345651	0.647026	0.168313	0.00287986	0.024256	7.77607	0.000955279	0.0205805	GO:0009651 GO:0009737 GO:0009733 GO:0009723 GO:0009739 GO:0009753 GO:0009751 GO:0046686	response to salt stress	GO:0003700	transcription factor activity	KOG: Transcription factor, Myb superfamily
Mtr.50272.1.S1_at	Homeobox-leucine zipper protein ATHB-6 AltName: Full=Homeodomain transcription factor ATHB-6; AltName: Full=HD-ZIP protein ATHB-6;	5.326	1.00002	0.999966	0.7531	2.41383	0.14415	0.745472	0.531721	0.286926	0.798709	1.18103	0.726728	0.773817	0.102443	0.00116527	0.0130265	7.60529	0.00286711	0.043006	GO:0006355 GO:0009910 GO:0009825	regulation of transcription, DNA-dependent	GO:0003700 GO:0016563	transcription factor activity	KOG: Transcription factor HEX, contains HOX and HALZ domains
Mtr.47572.1.S1_s_at	Squamosa promoter-binding-like protein 1	5.2337	1.02198	0.969975	0.747592	0.784938	0.675986	0.880286	0.538052	0.292339	0.800111	0.562911	0.234255	0.582107	0.305341	0.0539734	0.153583	7.58773	0.00274071	0.0416335	GO:0045449	regulation of transcription	GO:0003677 GO:0003700	DNA binding
Mtr.38122.1.S1_at	Ethylene-responsive transcription factor ERF107	8.1866	0.528	0.178587	0.454255	0.537362	0.190135	0.770131	1.01547	0.973401	0.897271	0.667765	0.291822	0.618144	0.466438	0.112561	0.234347	7.44111	0.000464711	0.0128661	GO:0006355	regulation of transcription, DNA-dependent	GO:0003677 GO:0003700	DNA binding
Mtr.9087.1.S1_at	Transcription factor bHLH147 AltName: Full=Transcription factor EN 142; AltName: Full=bHLH transcription factor bHLH147; AltName: Full=Basic helix-loop-helix protein 147; Short=bHLH 147; Short=AtbHLH147;	4.9526	0.106678	0.00128406	0.0390207	0.486574	0.224473	0.784738	3.4087	0.0474715	0.622335	1.40117	0.478801	0.703997	0.777988	0.665258	0.558249	7.26462	0.00324072	0.0470336	GO:0045449	regulation of transcription	GO:0003700	transcription factor activity
Mtr.37343.1.S1_at	Transcription factor TCP20	7.3066	0.950961	0.89569	0.733657	0.892558	0.767215	0.890353	0.389274	0.0241839	0.550019	0.494228	0.0367417	0.314724	0.418163	0.0351252	0.119623	7.23769	9.2266e-05	0.00445419	GO:0009653	anatomical structure morphogenesis	GO:0003700	transcription factor activity
Mtr.38183.1.S1_at	Transcription factor TCP14	2.7834	0.566078	0.126967	0.403903	0.877385	0.715708	0.884178	0.538791	0.099418	0.700816	0.606839	0.102807	0.45816	0.52342	0.0858393	0.201065	7.13941	4.93145e-05	0.00293644	GO:0045449	regulation of transcription	GO:0003700	transcription factor activity
Mtr.17334.1.S1_s_at	Scarecrow-like protein 5 Short=AtSCL5; AltName: Full=GRAS family protein 6; Short=AtGRAS-6;	3.2461	2.33599	0.110388	0.383512	0.363414	0.0610452	0.662318	0.738459	0.553662	0.849283	0.416056	0.0483689	0.35123	0.228695	0.00982986	0.0535489	6.97501	0.00143278	0.0269665	GO:0009640	photomorphogenesis	GO:0003700	transcription factor activity
Mtr.47174.1.S1_at	MADS-box protein SOC1 AltName: Full=Protein SUPPRESSOR OF CONSTANS OVEREXPRESSION 1; AltName: Full=Agamous-like MADS-box protein AGL20;	2.0681	0.584178	0.0809403	0.34239	0.627992	0.126254	0.733141	0.716887	0.265011	0.792984	0.587404	0.0384258	0.31966	0.547627	0.0533817	0.152616	6.94329	6.02969e-06	0.000749339	GO:0009908	flower development	GO:0003700	transcription factor activity	KOG: MADS box transcription factor
Mtr.40547.1.S1_at	TGACG-sequence-specific DNA-binding protein TGA-2.1 Short=TGA2.1;	3.1557	0.493088	0.22274	0.487567	0.811231	0.712056	0.884018	0.524255	0.263532	0.792796	0.565533	0.228387	0.578579	0.692546	0.518849	0.500771	6.88558	0.0033554	0.0482904	GO:0006355	regulation of transcription, DNA-dependent	GO:0003677	DNA binding
Mtr.40425.1.S1_at	Scarecrow-like protein 1 Short=AtSCL1; AltName: Full=GRAS family protein 4; Short=AtGRAS-4;	8.5078	0.766548	0.580931	0.650512	1.56102	0.359464	0.821102	0.701845	0.464005	0.834081	1.06276	0.876412	0.802929	0.174268	0.00204863	0.019302	6.83269	0.000955336	0.0205805	GO:0045449	regulation of transcription	GO:0003700	transcription factor activity
Mtr.37614.1.S1_at	Nuclear transcription factor Y subunit B-2 Short=AtNF-YB-2; AltName: Full=Transcriptional activator HAP3B;	9.1975	0.468233	0.0208519	0.18596	0.827607	0.530197	0.857508	0.735392	0.313024	0.806569	0.718172	0.188553	0.548799	0.513893	0.038827	0.126996	6.82846	8.77763e-06	0.000948018	GO:0006355	regulation of transcription, DNA-dependent	GO:0003700	transcription factor activity	KOG: CCAAT-binding factor, subunit A (HAP3)
Mtr.22499.1.S1_s_at	Protein CUP-SHAPED COTYLEDON 2 AltName: Full=NAC domain-containing protein CUC2;	3.0185	0.364517	0.0493996	0.279438	0.803439	0.650004	0.876633	0.475883	0.136773	0.726667	0.526787	0.117244	0.474861	1.05119	0.917288	0.632236	6.82569	0.000985116	0.0210017	GO:0007275	multicellular organismal development	GO:0003700	transcription factor activity
Mtr.47986.1.S1_at	Light-inducible protein CPRF-2	6.8293	0.321839	0.0865318	0.35085	1.85242	0.334712	0.814927	2.38248	0.180685	0.75922	2.69057	0.0686537	0.399268	0.104153	0.00228088	0.0207721	6.75962	0.00736508	0.0803662	GO:0006355	regulation of transcription, DNA-dependent	GO:0003677 GO:0003700 GO:0046982	DNA binding
Mtr.28159.1.S1_at	Ethylene-responsive transcription factor ERF053	2.4864	0.451449	0.0386868	0.250287	0.500121	0.0671535	0.665756	0.834041	0.61318	0.857086	0.558267	0.0600868	0.380991	0.786271	0.504324	0.495021	6.75393	6.47211e-05	0.0035215	GO:0006355	regulation of transcription, DNA-dependent	GO:0003677 GO:0003700	DNA binding
Mtr.31565.1.S1_s_at	expressed protein	2.8515	0.715768	0.247804	0.505127	0.6232	0.109522	0.71864	0.641899	0.131618	0.721437	0.542912	0.0166399	0.221318	0.521554	0.0332922	0.115789	6.69629	5.10557e-06	0.000670158	GO:0045449	regulation of transcription	GO:0003700	transcription factor activity	KOG: Transcription factor GT-2 and related proteins, contains trihelix DNA-binding/SANT domain
Mtr.10995.1.S1_at	hypothetical protein similar to Arabidopsis thaliana chromosome 2, F23N11.11	5.4034	1.58195	0.473406	0.612404	2.21948	0.220374	0.78218	0.960568	0.949426	0.89608	1.65648	0.337261	0.643057	0.0470697	0.000182532	0.00369081	6.29921	0.00977557	0.0955124	GO:0045941	positive regulation of transcription	GO:0030528	transcription regulator activity
Mtr.48985.1.S1_at	TGACG-sequence-specific DNA-binding protein TGA-2.1 Short=TGA2.1;	2.525	0.676061	0.23658	0.497624	0.5551	0.0833797	0.686329	0.53962	0.0708751	0.666882	0.447685	0.007217	0.147989	0.791765	0.473595	0.481323	6.23676	3.48508e-05	0.00238293	GO:0009862	systemic acquired resistance, salicylic acid mediated signaling pathway	GO:0003677 GO:0003700	DNA binding
Mtr.24721.1.S1_at	Heat stress transcription factor A-4a Short=AtHsfA4a; AltName: Full=Heat shock factor protein 21; Short=HSF 21; AltName: Full=Heat shock transcription factor 21; Short=HSTF 21; AltName: Full=AtHsf-15;	3.5924	0.512916	0.146692	0.425623	0.789685	0.596482	0.870673	0.664703	0.36417	0.815276	0.65071	0.246453	0.58959	0.601802	0.262672	0.365841	6.1719	0.000792799	0.0179725	GO:0006355	regulation of transcription, DNA-dependent	GO:0003677 GO:0003700	DNA binding	KOG: Heat shock transcription factor
Mtr.15552.1.S1_at	Pollen-specific protein SF3	2.9596	0.63461	0.275808	0.521302	0.55585	0.164652	0.758758	0.479697	0.0874751	0.690496	0.414269	0.0168303	0.222373	0.978343	0.957308	0.641902	6.04057	0.000429262	0.0122237	GO:0008150	biological_process	GO:0003700	transcription factor activity	KOG: Regulatory protein MLP and related LIM proteins
Mtr.43132.1.S1_at	Aspartic proteinase nepenthesin-2 EC=3.4.23.12; AltName: Full=Nepenthesin-II; Flags: Precursor;	10.2282	1.54138	0.32575	0.548595	2.25263	0.0756665	0.676137	0.202107	0.00186451	0.26494	0.591807	0.152029	0.514962	0.238254	0.00414536	0.0307264	5.98108	0.000746952	0.0173095	GO:0006508	proteolysis	GO:0003677	DNA binding	KOG: Aspartyl protease
Mtr.45730.1.S1_at	Ethylene-responsive transcription factor ERF010	2.479	0.385562	0.0515838	0.285375	1.80755	0.209049	0.776334	0.37225	0.0444762	0.615046	0.767863	0.48436	0.706356	0.652564	0.359036	0.425779	5.90686	0.00127901	0.0250543	GO:0006355	regulation of transcription, DNA-dependent	GO:0003677 GO:0003700	DNA binding
Mtr.36907.1.S1_at	Homeobox protein knotted-1-like 6 AltName: Full=Protein KNAT6;	1.9415	0.550106	0.168806	0.446392	0.608472	0.248146	0.794797	0.821978	0.642344	0.863111	0.630087	0.191324	0.550706	0.620164	0.26595	0.368125	5.86066	0.000639195	0.0157242	GO:0009723 GO:0009736 GO:0010094	response to ethylene stimulus	GO:0003700	transcription factor activity	KOG: Transcription factor MEIS1 and related HOX domain proteins
Mtr.11740.1.S1_at	Transcription factor RAX3 AltName: Full=Protein REGULATOR OF AXILLARY MERISTEMS 3; AltName: Full=Myb-related protein 84; Short=AtMYB84;	2.3305	0.814155	0.63395	0.667035	0.509326	0.131314	0.73747	0.640432	0.308678	0.805735	0.473855	0.0468928	0.345723	0.645268	0.316641	0.401042	5.83559	0.000791898	0.017969	GO:0006355 GO:0009739 GO:0009751	regulation of transcription, DNA-dependent	GO:0003677 GO:0003700	DNA binding	KOG: Transcription factor, Myb superfamily
Mtr.38122.1.S1_s_at	Ethylene-responsive transcription factor ERF107	10.0885	0.567892	0.15459	0.432871	0.496469	0.0832213	0.686106	1.08153	0.838393	0.885145	0.660625	0.198589	0.555352	0.563459	0.149327	0.272848	5.82022	0.000291888	0.00965763	GO:0006355	regulation of transcription, DNA-dependent	GO:0003677 GO:0003700	DNA binding
Mtr.3600.1.S1_at	Two-component response regulator ARR2 AltName: Full=Receiver-like protein 5;	6.5018	2.72234	0.0546681	0.292154	0.498373	0.168129	0.760419	0.256625	0.0125885	0.475493	0.253845	0.00321633	0.0990499	0.505344	0.176252	0.298273	5.68352	0.00250187	0.039088	GO:0009735	response to cytokinin stimulus	GO:0003700 GO:0000156	transcription factor activity
Mtr.26364.1.S1_at	Ethylene-responsive transcription factor 4 AltName: Full=Ethylene-responsive element-binding factor 4 homolog; AltName: Full=Ethylene-responsive element-binding factor 3; Short=EREBP-3; AltName: Full=NtERF3;	3.6242	1.3806	0.307983	0.539421	0.618314	0.136392	0.742611	0.546283	0.0663456	0.660008	0.48501	0.0108684	0.180391	0.390178	0.0075195	0.0452391	5.49597	4.96242e-05	0.00294802	GO:0006355 GO:0009873	regulation of transcription, DNA-dependent	GO:0003677 GO:0003700 GO:0016564	DNA binding
Mtr.39028.1.S1_at	Myb-like protein J	2.76	0.649224	0.418796	0.590801	1.38056	0.544181	0.860411	0.41375	0.109843	0.708996	0.688432	0.392723	0.669378	0.491818	0.191983	0.312512	5.48288	0.00502231	0.062893	GO:0009751 GO:0045449	response to salicylic acid stimulus	GO:0003677 GO:0003700	DNA binding	KOG: Zuotin and related molecular chaperones (DnaJ superfamily), contains DNA-binding domains
Mtr.36431.1.S1_at	Ethylene-responsive transcription factor ERF115	2.1582	0.626582	0.361472	0.566804	0.883827	0.807045	0.895034	0.564174	0.267071	0.793633	0.628811	0.270459	0.60532	0.586963	0.300275	0.390467	5.45294	0.00375903	0.0519979	GO:0006355	regulation of transcription, DNA-dependent	GO:0003677 GO:0003700	DNA binding
Mtr.40750.1.S1_at	Ethylene-responsive transcription factor RAP2-10 AltName: Full=Protein RELATED TO APETALA2 10;	5.5349	1.02425	0.95659	0.744943	1.06777	0.881607	0.902748	0.507255	0.13744	0.727496	0.664462	0.265326	0.60204	0.332863	0.0223696	0.0914367	5.41532	0.00137054	0.026219	GO:0006355	regulation of transcription, DNA-dependent	GO:0003677 GO:0003700	DNA binding
Mtr.43124.1.S1_at	Homeobox-leucine zipper protein HAT5 AltName: Full=Homeodomain-leucine zipper protein HAT5; Short=HD-ZIP protein 5; AltName: Full=Homeodomain transcription factor ATHB-1; AltName: Full=HD-ZIP protein ATHB-1;	9.0607	1.50181	0.450398	0.604155	1.94021	0.225704	0.78522	0.645061	0.416552	0.823965	1.16136	0.731877	0.775316	0.100758	0.000523959	0.00758034	5.28027	0.00622302	0.0721975	GO:0009965	leaf morphogenesis	GO:0003677 GO:0016563	DNA binding	KOG: Transcription factor HEX, contains HOX and HALZ domains
Mtr.37711.1.S1_at	GATA transcription factor 14	6.1425	1.5471	0.386169	0.57792	0.974338	0.958305	0.909612	0.405892	0.0847534	0.685542	0.538783	0.141964	0.502752	0.311926	0.0306312	0.110286	5.23974	0.00397808	0.0540101	GO:0006355	regulation of transcription, DNA-dependent	GO:0003700	transcription factor activity	KOG: GATA-4/5/6 transcription factors
Mtr.50827.1.S1_at	Auxin response factor 19 AltName: Full=Auxin-responsive protein IAA22;	1.9735	0.833227	0.672584	0.677255	0.85109	0.708615	0.883487	0.46903	0.0936178	0.695514	0.542148	0.0965314	0.4496	0.576015	0.211961	0.328836	5.21947	0.00136791	0.0261966	GO:0009733 GO:0009723 GO:0048366 GO:0048527 GO:0010386	response to auxin stimulus	GO:0003677	DNA binding
Mtr.17710.1.S1_at	no apical meristem (NAM) family protein	2.1889	0.763042	0.483669	0.616283	0.554339	0.137792	0.74328	1.11555	0.775532	0.879024	0.725842	0.313749	0.630103	0.408329	0.0308768	0.110775	5.19014	0.000524178	0.0138416	GO:0007275	multicellular organismal development	GO:0003700	transcription factor activity
Mtr.43807.1.S1_at	remorin family protein	4.5685	0.300943	0.0290827	0.219987	0.66527	0.426328	0.835821	0.609515	0.336266	0.812127	0.547841	0.159731	0.522369	1.60256	0.359019	0.425779	5.11353	0.0050311	0.0629592	GO:0008150	biological_process	GO:0003677	DNA binding
Mtr.39861.1.S1_at	Ethylene-responsive transcription factor 1B Short=AtERF1B; AltName: Full=Ethylene-responsive element-binding factor 1B; Short=EREBP-1B;	3.0677	2.51956	0.00506054	0.0862846	0.622229	0.113527	0.723513	0.333791	0.00142553	0.242847	0.350711	0.000372397	0.0297605	0.378891	0.00360269	0.0280359	5.04355	3.72207e-05	0.0024882	GO:0006952 GO:0006355 GO:0009867 GO:0009873	defense response	GO:0003677 GO:0003700 GO:0016563	DNA binding
Mtr.5755.1.S1_s_at	Light-inducible protein CPRF-2	3.7899	0.4089	0.0821764	0.344585	1.32399	0.567858	0.865147	0.876389	0.787392	0.879833	1.10422	0.803963	0.788383	0.431542	0.100465	0.219955	4.88403	0.0047595	0.0604864	GO:0006355	regulation of transcription, DNA-dependent	GO:0003677 GO:0003700 GO:0046982	DNA binding
Mtr.29300.1.S1_s_at	Ethylene-responsive transcription factor 15 Short=AtERF15; AltName: Full=Ethylene-responsive element-binding factor 15; Short=EREBP-15;	2.7714	0.458786	0.1038	0.375525	1.171	0.73079	0.886212	0.900412	0.818945	0.883459	1.03593	0.924777	0.810729	0.424398	0.0760766	0.187798	4.871	0.00304586	0.0448771	GO:0006355 GO:0009873	regulation of transcription, DNA-dependent	GO:0003677 GO:0003700 GO:0016563	DNA binding
Mtr.43459.1.S1_at	Transcription factor ILR3 AltName: Full=Transcription factor EN 133; AltName: Full=Protein IAA-LEUCINE RESISTANT 3; AltName: Full=bHLH transcription factor bHLH105; AltName: Full=Basic helix-loop-helix protein 105; Short=bHLH 105; Short=AtbHLH105;	9.1748	0.1693	0.000278656	0.0156295	0.607118	0.207436	0.775347	1.39003	0.398431	0.820907	0.893029	0.71974	0.772588	1.46859	0.32648	0.406805	4.76588	0.000876356	0.0192773	GO:0045449	regulation of transcription	GO:0003677 GO:0003700	DNA binding
Mtr.16003.1.S1_at	Transcription factor bHLH148 AltName: Full=Transcription factor EN 143; AltName: Full=bHLH transcription factor bHLH148; AltName: Full=Basic helix-loop-helix protein 148; Short=bHLH 148; Short=AtbHLH148;	2.9423	0.967794	0.916122	0.738063	0.680262	0.226484	0.785356	0.647117	0.174644	0.75417	0.578681	0.0443004	0.338682	0.497738	0.0371927	0.123954	4.71582	0.000129495	0.00562477	GO:0045449	regulation of transcription	GO:0003700	transcription factor activity
Mtr.46539.1.S1_at	Ocs element-binding factor 1 Short=OCSBF-1;	2.8959	0.783977	0.568832	0.645781	1.21539	0.647269	0.876304	0.582817	0.215609	0.772693	0.79463	0.510587	0.715415	0.382444	0.0359309	0.121225	4.70849	0.00204568	0.034125	GO:0006355	regulation of transcription, DNA-dependent	GO:0003677 GO:0003700 GO:0046982	DNA binding
Mtr.10424.1.S1_at	Ethylene-responsive transcription factor 6 Short=AtERF6; AltName: Full=Ethylene-responsive element-binding factor 6; Short=EREBP-6;	9.4618	0.770775	0.308903	0.540146	0.768062	0.302621	0.80663	0.686134	0.148218	0.73412	0.652434	0.0512941	0.359216	0.529273	0.0210012	0.0878156	4.65145	1.5163e-05	0.00136677	GO:0006355 GO:0009873	regulation of transcription, DNA-dependent	GO:0003677 GO:0003700	DNA binding
Mtr.19367.1.S1_at	Zinc finger protein 1 AltName: Full=WZF1;	3.6801	0.396873	0.0732653	0.329231	0.442309	0.109815	0.718669	0.980264	0.967447	0.897166	0.572857	0.175664	0.537892	1.27888	0.616019	0.53894	4.54412	0.0064701	0.0740372	GO:0009409 GO:0009414 GO:0006979 GO:0015979 GO:0009644 GO:0009611 GO:0009651 GO:0009737 GO:0010117 GO:0035264	response to cold	GO:0003700 GO:0016564	transcription factor activity	KOG: FOG: Zn-finger
Mtr.45902.1.S1_at	Myb-like protein J	6.7418	0.606671	0.342865	0.557928	1.38189	0.535742	0.858364	1.53328	0.415394	0.823816	1.64967	0.248087	0.591208	0.172065	0.00350479	0.0275358	4.52127	0.00966425	0.0948887	GO:0009651 GO:0009737 GO:0009723 GO:0009739 GO:0009753 GO:0009751 GO:0045449 GO:0046686	response to salt stress	GO:0003677 GO:0003700	DNA binding	KOG: Zuotin and related molecular chaperones (DnaJ superfamily), contains DNA-binding domains
Mtr.45889.1.S1_at	Homeobox-leucine zipper protein HAT4 AltName: Full=Homeodomain-leucine zipper protein HAT4; Short=HD-ZIP protein 4; AltName: Full=Homeodomain transcription factor ATHB-2; AltName: Full=HD-ZIP protein ATHB-2;	2.5902	0.980622	0.965758	0.74685	0.776383	0.58065	0.867397	0.577704	0.239631	0.782629	0.585941	0.164553	0.527855	0.505401	0.148477	0.272117	4.49864	0.00425484	0.0563426	GO:0010017	red or far red light signaling pathway	GO:0003677 GO:0003700	DNA binding	KOG: Transcription factor HEX, contains HOX and HALZ domains
Mtr.44034.1.S1_at	Ethylene-responsive transcription factor ERF017	2.2033	0.617087	0.350817	0.562028	0.813034	0.685598	0.881024	0.463738	0.145951	0.732087	0.521901	0.132793	0.493859	0.955648	0.92911	0.63505	4.49753	0.00886362	0.0900626	GO:0006355	regulation of transcription, DNA-dependent	GO:0003677 GO:0003700	DNA binding
Mtr.52102.1.S1_at	Protein ETHYLENE INSENSITIVE 3	5.1039	0.742523	0.391928	0.580385	1.12813	0.726111	0.885874	0.655688	0.230401	0.778473	0.817909	0.477277	0.703223	0.439502	0.0276807	0.10378	4.14259	0.000732876	0.0170767	GO:0009873 GO:0045449	ethylene mediated signaling pathway	GO:0003700	transcription factor activity
Mtr.50784.1.S1_at	Zinc finger A20 and AN1 domain-containing stress-associated protein 3 Short=AtSAP3;	4.4522	0.43715	0.0241624	0.199697	0.747206	0.391934	0.827535	0.982972	0.959262	0.896618	0.814057	0.457792	0.696387	0.757373	0.413753	0.453155	4.11223	0.000637414	0.0157019	GO:0008150	biological_process	GO:0003677 GO:0008270	DNA binding	KOG: Predicted Zn-finger protein
Mtr.43452.1.S1_at	Bzip-like transcription factor-like	9.1927	0.727179	0.386198	0.57792	1.49156	0.280199	0.80087	1.84519	0.106486	0.706827	1.96391	0.0349171	0.308043	0.125209	3.1318e-05	0.00114838	3.99064	0.00144657	0.0271112	GO:0008150	biological_process	GO:0003677	DNA binding
Mtr.18997.1.S1_at	Dof zinc finger protein DOF3.3 Short=AtDOF3.3; AltName: Full=H-protein promoter-binding factor 2a;	2.0641	0.68248	0.0902764	0.356872	0.687667	0.0962469	0.702536	0.774858	0.245647	0.784159	0.657254	0.0276889	0.279782	0.702027	0.114345	0.236194	3.91702	9.73527e-06	0.00100822	GO:0045449	regulation of transcription	GO:0003677 GO:0003700	DNA binding
Mtr.4401.1.S1_at	hypothetical protein predicted by Glimmer/Critica	3.0848	0.647276	0.125812	0.402261	0.97775	0.934331	0.907402	0.547787	0.0402986	0.603833	0.659518	0.0767583	0.416306	0.744724	0.289518	0.383849	3.87325	0.00013787	0.00584586	GO:0045449	regulation of transcription	GO:0003700	transcription factor activity
Mtr.4407.1.S1_at	Nuclear transcription factor Y subunit B-3 Short=AtNF-YB-3; AltName: Full=Transcriptional activator HAP3C;	2.9614	0.892441	0.644117	0.669438	0.549107	0.0251028	0.550114	0.673813	0.122467	0.7134	0.515384	0.00418065	0.114919	0.799338	0.368071	0.430925	3.78873	5.51553e-05	0.00317897	GO:0006355	regulation of transcription, DNA-dependent	GO:0003700	transcription factor activity	KOG: CCAAT-binding factor, subunit A (HAP3)
Mtr.302.1.S1_at	Squamosa promoter-binding-like protein 6	3.5216	0.945786	0.900108	0.73456	0.281184	0.0107088	0.465453	0.658659	0.353905	0.814101	0.324913	0.00644165	0.140474	1.53782	0.339754	0.41409	3.71237	0.00875667	0.0894785	GO:0045449	regulation of transcription	GO:0003677	DNA binding
Mtr.19551.1.S1_at	eukaryotic rpb5 RNA polymerase subunit family protein	2.4086	1.09	0.824249	0.715946	0.94439	0.882724	0.902881	0.627032	0.239593	0.782629	0.70517	0.279333	0.61055	0.422509	0.0389145	0.127144	3.66687	0.00381253	0.0525761	GO:0006350	transcription	GO:0003677 GO:0003899	DNA binding	KOG: RNA polymerase, 25-kDa subunit (common to polymerases I, II and III)
Mtr.19721.1.S1_at	Transcription factor bHLH47 AltName: Full=Transcription factor EN 139; AltName: Full=bHLH transcription factor bHLH047; AltName: Full=Basic helix-loop-helix protein 47; Short=bHLH 47; Short=AtbHLH47;	3.8958	0.635047	0.311096	0.540861	0.808113	0.630011	0.874177	0.812176	0.63803	0.863111	0.755234	0.439758	0.689715	0.674676	0.377995	0.436255	3.55612	0.0102376	0.0985222	GO:0045449	regulation of transcription	GO:0003677 GO:0003700	DNA binding
Mtr.13044.1.S1_at	Probable WRKY transcription factor 47 AltName: Full=WRKY DNA-binding protein 47;	1.9579	0.676615	0.238803	0.498776	1.14968	0.667727	0.878899	0.60857	0.139582	0.729367	0.788121	0.374362	0.660663	0.613284	0.145401	0.269257	3.44436	0.00142966	0.0269464	GO:0006355	regulation of transcription, DNA-dependent	GO:0003700	transcription factor activity
Mtr.12945.1.S1_at	Auxin response factor 9	5.6019	0.778186	0.538992	0.636333	1.31566	0.502093	0.851774	1.11744	0.784546	0.879833	1.29294	0.44246	0.690979	0.255627	0.00372185	0.0286722	3.41933	0.00746906	0.0809352	GO:0006355	regulation of transcription, DNA-dependent	GO:0003700	transcription factor activity
Mtr.43742.1.S1_at	Light-inducible protein CPRF-2	9.9719	0.175801	5.54909e-07	0.000417603	1.20776	0.387232	0.826804	1.06773	0.761499	0.87719	1.18475	0.342811	0.645882	1.31734	0.21301	0.32951	3.34842	3.91501e-05	0.00256008	GO:0006355	regulation of transcription, DNA-dependent	GO:0003677 GO:0003700 GO:0046982	DNA binding
Mtr.23994.1.S1_at	WUSCHEL-related homeobox 4	2.0111	0.575207	0.0334917	0.234258	0.707066	0.163405	0.758546	0.62959	0.0691912	0.663814	0.583013	0.0135053	0.200798	1.16887	0.519634	0.501131	3.34111	0.000123955	0.00546333	GO:0045449	regulation of transcription	GO:0003700	transcription factor activity
Mtr.25710.1.S1_at	transcription factor, putative	2.7836	1.23801	0.452789	0.604443	0.838159	0.533504	0.857708	0.672657	0.17259	0.75292	0.682465	0.111604	0.468173	0.43885	0.00933966	0.0519121	3.26468	0.000644528	0.015789	GO:0006952 GO:0032211	defense response	GO:0003677 GO:0042162	DNA binding
Mtr.29300.1.S1_x_at	Ethylene-responsive transcription factor 15 Short=AtERF15; AltName: Full=Ethylene-responsive element-binding factor 15; Short=EREBP-15;	2.4417	0.636179	0.19659	0.46827	1.10411	0.771466	0.890686	0.67257	0.254431	0.786363	0.820035	0.479134	0.70417	0.660161	0.233756	0.345405	3.20643	0.00328437	0.0475344	GO:0006355 GO:0009873	regulation of transcription, DNA-dependent	GO:0003677 GO:0003700 GO:0016563	DNA binding
Mtr.23981.1.S1_s_at	Scarecrow-like protein 15 Short=AtSCL15; AltName: Full=GRAS family protein 25; Short=AtGRAS-25;	3.485	0.877974	0.633127	0.666782	0.74793	0.293862	0.804446	0.649259	0.126416	0.714732	0.617806	0.0429517	0.33399	0.744871	0.28735	0.382337	3.1489	0.000614382	0.0153101	GO:0045449	regulation of transcription	GO:0003700	transcription factor activity
Mtr.16969.1.S1_at	Dof zinc finger protein DOF5.4 Short=AtDOF5.4; AltName: Full=OBF-binding protein 4;	1.7329	0.755045	0.400832	0.583799	0.597137	0.133227	0.738833	0.660041	0.220372	0.775344	0.537564	0.0333461	0.302717	1.0811	0.813652	0.605292	3.10827	0.00321986	0.0468412	GO:0045449	regulation of transcription	GO:0003677 GO:0003700	DNA binding
Mtr.37569.1.S1_at	Transcription factor MYC2 Short=AtMYC2; AltName: Full=Transcription factor EN 38; AltName: Full=Protein JASMONATE INSENSITIVE 1; AltName: Full=R-homologous Arabidopsis protein 1; Short=RAP-1; AltName: Full=Z-box binding factor 1 protein; AltName: Full=bHLH transcription factor bHLH006; AltName: Full=Basic helix-loop-helix protein 6; Short=bHLH 6; Short=AtbHLH6; AltName: Full=rd22BP1;	8.6841	0.557848	0.0709843	0.325615	1.07262	0.818809	0.896901	0.751854	0.357761	0.814335	0.8664	0.567784	0.733375	0.724793	0.301179	0.390854	3.06685	0.00196892	0.0332142	GO:0009269 GO:0009611 GO:0006568 GO:0009867 GO:0009737 GO:0009759 GO:0045941 GO:0009963 GO:0048364 GO:0051090 GO:0043619 GO:0002213	response to desiccation	GO:0003677 GO:0016563	DNA binding
Mtr.43107.1.S1_at	Ethylene-responsive transcription factor RAP2-4 AltName: Full=Protein RELATED TO APETALA2 4;	11.5917	1.11223	0.627798	0.664825	0.797099	0.307889	0.807505	0.74097	0.183105	0.760198	0.70395	0.0636009	0.389014	0.510712	0.00681231	0.0424449	2.98068	0.000127719	0.00557467	GO:0006355	regulation of transcription, DNA-dependent	GO:0003677 GO:0003700	DNA binding
Mtr.40183.1.S1_at	Zinc finger CCCH domain-containing protein 33 Short=OsC3H33;	9.894	0.725195	0.224167	0.488407	0.86589	0.57846	0.866707	0.965546	0.891857	0.889617	0.887477	0.57272	0.735074	0.671529	0.136878	0.26107	2.45609	0.00287492	0.0430539	GO:0009409 GO:0045449 GO:0050832	response to cold	GO:0003700	transcription factor activity	KOG: CCCH-type Zn-finger protein
Mtr.14506.1.S1_at	hypothetical protein, conserved	2.2839	0.681149	0.159637	0.437547	0.893312	0.670109	0.879124	0.775003	0.341721	0.813358	0.782596	0.265479	0.602123	0.892532	0.667722	0.5591	2.3759	0.00445108	0.0582558	GO:0009697 GO:0006355 GO:0042742 GO:0010188	salicylic acid biosynthetic process	GO:0003700	transcription factor activity	KOG: Transcription factor NF-X1, contains NFX-type Zn2+-binding and R3H domains
Mtr.29062.1.S1_at	no apical meristem (NAM) family protein	2.3847	0.818263	0.391248	0.580176	0.849578	0.484103	0.846842	0.846542	0.474717	0.83542	0.802727	0.254515	0.595151	0.731984	0.189693	0.310484	2.32142	0.00205555	0.0341951	GO:0007275	multicellular organismal development	GO:0003700	transcription factor activity
Mtr.51741.1.S1_at	Homeobox-leucine zipper protein ATHB-20 AltName: Full=Homeodomain transcription factor ATHB-20; AltName: Full=HD-ZIP protein ATHB-20;	2.894	0.95081	0.823004	0.715566	0.959131	0.853157	0.898675	0.858607	0.501922	0.839631	0.87858	0.485242	0.706726	0.588737	0.0301274	0.109226	2.16927	0.00318323	0.04652	GO:0009653	anatomical structure morphogenesis	GO:0003700	transcription factor activity	KOG: Transcription factor HEX, contains HOX and HALZ domains
Mtr.32106.1.S1_at	Auxin response factor 18 AltName: Full=OsARF10;	1.6527	0.885989	0.49745	0.621279	0.737252	0.1001	0.709862	0.92256	0.650019	0.864027	0.773405	0.0904752	0.441251	0.796248	0.210108	0.32748	2.08407	0.000718128	0.0168258	GO:0007389 GO:0009733 GO:0051301 GO:0048829	pattern specification process	GO:0003700 GO:0035198	transcription factor activity
