# Supplementary material for: Cell- and Tissue-Specific Transcriptome Analyses of Medicago truncatula Root Nodules
Source: PLoS One. 2013 May 29;8(5):e64377. doi: 10.1371/journal.pone.0064377 (PMC3667139; doi:10.1371/journal.pone.0064377)
Supplement: Table S13 — Genes showing enriched expression in mycorrhized roots, according to the Medicago Gene Expression Atlas (http://mtgea.noble.org/v2/). (XLS) [file pone.0064377.s014.xls]

## Sheet: Erik_all_comparisons_3prime
Table S13. Genes showing enriched expression in mycorrhized roots, according to the Medicago Gene Expression atlas. Column A: Medicago GeneChip Id; Column B: gene name; Column C: Gene Annotation; Column D: Mean expression value (log2) in all LCM samples; Column E-V: fold enrichment for each LCM cell/tissue including p and q (corrected for multiple testing) statistics; Column E-G = Meristem, H-J =…
Medicago GeneChip ID	Gene	Gene product new Helge	A Mean	meri_spec.FC.limma.ratio	meri_spec.IBMT.raw.p.value	meri_spec.IBMT.q.value	DI_spec.FC.limma.ratio	DI_spec.IBMT.raw.p.value	DI_spec.IBMT.q.value	PI_spec.FC.limma.ratio	PI_spec.IBMT.raw.p.value	PI_spec.IBMT.q.value	DPI_spec.FC.limma.ratio	DPI_spec.IBMT.raw.p.value	DPI_spec.IBMT.q.value	IC_spec.FC.limma.ratio	IC_spec.IBMT.raw.p.value	IC_spec.IBMT.q.value	UC_spec.FC.limma.ratio	UC_spec.IBMT.raw.p.value	UC_spec.IBMT.q.value	Root 0d log2	Nod4d log2	Nod10d log2	Nod14d log2	rt_myc_ck (Root-non-mycorrhizal)	rt_myc_inf (Root-mycorrhizal)	rt_myc_ck (Root-non-mycorrhizal)	rt_myc_inf (Root-mycorrhizal)	myc up	BiolFunction GO ID	No GO term	MolecFunct GO ID	No GO term	Gene function
Mtr.31245.1.S1_at		hypothetical protein predicted by Glimmer/Critica	1.4887	0.981608	0.893878	0.733175	1.12609	0.398987	0.829904	0.801067	0.125514	0.714446	0.933601	0.547706	0.72712	1.19509	0.212125	0.328921	0.944976	0.684963	0.625208	3.41954	3.27798	3.07039	3.10434	10	14539.7	3.32193	13.8277	10.5058	GO:0042545	cell wall modification	GO:0030599	pectinesterase activity
Mtr.36015.1.S1_at		glutamine synthetase	1.6733	1.29435	0.0596422	0.302892	1.11164	0.41687	0.833533	0.862574	0.261627	0.790518	0.972388	0.790475	0.785776	0.858341	0.246741	0.354748	0.938707	0.62508	0.606653	3.85798	3.8679	3.73335	3.63227	13.6667	5435.33	3.77259	12.4082	8.63556	GO:0006542 GO:0042128	glutamine biosynthetic process	GO:0004356	glutamate-ammonia ligase activity	KOG: Glutamine synthetase
Mtr.36020.1.S1_a_at		hypothetical protein predicted by Glimmer/Critica	2.4136	1.18921	0.383052	0.576043	1.00514	0.979128	0.910932	0.932603	0.722578	0.872435	0.957819	0.788087	0.785521	0.707828	0.0931132	0.210749	1.26733	0.238068	0.438684	3.12102	3.01792	2.98185	3.21723	8	2930.33	3	11.5168	8.51685	GO:0000004	No GO term	GO:0000004	No GO term
Mtr.23647.1.S1_s_at		Alpha-amylase/subtilisin inhibitor AltName: Full=RASI; Flags: Precursor;	2.5652	0.841297	0.369482	0.570478	1.0133	0.944573	0.908459	1.2976	0.183236	0.760198	1.20019	0.249943	0.592634	1.07872	0.690737	0.566911	0.838038	0.359119	0.505254	3.83794	3.83794	3.71149	3.71149	15.3333	5572.67	3.9386	12.4442	8.50555	GO:0008150	biological_process	GO:0004866	endopeptidase inhibitor activity
Mtr.31223.1.S1_at		hypothetical protein predicted by Glimmer/Critica	2.0271	0.986292	0.939308	0.741839	1.05877	0.753113	0.888609	1.01163	0.949157	0.89608	1.04684	0.75746	0.779594	0.921685	0.65388	0.553917	1.02704	0.883005	0.680132	3.08746	3.12102	3.16993	3.18587	10.6667	3846.33	3.41504	11.9093	8.49423	GO:0000004	No GO term	GO:0000004	No GO term
Mtr.8512.1.S1_at		cysteine proteinase RD21A	2.5415	0.660537	0.531217	0.633654	1.08395	0.902511	0.904589	0.6477	0.512232	0.841764	0.789931	0.661721	0.758985	0.520161	0.328311	0.407793	4.14554	0.0438271	0.222226	3.12102	3.08746	11.9396	10.4028	8	2807	3	11.4548	8.45481	GO:0007568 GO:0009723 GO:0010150	aging	GO:0008234	cysteine-type peptidase activity	KOG: Cysteine proteinase Cathepsin L
Mtr.7475.1.S1_at		hypothetical protein predicted by Glimmer/Critica	2.9888	0.911681	0.712557	0.688001	1.16768	0.53846	0.858692	1.38617	0.204444	0.767519	1.37856	0.130912	0.491753	0.883279	0.621566	0.54098	0.767219	0.298757	0.476422	3.30743	3.21723	3.54844	3.44626	9.66667	3051	3.27302	11.5751	8.30205	GO:0000004	No GO term	GO:0000004	No GO term
Mtr.10562.1.S1_at		Organ-specific protein S2	1.9343	0.869813	0.49417	0.62041	1.24888	0.2816	0.80087	1.26249	0.2597	0.789395	1.35467	0.0811789	0.423862	0.820739	0.336591	0.41225	0.888425	0.561117	0.584414	3	3.08746	3.08746	3.12102	8.66667	2440.33	3.11548	11.2529	8.13739	GO:0000004	No GO term	GO:0000004	No GO term
Mtr.48962.1.S1_x_at		Putative ripening-related protein 1 Flags: Precursor;	1.9636	0.772486	0.30301	0.536699	1.1934	0.476402	0.846012	1.21188	0.439632	0.828839	1.27888	0.232244	0.581175	1.29178	0.306866	0.394634	0.692913	0.150222	0.37052	2.926	2.90689	3.33628	3.18587	8	2211.67	3	11.1109	8.11092	GO:0000004	No GO term	GO:0000004	No GO term
Mtr.48962.1.S1_at		Putative ripening-related protein 1 Flags: Precursor;	1.5854	0.89828	0.397434	0.582754	1.04082	0.74981	0.887996	1.24539	0.0947772	0.696949	1.18883	0.105727	0.461695	0.781961	0.064048	0.169883	1.0983	0.458251	0.546019	2.94486	2.80735	3.29278	2.88753	7.33333	1916	2.87447	10.9039	8.02941	GO:0000004	No GO term	GO:0000004	No GO term
Mtr.15627.1.S1_s_at	MtBCP1	Blue copper protein Flags: Precursor;	1.4409	0.756299	0.0172502	0.168514	1.28172	0.031166	0.571114	0.801056	0.0506958	0.630227	1.01774	0.839588	0.79536	1.16326	0.168457	0.291323	1.10707	0.345997	0.498886	4.3147	4.15381	3.74416	3.96347	15.3333	3975.33	3.9386	11.9569	8.01826	GO:0006118	electron transport	GO:0005507 GO:0009055	copper ion binding
Mtr.19069.1.S1_s_at		cysteine proteinase, putative	2.0835	1.62038	0.407345	0.586339	0.656484	0.468788	0.84455	0.516395	0.261227	0.790228	0.486187	0.139408	0.500146	0.650294	0.459017	0.47513	2.79941	0.0888308	0.303489	3.58496	3.40599	11.4518	9.1153	11.6667	2786	3.54432	11.444	7.89966	GO:0007568 GO:0009723 GO:0010150	aging	GO:0008234	cysteine-type peptidase activity	KOG: Cysteine proteinase Cathepsin L
Mtr.40544.1.S1_at		Germin-like protein subfamily 2 member 4 Flags: Precursor;	1.6944	1.16825	0.361575	0.566804	1.18532	0.31982	0.811436	0.841072	0.311452	0.806311	0.997957	0.98811	0.82059	1.09656	0.585237	0.52758	0.783004	0.15931	0.378889	3.1375	3.40599	3.24793	3.26303	8.33333	1937	3.05889	10.9196	7.86071	GO:0008150	biological_process	GO:0030145 GO:0045735 GO:0046872	manganese ion binding
Mtr.35424.1.S1_at		Alpha-amylase/subtilisin inhibitor AltName: Full=RASI; Flags: Precursor;	1.8487	0.797671	0.183065	0.457641	0.913421	0.58448	0.868174	1.27649	0.152446	0.737344	1.10779	0.451036	0.693943	1.03483	0.835521	0.611512	1.03901	0.8165	0.664326	3.52356	3.43296	3.53605	3.59694	12	2741.67	3.58496	11.4208	7.83587	GO:0008150	biological_process	GO:0004866	endopeptidase inhibitor activity
Mtr.4378.1.S1_at		translational elongation factor EF-1 alpha	2.7936	0.868285	0.572905	0.647272	1.87415	0.0214112	0.536807	0.758939	0.277852	0.796991	1.26476	0.258549	0.597619	0.838345	0.482817	0.485214	0.965833	0.88908	0.681392	3.67807	3.53605	3.51096	3.67807	12	2699.33	3.58496	11.3984	7.81342	GO:0006414	translational elongation	GO:0005516 GO:0003746	calmodulin binding	KOG: Translation elongation factor EF-1 alpha/Tu
Mtr.35447.1.S1_at		protease inhibitor/seed storage/lipid transfer protein (LTP) family protein	1.3943	0.968975	0.833628	0.718289	1.09399	0.551436	0.862539	0.867942	0.351895	0.814101	0.96606	0.778185	0.783969	0.986254	0.926456	0.634388	1.10203	0.519915	0.569233	3.36457	3.47249	3.3505	3.40599	11.3333	2428.33	3.5025	11.2458	7.74325	GO:0006869	lipid transport	GO:0008289	lipid binding
Mtr.31226.1.S1_at		hypothetical protein predicted by Glimmer/Critica	1.9638	0.935757	0.68966	0.681907	1.17091	0.348549	0.818292	1.10135	0.562704	0.850504	1.18476	0.22212	0.574382	0.799271	0.189455	0.310233	1.0368	0.827622	0.667196	3.58496	3.16993	3.29278	3.29278	9	1908	3.16993	10.8978	7.72792	GO:0000004	No GO term	GO:0000004	No GO term
Mtr.36944.1.S1_at		Glycerol-3-phosphate acyltransferase 5 Short=AtGPAT5; EC=2.3.1.15;	2.7169	0.608382	0.360485	0.566413	0.749297	0.591933	0.86963	0.726201	0.552824	0.849283	0.66651	0.360555	0.654399	0.496641	0.203762	0.322475	6.08234	0.00367025	0.0511238	3.23266	2.96347	3.21723	3.45943	9	1812.67	3.16993	10.8239	7.65397	GO:0008152 GO:0010345	metabolic process	GO:0003841 GO:0008415 GO:0008514	1-acylglycerol-3-phosphate O-acyltransferase activity
Mtr.45594.1.S1_s_at		cysteine proteinase, putative	1.6631	0.705993	0.229551	0.492017	0.727124	0.269612	0.799678	0.74799	0.312801	0.806569	0.666299	0.0936746	0.445088	1.06011	0.836562	0.61154	2.45665	0.00548015	0.0664066	3.52356	3.49825	11.5317	9.39446	9.33333	1830	3.22239	10.8376	7.61524	GO:0006508	proteolysis	GO:0008234	cysteine-type peptidase activity	KOG: Cysteine proteinase Cathepsin L
Mtr.7314.1.S1_at		Cytochrome P450 98A1 EC=1.14.-.-;	1.7092	0.826257	0.210291	0.478528	0.972959	0.853474	0.898679	1.22777	0.179698	0.758056	1.12584	0.335376	0.642505	0.953341	0.747801	0.585248	1.06273	0.682553	0.62445	3.15381	3.08746	3.07039	3.08746	9.33333	1779.33	3.22239	10.7971	7.57473	GO:0000004	No GO term	GO:0000004	No GO term
Mtr.45893.1.S1_at		hypothetical protein predicted by Glimmer/Critica	1.2916	1.12931	0.37956	0.574517	0.844887	0.228598	0.785356	0.9769	0.864226	0.888269	0.879898	0.261459	0.599433	1.09517	0.508846	0.49673	0.979615	0.880203	0.679519	2.94486	3.08746	2.98185	3.03562	8.33333	1573.33	3.05889	10.6196	7.56071	GO:0000004	No GO term	GO:0000004	No GO term
Mtr.8863.1.S1_at	MtMYB1	myb family transcription factor	1.2967	1.03874	0.793857	0.708872	1.22075	0.182801	0.767266	0.87806	0.377062	0.817755	1.04737	0.697152	0.768028	0.929318	0.615396	0.538608	0.966442	0.814433	0.663819	3.60881	3.37851	3.32193	3.20163	11	1983	3.45943	10.9535	7.49404	GO:0000004	No GO term	GO:0003700	transcription factor activity
Mtr.29627.1.S1_at		hypothetical protein predicted by Glimmer/Critica	1.7284	1.1152	0.605535	0.658168	0.834268	0.394407	0.828459	0.946661	0.794475	0.880282	0.854411	0.36583	0.656898	1.04705	0.826977	0.609196	1.08437	0.700653	0.629995	3.07039	3.08746	3.15381	3.1375	9.33333	1586.33	3.22239	10.6315	7.40909	GO:0000004	No GO term	GO:0000004	No GO term
Mtr.7210.1.S1_at		Low-molecular-weight cysteine-rich protein LCR78 AltName: Full=Putative defensin AMP1 protein; Flags: Precursor;	2.0311	0.859433	0.393585	0.581114	0.930862	0.683761	0.880847	1.14032	0.458233	0.832634	1.04058	0.78147	0.784342	1.52975	0.0260581	0.100022	0.716564	0.0721603	0.27745	3.41954	3.37851	3.48543	3.56071	12	2036.33	3.58496	10.9918	7.4068	GO:0006952	defense response	GO:0003674	molecular_function
Mtr.4925.1.S1_at		glutamine synthetase	1.6497	1.0377	0.848127	0.72143	1.38281	0.108229	0.717038	0.750228	0.150767	0.737082	1.0248	0.876608	0.802929	1.05385	0.786188	0.596966	0.88144	0.51643	0.568296	3.74416	3.63227	3.51096	3.45943	11.3333	1905.33	3.5025	10.8958	7.39333	GO:0042128	nitrate assimilation	GO:0004356	glutamate-ammonia ligase activity	KOG: Glutamine synthetase
Mtr.37506.1.S1_at		expressed protein	1.7236	0.969458	0.939656	0.741839	0.527082	0.132543	0.738492	0.904781	0.807237	0.881555	0.6104	0.153969	0.517177	0.686851	0.365828	0.429617	3.1491	0.0120789	0.109151	5.2817	4.45286	4.43962	4.46597	29	4527.33	4.85798	12.1444	7.28646	GO:0008150	biological_process	GO:0003674	molecular_function
Mtr.37021.1.S1_at		Mavicyanin	1.489	0.907028	0.360947	0.566623	0.825745	0.0840471	0.687844	1.18753	0.117525	0.712218	0.98702	0.879292	0.803316	1.25376	0.0450506	0.138272	0.896762	0.309305	0.482257	3.3505	3.30743	3.26303	3.18587	9.33333	1405.33	3.22239	10.4567	7.2343	GO:0006118	electron transport	GO:0005507 GO:0009055	copper ion binding
Mtr.15957.1.S1_at	MtGst1	Probable glutathione S-transferase EC=2.5.1.18; AltName: Full=Auxin-induced protein PCNT107;	2.4363	1.47355	0.322948	0.547107	2.62833	0.0221223	0.541853	0.695977	0.354467	0.814101	1.49572	0.213134	0.567455	0.677613	0.321129	0.403526	0.547496	0.132929	0.354293	4.16993	4.16189	3.926	4.15381	17	2486.33	4.08746	11.2798	7.19234	GO:0009407	toxin catabolic process	GO:0004364	glutathione transferase activity	KOG: Glutathione S-transferase
Mtr.7229.1.S1_at		hypothetical protein predicted by Glimmer/Critica	2.0559	1.14313	0.542455	0.637268	0.718505	0.144088	0.745468	0.907778	0.658593	0.86491	0.752095	0.124585	0.484747	1.01678	0.939217	0.637511	1.31906	0.216324	0.424351	3.37851	3.44626	3.40599	3.47249	10.3333	1451.33	3.36923	10.5032	7.13393	GO:0000004	No GO term	GO:0000004	No GO term
Mtr.31225.1.S1_at		serine carboxypeptidase -related	1.6584	0.984811	0.92105	0.738669	1.00003	0.99986	0.91248	0.784509	0.130552	0.720179	0.850628	0.211388	0.565914	1.20233	0.243515	0.352537	1.0765	0.634371	0.610083	3.88753	3.07039	3.12102	3.18587	9	1244.33	3.16993	10.2812	7.11123	GO:0006508	proteolysis	GO:0004185	serine carboxypeptidase activity	KOG: Serine carboxypeptidases (lysosomal cathepsin A)
Mtr.43062.1.S1_at	MtPT4	Inorganic phosphate transporter 1-5 Short=AtPht1;5; AltName: Full=H(+)/Pi cotransporter;	1.9602	0.938791	0.765327	0.701864	1.06326	0.7719	0.890686	0.892618	0.592606	0.855947	0.96576	0.840058	0.795545	1.29701	0.229684	0.34239	0.865334	0.496964	0.561145	3.64386	3.63227	3.73335	3.59694	14	1927.33	3.80735	10.9124	7.10504	GO:0006817 GO:0006810	phosphate transport	GO:0005315	inorganic phosphate transporter activity	KOG: Inorganic phosphate transporter
Mtr.12500.1.S1_at	MtGLP1	Nectarin-1 EC=1.15.1.1; AltName: Full=Superoxide dismutase [Mn]; Flags: Precursor;	3.0748	0.448795	0.0285724	0.217714	0.638751	0.195962	0.773496	2.53498	0.013102	0.479063	1.37891	0.253301	0.594244	1.76372	0.107136	0.228083	0.780221	0.465409	0.549187	3.80735	3.79701	3.89724	3.88753	16	2136	4	11.0607	7.0607	GO:0008150	biological_process	GO:0030145 GO:0045735 GO:0046872	manganese ion binding
Mtr.4781.1.S1_at		Calmodulin Short=CaM;	2.0816	1.07218	0.786546	0.707213	1.01439	0.955669	0.90952	1.07271	0.785069	0.879833	1.05793	0.788684	0.785521	1.31029	0.301787	0.391284	0.65415	0.113584	0.334981	2.94486	2.94486	3.08746	3	8	982.333	3	9.94007	6.94007	GO:0005513 GO:0019722	detection of calcium ion	GO:0005509	calcium ion binding	KOG: Calmodulin and related proteins (EF-Hand superfamily)
Mtr.45750.1.S1_at		cysteine proteinase, putative	2.8845	0.583623	0.35968	0.566031	0.562779	0.329086	0.813713	0.58054	0.355106	0.814101	0.474366	0.129657	0.490092	0.963331	0.948615	0.640072	5.44405	0.00934645	0.0929611	4.16189	4.00899	12.077	10.495	18	2084	4.16993	11.0251	6.85521	GO:0007568 GO:0009723 GO:0010150	aging	GO:0008234	cysteine-type peptidase activity	KOG: Cysteine proteinase Cathepsin L
Mtr.43786.1.S1_at		cysteine proteinase RD21A	2.3028	0.595734	0.263294	0.514439	0.693501	0.424453	0.835131	0.565647	0.220451	0.775344	0.535873	0.106865	0.462339	1.97033	0.148745	0.272337	2.17179	0.102125	0.321573	3.47249	3.16993	10.9754	9.75972	10.3333	1176	3.36923	10.1997	6.83044	GO:0006508	proteolysis	GO:0008234	cysteine-type peptidase activity	KOG: Cysteine proteinase Cathepsin L
Mtr.10012.1.S1_at		hypothetical protein	1.8168	0.843613	0.321594	0.546397	1.1382	0.447438	0.839617	1.10719	0.548676	0.848744	1.1667	0.272859	0.606321	0.945227	0.738996	0.58269	0.995129	0.976917	0.701005	3.10434	3.15381	3.12102	3.03562	7.66667	859	2.9386	9.74651	6.80791	GO:0000004	No GO term	GO:0000004	No GO term
Mtr.37329.1.S1_at		cysteine proteinase, putative	1.6338	0.823009	0.307452	0.539192	1.01325	0.944033	0.908459	1.04762	0.80427	0.881356	1.0406	0.795182	0.786815	1.04289	0.822949	0.607941	1.09757	0.621009	0.605358	3.24793	3.12102	8.62242	6.55612	8.33333	930.667	3.05889	9.86212	6.80323	GO:0006508	proteolysis	GO:0008234	cysteine-type peptidase activity	KOG: Cysteine proteinase Cathepsin L
Mtr.12579.1.S1_at		Putative ripening-related protein 2 Flags: Precursor;	1.9482	1.03497	0.853445	0.722695	0.985721	0.93836	0.907952	0.893893	0.548804	0.848744	0.919094	0.580399	0.737269	1.21191	0.309769	0.396481	0.90482	0.592465	0.596022	3.75489	3.54844	5.04002	4.12928	13	1348	3.70044	10.3966	6.69617	GO:0000004	No GO term	GO:0000004	No GO term
Mtr.16454.1.S1_at	MtTi1	Alpha-amylase/subtilisin inhibitor AltName: Full=RASI; Flags: Precursor;	1.8873	0.929097	0.648788	0.67074	1.09063	0.591591	0.869577	1.0065	0.967859	0.897166	1.06413	0.637398	0.752345	1.12073	0.482362	0.485043	0.874871	0.411434	0.526858	3.47249	3.41954	3.33628	3.63227	13	1303.67	3.70044	10.3484	6.64792	GO:0000004	No GO term	GO:0000004	No GO term
Mtr.10406.1.S1_at		hypothetical protein predicted by Glimmer/Critica	1.7546	1.12263	0.53943	0.636507	0.917736	0.647883	0.876304	1.03722	0.845409	0.885388	0.967667	0.82997	0.792984	0.979906	0.91372	0.631286	0.954967	0.805874	0.661343	3.60881	3.63227	3.80735	3.60881	12.6667	1221.33	3.66297	10.2542	6.59128	GO:0006412	translation	GO:0003735	structural constituent of ribosome
Mtr.7291.1.S1_at		Cofilin AltName: Full=Actin-depolymerizing factor 1;	1.6921	0.801667	0.187866	0.46133	0.919182	0.606763	0.870899	1.01793	0.913212	0.891796	0.956634	0.73951	0.776221	1.02119	0.897693	0.627735	1.30552	0.116759	0.338023	3.16993	3.20163	3.15381	3.26303	10	937.667	3.32193	9.87293	6.551	GO:0008150	biological_process	GO:0003779	actin binding	KOG: Actin depolymerizing factor
Mtr.48957.1.S1_x_at		Putative ripening-related protein 1 Flags: Precursor;	1.5861	1.25233	0.144556	0.423587	0.66937	0.0148833	0.500195	0.932716	0.640798	0.863111	0.730484	0.0187573	0.234279	1.50525	0.0134061	0.0660876	0.84968	0.282808	0.466945	3.10434	3.18587	4.88753	3.59694	7.66667	697.333	2.9386	9.4457	6.50711	GO:0000004	No GO term	GO:0000004	No GO term
Mtr.40011.1.S1_at		60S ribosomal protein L10 AltName: Full=L9; AltName: Full=Ubiquinol-cytochrome C reductase complex subunit VI-requiring protein;	1.6687	0.966551	0.837439	0.719199	0.805529	0.204104	0.774634	0.918433	0.609181	0.85693	0.817998	0.151588	0.514826	1.44261	0.0397261	0.128808	0.969389	0.85126	0.672371	3.33628	3.30743	3.07039	3.37851	9.66667	877.667	3.27302	9.77753	6.50451	GO:0006412	translation	GO:0003735	structural constituent of ribosome	KOG: 60s ribosomal protein L10
Mtr.4839.1.S1_at		60S ribosomal protein L19	1.5512	1.12915	0.465889	0.609154	0.832878	0.277555	0.80039	1.04231	0.802035	0.881041	0.91002	0.48778	0.707688	0.824893	0.254013	0.359784	1.23673	0.21013	0.420064	3.1375	3	3.05311	3.05311	8.33333	712.667	3.05889	9.47708	6.41819	GO:0006412 GO:0042254	translation	GO:0003735	structural constituent of ribosome	KOG: 60s ribosomal protein L19
Mtr.38950.1.S1_at		Germin-like protein subfamily 1 member 7 Flags: Precursor;	1.6407	1.01922	0.856853	0.723435	0.954331	0.65873	0.877378	0.964342	0.731213	0.874061	0.946136	0.523185	0.719774	1.15897	0.175213	0.297302	0.919874	0.43329	0.535531	3.93546	3.48543	3.52356	3.43296	15.6667	1296	3.96963	10.3399	6.37022	GO:0008150	biological_process	GO:0030145 GO:0045735 GO:0046872	manganese ion binding
Mtr.31212.1.S1_at		hypothetical protein predicted by Glimmer/Critica	1.3972	0.968256	0.793745	0.708838	1.02357	0.850177	0.898621	0.932183	0.570886	0.8524	0.969196	0.756235	0.779412	1.01568	0.899562	0.627967	1.0657	0.607235	0.600824	5.34341	4.80219	4.92125	4.8125	34	2751	5.08746	11.4257	6.33828	GO:0000004	No GO term	GO:0000004	No GO term
Mtr.35719.1.S1_at		hypothetical protein predicted by Glimmer/Critica	2.26	0.835396	0.704194	0.686114	0.950526	0.914511	0.905334	0.551117	0.219077	0.775068	0.649838	0.273639	0.607115	0.857052	0.744541	0.584188	2.6662	0.0517805	0.239124	3.29278	3.48543	3.9542	3.6893	10	808.667	3.32193	9.6594	6.33747	GO:0000004	No GO term	GO:0000004	No GO term
Mtr.38814.1.S1_at		Cytochrome P450 98A1 EC=1.14.-.-;	1.627	0.753563	0.227177	0.490757	0.703196	0.137833	0.74328	1.07621	0.748397	0.875032	0.830453	0.327353	0.637983	0.879713	0.577013	0.524627	1.99327	0.00767739	0.0822518	3.18587	3.27798	3.15381	3.16993	9.33333	753.333	3.22239	9.55714	6.33475	GO:0006118	electron transport	GO:0019825	oxygen binding	KOG: Cytochrome P450 CYP2 subfamily
Mtr.42086.1.S1_at		lipase, gastric	1.9379	1.19772	0.478216	0.614201	1.35972	0.234331	0.787592	0.705815	0.180344	0.75889	0.972958	0.89415	0.806603	1.13786	0.610235	0.536778	0.76456	0.296147	0.475172	3.40599	3.30743	5.17792	3.82782	11	881.333	3.45943	9.78354	6.32411	GO:0006114 GO:0006629	glycerol biosynthetic process	GO:0003824	catalytic activity	KOG: Triglyceride lipase-cholesterol esterase
Mtr.51511.1.S1_at	MtCBF1	Nuclear transcription factor Y subunit C-1 Short=AtNF-YC-1; AltName: Full=Transcriptional activator HAP5A;	1.4977	0.829738	0.169451	0.446925	0.918889	0.523109	0.856846	1.23918	0.117907	0.712218	1.09043	0.425247	0.683452	1.23792	0.11952	0.241937	0.855001	0.244528	0.442924	3	2.98185	2.98185	3.03562	8.33333	666.667	3.05889	9.38082	6.32193	GO:0006355	regulation of transcription, DNA-dependent	GO:0003700	transcription factor activity	KOG: CCAAT-binding factor, subunit C (HAP5)
Mtr.45648.1.S1_at	MtLEC7	Agglutinin-2 AltName: Full=Agglutinin II; AltName: Full=ClAII; AltName: Full=LecClAII; Flags: Precursor;	2.6329	1.23692	0.385546	0.577556	0.874447	0.58116	0.867397	0.858111	0.529819	0.844902	0.825755	0.339884	0.644338	1.13226	0.609232	0.536292	0.951557	0.8375	0.669368	3.18587	3.10434	3.32193	3.24793	9.33333	739.333	3.22239	9.53008	6.30769	GO:0006468	protein amino acid phosphorylation	GO:0016301	kinase activity
Mtr.48926.1.S1_x_at		Putative ripening-related protein 2 Flags: Precursor;	1.9301	1.32751	0.126588	0.403197	0.922104	0.650228	0.876633	1.09464	0.613432	0.857203	1.00624	0.965915	0.817395	0.961888	0.827553	0.609364	0.775866	0.167993	0.386015	6.10643	3.33628	8.3906	4.93546	10.3333	804.667	3.36923	9.65225	6.28301	GO:0000004	No GO term	GO:0000004	No GO term
Mtr.39667.1.S1_at		Tubulin alpha-8 chain AltName: Full=Alpha-tubulin 8; AltName: Full=Tubulin alpha chain-like 2;	2.6064	1.60685	0.0284352	0.217229	1.06113	0.766217	0.890297	0.650042	0.0438027	0.614241	0.78068	0.14233	0.503131	0.868904	0.484278	0.485938	1.03835	0.850296	0.672044	4.30743	4.1127	3.90689	4.00899	18.6667	1419	4.22239	10.4707	6.24827	GO:0000226	microtubule cytoskeleton organization and biogenesis	GO:0005200	structural constituent of cytoskeleton	KOG: Alpha tubulin
Mtr.37152.1.S1_at		Agglutinin-2 AltName: Full=Agglutinin II; AltName: Full=ClAII; AltName: Full=LecClAII; Flags: Precursor;	1.6575	1.28778	0.0570417	0.297342	1.0057	0.963694	0.909898	1.19327	0.170621	0.75225	1.12929	0.243986	0.588157	0.773486	0.0537101	0.153149	0.836559	0.166663	0.385419	3.85798	4.49185	4.14568	4.0268	12.6667	962.667	3.66297	9.91089	6.24793	GO:0000004	No GO term	GO:0000004	No GO term
Mtr.36985.1.S1_at		Putative peptide transporter PTR3-B	1.928	0.962715	0.892175	0.732741	0.926524	0.785631	0.892989	0.776298	0.372625	0.817369	0.802768	0.344272	0.646511	1.83285	0.0437663	0.136178	0.787935	0.400664	0.522228	2.80735	3.26303	2.82782	2.94486	6.66667	504.333	2.73697	8.97823	6.24127	GO:0009624	response to nematode	GO:0005509 GO:0005215	calcium ion binding	KOG: H+/oligopeptide symporter
Mtr.42483.1.S1_at		Histone H2B	2.5522	1.17927	0.511294	0.626127	1.09641	0.712532	0.884018	1.05543	0.82876	0.884435	1.10222	0.633754	0.751547	0.954221	0.850956	0.615438	0.767947	0.298256	0.476157	3.20163	3.10434	3.05311	3.12102	10.3333	778.333	3.36923	9.60424	6.23501	GO:0006334 GO:0051276	nucleosome assembly	GO:0003677	DNA binding	KOG: Histone H2B
Mtr.15653.1.S1_at	MtLEC5	Agglutinin-2 AltName: Full=Agglutinin II; AltName: Full=ClAII; AltName: Full=LecClAII; Flags: Precursor;	1.8087	1.22971	0.164188	0.442475	0.941251	0.674726	0.880222	0.943334	0.685895	0.867442	0.923806	0.503031	0.712144	1.07024	0.638234	0.547688	0.855745	0.287984	0.470151	4.80219	4.32912	4.57894	4.70598	26.3333	1969.33	4.71882	10.9435	6.22467	GO:0000004	No GO term	GO:0000004	No GO term
Mtr.49716.1.S1_at		chitinase	1.306	0.852099	0.300576	0.534905	0.856419	0.315577	0.809915	0.869835	0.365041	0.815276	0.821767	0.127957	0.488267	1.66122	0.00388115	0.0294514	0.948331	0.727325	0.63853	3.41954	3.1375	3.47249	3.45943	9.33333	679.333	3.22239	9.40798	6.18558	GO:0005975	carbohydrate metabolic process	GO:0004553	hydrolase activity, hydrolyzing O-glycosyl compounds	KOG: Chitinase
Mtr.36004.1.S1_at		Scarecrow-like protein 3 Short=AtSCL3; AltName: Full=GRAS family protein 5; Short=AtGRAS-5;	1.7915	0.755408	0.109904	0.382868	1.0242	0.886831	0.90326	1.0992	0.575446	0.853732	1.0822	0.566803	0.73323	1.16431	0.371599	0.432693	1.00992	0.953163	0.696027	3.26303	3.08746	3.15381	3.30743	9.33333	667.667	3.22239	9.38298	6.16059	GO:0045449	regulation of transcription	GO:0003700	transcription factor activity
Mtr.48947.1.S1_x_at		Putative ripening-related protein 1 Flags: Precursor;	1.0832	0.908255	0.409451	0.587057	0.938147	0.581779	0.867595	1.11518	0.351607	0.814101	1.03057	0.749578	0.77825	1.10438	0.395102	0.444461	0.952928	0.676792	0.622755	3.76553	3.40599	3.26303	3.51096	9.33333	658.667	3.22239	9.3634	6.14101	GO:0000004	No GO term	GO:0000004	No GO term
Mtr.35663.1.S1_at		hypothetical protein predicted by Glimmer/Critica	2.6157	0.437839	0.0926037	0.360795	1.05192	0.913888	0.905334	0.670108	0.397993	0.820769	0.792046	0.54425	0.726544	2.73615	0.0447215	0.13758	1.18419	0.718491	0.635753	3.29278	3.41954	3.21723	3.24793	10.3333	709.667	3.36923	9.471	6.10176	GO:0000004	No GO term	GO:0000004	No GO term
Mtr.11226.1.S1_at		Glycerol-3-phosphate acyltransferase 6 Short=AtGPAT6; EC=2.3.1.15;	2.3743	0.712913	0.0398171	0.253003	1.06941	0.662158	0.877893	1.23673	0.178339	0.757266	1.20489	0.149998	0.513035	1.51395	0.0145755	0.0699442	0.700537	0.0317614	0.188811	3.23266	3.15381	3.21723	3.15381	9	615	3.16993	9.26444	6.09452	GO:0008152	metabolic process	GO:0003841 GO:0008415	1-acylglycerol-3-phosphate O-acyltransferase activity
Mtr.15632.1.S1_at		Blue copper protein Flags: Precursor;	1.8642	1.47406	0.133144	0.411734	0.689857	0.149472	0.749448	0.91044	0.706583	0.870094	0.733399	0.141005	0.50209	1.14099	0.597521	0.532175	0.94666	0.825658	0.666472	3.23266	3.44626	3.29278	3.41954	9.66667	647.667	3.27302	9.33911	6.06609	GO:0006118	electron transport	GO:0005507 GO:0009055	copper ion binding
Mtr.41728.1.S1_at		hypothetical protein predicted by Glimmer/Critica	2.5462	1.27059	0.227196	0.490757	0.67747	0.0583753	0.659134	1.07531	0.708116	0.870373	0.809621	0.193885	0.552836	1.30683	0.179739	0.301289	0.826709	0.332965	0.492973	3.64386	3.63227	4.00899	4.14568	14.3333	953.333	3.8413	9.89684	6.05553	GO:0000004	No GO term	GO:0000004	No GO term
Mtr.51511.1.S1_s_at	MtCBF1	Nuclear transcription factor Y subunit C-1 Short=AtNF-YC-1; AltName: Full=Transcriptional activator HAP5A;	1.3374	0.987682	0.945475	0.742859	0.932157	0.698981	0.882273	1.13423	0.490523	0.837687	1.03783	0.802059	0.787947	1.00433	0.980961	0.64729	0.953488	0.792927	0.657236	3.05311	3.15381	2.98185	3.07039	8	531.667	3	9.05438	6.05438	GO:0006355	regulation of transcription, DNA-dependent	GO:0003700	transcription factor activity	KOG: CCAAT-binding factor, subunit C (HAP5)
Mtr.31975.1.S1_at		40S ribosomal protein S15	4.208	1.29401	0.433398	0.596696	1.17297	0.625558	0.873669	0.907637	0.766336	0.87768	1.04264	0.875265	0.802903	0.714797	0.310878	0.397216	1.0155	0.962322	0.697744	3.36457	3.27798	3.1375	3.36457	10	662.667	3.32193	9.37214	6.05021	GO:0006412	translation	GO:0003735	structural constituent of ribosome	KOG: 40S ribosomal protein S15
Mtr.4805.1.S1_at		hypothetical protein predicted by Glimmer/Critica	1.7839	0.788141	0.215706	0.482024	0.981157	0.919153	0.905954	1.1044	0.597862	0.855947	1.05498	0.727015	0.773898	1.25298	0.239697	0.349492	0.934519	0.718373	0.63575	2.926	2.80735	2.96347	3.01792	8.33333	548.667	3.05889	9.09979	6.04089	GO:0006334 GO:0051276	nucleosome assembly	GO:0003677	DNA binding
Mtr.37775.1.S1_at		Agglutinin-2 AltName: Full=Agglutinin II; AltName: Full=ClAII; AltName: Full=LecClAII; Flags: Precursor;	2.7566	1.02982	0.916408	0.738077	0.685553	0.190134	0.770131	0.754511	0.322219	0.809069	0.644374	0.0691393	0.400478	1.49448	0.164757	0.288018	1.25615	0.420282	0.529867	3.43296	3.39232	3.33628	3.37851	9.33333	605	3.22239	9.24079	6.0184	GO:0000004	No GO term	GO:0000004	No GO term
Mtr.31993.1.S1_at		Glycine-rich RNA-binding protein 2, mitochondrial Short=AtGRP2; Flags: Precursor;	1.5949	1.06852	0.638995	0.668472	1.31531	0.0660784	0.664208	0.837774	0.220208	0.775344	1.06685	0.575419	0.735822	0.804509	0.136663	0.260796	1.05568	0.700957	0.630086	3.82782	3.82782	4.07039	3.81762	14	898.667	3.80735	9.81164	6.00429	GO:0007623	circadian rhythm	GO:0003723	RNA binding	KOG: FOG: RRM domain
Mtr.28306.1.S1_at		expressed protein	1.4388	0.918643	0.552113	0.64053	1.08103	0.584773	0.868174	0.74412	0.0509795	0.630849	0.86494	0.221945	0.574335	1.30131	0.0782804	0.19073	1.0399	0.782967	0.654606	6.17991	3.45943	5.39575	4.69488	18.3333	1171.33	4.1964	10.1939	5.99754	GO:0008150	biological_process	GO:0003674	molecular_function
Mtr.4756.1.S1_at		40S ribosomal protein S4 AltName: Full=S7;	2.5456	0.868795	0.588806	0.653125	1.00311	0.990421	0.911624	1.17375	0.538669	0.846346	1.11502	0.608135	0.74548	0.999726	0.999156	0.651619	0.977861	0.931104	0.69161	3.58496	3.57289	3.41954	3.65535	11.3333	720.333	3.5025	9.49252	5.99002	GO:0006412	translation	GO:0003735	structural constituent of ribosome	KOG: 40S ribosomal protein S4
Mtr.48947.1.S1_at		Putative ripening-related protein 1 Flags: Precursor;	1.0317	1.26158	0.0407559	0.25609	0.921081	0.441257	0.838426	0.86222	0.174037	0.753976	0.857585	0.0900429	0.44049	0.906074	0.357574	0.424925	1.10156	0.366705	0.508155	3.64386	3.33628	3.21723	3.43296	9	568.333	3.16993	9.15059	5.98067	GO:0000004	No GO term	GO:0000004	No GO term
Mtr.8309.1.S1_at		hypothetical protein predicted by Glimmer/Critica	3.48	0.318035	0.0288166	0.218837	1.50922	0.399437	0.829904	0.822886	0.687105	0.867442	1.15539	0.714597	0.771268	4.1958	0.0084593	0.0487156	0.603418	0.303909	0.479606	3.24793	3.20163	3.45943	3.40599	11	688.667	3.45943	9.42766	5.96823	GO:0000004	No GO term	GO:0000004	No GO term
Mtr.4778.1.S1_at		60S ribosomal protein L6-1	1.5553	1.09864	0.63658	0.667962	1.04139	0.838119	0.898621	0.865221	0.469405	0.834978	0.93288	0.668887	0.761063	1.00644	0.974173	0.645654	1.00373	0.985025	0.702941	3.08746	2.98185	2.96347	2.98185	8.66667	538.667	3.11548	9.07325	5.95777	GO:0006412	translation	GO:0003735	structural constituent of ribosome	KOG: 60s ribosomal protein L6
Mtr.15627.1.S1_at	MtBCP1	Blue copper protein Flags: Precursor;	1.1986	0.948653	0.707677	0.686875	0.845866	0.243432	0.791784	1.04914	0.732799	0.874243	0.923473	0.490365	0.708902	0.984888	0.913555	0.631286	1.20606	0.194165	0.407916	3.37851	3.51096	3.43296	3.45943	12.3333	749	3.62449	9.54882	5.92433	GO:0006118	electron transport	GO:0005507 GO:0009055	copper ion binding
Mtr.36018.1.S1_at		Endochitinase	2.1221	1.02716	0.914586	0.73782	1.09007	0.730451	0.886149	1.12309	0.643389	0.863111	1.14441	0.511527	0.715526	1.0988	0.706745	0.572304	0.723721	0.207696	0.418243	3.12102	3.05311	7.29646	3.91648	8.33333	505.667	3.05889	8.98204	5.92315	GO:0005975	carbohydrate metabolic process	GO:0004553	hydrolase activity, hydrolyzing O-glycosyl compounds	KOG: Chitinase
Mtr.43787.1.S1_at		cysteine endopeptidase, papain-type (XCP1)	1.4911	1.1765	0.216491	0.482503	0.937079	0.613619	0.871614	0.816565	0.128438	0.717803	0.836587	0.103169	0.458781	1.13641	0.326252	0.406611	0.977473	0.858971	0.674592	3.18587	3.41954	7.86542	6.09381	10.6667	646.667	3.41504	9.33688	5.92184	GO:0006508	proteolysis	GO:0008234	cysteine-type peptidase activity	KOG: Cysteine proteinase Cathepsin L
Mtr.37110.1.S1_at		Copper transporter 1	2.054	1.3095	0.114221	0.388708	0.88745	0.469458	0.844625	0.73528	0.0750173	0.670595	0.752312	0.0465447	0.344855	1.26669	0.162187	0.285708	0.923906	0.629927	0.60851	3.47249	3.49825	3.48543	3.44626	11	627.333	3.45943	9.29309	5.83366	GO:0006825	copper ion transport	GO:0015089	high affinity copper ion transporter activity
Mtr.48957.1.S1_at		Putative ripening-related protein 1 Flags: Precursor;	1.5151	0.896827	0.40968	0.587171	1.04869	0.71641	0.884266	0.91433	0.496124	0.838073	0.972371	0.79294	0.786188	1.01074	0.934818	0.63641	1.15055	0.291858	0.472429	3.21723	3	4.926	3.54844	8.33333	467.667	3.05889	8.86934	5.81044	GO:0000004	No GO term	GO:0000004	No GO term
Mtr.11615.1.S1_at		60S ribosomal protein L17 AltName: Full=60S ribosomal protein L23; AltName: Full=PD-1;	1.7678	1.12801	0.404033	0.58503	0.780054	0.0966957	0.703433	1.19559	0.222115	0.776167	0.954561	0.690516	0.76667	0.904039	0.483124	0.485369	1.05147	0.725559	0.638137	3.27798	3.15381	3.07039	3	9.66667	538.333	3.27302	9.07236	5.79934	GO:0006412	translation	GO:0003735	structural constituent of ribosome	KOG: 60S ribosomal protein L22
Mtr.7599.1.S1_at		hypothetical protein predicted by Glimmer/Critica	2.9743	0.768276	0.266124	0.516302	1.04567	0.847531	0.898621	1.21874	0.399779	0.820945	1.17545	0.399393	0.67311	1.16741	0.508045	0.496429	0.874881	0.5669	0.586456	3.15381	3.30743	3.18587	3.18587	11.3333	626.333	3.5025	9.29079	5.78829	GO:0008150	biological_process	GO:0030145 GO:0045735 GO:0046872	manganese ion binding
Mtr.45346.1.S1_at		hypothetical protein predicted by Glimmer/Critica	1.781	1.01777	0.921655	0.738708	1.10599	0.575787	0.866491	0.858594	0.400257	0.820945	0.966111	0.813787	0.790427	1.14894	0.442755	0.46728	0.900558	0.560902	0.5844	3.01792	3.08746	3.10434	3.21723	8	429.667	3	8.74707	5.74707	GO:0006412	translation	GO:0003674	molecular_function
Mtr.40214.1.S1_at		Agglutinin-2 AltName: Full=Agglutinin II; AltName: Full=ClAII; AltName: Full=LecClAII; Flags: Precursor;	2.6124	1.00738	0.97289	0.74788	1.54779	0.0575234	0.655861	0.971784	0.89472	0.889722	1.31277	0.137594	0.497757	1.13465	0.561278	0.518833	0.581651	0.0220611	0.156662	3.53605	3.33628	3.41954	3.67807	11	589.333	3.45943	9.20294	5.74351	GO:0006306 GO:0006342 GO:0051567	DNA methylation	GO:0003674	molecular_function	KOG: Translation initiation factor 2C (eIF-2C) and related proteins
Mtr.17764.1.S1_at		Peptide transporter PTR2 AltName: Full=Histidine-transporting protein;	1.6119	1.0055	0.966759	0.747079	0.963175	0.775841	0.891292	1.36184	0.0303832	0.574925	1.19827	0.107227	0.462495	0.903884	0.446944	0.469171	0.838828	0.194278	0.407959	3.30743	3.18587	3.1375	3.16993	9	481	3.16993	8.90989	5.73997	GO:0009624	response to nematode	GO:0005509 GO:0005215	calcium ion binding	KOG: H+/oligopeptide symporter
Mtr.31237.1.S1_at		Sigma factor sigB regulation protein rsbQ	1.8984	0.804942	0.172171	0.449079	1.05175	0.743633	0.88712	1.17159	0.312108	0.806311	1.14936	0.277757	0.6098	1.13958	0.401737	0.447399	0.884716	0.431176	0.534873	6.37156	3.7866	3.59694	3.45943	12	632	3.58496	9.30378	5.71882	GO:0000004	No GO term	GO:0016787	hydrolase activity
Mtr.35469.1.S1_at		hypothetical protein predicted by Glimmer/Critica	1.5182	0.809026	0.135179	0.413752	1.16913	0.262645	0.799678	0.980789	0.887093	0.889617	1.09554	0.418363	0.68058	1.06232	0.659079	0.555934	1.01472	0.914833	0.688388	3.05311	3.07039	3.03562	3.01792	8	420	3	8.71425	5.71425	GO:0000004	No GO term	GO:0000004	No GO term
Mtr.38885.1.S1_at		60S ribosomal protein L9-A	2.5175	1.12072	0.509707	0.625614	0.727595	0.0787719	0.679151	1.14506	0.434653	0.82842	0.885413	0.390982	0.668261	0.990339	0.954892	0.641544	1.08143	0.649398	0.614678	3.07039	3.05311	3.07039	3.10434	9	465.333	3.16993	8.86212	5.6922	GO:0006412	translation	GO:0003735	structural constituent of ribosome	KOG: 60S ribosomal protein L9
Mtr.9007.1.S1_at		Anthocyanin 3'-O-beta-glucosyltransferase Short=3'GT; EC=2.4.1.238;	2.1462	0.877896	0.479399	0.61453	1.27052	0.202068	0.773496	0.96125	0.828768	0.884435	1.14256	0.377609	0.66214	1.12549	0.520245	0.501463	0.828703	0.311794	0.48357	3.57289	3.59694	3.53605	3.59694	11	553.333	3.45943	9.11201	5.65257	GO:0051707	response to other organism	GO:0008194	UDP-glycosyltransferase activity	KOG: UDP-glucuronosyl and UDP-glucosyl transferase
Mtr.35522.1.S1_at		hypothetical protein predicted by Glimmer/Critica	1.7705	0.75693	0.0773899	0.33633	0.830952	0.226911	0.785356	1.22629	0.185361	0.760578	1.01262	0.918196	0.809811	1.36311	0.0521127	0.150729	0.951139	0.738058	0.641863	3.62059	3.43296	3.70044	3.54844	13	631.667	3.70044	9.30302	5.60258	GO:0000004	No GO term	GO:0000004	No GO term
Mtr.43470.1.S1_at	MtHa1	ATPase, plasma membrane-type, putative / proton pump, putative	6.9872	0.993793	0.991867	0.751406	1.87218	0.312892	0.808954	0.352849	0.103099	0.703069	0.758503	0.581355	0.737582	0.0889842	0.00106022	0.012247	17.1181	0.000256579	0.00886447	4.07895	5.1375	6.99774	7.33181	12.3333	598	3.62449	9.224	5.59951	GO:0006812 GO:0008152 GO:0015992 GO:0006810	cation transport	GO:0016887	ATPase activity	KOG: Plasma membrane H+-transporting ATPase
Mtr.11892.1.S1_at		chitinase	1.2818	1.14269	0.31953	0.545371	1.1926	0.193948	0.772841	1.04475	0.7402	0.874731	1.1579	0.185901	0.547516	0.948541	0.68927	0.566449	0.740476	0.0347018	0.197577	3.37851	3.37851	3.73335	3.74416	12	581.333	3.58496	9.18322	5.59826	GO:0005975	carbohydrate metabolic process	GO:0004553	hydrolase activity, hydrolyzing O-glycosyl compounds	KOG: Chitinase
Mtr.45158.1.S1_at		hypothetical protein predicted by Glimmer/Critica	2.6942	0.693388	0.260921	0.513309	1.01483	0.963168	0.909898	0.836874	0.578439	0.854263	0.896815	0.67658	0.763552	1.92325	0.0542074	0.153978	0.882945	0.696921	0.629325	3.18587	3.08746	3.08746	3.39232	9.33333	451.333	3.22239	8.81805	5.59566	GO:0006412	translation	GO:0003674	molecular_function
Mtr.14005.1.S1_at		vitamine B12-independent methionine synthase	2.0322	1.1537	0.51156	0.626203	1.08528	0.705759	0.882999	0.915857	0.68521	0.867442	0.995969	0.981747	0.819963	0.884307	0.571699	0.522712	0.986136	0.948523	0.694901	3.32193	3.16993	3.21723	3.27798	10.3333	486.333	3.36923	8.9258	5.55657	GO:0009086	methionine biosynthetic process	GO:0008705 GO:0003871	methionine synthase activity	KOG: Methionine synthase II (cobalamin-independent)
Mtr.39705.1.S1_at		Probable mitochondrial phosphate carrier protein	1.5203	1.05747	0.731797	0.692876	1.03695	0.823713	0.897474	0.884324	0.454227	0.832023	0.943869	0.664702	0.759978	1.08456	0.619352	0.540064	0.95085	0.757146	0.647406	3.48543	3.33628	3.49825	3.40599	10.3333	485.667	3.36923	8.92382	5.55459	GO:0006810	transport	GO:0005488	binding	KOG: Mitochondrial phosphate carrier protein
Mtr.36985.1.S1_s_at		Putative peptide transporter PTR3-B	1.8633	0.973723	0.881296	0.730145	1.12001	0.527663	0.857421	1.76497	0.00538188	0.371638	1.57509	0.00617752	0.137944	0.765864	0.14863	0.272276	0.67835	0.0424899	0.219005	3.7761	4.39232	3.48543	3.64386	12.3333	554.667	3.62449	9.11548	5.49099	GO:0009624	response to nematode	GO:0005509 GO:0005215	calcium ion binding	KOG: H+/oligopeptide symporter
Mtr.10089.1.S1_at		Abscisic acid 8'-hydroxylase 1 Short=ABA 8'-hydroxylase 1; EC=1.14.13.93; AltName: Full=Cytochrome P450 707A1;	1.4399	0.940902	0.7362	0.694102	0.84927	0.371763	0.823593	0.80356	0.236628	0.781119	0.775133	0.0988949	0.453651	1.34284	0.117206	0.239369	1.15976	0.416703	0.528751	2.94486	2.98185	3.05311	3	7.66667	344.667	2.9386	8.42906	5.49046	GO:0006118	electron transport	GO:0019825	oxygen binding
Mtr.35686.1.S1_at		Miraculin Short=MIR; Flags: Precursor;	1.5295	1.03854	0.776591	0.704637	0.934746	0.613651	0.871614	0.937095	0.626797	0.860781	0.915486	0.421518	0.681768	0.998895	0.99337	0.650381	1.10047	0.475697	0.553417	3.26303	3.33628	3.20163	3.26303	9.66667	433.667	3.27302	8.76044	5.48742	GO:0000004	No GO term	GO:0000004	No GO term
Mtr.36021.1.S1_at		Citrate-binding protein Flags: Precursor;	4.1023	1.51755	0.250448	0.506417	1.1798	0.642505	0.875501	0.883532	0.727698	0.87347	1.02807	0.923916	0.810608	0.818926	0.575553	0.523966	0.771936	0.469705	0.550963	3.66676	6.07682	6.59842	5.02237	19	851.333	4.24793	9.73358	5.48565	GO:0000004	No GO term	GO:0000004	No GO term
Mtr.3284.1.S1_at		hypothetical protein predicted by Glimmer/Critica	2.0066	1.15946	0.421718	0.591911	0.688281	0.0542662	0.649065	0.900461	0.567022	0.851251	0.726921	0.0452899	0.341781	1.62772	0.0156442	0.0729338	0.854941	0.39534	0.519924	3.24793	3.10434	3.15381	3.26303	10.6667	476.667	3.41504	8.89684	5.4818	GO:0008150	biological_process	GO:0003674	molecular_function
Mtr.13678.1.S1_at		Histone H2A.1	3.0479	1.15382	0.656852	0.672865	0.731974	0.338519	0.815744	1.02573	0.936918	0.894347	0.826076	0.469908	0.701704	1.29857	0.420779	0.456862	0.888926	0.714384	0.634489	3.52356	3.30743	3.44626	3.26303	11	489	3.45943	8.93369	5.47426	GO:0006334 GO:0051276	nucleosome assembly	GO:0003677	DNA binding	KOG: Histone 2A
Mtr.50194.1.S1_at		Peptide transporter PTR2 AltName: Full=Histidine-transporting protein;	1.7048	1.03122	0.844736	0.720853	1.32931	0.0845647	0.68901	0.949412	0.741166	0.874731	1.16785	0.236781	0.583672	0.861648	0.349625	0.42035	0.891737	0.469064	0.55084	3.59694	4.01792	3.43296	3.49825	9.66667	428.333	3.27302	8.74259	5.46957	GO:0009624	response to nematode	GO:0005509 GO:0005215	calcium ion binding	KOG: H+/oligopeptide symporter
Mtr.7431.1.S1_at		60S ribosomal protein L28	2.3989	0.892683	0.526574	0.631885	1.08404	0.651526	0.87668	1.28487	0.172591	0.75292	1.2472	0.142927	0.503755	1.03507	0.846607	0.614257	0.777013	0.169961	0.387343	3.18587	3.01792	2.96347	3.10434	9.33333	408.333	3.22239	8.6736	5.45121	GO:0006412 GO:0042254	translation	GO:0003735	structural constituent of ribosome	KOG: 60S ribosomal protein L28
Mtr.46524.1.S1_at		Multidrug resistance protein 11 AltName: Full=P-glycoprotein 19;	2.9991	3.24478	0.0167925	0.165982	4.49288	0.00366487	0.333856	0.402691	0.0553853	0.639938	1.48479	0.286784	0.61399	0.521395	0.157923	0.281734	0.326701	0.0219267	0.156334	4.59096	5.10014	4.96809	4.41278	21	910	4.39232	9.82972	5.43741	GO:0009637 GO:0008361 GO:0009640 GO:0009639 GO:0009733 GO:0009926 GO:0009958 GO:0010218 GO:0048364 GO:0048527 GO:0043481	response to blue light	GO:0042626 GO:0010329	ATPase activity, coupled to transmembrane movement of substances	KOG: Multidrug/pheromone exporter, ABC superfamily
Mtr.38828.1.S1_at		Subtilisin-like protease EC=3.4.21.-; AltName: Full=Cucumisin-like serine protease; Flags: Precursor;	1.5844	0.862351	0.240504	0.499736	0.828778	0.141904	0.743951	1.21642	0.12663	0.714924	1.00542	0.957159	0.816297	1.15424	0.254941	0.360215	0.996549	0.977625	0.701141	3.15381	3.21723	3.1375	3.03562	9.66667	418.667	3.27302	8.70966	5.43664	GO:0042127 GO:0010103	regulation of cell proliferation	GO:0004252	serine-type endopeptidase activity
Mtr.36989.1.S1_at		hypothetical protein predicted by Glimmer/Critica	2.8068	1.46569	0.420253	0.591283	5.35187	0.00237985	0.284215	0.810489	0.655359	0.864406	2.65971	0.0200403	0.242252	0.476439	0.128668	0.252157	0.330141	0.0294891	0.182388	3.20163	3.27798	3.3505	3.21723	8.66667	368	3.11548	8.52356	5.40808	GO:0006118	electron transport	GO:0009055	electron carrier activity
Mtr.40286.1.S1_at		serine carboxypeptidase S10 family protein	2.7985	0.763691	0.293924	0.532248	0.887605	0.63755	0.874869	1.06024	0.81671	0.882982	0.960317	0.844167	0.796247	2.23675	0.00531793	0.0362029	0.622076	0.0745512	0.281763	4.8125	3.37851	3.58496	3.70044	14	587	3.80735	9.19722	5.38986	GO:0006508	proteolysis	GO:0004185	serine carboxypeptidase activity	KOG: Serine carboxypeptidases (lysosomal cathepsin A)
Mtr.3243.1.S1_at		hypothetical protein predicted by Glimmer/Critica	1.8081	1.48183	0.0133661	0.147045	0.877058	0.365449	0.821924	0.994605	0.969816	0.89722	0.912962	0.439919	0.689805	0.996856	0.982429	0.647647	0.776052	0.0911701	0.306846	3.26303	3.03562	3.21723	3.20163	8.33333	347.333	3.05889	8.44018	5.38128	GO:0000004	No GO term	GO:0000004	No GO term
Mtr.12170.1.S1_at		cytochrome P450 family protein	1.9786	0.824199	0.362717	0.567601	0.824277	0.362945	0.821445	1.16169	0.478045	0.835759	0.971497	0.865804	0.800882	1.32326	0.193787	0.313877	0.957547	0.836053	0.669041	3.85798	3.43296	3.44626	3.74416	11.3333	469.333	3.5025	8.87447	5.37197	GO:0006118	electron transport	GO:0019825	oxygen binding	KOG: Cytochrome P450 CYP2 subfamily
Mtr.10497.1.S1_at		serine carboxypeptidase S10 family protein	2.2249	0.859322	0.450617	0.60419	1.45404	0.0748468	0.675942	0.724205	0.119785	0.712294	1.03504	0.832286	0.793612	1.41	0.0993456	0.218679	0.783767	0.232171	0.434781	3.21723	2.94486	3.01792	3.03562	8.66667	357	3.11548	8.47978	5.3643	GO:0006508	proteolysis	GO:0004185	serine carboxypeptidase activity	KOG: Serine carboxypeptidases (lysosomal cathepsin A)
Mtr.35854.1.S1_at		hypothetical protein predicted by Glimmer/Critica	2.436	0.531806	0.465418	0.608867	3.65271	0.144991	0.746089	2.30511	0.337525	0.812366	4.13877	0.0565714	0.372709	0.471657	0.386749	0.440664	0.473493	0.389148	0.517439	3.23266	5.96116	4.43296	4.91169	11.3333	461.333	3.5025	8.84967	5.34717	GO:0000004	No GO term	GO:0000004	No GO term
Mtr.21492.1.S1_at		Ethylene-responsive transcription factor RAP2-11 AltName: Full=Protein RELATED TO APETALA2 11;	2.861	0.538307	0.263726	0.51472	0.35222	0.0691139	0.666736	0.526052	0.247107	0.78463	0.325009	0.020722	0.246112	1.08308	0.883101	0.624091	9.25693	0.000790831	0.0179561	3.67807	4.2555	3.74416	3.72247	12.6667	508	3.66297	8.98868	5.32572	GO:0006355	regulation of transcription, DNA-dependent	GO:0003677 GO:0003700	DNA binding
Mtr.27782.1.S1_at		cysteine proteinase, putative	3.7524	0.458236	0.0275821	0.214329	0.903497	0.7558	0.889001	1.17605	0.62009	0.858947	1.04128	0.879165	0.803316	2.79132	0.00580742	0.0383106	0.735777	0.353284	0.50241	4.00899	3.848	8.33271	7.03892	13	520.667	3.70044	9.02422	5.32378	GO:0006508	proteolysis	GO:0008234	cysteine-type peptidase activity	KOG: Cysteine proteinase Cathepsin L
Mtr.45518.1.S1_at		Histone H3	1.3666	0.852623	0.559457	0.642779	0.770218	0.343741	0.817079	1.00625	0.981692	0.898239	0.84375	0.448027	0.692726	1.4924	0.154382	0.278197	1.01399	0.959194	0.697114	3.33628	3.27798	3.32193	3.26303	9	359.333	3.16993	8.48918	5.31925	GO:0006334 GO:0051276	nucleosome assembly	GO:0003677	DNA binding	KOG: Histones H3 and H4
Mtr.29623.1.S1_at		GDSL-motif lipase/hydrolase family protein	1.5502	1.01173	0.915617	0.737991	0.927974	0.500211	0.851257	1.23719	0.0676973	0.662527	1.09643	0.313805	0.630103	0.82657	0.0984707	0.21754	1.04156	0.711974	0.633648	3.97269	3.65535	3.72247	4	13.6667	539.667	3.77259	9.07592	5.30334	GO:0006629	lipid metabolic process	GO:0004091	carboxylesterase activity
Mtr.4785.1.S1_s_at		Germin-like protein subfamily 1 member 7 Flags: Precursor;	1.7822	0.954752	0.792642	0.708541	0.9972	0.987286	0.911396	0.990827	0.958228	0.896416	0.992019	0.95552	0.816194	1.10583	0.569593	0.521931	0.958612	0.810317	0.662558	3.93546	3.64386	3.88753	3.7761	16.3333	636	4.02975	9.31288	5.28314	GO:0008150	biological_process	GO:0030145 GO:0045735 GO:0046872	manganese ion binding
Mtr.9176.1.S1_at		Subtilisin-like protease EC=3.4.21.-; AltName: Full=Cucumisin-like serine protease; Flags: Precursor;	3.4624	0.797549	0.430526	0.595626	0.807128	0.454773	0.841877	0.93786	0.821418	0.883878	0.830591	0.428287	0.684889	1.84633	0.0439951	0.13646	0.897124	0.702938	0.63082	4.12102	3.89724	3.94486	3.926	10.6667	411.667	3.41504	8.68533	5.2703	GO:0006508	proteolysis	GO:0004289	subtilase activity
Mtr.4771.1.S1_at		Plasma membrane iron permease	2.1324	1.06292	0.717282	0.689168	1.11225	0.529698	0.857508	0.883184	0.4641	0.834109	0.988178	0.93098	0.812031	0.662115	0.0246115	0.0966271	1.44648	0.041015	0.215004	3.47249	3.41954	3.48543	3.45943	11	424.333	3.45943	8.72905	5.26962	GO:0000004	No GO term	GO:0000004	No GO term
Mtr.35511.1.S1_at		Glu S.griseus protease inhibitor AltName: Full=BGIA;	6.0453	59.4657	1.75014e-05	0.00353755	120.636	2.75524e-06	0.00753756	0.193369	0.0258615	0.559501	8.16413	0.00148679	0.0645096	0.0253034	5.46219e-05	0.00167711	0.0284898	7.67259e-05	0.00393647	9.10538	9.69575	7.35931	8.06232	124.333	4753.33	6.95807	12.2147	5.25665	GO:0009611 GO:0050832	response to wounding	GO:0004867	serine-type endopeptidase inhibitor activity
Mtr.36994.1.S1_s_at		Blue copper protein Flags: Precursor;	2.5445	0.95388	0.807608	0.712284	0.926156	0.692858	0.881554	1.19156	0.372028	0.817235	1.0679	0.678736	0.764066	1.14997	0.474494	0.481666	0.826078	0.331652	0.49232	3.18587	3.23266	3.15381	3.03562	8.66667	330.333	3.11548	8.36778	5.2523	GO:0006118	electron transport	GO:0005507 GO:0009055	copper ion binding
Mtr.8312.1.S1_at		60S ribosomal protein L38-1	2.7116	0.823901	0.267226	0.516475	0.806907	0.221217	0.782625	1.52275	0.0242593	0.550074	1.14719	0.333015	0.641199	1.28844	0.152315	0.275952	0.766673	0.134699	0.355632	2.98185	2.96347	3.07039	3.18587	8	299.333	3	8.22561	5.22561	GO:0006412 GO:0042254	translation	GO:0003735	structural constituent of ribosome
Mtr.12881.1.S1_at		Chitinase 1 EC=3.2.1.14; AltName: Full=Tulip bulb chitinase-1; Short=TBC-1; Flags: Precursor;	2.4998	1.15771	0.42919	0.594926	0.805466	0.248524	0.794797	0.994508	0.976033	0.897896	0.862522	0.330787	0.640135	1.05531	0.769298	0.591684	1.02179	0.906407	0.686009	5.55766	5.04002	10.6387	8.24031	40.3333	1479.67	5.3339	10.5311	5.19716	GO:0000004	No GO term	GO:0000004	No GO term
Mtr.4784.1.S1_at		hypothetical protein predicted by Glimmer/Critica	1.7997	1.05144	0.805572	0.711791	1.09547	0.655297	0.87706	1.35701	0.147851	0.733107	1.30254	0.126463	0.486954	0.932119	0.730398	0.579984	0.68637	0.0794308	0.290261	3.70044	3.74416	3.66676	3.57289	13.3333	488	3.73697	8.93074	5.19377	GO:0000004	No GO term	GO:0000004	No GO term
Mtr.44810.1.S1_at		cysteine proteinase, putative	1.9496	0.764159	0.443387	0.600687	1.23871	0.540393	0.859514	0.935224	0.847261	0.885747	1.10304	0.73011	0.774874	1.8183	0.10031	0.219805	0.621248	0.183672	0.399507	2.926	2.8679	7.98299	5.37504	8	282.667	3	8.14296	5.14296	GO:0006508	proteolysis	GO:0008234	cysteine-type peptidase activity	KOG: Cysteine proteinase Cathepsin L
Mtr.40285.1.S1_at	MtSCP1	serine carboxypeptidase S10 family protein	2.531	0.637237	0.0638021	0.313084	1.25261	0.333471	0.8145	0.838251	0.445946	0.829914	1.03306	0.862101	0.799837	1.64801	0.0423161	0.133522	0.906881	0.670763	0.621333	4.16993	3.79701	3.97269	3.96347	18	627	4.16993	9.29232	5.1224	GO:0006508	proteolysis	GO:0004185	serine carboxypeptidase activity	KOG: Serine carboxypeptidases (lysosomal cathepsin A)
Mtr.45869.1.S1_at		hypothetical protein similar to Oryza sativa chromosome 1, OSJNBa0090K04.28	2.278	1.00016	0.999722	0.7531	0.902633	0.826499	0.897774	1.27829	0.600718	0.856164	1.10009	0.802647	0.788155	0.487312	0.13809	0.262281	1.7782	0.229044	0.432931	3.98185	4.16993	5.02237	5.50144	15	512.333	3.90689	9.00094	5.09405	GO:0007186	G-protein coupled receptor protein signaling pathway	GO:0004871	signal transducer activity
Mtr.44070.1.S1_at		Putative multidrug resistance protein AltName: Full=P-glycoprotein;	1.708	1.02579	0.911264	0.737042	1.06529	0.78212	0.892097	1.15997	0.518798	0.843026	1.15153	0.453567	0.694734	0.85312	0.490206	0.488792	0.924739	0.732418	0.640323	4.10434	6.16189	5.30012	5.1416	17.3333	592	4.11548	9.20945	5.09398	GO:0006810	transport	GO:0042626	ATPase activity, coupled to transmembrane movement of substances	KOG: Multidrug/pheromone exporter, ABC superfamily
Mtr.7596.1.S1_at		Probable aquaporin NIP4-2 AltName: Full=NOD26-like intrinsic protein 4-2; Short=AtNIP4;2; AltName: Full=Nodulin-26-like major intrinsic protein 5; Short=NodLikeMip5; Short=Protein NLM5;	2.3257	0.883679	0.671654	0.677069	1.18871	0.554622	0.863208	1.99507	0.0287531	0.572069	1.77837	0.0260343	0.271563	0.839989	0.551229	0.514482	0.568065	0.0664334	0.267768	3.44626	3.56071	3.49825	3.44626	10.3333	348	3.36923	8.44294	5.07371	GO:0006810	transport	GO:0015250	water channel activity	KOG: Aquaporin (major intrinsic protein family)
Mtr.10657.1.S1_at		Germin-like protein subfamily 2 member 1 Flags: Precursor;	1.5128	1.04109	0.791685	0.708351	0.979737	0.893085	0.904065	1.15761	0.343754	0.813692	1.08755	0.502881	0.712122	0.765815	0.0947525	0.212922	1.1059	0.51163	0.566642	3.12102	3.07039	3.1375	3.10434	8.33333	279.667	3.05889	8.12756	5.06867	GO:0000004	No GO term	GO:0030145 GO:0045735 GO:0046872	manganese ion binding
Mtr.35830.1.S1_at		hypothetical protein predicted by Glimmer/Critica	4.2723	3.62757	0.077862	0.337214	37.3991	8.14678e-05	0.0642177	0.213797	0.0386069	0.603735	3.99861	0.0247472	0.265686	0.174528	0.0214969	0.0892145	0.19754	0.0307992	0.186074	3.21723	5.00899	3.48543	3.48543	9.66667	322.333	3.27302	8.33241	5.05939	GO:0008150	biological_process	GO:0003674	molecular_function
Mtr.36226.1.S1_at		60S ribosomal protein L11	2.0731	0.758394	0.125716	0.402089	1.01263	0.942373	0.908252	1.01639	0.925397	0.893082	1.01939	0.892255	0.806321	0.992043	0.963287	0.643075	1.29142	0.154522	0.374666	3.51096	3.47249	3.47249	3.33628	10	323.667	3.32193	8.33836	5.01644	GO:0006412	translation	GO:0003735	structural constituent of ribosome	KOG: 60S ribosomal protein L11
Mtr.3213.1.S1_at		hypothetical protein predicted by Glimmer/Critica	1.7372	1.23973	0.249499	0.505875	1.1451	0.461844	0.843573	0.990618	0.958803	0.896479	1.08768	0.574707	0.735665	1.01524	0.93395	0.636196	0.700414	0.065545	0.266205	3.03562	2.8679	3.05311	3	8	247.333	3	7.95031	4.95031	GO:0000004	No GO term	GO:0000004	No GO term
Mtr.4380.1.S1_at		hypothetical protein predicted by Glimmer/Critica	2.1579	0.697921	0.534593	0.634735	0.724443	0.577314	0.866491	2.54593	0.119143	0.712294	1.50395	0.390925	0.668256	1.12319	0.840104	0.612296	0.691657	0.524534	0.570664	3.03562	2.88753	3.07039	3.07039	8.33333	252.333	3.05889	7.97919	4.92029	GO:0000004	No GO term	GO:0000004	No GO term
Mtr.35837.1.S1_at		hypothetical protein predicted by Glimmer/Critica	1.592	0.935984	0.609588	0.659137	0.894222	0.391921	0.827535	1.36318	0.0272187	0.566294	1.14112	0.221628	0.574297	0.941709	0.642686	0.549485	0.930713	0.579698	0.591689	4.07895	3.79701	3.89724	3.90689	14.6667	441.667	3.87447	8.78681	4.91235	GO:0000004	No GO term	GO:0000004	No GO term
Mtr.32129.1.S1_at	MtSbtM1	Subtilisin-like protease EC=3.4.21.-; AltName: Full=Cucumisin-like serine protease; Flags: Precursor;	2.3568	0.8188	0.306089	0.538474	1.05917	0.764863	0.890052	1.31943	0.1623	0.745435	1.24998	0.167961	0.530403	0.931141	0.710706	0.573566	0.938543	0.741473	0.642941	3.10434	3.1375	3.3505	3.44626	8.33333	250	3.05889	7.96578	4.90689	GO:0006508	proteolysis	GO:0004289	subtilase activity
Mtr.1467.1.S1_at		hypothetical protein predicted by Glimmer/Critica	1.41	1.05225	0.796581	0.709327	1.22711	0.308232	0.807557	0.867139	0.473933	0.83542	1.04227	0.797464	0.787324	0.981155	0.923218	0.63346	0.910275	0.635128	0.610314	3.07039	2.98185	3.08746	2.88753	9	269	3.16993	8.07146	4.90154	GO:0000004	No GO term	GO:0000004	No GO term
Mtr.31255.1.S1_at		superoxide dismutase 1, soluble (amyotrophic lateral sclerosis 1 (adult))	1.6547	1.22565	0.188995	0.462131	1.03364	0.826057	0.897774	0.859352	0.321688	0.808694	0.924047	0.523025	0.719689	0.931602	0.638919	0.548024	0.985964	0.925149	0.690531	3.45943	3.39232	3.41954	3.41954	10.6667	316.333	3.41504	8.3053	4.89026	GO:0006979 GO:0046688 GO:0010039	response to oxidative stress	GO:0004785	copper, zinc superoxide dismutase activity	KOG: Cu2+/Zn2+ superoxide dismutase SOD1
Mtr.35910.1.S1_at		Oleoyl-acyl carrier protein thioesterase, chloroplastic EC=3.1.2.14; AltName: Full=18:0-acyl-carrier protein thioesterase; Short=18:0-ACP thioesterase; AltName: Full=Acyl-[acyl-carrier-protein] hydrolase; Flags: Precursor; Fragment;	1.9372	1.13109	0.52671	0.631919	1.06866	0.731667	0.886418	1.10897	0.594304	0.855947	1.11988	0.476834	0.703054	0.880043	0.511583	0.49772	0.847696	0.398283	0.521174	3.07039	3.01792	3.01792	2.98185	8.33333	246	3.05889	7.94251	4.88362	GO:0006633	fatty acid biosynthetic process	GO:0000036	acyl carrier activity
Mtr.8304.1.S1_at		Mannose/glucose-specific lectin Cramoll AltName: Full=Iso1; Contains: RecName: Full=Cramoll alpha chain; Contains: RecName: Full=Cramoll beta chain; Flags: Fragments;	1.9681	0.796689	0.239723	0.499333	0.914711	0.638159	0.874869	0.886911	0.527908	0.844823	0.869847	0.372289	0.659896	1.4679	0.0562143	0.1571	1.05403	0.78082	0.654159	3	2.98185	3	2.80735	8.33333	245	3.05889	7.93664	4.87774	GO:0000004	No GO term	GO:0000004	No GO term
Mtr.42494.1.S1_at		Transmembrane emp24 domain-containing protein 4 AltName: Full=Endoplasmic reticulum stress-response protein 25; Short=ERS25; AltName: Full=p26; Flags: Precursor;	3.0402	1.08718	0.72427	0.690789	0.961482	0.868125	0.900007	0.855848	0.513376	0.842011	0.878129	0.504069	0.712561	1.19843	0.448359	0.469906	0.93271	0.768626	0.650782	3.21723	3.1375	3.52356	3.29278	8.66667	250.667	3.11548	7.96963	4.85415	GO:0006886	intracellular protein transport	GO:0008320	protein carrier activity	KOG: emp24/gp25L/p24 family of membrane trafficking proteins
Mtr.31867.1.S1_at		40S ribosomal protein S3aE AltName: Full=S1;	1.6725	0.933254	0.553645	0.640988	1.07115	0.555589	0.863334	0.85847	0.200477	0.766115	0.945623	0.557061	0.730074	1.43469	0.00628503	0.0403165	0.812203	0.0878042	0.302394	3.26303	3.20163	3.20163	3.27798	9.33333	253.667	3.22239	7.98679	4.7644	GO:0006412	translation	GO:0003735	structural constituent of ribosome	KOG: 40S ribosomal protein S3A
Mtr.45759.1.S1_at		Neutral ceramidase Short=N-CDase; Short=NCDase; EC=3.5.1.23; AltName: Full=Acylsphingosine deacylase; AltName: Full=N-acylsphingosine amidohydrolase; Flags: Precursor;	2.4531	1.01878	0.921089	0.738669	1.02303	0.903496	0.904649	1.17126	0.405276	0.821604	1.12814	0.436257	0.688024	1.0174	0.926824	0.634388	0.805171	0.25865	0.452057	3.75489	3.848	3.73335	3.8679	12.3333	334.667	3.62449	8.38658	4.76209	GO:0000004	No GO term	GO:0017040	ceramidase activity
Mtr.35652.1.S1_at		Germin-like protein subfamily 1 member 7 Flags: Precursor;	1.6404	0.865711	0.219991	0.48511	0.972828	0.810237	0.89593	0.836044	0.1327	0.722859	0.871319	0.154944	0.518419	1.25469	0.0621502	0.16709	1.13195	0.288691	0.470771	3.58496	3.72247	3.75489	3.56071	14.6667	397	3.87447	8.633	4.75853	GO:0008150	biological_process	GO:0030145 GO:0045735 GO:0046872	manganese ion binding
Mtr.4828.1.S1_at		Anther-specific proline-rich protein APG AltName: Full=Protein CEX; Flags: Fragment;	2.2243	0.796848	0.179007	0.454559	1.01119	0.945859	0.908517	1.1354	0.443001	0.829393	1.09645	0.494811	0.709931	1.10149	0.557622	0.517098	0.992347	0.962617	0.697845	3.18587	2.94486	3.20163	2.98185	8.33333	224.667	3.05889	7.81164	4.75275	GO:0006629	lipid metabolic process	GO:0004091	carboxylesterase activity
Mtr.4830.1.S1_at		Ras-related protein Rab-8A AltName: Full=GTP-binding protein SAS1;	2.0143	1.17367	0.435851	0.597508	0.980534	0.923024	0.906147	0.870495	0.498661	0.839176	0.899814	0.527799	0.721737	1.06511	0.756878	0.588415	0.937202	0.750259	0.645625	3.54844	3.3505	3.52356	3.56071	12.6667	341.333	3.66297	8.41504	4.75207	GO:0009873	ethylene mediated signaling pathway	GO:0005525	GTP binding	KOG: GTP-binding protein SEC4, small G protein superfamily, and related Ras family GTP-binding proteins
Mtr.7993.1.S1_s_at		NADP-dependent glyceraldehyde-3-phosphate dehydrogenase EC=1.2.1.9; AltName: Full=Non-phosphorylating glyceraldehyde 3-phosphate dehydrogenase; AltName: Full=Glyceraldehyde-3-phosphate dehydrogenase [NADP+]; AltName: Full=Triosephosphate dehydrogenase;	2.2097	0.598011	0.293576	0.532091	3.01416	0.0336106	0.582391	0.509537	0.173844	0.753798	1.33115	0.469837	0.701704	0.807611	0.657591	0.555221	1.34817	0.536712	0.575161	3.44626	3.24793	3.47249	3.39232	12.3333	331.667	3.62449	8.37359	4.7491	GO:0008152	metabolic process	GO:0004028	3-chloroallyl aldehyde dehydrogenase activity
Mtr.35987.1.S1_s_at		expressed protein	2.2052	2.43121	0.0784451	0.337961	0.713351	0.484153	0.846842	1.07084	0.886386	0.889617	0.835636	0.647194	0.755074	0.809963	0.660846	0.556598	0.664793	0.3995	0.521823	3.10434	3.27798	3.03562	3.08746	8.33333	223.333	3.05889	7.80305	4.74416	GO:0008150	biological_process	GO:0003674	molecular_function	KOG: Uncharacterized conserved protein
Mtr.38791.1.S1_at		Probable serine/threonine-protein kinase RLCKVII EC=2.7.11.1;	1.8358	0.901196	0.550195	0.640045	0.810828	0.236721	0.78891	0.974988	0.883686	0.889617	0.854972	0.277109	0.609336	1.34206	0.104148	0.224834	1.04588	0.795725	0.657956	3.18587	3.15381	3.08746	3.21723	9.33333	247.667	3.22239	7.95226	4.72986	GO:0006468	protein amino acid phosphorylation	GO:0016301	kinase activity	KOG: Serine/threonine protein kinase
Mtr.1489.1.S1_at		hypothetical protein predicted by Glimmer/Critica	1.3581	1.03147	0.843956	0.72072	1.18043	0.30039	0.806157	1.0023	0.98833	0.899212	1.11865	0.388639	0.667451	0.803045	0.176427	0.298334	1.02038	0.897963	0.683864	3.08746	3.23266	3.08746	3.23266	8.33333	213	3.05889	7.73471	4.67582	GO:0000004	No GO term	GO:0000004	No GO term
Mtr.13086.1.S1_at		peptidylprolyl isomerase F (cyclophilin F)	2.4888	0.708664	0.150513	0.428953	0.762414	0.251323	0.795017	1.01016	0.965152	0.897033	0.840206	0.363207	0.655601	1.70449	0.0329786	0.115029	1.07494	0.755059	0.647112	3.36457	3.32193	3.26303	3.52356	10.3333	263	3.36923	8.03892	4.66969	GO:0006457	protein folding	GO:0003755	peptidyl-prolyl cis-trans isomerase activity	KOG: Cyclophilin type peptidyl-prolyl cis-trans isomerase
Mtr.1478.1.S1_at		hypothetical protein predicted by Glimmer/Critica	1.9939	1.01196	0.946247	0.743115	0.900778	0.555738	0.863341	1.0732	0.689455	0.867706	0.977687	0.875502	0.802903	1.26384	0.196707	0.316109	0.808808	0.239749	0.439645	3.27798	3.27798	3.27798	3.3505	9.33333	236.667	3.22239	7.88671	4.66432	GO:0000004	No GO term	GO:0000004	No GO term
Mtr.29648.1.S1_at		hypothetical protein predicted by Glimmer/Critica	1.8422	1.11168	0.48847	0.618095	1.05797	0.710748	0.883689	0.876667	0.391156	0.820769	0.951056	0.686003	0.76608	1.12113	0.45499	0.473203	0.865073	0.346278	0.49906	3	2.926	2.96347	2.98185	8.33333	209.333	3.05889	7.70966	4.65076	GO:0000004	No GO term	GO:0000004	No GO term
Mtr.51195.1.S1_at	MtSTR2	White-brown complex homolog protein 2	1.1758	0.926146	0.381807	0.575624	1.01048	0.904227	0.904835	1.11198	0.231597	0.779134	1.08081	0.281215	0.611022	1.00537	0.950701	0.640582	0.955814	0.603432	0.59952	3.51096	3.33628	6.35755	4.94017	13.6667	334.667	3.77259	8.38658	4.61399	GO:0007034 GO:0042891	vacuolar transport	GO:0042626	ATPase activity, coupled to transmembrane movement of substances	KOG: Transporter, ABC superfamily (Breast cancer resistance protein)
Mtr.4926.1.S1_at		hypothetical protein predicted by Glimmer/Critica	1.4209	0.70523	0.0856331	0.349484	0.982274	0.92625	0.906485	1.04852	0.806468	0.881356	1.01986	0.900832	0.807374	1.09952	0.624738	0.541966	1.25215	0.254812	0.44949	2.7866	2.80735	2.94486	2.90689	7	170	2.80735	7.40939	4.60204	GO:0000004	No GO term	GO:0000004	No GO term
Mtr.32025.1.S1_at		Nascent polypeptide-associated complex subunit alpha Short=NAC-alpha; AltName: Full=Alpha-NAC;	1.4977	0.996926	0.980375	0.749254	1.02554	0.840443	0.898621	0.984513	0.900784	0.890392	1.00643	0.950029	0.815557	1.11022	0.408891	0.451132	0.894858	0.380952	0.514013	3.16993	3.15381	2.926	3.01792	9.33333	223.667	3.22239	7.80521	4.58281	GO:0008150	biological_process	GO:0003674	molecular_function	KOG: Transcription factor containing NAC and TS-N domains
Mtr.39115.1.S1_at		Protein wos2 AltName: Full=p21;	1.7193	1.01515	0.927279	0.739695	0.922947	0.627698	0.874152	1.00503	0.975694	0.897896	0.951124	0.710039	0.770847	1.18265	0.316553	0.401012	0.897963	0.516394	0.568296	3.18587	3.27798	3.3505	3.15381	10.3333	246.667	3.36923	7.94642	4.57719	GO:0000004	No GO term	GO:0000004	No GO term
Mtr.4817.1.S1_at		Rho GDP-dissociation inhibitor 1 Short=Rho GDI 1; AltName: Full=Rho-GDI alpha;	1.2121	0.89709	0.382375	0.575775	0.850265	0.198738	0.773496	1.02921	0.81467	0.882969	0.9149	0.380965	0.66379	1.14646	0.275081	0.373838	1.11108	0.396509	0.520288	3.44626	3.52356	3.67807	3.41954	11	260.333	3.45943	8.02422	4.56478	GO:0008150	biological_process	GO:0005094	Rho GDP-dissociation inhibitor activity	KOG: Rho GDP-dissociation inhibitor
Mtr.31894.1.S1_at		40S ribosomal protein S3	1.9302	1.31452	0.195494	0.467589	0.70834	0.108045	0.717038	0.889175	0.569416	0.851973	0.734772	0.0809718	0.423502	1.38454	0.127709	0.251111	0.872365	0.509188	0.565462	3.45943	3.47249	3.48543	3.39232	11	260.333	3.45943	8.02422	4.56478	GO:0006412	translation	GO:0003735	structural constituent of ribosome	KOG: 40S ribosomal protein S3
Mtr.25607.1.S1_s_at		Uncharacterized protein At1g14870	1.8766	1.41089	0.052085	0.286234	0.941387	0.716755	0.884355	1.06791	0.693227	0.868314	1.00354	0.979215	0.819559	0.927298	0.650684	0.552599	0.7603	0.113882	0.335196	3.74416	3.75489	3.48543	3.43296	15.3333	354	3.9386	8.46761	4.52901	GO:0008150	biological_process	GO:0003674	molecular_function
Mtr.10074.1.S1_at		20S proteasome alpha subunit C (PAC1) (PRC9)	1.5859	0.994438	0.961947	0.746167	1.18391	0.162415	0.75731	0.815827	0.0966891	0.69841	0.977112	0.808535	0.788839	0.936987	0.579684	0.525515	1.11115	0.373711	0.510674	3.08746	3.05311	3.05311	3.15381	8.66667	196.667	3.11548	7.61961	4.50413	GO:0006511	ubiquitin-dependent protein catabolic process	GO:0008233	peptidase activity	KOG: 20S proteasome, regulatory subunit alpha type PSMA4/PRE9
Mtr.31935.1.S1_at		hypothetical protein predicted by Glimmer/Critica	1.6056	0.953705	0.734021	0.693568	0.979757	0.88327	0.902988	0.938044	0.647137	0.86375	0.945281	0.622032	0.74834	1.29712	0.0765654	0.188612	0.879559	0.363367	0.506888	3.20163	3	3.03562	2.96347	9	203	3.16993	7.66534	4.49541	GO:0006412 GO:0042254	translation	GO:0003735	structural constituent of ribosome
Mtr.31214.1.S1_s_at		hypothetical protein predicted by Glimmer/Critica	1.3974	0.945057	0.7428	0.695531	0.85208	0.358581	0.820975	0.844876	0.334389	0.81173	0.803246	0.133029	0.49387	1.29615	0.145484	0.269335	1.134	0.468382	0.550506	3	2.96347	3.05311	3.08746	7.66667	171.333	2.9386	7.42066	4.48206	GO:0006952	defense response	GO:0003674	molecular_function
Mtr.39526.1.S1_at		40S ribosomal protein S6-B	2.4072	0.766744	0.17478	0.45094	1.12528	0.536467	0.858525	1.07358	0.708867	0.870535	1.1343	0.420974	0.681675	1.20535	0.332525	0.410011	0.895657	0.563517	0.58538	3.43296	3.39232	3.49825	3.32193	10.3333	228	3.36923	7.83289	4.46366	GO:0006412 GO:0009793	translation	GO:0003735	structural constituent of ribosome	KOG: 40S ribosomal protein S6
Mtr.39486.1.S1_at		dihydrodipicolinate synthase	1.9828	0.647207	0.0375584	0.247004	1.10828	0.598297	0.870829	0.89084	0.554098	0.849283	0.991515	0.957151	0.816297	1.33739	0.148549	0.272204	1.17017	0.423467	0.531359	4.63227	3.43296	3.21723	3.51096	18	397	4.16993	8.633	4.46307	GO:0009089	lysine biosynthetic process via diaminopimelate	GO:0008840	dihydrodipicolinate synthase activity
Mtr.1103.1.S1_at		Putative multidrug resistance protein AltName: Full=P-glycoprotein;	1.7343	1.4025	0.0373226	0.246484	0.938171	0.673027	0.879528	1.1635	0.323221	0.809871	1.06014	0.636492	0.752068	0.765209	0.0909624	0.208179	0.853627	0.302591	0.478905	3.1375	3.26303	3.26303	3.24793	10	220	3.32193	7.78136	4.45943	GO:0006810	transport	GO:0042626	ATPase activity, coupled to transmembrane movement of substances	KOG: Multidrug/pheromone exporter, ABC superfamily
Mtr.29993.1.S1_at		Cytokinin-O-glucosyltransferase 2 EC=2.4.1.-; AltName: Full=Zeatin O-glucosyltransferase 2; Short=AtZOG2; AltName: Full=UDP-glucosyl transferase 85A1;	3.0001	0.4458	0.321668	0.546397	0.946948	0.945801	0.908517	4.2795	0.0847755	0.685542	2.54183	0.167675	0.530141	0.31405	0.16228	0.285825	1.76255	0.483274	0.556035	3.03562	3.12102	3.21723	3.05311	7.33333	161.333	2.87447	7.3339	4.45943	GO:0008152	metabolic process	GO:0015020 GO:0016757	glucuronosyltransferase activity	KOG: UDP-glucuronosyl and UDP-glucosyl transferase
Mtr.16297.1.S1_at		Putative ripening-related protein 1 Flags: Precursor;	3.8811	5.44885	6.10385e-05	0.0075349	1.93908	0.0494423	0.63645	1.39965	0.295434	0.800602	1.9457	0.0188239	0.234791	0.270162	0.000717296	0.00937412	0.250297	0.000435229	0.0123253	6.48543	6.24793	8.44336	7.76487	125.333	2740.67	6.96963	11.4203	4.45068	GO:0000004	No GO term	GO:0000004	No GO term
Mtr.1396.1.S1_at		hypothetical protein predicted by Glimmer/Critica	1.6651	1.47399	0.0268936	0.211385	0.85634	0.343087	0.816877	0.927497	0.641612	0.863111	0.857642	0.253495	0.594387	1.23919	0.195715	0.31534	0.6893	0.0327498	0.191682	3.52356	3.81762	3.56071	3.53605	12.6667	274	3.66297	8.09803	4.43507	GO:0000004	No GO term	GO:0000004	No GO term
Mtr.12117.1.S1_at		60S ribosomal protein L25	2.0038	0.991118	0.964503	0.74659	1.28668	0.220231	0.78218	1.36928	0.131448	0.721437	1.45874	0.0329084	0.301223	1.02423	0.904935	0.629468	0.559125	0.0098064	0.0956576	3.32193	3.3505	3.29278	3.48543	12	259	3.58496	8.01681	4.43185	GO:0006412 GO:0042254	translation	GO:0003723 GO:0003735	RNA binding	KOG: 60s ribosomal protein L23
Mtr.4823.1.S1_at		hypothetical protein predicted by Glimmer/Critica	1.6623	0.738601	0.0231774	0.196285	1.47241	0.00559118	0.383598	0.872343	0.273013	0.795127	1.18162	0.109038	0.464572	0.925473	0.528594	0.504881	1.13896	0.295451	0.474649	3.15381	3.12102	3.30743	3.27798	9.33333	199.333	3.22239	7.63904	4.41665	GO:0000004	No GO term	GO:0000004	No GO term
Mtr.42831.1.S1_at		ADP-ribosylation factor 1	1.7814	1.08013	0.644712	0.669593	1.30375	0.125939	0.732561	0.843279	0.314383	0.806569	1.06523	0.643383	0.753986	1.06424	0.709207	0.573105	0.791265	0.173166	0.390185	3.26303	3	3.03562	3.18587	9	191.333	3.16993	7.57994	4.41002	GO:0006499	N-terminal protein myristoylation	GO:0005525 GO:0016004 GO:0005515	GTP binding	KOG: GTP-binding ADP-ribosylation factor Arf1
Mtr.31961.1.S1_at		Mitochondrial malate dehydrogenase, catalyzes interconversion of malate and oxaloacetate	1.7808	1.26778	0.229488	0.492017	0.709774	0.0902325	0.697611	1.39044	0.102135	0.702273	0.991246	0.955431	0.816194	0.876355	0.496708	0.491715	0.912018	0.63397	0.609976	3.27798	3.10434	2.94486	3.10434	9	185.333	3.16993	7.53398	4.36405	GO:0009409	response to cold	GO:0016615	malate dehydrogenase activity	KOG: NAD-dependent malate dehydrogenase
Mtr.36001.1.S1_at		Dihydrodipicolinate synthase 1, chloroplastic Short=DHDPS 1; EC=4.2.1.52; Flags: Precursor;	2.491	1.00175	0.995123	0.751905	1.30929	0.35378	0.818893	1.26775	0.41281	0.823053	1.40189	0.162297	0.524999	1.00433	0.987973	0.649204	0.598818	0.0884169	0.303025	5.25172	3.20163	3.10434	3.36457	16.3333	332.667	4.02975	8.37793	4.34819	GO:0009089	lysine biosynthetic process via diaminopimelate	GO:0008840	dihydrodipicolinate synthase activity
Mtr.41765.1.S1_at		60S ribosomal protein L18-B	1.9022	0.872804	0.384017	0.576699	1.20551	0.236818	0.788968	0.825612	0.225703	0.776865	0.996852	0.980032	0.819695	1.06249	0.695172	0.568403	1.08346	0.605034	0.600031	3.32193	3.1375	3.36457	3.27798	10.6667	212	3.41504	7.72792	4.31288	GO:0006412	translation	GO:0003735	structural constituent of ribosome	KOG: 60s ribosomal protein L18
Mtr.36994.1.S1_at		Blue copper protein Flags: Precursor;	1.5454	1.64532	0.0213288	0.188494	1.10031	0.629509	0.874152	0.813462	0.304167	0.805277	0.928754	0.64765	0.755184	0.809448	0.293131	0.386232	0.838901	0.379674	0.51333	2.96347	3.03562	2.94486	2.926	8	157	3	7.29462	4.29462	GO:0006118	electron transport	GO:0005507 GO:0009055	copper ion binding
Mtr.31001.1.S1_at		hypothetical protein predicted by Glimmer/Critica	1.4406	1.0218	0.889928	0.73209	1.08522	0.601219	0.870899	1.11831	0.47657	0.835595	1.13776	0.318292	0.632642	0.968372	0.836635	0.61154	0.832751	0.250502	0.446451	3.58496	3.53605	3.65535	3.66676	11	211	3.45943	7.7211	4.26167	GO:0000004	No GO term	GO:0000004	No GO term
Mtr.31211.1.S1_at		copia-type polyprotein -related	1.6263	0.799575	0.0921285	0.359856	1.1276	0.349692	0.818292	1.33261	0.0354541	0.591905	1.31191	0.0172179	0.225032	1.03039	0.813168	0.605146	0.807761	0.106522	0.327183	2.926	2.96347	2.94486	2.8679	7.66667	145.333	2.9386	7.18322	4.24462	GO:0000004	No GO term	GO:0000004	No GO term	KOG: FOG: Transposon-encoded proteins with TYA, reverse transcriptase, integrase domains in various combinations
Mtr.42806.1.S1_at		60S ribosomal protein L35	2.0021	1.08845	0.632536	0.666533	0.838374	0.325939	0.813151	1.20264	0.304603	0.805277	1.0055	0.969655	0.817804	1.04123	0.81914	0.606936	0.875129	0.454246	0.544418	3.58496	3.20163	3.36457	3.3505	10.6667	202	3.41504	7.65821	4.24317	GO:0006412 GO:0042254	translation	GO:0003735	structural constituent of ribosome	KOG: 60S ribosomal protein L35
Mtr.36009.1.S1_at		Subtilisin-like protease EC=3.4.21.-; AltName: Full=Cucumisin-like serine protease; Flags: Precursor;	2.8063	21.0331	2.32236e-07	0.000264648	0.506985	0.0688681	0.666239	0.375538	0.0126986	0.475493	0.330953	0.00136977	0.0618661	0.522747	0.0809388	0.194258	0.477701	0.0499585	0.235296	3.39232	3.3505	3.26303	3.41954	10.3333	195	3.36923	7.60733	4.2381	GO:0006508	proteolysis	GO:0004289	subtilase activity
Mtr.52182.1.S1_at		expressed protein	5.7542	0.402437	0.107868	0.380001	0.690136	0.496948	0.850613	1.13312	0.817708	0.882982	0.848804	0.711566	0.771094	10.4479	0.000491733	0.0072438	0.30413	0.0408579	0.214812	5.83289	5.73877	6.42122	5.85549	55	1026	5.78136	10.0028	4.22146	GO:0008150	biological_process	GO:0003674	molecular_function	KOG: Uncharacterized conserved protein
Mtr.37525.1.S1_at	MtNIP1	Nodulin-26 Short=N-26;	12.0482	0.280388	4.22224e-05	0.00613834	0.732128	0.185228	0.768297	0.598345	0.0369694	0.597985	0.576801	0.00884354	0.163865	3.9872	1.6908e-05	0.000780157	2.04189	0.00613444	0.0714432	7.26585	10.6239	13.9364	13.8629	98.6667	1824.33	6.62449	10.8332	4.20866	GO:0006810	transport	GO:0015250	water channel activity	KOG: Aquaporin (major intrinsic protein family)
Mtr.16297.1.S1_x_at		Putative ripening-related protein 1 Flags: Precursor;	2.5889	2.24806	0.00939234	0.121165	0.983125	0.951067	0.909043	1.35877	0.278456	0.797478	1.21293	0.39956	0.673242	0.470954	0.0143872	0.0693207	0.707063	0.222878	0.428472	6.1416	5.96116	8.15381	7.49105	112.333	2049.67	6.81164	11.0012	4.18953	GO:0000004	No GO term	GO:0000004	No GO term
Mtr.11932.1.S1_at		Histone H2A.1	2.621	1.235	0.431358	0.595683	0.728383	0.243322	0.791784	1.0809	0.769807	0.878382	0.852634	0.46601	0.700069	1.21723	0.463046	0.476897	0.844921	0.528325	0.572106	4.20945	4.20945	4.19377	4.39232	28.3333	508	4.82443	8.98868	4.16426	GO:0006334 GO:0051276	nucleosome assembly	GO:0003677	DNA binding	KOG: Histone 2A
Mtr.35483.1.S1_at		40S ribosomal protein S10-B	2.4143	1.45025	0.0736935	0.329972	1.00647	0.973859	0.910604	0.8453	0.398775	0.820907	0.897858	0.505699	0.713436	0.856098	0.434554	0.463351	0.946719	0.781118	0.654256	3.29278	3.1375	3.49825	3.41954	10	177	3.32193	7.46761	4.14568	GO:0006412	translation	GO:0003735	structural constituent of ribosome	KOG: 40s ribosomal protein s10
Mtr.19759.1.S1_at		alcohol dehydrogenase, zinc-containing	1.8345	1.03922	0.80987	0.712969	1.11304	0.505821	0.852553	0.899161	0.508961	0.8413	1.00053	0.996735	0.82184	1.02517	0.876414	0.622154	0.937882	0.688906	0.626389	4.10434	3.73335	3.67807	3.65535	14.3333	243.333	3.8413	7.92679	4.08549	GO:0000004	No GO term	GO:0008270	zinc ion binding	KOG: Zinc-binding oxidoreductase
Mtr.28097.1.S1_at		Putative ripening-related protein 1 Flags: Precursor;	8.1174	0.479956	0.56729	0.645444	0.271794	0.315578	0.809915	0.0761885	0.0578426	0.647171	0.0754084	0.0232294	0.258763	2.65362	0.448825	0.470161	37.9167	0.0109182	0.102446	3.05311	2.94486	10.1253	11.8113	8	132.333	3	7.04803	4.04803	GO:0000004	No GO term	GO:0000004	No GO term
Mtr.49016.1.S1_at		F-box protein At2g26850	2.0025	0.763511	0.150111	0.428868	1.23229	0.258764	0.798508	1.12401	0.521288	0.843428	1.24258	0.155595	0.51917	1.20982	0.301404	0.391046	0.781593	0.186293	0.402189	4.1375	4.12102	4.1375	4.00899	17	279	4.08746	8.12412	4.03666	GO:0008150	biological_process	GO:0003674	molecular_function
Mtr.31958.1.S1_at		hypothetical protein predicted by Glimmer/Critica	1.7231	0.903316	0.55379	0.640988	1.19199	0.311969	0.80867	0.992395	0.964335	0.897033	1.11851	0.426665	0.684349	1.0375	0.829413	0.60996	0.902018	0.548265	0.579785	3.18587	3.15381	3.1375	3.21723	8.33333	136.667	3.05889	7.09452	4.03562	GO:0009409 GO:0006412 GO:0006414	response to cold	GO:0003735	structural constituent of ribosome
Mtr.31863.1.S1_at		hypothetical protein predicted by Glimmer/Critica	1.681	1.21847	0.146098	0.425119	1.11723	0.403549	0.830385	0.851216	0.230646	0.778758	0.967064	0.754873	0.779269	0.834002	0.179492	0.301101	1.03475	0.794756	0.657805	4.24793	3.57289	3.94486	3.49825	11.6667	190.667	3.54432	7.57491	4.03059	GO:0000004	No GO term	GO:0000004	No GO term
Mtr.29654.1.S1_at		Probable replication factor C subunit 3 AltName: Full=Activator 1 subunit 3;	1.6832	0.975722	0.85593	0.723306	1.09106	0.522358	0.856743	1.13401	0.359435	0.814994	1.1525	0.210837	0.56564	0.818119	0.151868	0.275535	1.0125	0.926864	0.690922	3.23266	4.98641	4.27053	4.20163	10	159.333	3.32193	7.3159	3.99398	GO:0000004	No GO term	GO:0000166 GO:0017111	nucleotide binding
Mtr.8375.1.S1_x_at		hypothetical protein predicted by Glimmer/Critica	1.5506	1.17654	0.335755	0.553809	0.802061	0.197158	0.773496	0.955933	0.786616	0.879833	0.837703	0.204329	0.560539	1.06997	0.685013	0.565089	1.03606	0.831392	0.668053	3	2.90689	2.8679	2.926	7.33333	115.667	2.87447	6.85383	3.97936	GO:0000004	No GO term	GO:0000004	No GO term
Mtr.36002.1.S1_a_at		hypothetical protein predicted by Glimmer/Critica	1.493	1.44024	0.0172003	0.168373	0.876146	0.34796	0.818292	0.89211	0.415993	0.823838	0.848523	0.160963	0.523262	0.867339	0.313475	0.398954	1.02419	0.863349	0.675687	3.03562	3.12102	3.08746	3.10434	10	157.333	3.32193	7.29768	3.97575	GO:0000004	No GO term	GO:0000004	No GO term
Mtr.7320.1.S1_at		hypothetical protein predicted by Glimmer/Critica	2.8948	0.557418	0.353615	0.563284	0.516357	0.296054	0.80501	0.439713	0.198253	0.764701	0.372174	0.0658008	0.394204	8.14444	0.00360745	0.0280537	0.970147	0.961075	0.697567	3.60881	3.60881	5.07895	5.15785	9.66667	151.667	3.27302	7.24476	3.97174	GO:0006468	protein amino acid phosphorylation	GO:0016301	kinase activity
Mtr.4821.1.S1_at		transaldolase	1.3852	0.985013	0.904791	0.735699	0.924154	0.534677	0.858319	1.18116	0.199552	0.766084	1.06015	0.572914	0.735185	0.979591	0.870283	0.620514	0.949428	0.681809	0.624299	3	2.90689	2.98185	3.01792	8.33333	130	3.05889	7.02237	3.96347	GO:0006015 GO:0005975 GO:0009052 GO:0019658	5-phosphoribose 1-diphosphate biosynthetic process	GO:0004801	transaldolase activity	KOG: Transaldolase
Mtr.43044.1.S1_at		NADP-dependent glyceraldehyde-3-phosphate dehydrogenase, putative	1.7735	1.12529	0.411771	0.588049	1.06526	0.657651	0.877281	1.00311	0.982581	0.898451	1.04521	0.703991	0.769323	1.04815	0.741304	0.583264	0.793428	0.118466	0.339474	3.16993	3.41954	3.12102	3.26303	11.3333	174	3.5025	7.44294	3.94044	GO:0008152	metabolic process	GO:0004028	3-chloroallyl aldehyde dehydrogenase activity	KOG: Aldehyde dehydrogenase
Mtr.24340.1.S1_at		Endoglucanase 25 EC=3.2.1.4; AltName: Full=Endo-1,4-beta glucanase 25; AltName: Full=Protein KORRIGAN; AltName: Full=Protein RADIALLY SWOLLEN 2; AltName: Full=Cellulase homolog OR16pep;	2.1761	0.953112	0.772804	0.703544	1.12224	0.490953	0.848926	0.881538	0.45212	0.831515	0.992854	0.957832	0.816382	1.33005	0.100971	0.220644	0.797372	0.185724	0.401562	3.6893	3.26303	3.43296	3.23266	9.66667	145	3.27302	7.17991	3.90689	GO:0030244 GO:0009826	cellulose biosynthetic process	GO:0008810	cellulase activity
Mtr.49504.1.S1_at		RPM1-interacting protein 4	2.0054	0.708273	0.0821287	0.34457	1.51473	0.0403492	0.607096	0.935579	0.724355	0.872838	1.26166	0.145062	0.506881	0.994921	0.978443	0.646618	1.00137	0.994195	0.704834	3.10434	3.12102	3.05311	3.10434	8	119.333	3	6.89885	3.89885	GO:0009626 GO:0009816 GO:0002237	hypersensitive response	GO:0005515	protein binding
Mtr.37028.1.S1_at		hypothetical protein predicted by Glimmer/Critica	1.7705	1.04185	0.811031	0.713136	1.0764	0.668365	0.878978	0.740032	0.0938999	0.695726	0.859309	0.287592	0.614643	1.31355	0.126064	0.249245	0.917322	0.615968	0.603336	3.41954	3.08746	3.08746	3.3505	8.33333	124	3.05889	6.9542	3.8953	GO:0000004	No GO term	GO:0000004	No GO term
Mtr.35484.1.S1_at		hypothetical protein predicted by Glimmer/Critica	1.5686	0.871427	0.34623	0.559542	0.856691	0.291599	0.803924	1.16223	0.30485	0.805354	0.997113	0.980374	0.819731	1.32367	0.0659591	0.172992	0.870709	0.343433	0.497911	3.43296	3.40599	3.48543	3.51096	10	144.333	3.32193	7.17326	3.85133	GO:0006952	defense response	GO:0003674	molecular_function
Mtr.31841.1.S1_at		expressed protein	1.3135	1.20138	0.11581	0.390787	0.949412	0.64378	0.875501	0.941429	0.591298	0.855892	0.927886	0.417676	0.680296	0.990233	0.930087	0.635236	0.940458	0.585034	0.593381	3.59694	3.18587	3.54844	3.62059	11.3333	163.333	3.5025	7.35168	3.84918	GO:0008150	biological_process	GO:0003674	molecular_function	KOG: Uncharacterized conserved protein
Mtr.16295.1.S1_at		Putative ripening-related protein 1 Flags: Precursor;	1.7845	1.0256	0.822446	0.715464	0.69969	0.00553986	0.383398	0.818721	0.0905289	0.692302	0.689754	0.000894592	0.0490776	2.09615	6.58957e-06	0.000452185	0.812009	0.079148	0.289732	4.23266	3.9542	4.10434	3.90689	15	215	3.90689	7.74819	3.8413	GO:0000004	No GO term	GO:0000004	No GO term
Mtr.51106.1.S1_at		Blue copper protein Flags: Precursor;	2.438	0.889342	0.549226	0.639741	1.23696	0.283889	0.80087	1.23248	0.291872	0.800051	1.32462	0.0919116	0.442911	0.958976	0.829723	0.610062	0.769108	0.190139	0.404557	3.51096	3.44626	3.66676	3.47249	11.3333	162	3.5025	7.33985	3.83735	GO:0006118	electron transport	GO:0005507 GO:0009055	copper ion binding
Mtr.31987.1.S1_at		5-methyltetrahydropteroyltriglutamate- homocysteine methyltransferase	1.9895	0.96121	0.775627	0.704339	0.993918	0.964898	0.910035	1.07356	0.610158	0.85693	1.0442	0.703021	0.768979	0.954532	0.737566	0.582244	1.02144	0.878405	0.679267	3.30743	2.94486	3.1375	3.18587	9	128	3.16993	7	3.83007	GO:0009086	methionine biosynthetic process	GO:0008705 GO:0003871	methionine synthase activity	KOG: Methionine synthase II (cobalamin-independent)
Mtr.14172.1.S1_at		cytochrome P450 family protein	3.2753	1.88953	0.121587	0.396923	9.83153	2.75223e-05	0.0365711	0.355754	0.0175275	0.517453	2.30417	0.018574	0.233573	0.316911	0.00956927	0.052727	0.477462	0.0758521	0.283959	4.09592	4.8125	3.848	3.75489	12.6667	180	3.66297	7.49185	3.82889	GO:0006118	electron transport	GO:0019825	oxygen binding	KOG: Cytochrome P450 CYP2 subfamily
Mtr.42508.1.S1_at		Calcineurin subunit B AltName: Full=Protein phosphatase 2B regulatory subunit; AltName: Full=Calcineurin regulatory subunit;	3.5828	0.674245	0.295459	0.532642	0.863891	0.693168	0.881554	0.923622	0.830033	0.884737	0.860271	0.619651	0.74773	2.67575	0.0160794	0.0741443	0.694678	0.332286	0.492586	3.05311	3.01792	3.10434	3.23266	9	126.667	3.16993	6.98489	3.81497	GO:0000004	No GO term	GO:0005509	calcium ion binding	KOG: Ca2+/calmodulin-dependent protein phosphatase (calcineurin subunit B), EF-Hand superfamily protein
Mtr.37281.1.S1_at		cysteine synthase	1.9341	0.747486	0.223716	0.488222	0.812756	0.380343	0.824712	1.01396	0.952607	0.89608	0.878998	0.501596	0.711649	1.49882	0.0978155	0.216697	1.0831	0.732726	0.640406	3.03562	2.96347	3.05311	3.05311	8.66667	119.333	3.11548	6.89885	3.78338	GO:0019344	cysteine biosynthetic process	GO:0004124	cysteine synthase activity	KOG: Cystathionine beta-synthase and related enzymes
Mtr.8329.1.S1_at		hypothetical protein predicted by Glimmer/Critica	4.9647	0.485434	0.179907	0.455004	0.539299	0.248127	0.794797	0.460076	0.151508	0.737082	0.394857	0.0424932	0.333243	1.20017	0.727577	0.579148	6.91778	0.00183082	0.0317483	3.12102	3.07039	3.41954	4.52982	8	106	3	6.72792	3.72792	GO:0000004	No GO term	GO:0000004	No GO term
Mtr.3189.1.S1_at		hypothetical protein predicted by Glimmer/Critica	2.9965	0.909787	0.691642	0.682169	1.05554	0.820304	0.897037	1.18703	0.47461	0.83542	1.16223	0.443177	0.691153	1.43708	0.141497	0.26573	0.610443	0.0516926	0.239033	3.18587	3.10434	3.07039	3.07039	9	118	3.16993	6.88264	3.71272	GO:0000004	No GO term	GO:0000004	No GO term
Mtr.49957.1.S1_at		hypothetical protein predicted by Glimmer/Critica	2.334	1.03116	0.847691	0.721299	1.03335	0.837323	0.898577	0.915418	0.581831	0.854847	0.963631	0.776557	0.783571	0.957516	0.78595	0.596868	1.07069	0.669755	0.620994	3.60881	3.59694	3.48543	3.70044	14	182.333	3.80735	7.51043	3.70308	GO:0000004	No GO term	GO:0000004	No GO term
Mtr.4921.1.S1_at		60S ribosomal protein L13	1.6526	0.912387	0.567125	0.645425	1.0326	0.840558	0.898621	1.34059	0.080766	0.680296	1.24208	0.110559	0.466563	0.89421	0.486396	0.487053	0.885432	0.449444	0.542307	3.47249	3.24793	3.27798	3.40599	10.3333	134.333	3.36923	7.06967	3.70044	GO:0006412 GO:0042254	translation	GO:0003735	structural constituent of ribosome	KOG: 60S Ribosomal protein L13
Mtr.14511.1.S1_at		Blue copper protein Flags: Precursor;	2.1253	1.17945	0.405133	0.585424	0.868684	0.476281	0.846012	1.27649	0.224353	0.77662	1.07132	0.667733	0.760686	0.921807	0.678653	0.562792	0.82947	0.347208	0.499514	3.30743	3.30743	3.60881	3.49825	10	128	3.32193	7	3.67807	GO:0006118	electron transport	GO:0005507 GO:0009055	copper ion binding
Mtr.18631.1.S1_at		cytochrome P450 family protein	1.8789	1.02267	0.887412	0.73169	0.962543	0.809552	0.895853	0.877237	0.413143	0.823388	0.893357	0.388746	0.667523	1.04849	0.765106	0.590693	1.10449	0.532665	0.573774	3.37851	3.43296	3.39232	3.37851	11.6667	148.667	3.54432	7.21594	3.67162	GO:0009686	gibberellic acid biosynthetic process	GO:0051777	ent-kaurenoate oxidase activity	KOG: Cytochrome P450 CYP4/CYP19/CYP26 subfamilies
Mtr.17467.1.S1_at		Putative serine/threonine-protein kinase At1g54610 EC=2.7.11.1;	1.5116	1.11863	0.51232	0.62643	0.839686	0.311997	0.80867	1.27167	0.170531	0.752228	1.04471	0.752895	0.779019	0.828951	0.278929	0.376289	1.00993	0.953605	0.696181	3.3505	3.43296	3.53605	3.3505	10	125	3.32193	6.96578	3.64386	GO:0006499 GO:0006468	N-terminal protein myristoylation	GO:0016301	kinase activity	KOG: Cdc2-related protein kinase
Mtr.1469.1.S1_at		Isoflavone reductase homolog EC=1.3.1.-;	1.7783	0.754528	0.0546532	0.292154	1.25179	0.117466	0.727678	0.952282	0.722886	0.872522	1.12425	0.305741	0.626263	1.05786	0.683531	0.564433	1.051	0.718328	0.635731	3.39232	3.23266	3.15381	3.36457	10.3333	128.667	3.36923	7.00749	3.63826	GO:0000004	No GO term	GO:0000004	No GO term
Mtr.45022.1.S1_at		60S ribosomal protein L26-2	3.136	0.604544	0.0971198	0.366629	0.955943	0.876356	0.90154	1.27529	0.406335	0.821613	1.1412	0.578264	0.736604	1.62195	0.109699	0.231119	0.836553	0.54011	0.576575	3.72247	3.26303	3.32193	3.57289	10.3333	128.333	3.36923	7.00375	3.63452	GO:0006412	translation	GO:0003735	structural constituent of ribosome	KOG: 60S ribosomal protein L26
Mtr.20645.1.S1_at		(+)-neomenthol dehydrogenase EC=1.1.1.208; AltName: Full=Menthone:neomenthol reductase; AltName: Full=Short-chain dehydrogenase/reductase 1; Short=AtSDR1;	2.2383	0.953095	0.935207	0.741184	2.1501	0.20726	0.77534	0.703377	0.553855	0.849283	1.31754	0.569691	0.734119	0.644734	0.461681	0.476335	1.07606	0.901292	0.684627	4.2555	4.45943	4.26303	4.45286	22.6667	279	4.5025	8.12412	3.62162	GO:0008152	metabolic process	GO:0016491	oxidoreductase activity	KOG: Dehydrogenases with different specificities (related to short-chain alcohol dehydrogenases)
Mtr.14715.1.S1_at		Putative ripening-related protein 1 Flags: Precursor;	1.8712	0.847346	0.386507	0.578132	0.946676	0.772034	0.890686	1.12537	0.534415	0.84555	1.04311	0.784585	0.785036	1.61437	0.0207771	0.0872741	0.686181	0.0604849	0.257274	3.21723	3.23266	3.16993	3.30743	10.3333	125.667	3.36923	6.97346	3.60422	GO:0000004	No GO term	GO:0000004	No GO term
Mtr.43814.1.S1_s_at		hypothetical protein similar to Oryza sativa chromosome 1, OSJNBa0090K04.28	1.9431	0.94483	0.720949	0.689928	1.03265	0.839537	0.898621	1.02892	0.857376	0.887462	1.04125	0.75523	0.779269	1.30535	0.107748	0.228901	0.763108	0.103129	0.322668	3.848	3.848	4.66676	4.90207	18.3333	222.333	4.1964	7.79658	3.60018	GO:0000004	No GO term	GO:0000004	No GO term
Mtr.4791.1.S1_at		14-3-3 protein 3 AltName: Full=PBLT3;	1.7797	0.793529	0.144914	0.42389	1.30986	0.0927721	0.700407	0.892943	0.463379	0.833958	1.11011	0.408535	0.676111	1.07648	0.631401	0.544723	1.00088	0.995416	0.704997	2.8679	2.94486	2.88753	2.88753	7.66667	92.3333	2.9386	6.52878	3.59018	GO:0000004	No GO term	GO:0005515 GO:0051117	protein binding	KOG: Multifunctional chaperone (14-3-3 family)
Mtr.15548.1.S1_at		Exocyst complex component 7 AltName: Full=Exocyst complex component Exo70; Short=rExo70;	6.4748	0.1385	0.00491257	0.0851447	2.96545	0.0906804	0.698007	3.24531	0.0690431	0.663503	4.52444	0.00762055	0.152412	0.247935	0.0347777	0.119011	3.02597	0.0853669	0.29857	5.05311	8.53683	8.98356	9.08454	19.3333	231.667	4.27302	7.85591	3.58289	GO:0006904	vesicle docking during exocytosis	GO:0005515	protein binding	KOG: Exocyst component protein and related proteins
Mtr.31960.1.S1_at		peroxiredoxin 4	1.9411	0.733385	0.0491742	0.278598	0.982972	0.907336	0.905103	1.24077	0.157469	0.742193	1.14153	0.281198	0.611022	1.09489	0.541431	0.510392	1.0211	0.887503	0.681213	3.45943	3.27798	3.48543	3.39232	11	131.333	3.45943	7.03709	3.57766	GO:0009409	response to cold	GO:0016209	antioxidant activity	KOG: Alkyl hydroperoxide reductase, thiol specific antioxidant and related enzymes
Mtr.50736.1.S1_at		Ent-kaurenoic acid oxidase 2 Short=AtKAO2; EC=1.14.13.79; AltName: Full=Cytochrome P450 88A4;	1.7098	1.00012	0.999532	0.7531	1.20332	0.358761	0.820975	1.01335	0.946829	0.895938	1.14137	0.420451	0.68153	0.857775	0.444845	0.468281	0.955955	0.820924	0.665409	3	2.8679	2.926	2.88753	7.66667	90.3333	2.9386	6.49719	3.55859	GO:0009686	gibberellic acid biosynthetic process	GO:0051777	ent-kaurenoate oxidase activity	KOG: Cytochrome P450 CYP4/CYP19/CYP26 subfamilies
Mtr.7611.1.S1_at		cytochrome c oxidase polypeptide iv precursor.	3.1173	1.05342	0.861954	0.724972	0.736958	0.315793	0.810119	0.683602	0.215366	0.772693	0.633136	0.0761515	0.415427	2.46635	0.00767636	0.0457519	0.764006	0.374568	0.511028	3.74416	3.58496	3.73335	3.87774	11.6667	137	3.54432	7.09803	3.55371	GO:0000004	No GO term	GO:0000004	No GO term	KOG: Cytochrome c oxidase, subunit Vb/COX4
Mtr.35574.1.S1_at		essential during assembly for full cytochrome c oxidase activity	2.0241	0.987886	0.939289	0.741839	1.10929	0.519748	0.855651	1.04179	0.798279	0.880551	1.10124	0.464433	0.699632	0.856158	0.339193	0.413799	1.02309	0.88658	0.681006	3.1375	2.90689	2.926	3.05311	8	93.3333	3	6.54432	3.54432	GO:0006118	electron transport	GO:0004129	cytochrome-c oxidase activity	KOG: Cytochrome c oxidase, subunit VIb/COX12
Mtr.37026.1.S1_at		Quinone oxidoreductase-like protein At1g23740, chloroplastic EC=1.-.-.-; Flags: Precursor;	2.4928	0.847809	0.503116	0.623642	0.956896	0.85719	0.899244	1.15197	0.565347	0.851168	1.0671	0.745597	0.777393	1.41964	0.16575	0.288886	0.753732	0.25822	0.451838	3.03562	2.70044	3.01792	2.94486	8	93	3	6.53916	3.53916	GO:0009409	response to cold	GO:0008270	zinc ion binding
Mtr.4851.1.S1_at		60S ribosomal protein L4-A AltName: Full=L2;	1.4032	1.00228	0.986178	0.750324	0.986204	0.915716	0.905334	1.07291	0.593585	0.855947	1.03837	0.725843	0.773638	0.862688	0.270242	0.370849	1.09302	0.501224	0.562735	3.37851	3.24793	3.33628	3.20163	10	116	3.32193	6.85798	3.53605	GO:0006412	translation	GO:0003735	structural constituent of ribosome	KOG: Ribosomal protein RPL1/RPL2/RL4L4
Mtr.31910.1.S1_at		26S proteasome AAA-ATPase subunit RPT3	1.5893	0.972513	0.832776	0.717969	1.05888	0.665469	0.878536	1.01242	0.925455	0.893113	1.04746	0.667764	0.760693	1.12712	0.370783	0.432482	0.850995	0.232462	0.434914	3.21723	3.01792	3.18587	3.15381	9	103.667	3.16993	6.69581	3.52588	GO:0006511	ubiquitin-dependent protein catabolic process	GO:0016887	ATPase activity	KOG: 26S proteasome regulatory complex, ATPase RPT3
Mtr.35466.1.S1_at		hypothetical protein	1.6419	0.723606	0.131817	0.410204	0.759934	0.196338	0.773496	1.02163	0.91749	0.892191	0.844721	0.324925	0.636711	1.29451	0.222945	0.337308	1.37506	0.137466	0.358486	3.27798	3.12102	3.21723	3.39232	10.3333	119	3.36923	6.89482	3.52558	GO:0000004	No GO term	GO:0000004	No GO term
Mtr.35406.1.S1_at		Asparagine synthetase [glutamine-hydrolyzing] 2 EC=6.3.5.4; AltName: Full=Glutamine-dependent asparagine synthetase 2;	1.6606	1.00619	0.965875	0.74685	1.09702	0.523694	0.856929	0.835489	0.2242	0.77662	0.943563	0.623213	0.748754	0.929604	0.614285	0.538175	1.16645	0.29469	0.474303	3.18587	3.05311	3	3.07039	8	92	3	6.52356	3.52356	GO:0009646 GO:0043617	response to absence of light	GO:0004066	asparagine synthase (glutamine-hydrolyzing) activity
Mtr.3290.1.S1_at		hypothetical protein predicted by Glimmer/Critica	2.4511	0.837503	0.391628	0.580256	1.32142	0.185735	0.7687	1.12639	0.562679	0.850504	1.30363	0.126854	0.487397	0.998785	0.995255	0.650795	0.803176	0.292723	0.473057	2.98185	2.98185	3.33628	3.1375	8.33333	94	3.05889	6.55459	3.4957	GO:0000004	No GO term	GO:0000004	No GO term
Mtr.11832.1.S1_at		Meiotically up-regulated gene 89 protein	1.9431	1.23291	0.324336	0.547824	0.756067	0.193516	0.772639	0.701445	0.104703	0.705027	0.655193	0.0233565	0.259388	1.21038	0.36747	0.430661	1.26355	0.272716	0.460837	3.79701	3.71149	3.73335	3.87774	14.3333	158.333	3.8413	7.30682	3.46552	GO:0000004	No GO term	GO:0000004	No GO term	KOG: Cell cycle control protein
Mtr.29593.1.S1_at		hypothetical protein predicted by Glimmer/Critica	7.563	1.07593	0.881026	0.730094	0.562758	0.250063	0.794797	0.958881	0.93155	0.893844	0.662813	0.311143	0.629078	0.984497	0.9745	0.645734	1.74951	0.262569	0.454248	8.7761	8.31967	9.70615	9.43838	60.6667	668.333	5.92283	9.38442	3.46159	GO:0000004	No GO term	GO:0000004	No GO term
Mtr.24642.1.S1_at		DELLA protein RGL2 AltName: Full=RGA-like protein 2; AltName: Full=Scarecrow-like protein 19; Short=AtSCL19; AltName: Full=GRAS family protein 15; Short=AtGRAS-15;	2.0773	0.808533	0.250924	0.506773	1.02543	0.889722	0.903492	0.986136	0.938537	0.8946	1.00746	0.959899	0.816523	1.3287	0.130998	0.254605	0.920519	0.648482	0.614487	3.12102	3.1375	3.12102	3.16993	9	99	3.16993	6.62936	3.45943	GO:0009740 GO:0045449	gibberellic acid mediated signaling	GO:0003700	transcription factor activity
Mtr.47494.1.S1_at		putative cytochrome P450	2.5283	0.86986	0.481752	0.61547	0.815929	0.309105	0.807642	1.05423	0.78842	0.879996	0.904464	0.53417	0.723843	1.98854	0.00280268	0.0238437	0.672094	0.0573678	0.251164	3.63227	3.26303	3.21723	3.12102	10.6667	117.333	3.41504	6.87447	3.45943	GO:0006118	electron transport	GO:0019825	oxygen binding	KOG: Cytochrome P450 CYP2 subfamily
Mtr.4837.1.S1_at		Actin-2	1.4305	0.847994	0.260869	0.513309	1.43958	0.0206708	0.536807	1.25491	0.128306	0.717803	1.48331	0.0037113	0.107352	0.710877	0.0285993	0.105827	0.918256	0.554781	0.581964	3.27798	3.24793	3.20163	3.32193	11	120.333	3.45943	6.91089	3.45146	GO:0007010	cytoskeleton organization and biogenesis	GO:0005200	structural constituent of cytoskeleton	KOG: Actin and related proteins
Mtr.38858.1.S1_at		Probable mitochondrial outer membrane protein porin	1.3648	1.12724	0.341908	0.557704	1.13199	0.325718	0.813151	0.829953	0.147302	0.732397	0.95925	0.682257	0.764855	1.01785	0.886698	0.625113	0.927693	0.547802	0.579661	3.26303	3.1375	3.20163	3.20163	9.33333	101	3.22239	6.65821	3.43582	GO:0000004	No GO term	GO:0000004	No GO term	KOG: Porin/voltage-dependent anion-selective channel protein
Mtr.17739.1.S1_at		F-box/Kelch-repeat protein At3g06240	1.5633	0.977015	0.863648	0.725405	0.961231	0.770477	0.890686	1.0922	0.517552	0.842616	1.03297	0.769421	0.782401	1.00784	0.953988	0.641327	0.967332	0.806326	0.66152	3.03562	3.07039	3.1375	3.21723	8.66667	93.6667	3.11548	6.54946	3.43399	GO:0008150	biological_process	GO:0003674	molecular_function
Mtr.42041.1.S1_at		Protein RUPTURED POLLEN GRAIN 1	4.9057	0.26347	0.0813577	0.343029	1.14972	0.847831	0.898621	0.372799	0.187339	0.761028	0.568475	0.348276	0.648255	0.658456	0.567389	0.521067	13.4485	0.00237283	0.0378614	3.848	4.81762	10.6376	10.3453	14.3333	153	3.8413	7.25739	3.41609	GO:0008150	biological_process	GO:0000004	No GO term
Mtr.31959.1.S1_at		hypothetical protein predicted by Glimmer/Critica	1.6356	0.977909	0.869114	0.726955	1.01912	0.888883	0.903451	1.0396	0.774725	0.878857	1.03927	0.72828	0.774265	1.03084	0.822799	0.607929	0.936315	0.628579	0.607862	3	2.82782	2.96347	2.96347	8	85.3333	3	6.41504	3.41504	GO:0000004	No GO term	GO:0000004	No GO term
Mtr.39701.1.S1_at		Autophagy-related protein 8 AltName: Full=Autophagy-related ubiquitin-like modifier atg8; Flags: Precursor;	2.6481	0.745621	0.145575	0.424606	1.0032	0.986892	0.911362	1.3672	0.122677	0.713722	1.23447	0.197363	0.55467	1.48294	0.057	0.158463	0.659383	0.0456513	0.226276	3.45943	3.3505	3.53605	3.45943	10.3333	108.333	3.36923	6.75933	3.3901	GO:0009267	cellular response to starvation	GO:0008017	microtubule binding	KOG: Microtubule-associated anchor protein involved in autophagy and membrane trafficking
Mtr.4813.1.S1_at		hypothetical protein predicted by Glimmer/Critica	2.0361	1.23977	0.390379	0.579843	0.761013	0.278636	0.80087	0.996743	0.989467	0.899458	0.831732	0.367762	0.65801	1.03728	0.882304	0.623903	1.02515	0.919955	0.689419	2.82782	2.76553	2.94486	2.90689	7.33333	76.6667	2.87447	6.26053	3.38606	GO:0000004	No GO term	GO:0000004	No GO term
Mtr.31855.1.S1_at		Protein transport protein SEC13	2.0286	0.92365	0.692619	0.682449	0.817052	0.32134	0.811604	1.29862	0.204479	0.76754	1.04029	0.809422	0.788963	1.22195	0.325079	0.406025	0.835044	0.374683	0.511098	3.54844	3.43296	3.51096	3.40599	12.6667	131.667	3.66297	7.04075	3.37778	GO:0006900	membrane budding	GO:0000166	nucleotide binding
Mtr.9667.1.S1_at		Putative RING-H2 finger protein ATL1H Flags: Precursor;	1.6578	0.891116	0.405356	0.585521	0.805407	0.128629	0.734814	0.860957	0.283601	0.798085	0.783426	0.0420075	0.331964	2.05519	7.61236e-05	0.00208108	0.787439	0.0959865	0.313104	4.41278	4.47897	4.15381	4.01792	16.6667	172	4.05889	7.42626	3.36737	GO:0000004	No GO term	GO:0005515 GO:0008270	protein binding
Mtr.31898.1.S1_at		hypothetical protein predicted by Glimmer/Critica	1.8104	0.944052	0.626882	0.664552	1.06141	0.61492	0.871844	0.912634	0.442894	0.829393	0.979009	0.825814	0.79239	1.03838	0.749963	0.586263	1.0531	0.661988	0.618207	3.01792	2.8679	2.96347	2.96347	7.66667	77.6667	2.9386	6.27922	3.34062	GO:0000004	No GO term	GO:0000004	No GO term
Mtr.2309.1.S1_at		putative cytochrome P450	2.0993	0.78821	0.144392	0.423494	0.915425	0.576166	0.866491	1.5402	0.0134873	0.481444	1.25738	0.0894772	0.439658	1.19962	0.257407	0.361814	0.750095	0.0824134	0.295257	3.62059	3.48543	4.92125	4.60881	15.6667	156.333	3.96963	7.28848	3.31886	GO:0006118	electron transport	GO:0019825	oxygen binding	KOG: Cytochrome P450 CYP2 subfamily
Mtr.46362.1.S1_at		Ethylene-responsive transcription factor WRI1 AltName: Full=Protein WRINKLED 1; AltName: Full=Protein ACTIVATOR OF SPORAMIN::LUC 1;	1.4094	0.979328	0.84271	0.720453	0.920334	0.434748	0.837673	0.946801	0.604938	0.856473	0.912297	0.294196	0.619558	1.30102	0.0222732	0.0911834	0.900707	0.328001	0.490627	2.926	3.01792	3	3	8	79.6667	3	6.3159	3.3159	GO:0006355	regulation of transcription, DNA-dependent	GO:0003677 GO:0003700	DNA binding
Mtr.25688.1.S1_at		glycosyl hydrolase family 1 protein	1.5088	0.928864	0.562412	0.643787	1.035	0.786187	0.893022	1.30715	0.0480024	0.623101	1.22324	0.0659484	0.394209	0.916284	0.493494	0.490275	0.868464	0.275207	0.462103	3.47249	3.15381	3.47249	3.3505	9.66667	95	3.27302	6.56986	3.29684	GO:0005975	carbohydrate metabolic process	GO:0004553	hydrolase activity, hydrolyzing O-glycosyl compounds
Mtr.21783.1.S1_s_at		hypothetical protein predicted by Glimmer/Critica	3.708	0.393934	0.0289917	0.219517	0.596529	0.200997	0.773496	0.245973	0.00241123	0.286707	0.278193	0.00100298	0.0522864	2.21646	0.0569775	0.15844	7.80545	8.10122e-05	0.004075	3.01792	3.32193	6.26679	6.34341	8.66667	85	3.11548	6.40939	3.29391	GO:0006468	protein amino acid phosphorylation	GO:0004672	protein kinase activity
Mtr.28297.1.S1_at		Bifunctional monodehydroascorbate reductase and carbonic anhydrase nectarin-3 EC=1.6.5.4; EC=4.2.1.1; AltName: Full=Nectarin-III; Contains: RecName: Full=Nectarin-2; Flags: Precursor;	3.0694	0.586276	0.06311	0.311417	1.14434	0.620073	0.872217	2.41994	0.00458993	0.354059	1.972	0.006872	0.145175	0.896736	0.688169	0.566096	0.68687	0.178643	0.395029	3.67807	3.99095	4.42626	4.27798	16	156.333	4	7.28848	3.28848	GO:0009439 GO:0006730	cyanate metabolic process	GO:0004089 GO:0005199 GO:0008270	carbonate dehydratase activity	KOG: Carbonic anhydrase
Mtr.7320.1.S1_s_at		hypothetical protein predicted by Glimmer/Critica	3.1048	0.804984	0.516194	0.62803	0.740091	0.370785	0.823545	0.875797	0.690143	0.867934	0.748961	0.294874	0.619989	2.89927	0.00514833	0.0354552	0.661051	0.223712	0.429099	3.18587	3.45943	5.12102	5.10852	10	97.6667	3.32193	6.60979	3.28787	GO:0006468	protein amino acid phosphorylation	GO:0016301	kinase activity
Mtr.31919.1.S1_at		glycosyl hydrolase family 20 protein	4.0998	0.644262	0.249871	0.506053	2.54964	0.0221104	0.541853	2.8632	0.0116957	0.467191	3.76317	0.000478842	0.0345437	0.438049	0.0399066	0.129061	0.485382	0.0676574	0.269936	5.45615	8.61985	6.03562	6.78921	39.3333	384	5.29768	8.58496	3.28728	GO:0005975	carbohydrate metabolic process	GO:0004563 GO:0015929 GO:0004553	beta-N-acetylhexosaminidase activity	KOG: Beta-N-acetylhexosaminidase
Mtr.39519.1.S1_at		26S proteasome non-ATPase regulatory subunit 14 AltName: Full=26S proteasome regulatory subunit rpn11; AltName: Full=26S proteasome regulatory complex subunit p37B; AltName: Full=Yippee-interacting protein 5;	1.993	1.01087	0.956917	0.745036	0.96591	0.862475	0.89943	1.08027	0.700331	0.868991	1.02876	0.86231	0.79987	1.13898	0.518471	0.500611	0.832372	0.365867	0.50791	2.88753	2.88753	3.01792	3.08746	7.66667	72.6667	2.9386	6.18322	3.24462	GO:0006511 GO:0030163	ubiquitin-dependent protein catabolic process	GO:0000004	No GO term	KOG: 26S proteasome regulatory complex, subunit RPN11
Mtr.4247.1.S1_at		Putative disease resistance RPP13-like protein 1	1.8573	1.45363	0.00879505	0.117009	0.871297	0.286076	0.801664	0.86621	0.266861	0.793633	0.828946	0.0847221	0.430128	0.879896	0.320574	0.403226	1.03592	0.780876	0.65416	3.52356	3.49825	3.51096	3.45943	10.3333	96.3333	3.36923	6.58996	3.22073	GO:0006952	defense response	GO:0005524 GO:0005515	ATP binding
Mtr.31955.1.S1_at		Protein SCARECROW Short=AtSCR; AltName: Full=Protein SHOOT GRAVITROPISM 1; AltName: Full=GRAS family protein 20; Short=AtGRAS-20;	5.3652	0.127036	0.0125807	0.142772	2.02288	0.349566	0.818292	1.27627	0.742823	0.874731	1.88195	0.305282	0.626098	0.0604457	0.00154419	0.0158384	50.4422	7.28352e-05	0.00381301	4.32193	6.24603	9.2891	8.8756	34	316.333	5.08746	8.3053	3.21784	GO:0008356 GO:0009630 GO:0009956 GO:0051457	asymmetric cell division	GO:0003700	transcription factor activity
Mtr.9066.1.S1_at		Dehydration-responsive protein RD22 Flags: Precursor;	2.2127	0.685442	0.176545	0.452724	0.53934	0.0348003	0.587044	1.06252	0.823049	0.883878	0.68992	0.108325	0.463994	1.01299	0.962018	0.642806	2.5132	0.00343133	0.0490106	8.15684	5.63227	3.57289	4.12928	172.667	1597.67	7.43185	10.6418	3.2099	GO:0000004	No GO term	GO:0003674	molecular_function
Mtr.30274.1.S1_at		hypothetical protein predicted by Glimmer/Critica	5.5823	0.0728247	0.000228334	0.0142963	1.60375	0.401595	0.830263	18.0827	8.53551e-05	0.0647526	9.43916	0.000143084	0.0163748	0.525854	0.25836	0.362464	0.900442	0.850617	0.672104	3.57289	7.95652	6.53916	7.15785	12.6667	116.667	3.66297	6.86625	3.20328	GO:0000004	No GO term	GO:0000004	No GO term
Mtr.31827.1.S1_at		hypothetical protein predicted by Glimmer/Critica	1.4047	0.866371	0.317065	0.544477	1.24184	0.138786	0.743888	0.818538	0.168953	0.749606	1.01096	0.924529	0.810729	0.971794	0.839271	0.612198	1.16847	0.278888	0.464453	2.98185	2.90689	3	3.10434	8.66667	78.6667	3.11548	6.29768	3.1822	GO:0000004	No GO term	GO:0000004	No GO term
Mtr.35585.1.S1_at		acyl-CoA dehydrogenase, C-terminal:acyl-CoA dehydrogenase, central region:acyl-CoA dehydrogenase, N-terminal	1.5737	0.889227	0.418333	0.590731	1.10362	0.495346	0.85051	0.850668	0.269465	0.794219	0.958779	0.719919	0.772588	1.33589	0.057719	0.159687	0.896681	0.451513	0.543248	3.33628	3.24793	2.96347	3.30743	9.66667	87.6667	3.27302	6.45396	3.18094	GO:0000004	No GO term	GO:0000004	No GO term
Mtr.48933.1.S1_at		UPF0706 protein At5g01750	1.4912	0.891274	0.561824	0.643619	1.44167	0.0786178	0.679151	0.946531	0.780882	0.879242	1.23027	0.210301	0.565429	0.785505	0.232268	0.344417	1.04674	0.817046	0.664359	2.90689	3.08746	3.03562	3.01792	7.66667	69	2.9386	6.10852	3.16993	GO:0000004	No GO term	GO:0000004	No GO term
Mtr.30996.1.S1_at		hypothetical protein predicted by Glimmer/Critica	10.9072	0.280538	3.76286e-05	0.00568586	1.04231	0.85455	0.898768	1.00295	0.989593	0.899458	1.03003	0.872612	0.802298	2.47451	0.000955301	0.0113305	1.37798	0.169278	0.386669	3.43296	10.4117	12.3619	11.815	8.66667	77.3333	3.11548	6.27302	3.15754	GO:0000004	No GO term	GO:0000004	No GO term
Mtr.7402.1.S1_at		Putative serine carboxypeptidase YBR139W EC=3.4.16.-;	1.1998	0.966168	0.77595	0.70438	0.997445	0.983098	0.91118	1.00539	0.964482	0.897033	1.00188	0.984791	0.820105	0.997554	0.983819	0.647928	1.03463	0.77829	0.653281	3.01792	2.90689	2.926	3.01792	8.66667	75	3.11548	6.22882	3.11334	GO:0000004	No GO term	GO:0000004	No GO term
Mtr.31945.1.S1_at		60S ribosomal protein L4-B AltName: Full=L1B; Flags: Fragment;	1.5098	1.12662	0.446514	0.602311	0.898774	0.494769	0.850261	1.11498	0.486411	0.836978	1.00141	0.991136	0.820863	0.984721	0.920933	0.632963	0.899483	0.497914	0.561623	3.27798	3.29278	3.37851	3.21723	10.3333	89.3333	3.36923	6.48113	3.11189	GO:0006412	translation	GO:0003735	structural constituent of ribosome	KOG: Ribosomal protein RPL1/RPL2/RL4L4
Mtr.31843.1.S1_at		ubiquitin-specific protease 12 (UBP12)	1.7093	1.20891	0.179049	0.454559	0.972766	0.840308	0.898621	0.997266	0.984049	0.898521	0.97997	0.856476	0.798621	0.840566	0.216487	0.332504	1.01441	0.916808	0.688803	3.01792	3.01792	2.80735	3.07039	8	69	3	6.10852	3.10852	GO:0006265 GO:0006511	DNA topological change	GO:0004843	ubiquitin-specific protease activity	KOG: Ubiquitin carboxyl-terminal hydrolase
Mtr.31229.1.S1_at		oxidoreductase	1.8758	0.776662	0.143607	0.423099	1.29715	0.133008	0.738833	1.28053	0.151882	0.737082	1.40255	0.0229759	0.257148	0.808948	0.215147	0.331212	0.958227	0.798137	0.658663	3.82782	3.71149	3.87774	3.90689	13.3333	114.667	3.73697	6.8413	3.10434	GO:0008152	metabolic process	GO:0016491	oxidoreductase activity	KOG: 1-Acyl dihydroxyacetone phosphate reductase and related dehydrogenases
Mtr.42876.1.S1_at		Pathogenesis-related protein PR-4A Flags: Precursor;	8.8036	0.0316239	1.52133e-05	0.00326198	2.12869	0.193875	0.772841	4.15662	0.0214047	0.541229	4.27794	0.00581907	0.133432	2.52145	0.116563	0.238611	1.41736	0.539668	0.576478	4.70598	10.2884	10.0049	10.5422	23.6667	203	4.56478	7.66534	3.10055	GO:0009615 GO:0009627 GO:0009723	response to virus	GO:0008061	chitin binding	KOG: Predicted chitinase
Mtr.27783.1.S1_s_at		serine carboxypeptidase (CBP1), putative	1.8788	1.26178	0.21193	0.479476	0.689607	0.0545134	0.649065	0.99664	0.985197	0.898668	0.778801	0.106438	0.462337	1.24718	0.234545	0.34611	0.924588	0.666594	0.619841	3.29278	3.29278	7.46923	5.40259	11.6667	98	3.54432	6.61471	3.07039	GO:0006508	proteolysis	GO:0004185	serine carboxypeptidase activity	KOG: Serine carboxypeptidases (lysosomal cathepsin A)
Mtr.38579.1.S1_at		Subtilisin-like protease EC=3.4.21.-; AltName: Full=Cucumisin-like serine protease; Flags: Precursor;	2.0566	1.04964	0.784707	0.706912	0.948274	0.764635	0.890052	1.30499	0.147025	0.732392	1.15264	0.333614	0.641443	0.961642	0.825375	0.608675	0.80058	0.220859	0.427147	3.64386	3.59694	3.81762	3.89724	13	108.667	3.70044	6.76377	3.06333	GO:0006508	proteolysis	GO:0004289	subtilase activity
Mtr.7264.1.S1_at		Scarecrow-like protein 3 Short=AtSCL3; AltName: Full=GRAS family protein 5; Short=AtGRAS-5;	1.1984	1.12995	0.373531	0.571878	0.973437	0.84258	0.898621	1.04595	0.740646	0.874731	1.01207	0.913618	0.808876	1.03219	0.815285	0.605877	0.842099	0.2164	0.424351	3.44626	3.62059	3.58496	3.36457	12.6667	104.667	3.66297	6.70966	3.04669	GO:0045449	regulation of transcription	GO:0003700	transcription factor activity
Mtr.7507.1.S1_at		Heat shock cognate protein 80	1.5586	1.1898	0.182245	0.45702	1.04109	0.750467	0.888143	0.903877	0.42891	0.827075	0.960283	0.695336	0.767639	0.866639	0.267454	0.369101	1.0306	0.81175	0.66281	3.30743	3.23266	3.26303	3.21723	9.66667	79.3333	3.27302	6.30986	3.03684	GO:0006457	protein folding	GO:0005524	ATP binding
Mtr.9563.1.S1_at		Agglutinin-2 AltName: Full=Agglutinin II; AltName: Full=ClAII; AltName: Full=LecClAII; Flags: Precursor;	2.2583	1.19964	0.366833	0.569316	0.96069	0.840357	0.898621	0.703409	0.0920221	0.69495	0.770065	0.122467	0.481792	1.60932	0.0277928	0.104025	0.766509	0.193981	0.407758	3.52356	3.29278	3.47249	3.59694	9.66667	79.3333	3.27302	6.30986	3.03684	GO:0006468	protein amino acid phosphorylation	GO:0016301	kinase activity
Mtr.11720.1.S1_at		protease inhibitor/seed storage/lipid transfer protein (LTP) family protein	2.6241	1.57452	0.0242549	0.19994	0.860805	0.421838	0.834405	0.85819	0.41268	0.823053	0.817194	0.193061	0.551704	1.05111	0.787367	0.597261	0.817926	0.285498	0.468579	3.3505	3.12102	3.37851	3.24793	10.3333	84.3333	3.36923	6.39803	3.0288	GO:0006869	lipid transport	GO:0008289	lipid binding
Mtr.11034.1.S1_at		Anther-specific proline-rich protein APG AltName: Full=Protein CEX; Flags: Fragment;	1.3913	1.15527	0.231926	0.494067	0.875275	0.268218	0.799678	0.81747	0.102248	0.702273	0.799977	0.0321148	0.298205	1.29964	0.0387805	0.126869	0.930847	0.54563	0.578795	4.96809	3.98185	3.79701	3.76553	19	154	4.24793	7.26679	3.01886	GO:0009620 GO:0009866 GO:0009751 GO:0050832	response to fungus	GO:0016298	lipase activity
Mtr.31221.1.S1_at		Zinc-regulated transporter 1 AltName: Full=High-affinity zinc transport protein ZRT1;	2.0394	0.594539	0.255602	0.510347	0.878269	0.772078	0.890686	1.125	0.792622	0.88016	0.992021	0.982507	0.819999	2.78445	0.0341381	0.117624	0.611362	0.280935	0.465661	3.3505	3.37851	3.49825	3.27798	10.3333	82.3333	3.36923	6.3634	2.99417	GO:0006829	zinc ion transport	GO:0005385	zinc ion transporter activity
Mtr.32003.1.S1_at		hypothetical protein predicted by Glimmer/Critica	2.0621	1.33532	0.183912	0.458374	1.15663	0.494256	0.849921	0.783531	0.258326	0.789085	0.936482	0.704216	0.769402	0.831473	0.388169	0.441268	0.993842	0.976668	0.700924	3.18587	3.05311	3.12102	3.08746	9.33333	73.6667	3.22239	6.20294	2.98055	GO:0000004	No GO term	GO:0000004	No GO term
Mtr.30203.1.S1_at		hypothetical protein predicted by Glimmer/Critica	1.4783	0.877867	0.361771	0.566873	0.881586	0.377143	0.824456	1.18008	0.250282	0.785203	1.02671	0.818824	0.791501	1.12507	0.408143	0.45074	0.97323	0.847316	0.671573	3.72247	3.57289	3.37851	3.64386	13	102	3.70044	6.67243	2.97199	GO:0000004	No GO term	GO:0000004	No GO term
Mtr.9955.1.S1_at		succinate dehydrogenase (ubiquinone) cytochrome b subunit precursor (SDH3)	1.4666	0.884077	0.374077	0.572219	0.915803	0.523068	0.856846	1.15076	0.312912	0.806569	1.0356	0.754509	0.779269	1.15768	0.293417	0.386269	0.927117	0.582017	0.592531	3.07039	3.05311	3.10434	3.1375	8.66667	67.3333	3.11548	6.07325	2.95777	GO:0000004	No GO term	GO:0000004	No GO term	KOG: Succinate dehydrogenase, cytochrome b subunit
Mtr.14161.1.S1_s_at		Anthocyanin 3'-O-beta-glucosyltransferase Short=3'GT; EC=2.4.1.238;	1.4836	1.35355	0.0563218	0.295756	1.07093	0.646817	0.876304	0.801053	0.150666	0.737082	0.902847	0.406425	0.675789	0.871949	0.364527	0.428739	0.987669	0.933654	0.691977	3.01792	3.01792	3.08746	3.1375	8.33333	64.3333	3.05889	6.00749	2.9486	GO:0008152	metabolic process	GO:0008194 GO:0016758 GO:0016757	UDP-glycosyltransferase activity
Mtr.21799.1.S1_at		hypothetical protein predicted by Glimmer/Critica	2.1162	0.72721	0.0643025	0.314311	1.21109	0.248836	0.794797	1.64683	0.00685271	0.406357	1.58447	0.00296135	0.0948931	0.952022	0.762413	0.58999	0.724215	0.0612823	0.258842	3.56071	3.53605	3.56071	3.70044	10.6667	81	3.41504	6.33985	2.92481	GO:0000004	No GO term	GO:0000004	No GO term
Mtr.10642.1.S1_at		Senescence-associated protein DIN1	3.9603	0.328895	0.0372738	0.246483	0.504683	0.180698	0.7659	1.01409	0.977481	0.897896	0.639827	0.279245	0.610498	3.13429	0.0330168	0.115097	1.89544	0.208998	0.41916	6.58796	7.02791	9.3672	8.96232	68.3333	518	6.09452	9.01681	2.92229	GO:0007568	aging	GO:0003674	molecular_function	KOG: Rhodanese-related sulfurtransferase
Mtr.31981.1.S1_at		argininosuccinate synthetase	1.8235	1.15059	0.387019	0.578426	1.37349	0.0618787	0.662583	0.767991	0.114107	0.711289	1.03623	0.785744	0.785036	0.972889	0.863783	0.618442	0.846906	0.307889	0.481468	3.01792	3.01792	3.1375	2.94486	8	60.3333	3	5.91488	2.91488	GO:0006526	arginine biosynthetic process	GO:0005524 GO:0004055	ATP binding	KOG: Argininosuccinate synthase
Mtr.49672.1.S1_s_at		Anthocyanin 3'-O-beta-glucosyltransferase Short=3'GT; EC=2.4.1.238;	1.8064	1.09848	0.702017	0.685454	1.11744	0.651366	0.87668	0.747519	0.24546	0.784159	0.886946	0.550904	0.728171	1.36243	0.218361	0.333704	0.79992	0.368524	0.508602	3.01792	3.3505	3.52356	3.40599	8.33333	62.6667	3.05889	5.96963	2.91073	GO:0051707	response to other organism	GO:0008194 GO:0016758 GO:0010294	UDP-glycosyltransferase activity	KOG: UDP-glucuronosyl and UDP-glucosyl transferase
Mtr.35514.1.S1_at		60S ribosomal protein L14	1.4789	0.983933	0.909038	0.736546	0.909469	0.50633	0.852553	1.08821	0.553253	0.849283	0.993115	0.952401	0.81575	0.910046	0.509134	0.496816	1.12842	0.399617	0.521823	3.57289	3.57289	3.39232	3.58496	11.6667	86.6667	3.54432	6.43741	2.89308	GO:0006412 GO:0042254	translation	GO:0003735	structural constituent of ribosome	KOG: 60S ribosomal protein L14
Mtr.35524.1.S1_at		subtilase family protein	2.0061	0.829755	0.493618	0.620142	1.15823	0.588907	0.868705	0.820177	0.467575	0.834916	0.966349	0.876873	0.803006	1.16395	0.576588	0.524513	1.08997	0.75051	0.645702	8.05257	4.48543	3.57289	3.7761	72	533	6.16993	9.05799	2.88807	GO:0006508	proteolysis	GO:0004289	subtilase activity
Mtr.11696.1.S1_at		Remorin AltName: Full=pp34;	2.5648	1.06733	0.905579	0.736026	1.63559	0.376609	0.824456	0.419155	0.12797	0.717763	0.777497	0.576613	0.736305	0.536969	0.267439	0.369101	2.5451	0.10392	0.323836	6.60437	6.2724	5.54226	5.14975	85.3333	622.333	6.41504	9.28154	2.86651	GO:0008150	biological_process	GO:0003677	DNA binding
Mtr.49679.1.S1_at		Anthocyanin 3'-O-beta-glucosyltransferase Short=3'GT; EC=2.4.1.238;	2.223	1.48628	0.139368	0.418372	1.46422	0.153848	0.751002	0.746154	0.266913	0.793633	1.06077	0.779971	0.784032	0.698241	0.177565	0.299417	0.881986	0.628224	0.607687	2.88753	2.90689	3.05311	3.05311	8.33333	60.6667	3.05889	5.92283	2.86394	GO:0051555 GO:0051707	flavonol biosynthetic process	GO:0008194	UDP-glycosyltransferase activity	KOG: UDP-glucuronosyl and UDP-glucosyl transferase
Mtr.25298.1.S1_at		expressed protein	1.2189	0.948497	0.701385	0.685378	0.929382	0.596181	0.870673	0.957364	0.751833	0.875469	0.925083	0.491554	0.709043	0.925246	0.574226	0.523563	1.28066	0.0871148	0.301228	3.08746	3.12102	3.05311	3.10434	8.66667	63	3.11548	5.97728	2.8618	GO:0008150	biological_process	GO:0003674	molecular_function
Mtr.35953.1.S1_at		60S ribosomal protein L29 AltName: Full=YL43;	1.939	0.660979	0.0397907	0.252972	1.68447	0.0124769	0.480003	0.938668	0.735885	0.874624	1.35722	0.0600853	0.380991	0.888048	0.528868	0.504896	1.07746	0.691151	0.627252	3	2.926	3	3.07039	8	58	3	5.85798	2.85798	GO:0006412 GO:0042254	translation	GO:0003735	structural constituent of ribosome
Mtr.40734.1.S1_at		Cytokinin-O-glucosyltransferase 1 EC=2.4.1.-; AltName: Full=Zeatin O-glucosyltransferase 1; Short=AtZOG1; AltName: Full=UDP-glucosyl transferase 73C1;	2.7671	0.6137	0.161006	0.439092	1.18605	0.614061	0.871713	1.35486	0.373742	0.817608	1.37193	0.26051	0.598974	0.972189	0.933289	0.636028	1.04303	0.900505	0.684564	6.56682	7.22882	6.47411	6.72792	61.6667	440.333	5.94642	8.78245	2.83603	GO:0016131	brassinosteroid metabolic process	GO:0046527	glucosyltransferase activity	KOG: UDP-glucuronosyl and UDP-glucosyl transferase
Mtr.40569.1.S1_at		glycosyl hydrolase family 38 (alpha-mannosidase)	6.4564	4.23819	0.00975218	0.12353	1.19618	0.719364	0.884821	2.89371	0.0460454	0.619138	2.28823	0.0556124	0.370278	0.0933444	0.000202462	0.00394843	0.730266	0.530184	0.572846	3.72247	9.32508	8.49466	8.39403	12.6667	89.6667	3.66297	6.4865	2.82353	GO:0005975 GO:0006013	carbohydrate metabolic process	GO:0004559	alpha-mannosidase activity	KOG: Glycosyl hydrolase, family 38 - alpha-mannosidase
Mtr.27180.1.S1_s_at		Senescence-associated protein DIN1	2.2794	0.859518	0.466369	0.609408	0.88827	0.5673	0.865122	0.878143	0.530855	0.845093	0.847371	0.332423	0.64083	1.131	0.552436	0.514851	1.31877	0.191854	0.405934	7.30104	7.86233	10.2711	9.69192	130	917.667	7.02237	9.84183	2.81946	GO:0007568	aging	GO:0003674	molecular_function
Mtr.16760.1.S1_at		glycosyl hydrolase family 20 protein	2.4598	1.29629	0.178286	0.454109	0.808425	0.26532	0.799678	0.815604	0.284905	0.79846	0.757553	0.0838919	0.428438	0.964926	0.848639	0.614874	1.21251	0.311075	0.483264	5.67243	8.16541	5.79961	6.48382	55.6667	391.667	5.79874	8.61348	2.81474	GO:0005975	carbohydrate metabolic process	GO:0004563 GO:0015929 GO:0004553	beta-N-acetylhexosaminidase activity	KOG: Beta-N-acetylhexosaminidase
Mtr.40263.1.S1_at		Probable indole-3-acetic acid-amido synthetase GH3.1 EC=6.3.2.-; AltName: Full=Auxin-responsive GH3-like protein 1; Short=AtGH3-1;	7.5976	0.341253	0.160864	0.439087	3.21276	0.130109	0.736039	3.03134	0.148898	0.734889	4.56046	0.0220686	0.252288	0.0705204	0.00237648	0.0213784	4.26675	0.0649411	0.265388	4.79181	10.2998	10.5272	10.074	107	744.333	6.74147	9.53981	2.79834	GO:0009733	response to auxin stimulus	GO:0003674	molecular_function
Mtr.25516.1.S1_at		Replication factor C subunit 3 AltName: Full=Activator 1 subunit 3; AltName: Full=Replication factor C 38 kDa subunit; Short=RF-C 38 kDa subunit; Short=RFC38; AltName: Full=Activator 1 38 kDa subunit; Short=A1 38 kDa subunit;	3.2221	0.995351	0.98721	0.750522	0.699418	0.230085	0.785397	0.850581	0.579703	0.854389	0.707351	0.158478	0.521936	2.32051	0.00990415	0.0538338	0.72776	0.283678	0.467468	3.97269	3.48543	3.74416	3.63227	14.6667	102	3.87447	6.67243	2.79796	GO:0000004	No GO term	GO:0000166 GO:0017111	nucleotide binding	KOG: Replication factor C, subunit RFC3
Mtr.4282.1.S1_at		Nuclear transcription factor Y subunit B-3 Short=AtNF-YB-3; AltName: Full=Transcriptional activator HAP3C;	3.4403	0.437389	0.00846912	0.115024	1.31297	0.335547	0.815349	1.34842	0.291912	0.800051	1.46348	0.108771	0.464304	1.62032	0.0979737	0.216845	0.796987	0.420067	0.529859	4.30012	3.66676	3.64386	3.71149	16	109.667	4	6.77698	2.77698	GO:0006355	regulation of transcription, DNA-dependent	GO:0003700	transcription factor activity	KOG: CCAAT-binding factor, subunit A (HAP3)
Mtr.23217.1.S1_at		cytochrome P450 family protein	1.9849	0.990561	0.964538	0.74659	0.878521	0.546175	0.86092	0.77055	0.232892	0.779642	0.770966	0.149369	0.512104	1.16043	0.488952	0.488128	1.28513	0.250105	0.446142	3.60881	3.49825	3.03562	3.16993	26.3333	180.333	4.71882	7.49452	2.7757	GO:0000004	No GO term	GO:0000004	No GO term	KOG: Cytochrome P450 CYP2 subfamily
Mtr.7277.1.S1_at		hypothetical protein predicted by Glimmer/Critica	1.6143	0.985941	0.916671	0.738091	1.06317	0.651886	0.876858	0.850658	0.242748	0.783494	0.935199	0.546681	0.726935	0.898636	0.434323	0.463209	1.24799	0.116407	0.337493	3.03562	3.05311	2.926	3.07039	8.66667	59	3.11548	5.88264	2.76717	GO:0000004	No GO term	GO:0000004	No GO term
Mtr.13833.1.S1_at		proteasome (prosome, macropain) subunit, beta type 2	1.9488	1.16256	0.320196	0.545715	1.17273	0.293943	0.80446	1.31672	0.0797526	0.678742	1.33596	0.028413	0.282803	0.621674	0.00535226	0.0362587	0.896052	0.465413	0.549187	3.26303	3.32193	3.37851	3.3505	10.3333	67.6667	3.36923	6.08037	2.71114	GO:0006511	ubiquitin-dependent protein catabolic process	GO:0008233	peptidase activity	KOG: 20S proteasome, regulatory subunit beta type PSMB2/PRE1
Mtr.20292.1.S1_at		Wall-associated receptor kinase-like 8 EC=2.7.11.-; Flags: Precursor;	1.6449	0.846573	0.134864	0.413597	1.15408	0.194081	0.772841	0.859736	0.172139	0.752769	0.994796	0.952486	0.81575	1.22323	0.0750956	0.186316	0.973257	0.800661	0.659544	3.26303	3.27798	4.30012	4.47897	10	65.3333	3.32193	6.02975	2.70782	GO:0006468	protein amino acid phosphorylation	GO:0016301 GO:0004674	kinase activity	KOG: Serine/threonine protein kinase
Mtr.31234.1.S1_at		Subtilisin-like protease EC=3.4.21.-; AltName: Full=Cucumisin-like serine protease; Flags: Precursor;	1.9762	0.891923	0.536349	0.635238	1.31482	0.15047	0.750011	0.815434	0.276512	0.796359	1.04754	0.757319	0.779594	1.07662	0.688711	0.566224	0.971306	0.874186	0.678032	4.18587	4	4.12102	4.18587	16	103.333	4	6.69116	2.69116	GO:0006508	proteolysis	GO:0004289	subtilase activity
Mtr.18214.1.S1_at		Endoglucanase 10 EC=3.2.1.4; AltName: Full=Endo-1,4-beta glucanase 10; Flags: Precursor;	2.2122	0.805326	0.249494	0.505875	0.976954	0.899104	0.904301	1.06739	0.723356	0.872698	1.02832	0.85247	0.79779	1.37201	0.10037	0.219871	0.867911	0.445421	0.540566	3.71149	3.44626	3.67807	3.57289	11.6667	75.3333	3.54432	6.23522	2.6909	GO:0005975	carbohydrate metabolic process	GO:0004553	hydrolase activity, hydrolyzing O-glycosyl compounds
Mtr.31940.1.S1_at		hypothetical protein predicted by Glimmer/Critica	1.6687	0.787271	0.100873	0.371802	1.17082	0.267344	0.799678	0.975799	0.860424	0.887516	1.09287	0.439393	0.689349	1.29701	0.0766833	0.188775	0.857196	0.27803	0.464212	3.10434	3.08746	3.21723	3.08746	9.33333	60	3.22239	5.90689	2.6845	GO:0000004	No GO term	GO:0000004	No GO term
Mtr.35414.1.S1_at		hypothetical protein predicted by Glimmer/Critica	1.4975	1.07139	0.692349	0.682334	1.08919	0.624452	0.873277	0.916989	0.619522	0.858837	0.999182	0.995398	0.821453	1.10819	0.556795	0.516882	0.843284	0.334356	0.49387	6.92244	6.14364	5.73335	5.56377	52	331	5.70044	8.37069	2.67025	GO:0006468 GO:0007169	protein amino acid phosphorylation	GO:0005524 GO:0016301 GO:0004674	ATP binding
Mtr.16214.1.S1_at		Putative serine/threonine-protein kinase At1g01540 EC=2.7.11.1;	7.4721	1.2036	0.731306	0.692842	4.06677	0.0180533	0.523796	2.68128	0.0820141	0.68053	4.91732	0.00215713	0.0792166	0.244879	0.0177718	0.079003	0.311154	0.0432909	0.221084	6.72792	10.1525	8.7364	9.17891	111	705.667	6.79442	9.46284	2.66843	GO:0006468	protein amino acid phosphorylation	GO:0016301	kinase activity	KOG: Serine/threonine protein kinase
Mtr.1345.1.S1_at		hypothetical protein predicted by Glimmer/Critica	1.6457	0.850758	0.258624	0.512108	1.20081	0.203526	0.77414	0.789649	0.10664	0.706827	0.965173	0.7569	0.77956	1.1578	0.304007	0.392767	1.07067	0.627174	0.607271	3.20163	3.24793	3.18587	3.30743	8	50.6667	3	5.66297	2.66297	GO:0000004	No GO term	GO:0000004	No GO term
Mtr.49406.1.S1_at		Protein TRANSPARENT TESTA 12	6.1705	0.407398	0.0941882	0.363426	0.400279	0.0884583	0.694249	0.474978	0.15931	0.742714	0.330641	0.0164537	0.219821	10.0338	0.000342148	0.00558562	1.28671	0.623534	0.60608	3.27798	4.79701	11.4051	11.0841	10.6667	67.3333	3.41504	6.07325	2.65821	GO:0006855	multidrug transport	GO:0015297 GO:0005215	antiporter activity	KOG: Uncharacterized membrane protein, predicted efflux pump
Mtr.1358.1.S1_at		hypothetical protein predicted by Glimmer/Critica	1.7479	0.949492	0.807223	0.712127	0.980348	0.925489	0.906485	0.942266	0.779564	0.879102	0.948497	0.760576	0.780402	1.19239	0.412268	0.452596	0.956174	0.832852	0.668341	4.04439	3.26303	3.24793	3.1375	25	157.667	4.64386	7.30073	2.65688	GO:0000004	No GO term	GO:0000004	No GO term
Mtr.8707.1.S1_at		Clavaminate synthase-like protein At3g21360 EC=1.-.-.-;	3.5977	0.835347	0.762235	0.700839	11.5856	0.00075162	0.198612	0.260336	0.0356403	0.593108	2.08754	0.143214	0.504249	0.156022	0.00608151	0.039422	2.54387	0.130382	0.351565	7.3156	6.40088	5.03122	4.7866	609.667	3839.67	9.25188	11.9068	2.65489	GO:0006118	electron transport	GO:0016491	oxidoreductase activity
Mtr.45966.1.S1_at		phytoene synthase	2.4648	2.76884	0.0598822	0.30361	1.3494	0.558643	0.863945	0.415665	0.0998482	0.701131	0.680125	0.360819	0.654483	0.733102	0.544709	0.511797	0.878324	0.799183	0.659043	6.59395	5.84549	5.05311	5.1416	183.667	1149.33	7.52095	10.1666	2.64564	GO:0016117	carotenoid biosynthetic process	GO:0016767	geranylgeranyl-diphosphate geranylgeranyltransferase activity	KOG: Squalene synthetase
Mtr.47463.1.S1_at		Scarecrow-like protein 32 Short=AtSCL32; AltName: Full=GRAS family protein 18; Short=AtGRAS-18;	1.9858	1.27479	0.117127	0.391859	0.962204	0.795643	0.893555	0.908348	0.520602	0.843286	0.91414	0.463422	0.699117	0.996336	0.980295	0.647121	0.900818	0.485687	0.556718	5.00899	3.52356	3.16993	3.27798	26.3333	164.667	4.71882	7.3634	2.64459	GO:0045449	regulation of transcription	GO:0003700	transcription factor activity
Mtr.40519.1.S1_s_at		hypothetical protein predicted by Glimmer/Critica	2.0702	1.08727	0.586711	0.652431	1.1231	0.452761	0.841549	1.08652	0.589774	0.855892	1.14193	0.297416	0.620876	0.840184	0.26555	0.367906	0.897075	0.48188	0.555572	6.54381	6.96694	9.13031	8.60103	93	580.333	6.53916	9.18074	2.64158	GO:0007568 GO:0009416 GO:0006979 GO:0009744	aging	GO:0003674	molecular_function
Mtr.31879.1.S1_at		Zinc finger protein 76 AltName: Full=Zinc finger protein 523;	2.1909	0.840427	0.418103	0.590617	0.900504	0.623036	0.872926	1.06923	0.752974	0.875655	0.975075	0.884288	0.804255	1.46433	0.0874711	0.203454	0.843926	0.429078	0.53418	3.1375	3.03562	3.15381	3.12102	8.33333	52	3.05889	5.70044	2.64155	GO:0045449	regulation of transcription	GO:0003700	transcription factor activity
Mtr.27637.1.S1_at		Bifunctional monodehydroascorbate reductase and carbonic anhydrase nectarin-3 EC=1.6.5.4; EC=4.2.1.1; AltName: Full=Nectarin-III; Contains: RecName: Full=Nectarin-2; Flags: Precursor;	2.1051	0.734491	0.0947603	0.36406	1.13736	0.468796	0.84455	1.09899	0.593736	0.855947	1.16036	0.309393	0.62795	1.08945	0.62797	0.543162	0.999799	0.999091	0.705572	3.08746	3.23266	3.3505	3.33628	10	62.3333	3.32193	5.96193	2.64	GO:0006730	one-carbon compound metabolic process	GO:0004089 GO:0008270	carbonate dehydratase activity	KOG: Carbonic anhydrase
Mtr.22389.1.S1_at		hypothetical protein predicted by Glimmer/Critica	3.1356	0.968581	0.916338	0.738077	1.03564	0.908262	0.905103	1.09573	0.763853	0.877587	1.08795	0.734519	0.775387	1.45773	0.226251	0.33948	0.62413	0.135234	0.35598	3.47249	3.12102	3.12102	3.29278	10	62.3333	3.32193	5.96193	2.64	GO:0008150	biological_process	GO:0003674	molecular_function
Mtr.17272.1.S1_at		Tubulin beta-1 chain AltName: Full=Beta-1-tubulin;	8.6212	0.2147	0.00781693	0.110545	1.02088	0.967758	0.910182	0.850079	0.751137	0.875382	0.909822	0.821059	0.791692	3.22285	0.0341103	0.117601	1.6653	0.326395	0.49012	6.7866	9.88432	12.3549	11.6999	146.333	904.667	7.19311	9.82124	2.62813	GO:0009416 GO:0009826	response to light stimulus	GO:0005198	structural molecule activity	KOG: Beta tubulin
Mtr.48055.1.S1_at		Metal transporter CNNM4 AltName: Full=Cyclin-M4; AltName: Full=Ancient conserved domain-containing protein 4;	1.4997	1.04363	0.731153	0.692842	0.953695	0.702961	0.882753	0.974319	0.833975	0.885017	0.952227	0.63016	0.750543	1.00733	0.953019	0.641116	1.0237	0.850318	0.672044	3.40599	3.37851	3.23266	3.66676	11	68	3.45943	6.08746	2.62803	GO:0008150	biological_process	GO:0003674	molecular_function	KOG: Predicted membrane protein, contains two CBS domains
Mtr.20697.1.S1_at		Agglutinin-2 AltName: Full=Agglutinin II; AltName: Full=ClAII; AltName: Full=LecClAII; Flags: Precursor;	1.9134	0.972365	0.84809	0.72143	1.15327	0.336911	0.815349	1.13622	0.388355	0.820657	1.19747	0.145344	0.507209	0.902901	0.488314	0.487957	0.869232	0.345048	0.498632	3.30743	3.16993	3.27798	3.21723	9.66667	59.6667	3.27302	5.89885	2.62583	GO:0000004	No GO term	GO:0000004	No GO term
Mtr.31909.1.S1_at		proteasome (prosome, macropain) 26S subunit, ATPase, 4	2.3518	1.15368	0.441562	0.599972	0.952868	0.793174	0.893555	0.736237	0.110857	0.708996	0.789527	0.130136	0.490868	1.27322	0.201419	0.320595	0.97042	0.870373	0.677513	3.51096	3.1375	3.30743	3.43296	9.33333	57	3.22239	5.83289	2.6105	GO:0006511	ubiquitin-dependent protein catabolic process	GO:0016887	ATPase activity	KOG: 26S proteasome regulatory complex, ATPase RPT3
Mtr.31907.1.S1_at		hypothetical protein predicted by Glimmer/Critica	1.7971	0.916915	0.544445	0.638032	1.11013	0.466575	0.844317	1.22691	0.164124	0.746026	1.22873	0.0911266	0.442109	1.16765	0.285117	0.380747	0.68576	0.0163771	0.131271	3.36457	3.26303	3.36457	3.43296	11	66	3.45943	6.04439	2.58496	GO:0006412	translation	GO:0003735	structural constituent of ribosome
Mtr.24353.1.S1_at		SPX (SYG1/Pho81/XPR1) domain-containing protein	1.9667	0.910286	0.533644	0.634679	0.932383	0.641957	0.875433	1.33425	0.0692637	0.664232	1.1567	0.245412	0.588893	0.813031	0.180772	0.302277	1.08613	0.583732	0.592979	3.32193	6.95768	4.95884	5.15381	14.6667	88	3.87447	6.45943	2.58496	GO:0008150	biological_process	GO:0003674	molecular_function	KOG: Protein involved in vacuolar polyphosphate accumulation, contains SPX domain
Mtr.8479.1.S1_at		Secologanin synthase Short=SLS; EC=1.3.3.9; AltName: Full=Cytochrome P450 72A1; AltName: Full=CYPLXXII;	3.148	1.19524	0.450685	0.60419	0.820724	0.4044	0.830653	1.40681	0.158786	0.742466	1.10058	0.617703	0.747183	0.561537	0.0240197	0.0952293	1.29043	0.285538	0.468579	3.66676	3.15381	4.62644	3.94486	13.3333	79.6667	3.73697	6.3159	2.57894	GO:0006118	electron transport	GO:0019825	oxygen binding	KOG: Cytochrome P450 CYP4/CYP19/CYP26 subfamilies
Mtr.11786.1.S1_at		nodulin - like protein	2.1321	0.856983	0.464401	0.60872	1.19324	0.403601	0.830385	1.00894	0.966031	0.897161	1.1317	0.472444	0.702212	1.16671	0.464822	0.477563	0.830748	0.381262	0.514076	5.44626	7.83036	8.05365	7.54844	127.333	759.333	6.99247	9.56859	2.57612	GO:0008150	biological_process	GO:0003674	molecular_function
Mtr.17343.1.S1_at		Probable inactive receptor kinase At5g53320 Flags: Precursor;	2.4704	0.628492	0.0546847	0.292154	0.795678	0.321818	0.811622	1.21813	0.390437	0.820769	0.979384	0.910495	0.808437	1.82389	0.0165027	0.0753501	0.90006	0.643816	0.612685	3.44626	2.926	3.10434	3.16993	8.66667	51.6667	3.11548	5.69116	2.57568	GO:0006468 GO:0007169	protein amino acid phosphorylation	GO:0005524 GO:0004674	ATP binding	KOG: Serine/threonine protein kinase
Mtr.4863.1.S1_at		Putative peptide transporter PTR3-B	1.7366	0.834139	0.247853	0.505127	1.1575	0.347649	0.81829	1.89459	0.000693795	0.161641	1.68794	0.000673835	0.0417174	0.913757	0.558924	0.517759	0.598268	0.00383737	0.0527972	3.62059	4.63807	3.926	4.10434	15	88.6667	3.90689	6.47032	2.56343	GO:0006857 GO:0009624	oligopeptide transport	GO:0005215	transporter activity	KOG: H+/oligopeptide symporter
Mtr.33871.1.S1_at		Peptide transporter PTR2 AltName: Full=Histidine-transporting protein;	1.7921	1.03133	0.836885	0.719039	0.937993	0.669979	0.879124	0.993489	0.965206	0.897033	0.954058	0.701198	0.768534	1.03369	0.82503	0.608616	1.00658	0.965053	0.698481	4.16189	5.52669	4.17792	4.51096	15.6667	92.3333	3.96963	6.52878	2.55915	GO:0006857	oligopeptide transport	GO:0005215	transporter activity	KOG: H+/oligopeptide symporter
Mtr.18066.1.S1_s_at		O-methyltransferase, putative	2.7191	0.638957	0.523062	0.630882	2.81471	0.151393	0.750259	2.18552	0.271454	0.79499	3.35731	0.0466247	0.345086	0.506161	0.335877	0.411842	0.502634	0.331089	0.492089	3.6893	3.33628	3.30743	3.27798	16.6667	98	4.05889	6.61471	2.55582	GO:0009809 GO:0051555	lignin biosynthetic process	GO:0008171 GO:0047763	O-methyltransferase activity	KOG: Hydroxyindole-O-methyltransferase and related SAM-dependent methyltransferases
Mtr.42072.1.S1_at		nodulin - like protein	8.2081	2.10106	0.110893	0.384102	1.00351	0.993726	0.911781	1.20912	0.671215	0.866502	1.13761	0.723851	0.773496	0.361566	0.0346455	0.118707	1.08488	0.855135	0.673554	8.07842	9.68492	9.84156	9.97341	329	1922.67	8.36194	10.9089	2.54695	GO:0008150	biological_process	GO:0003674	molecular_function
Mtr.13963.1.S1_at		Subtilisin-like protease EC=3.4.21.-; AltName: Full=Cucumisin-like serine protease; Flags: Precursor;	3.0165	5.30954	0.00109446	0.0355682	4.6596	0.00208972	0.270285	0.398847	0.0428961	0.612378	1.5116	0.242566	0.58713	0.266239	0.00609988	0.0394949	0.380642	0.0345255	0.197286	8.61397	8.34961	5.11686	6.65821	221.667	1291.33	7.79225	10.3346	2.5424	GO:0009827	cell wall modification (sensu Magnoliophyta)	GO:0008236	serine-type peptidase activity
Mtr.42515.1.S1_at		Cytokinin-O-glucosyltransferase 2 EC=2.4.1.-; AltName: Full=Zeatin O-glucosyltransferase 2; Short=AtZOG2; AltName: Full=UDP-glucosyl transferase 85A1;	1.647	1.12518	0.396256	0.582314	0.817622	0.156541	0.752262	1.19837	0.200076	0.766115	0.986499	0.903559	0.807577	0.868585	0.313335	0.398943	1.04428	0.752814	0.646254	3.57289	3.27798	3.64386	3.56071	12	69	3.58496	6.10852	2.52356	GO:0008152	metabolic process	GO:0008194 GO:0015020 GO:0016757	UDP-glycosyltransferase activity	KOG: UDP-glucuronosyl and UDP-glucosyl transferase
Mtr.23965.1.S1_s_at		expressed protein	7.0549	0.417932	0.3461	0.559425	1.37141	0.729688	0.886149	0.475119	0.41972	0.82427	0.751588	0.702118	0.76876	8.23149	0.032654	0.114434	0.446115	0.382365	0.514608	4.24793	3.44626	10.6939	10.1073	91	522.333	6.50779	9.02883	2.52103	GO:0008150	biological_process	GO:0003674	molecular_function
Mtr.35518.1.S1_at		CG7375 gene product from transcript CG7375-RA	1.7034	1.08486	0.688906	0.68169	0.917854	0.673613	0.879675	0.892617	0.577565	0.854051	0.875573	0.427435	0.684439	1.11891	0.5817	0.526336	1.00553	0.978325	0.701148	3.1375	3.05311	3.15381	3.26303	9.66667	55.3333	3.27302	5.79008	2.51706	GO:0006464 GO:0006512	protein modification	GO:0008639 GO:0004842	small protein conjugating enzyme activity	KOG: Ubiquitin-protein ligase
Mtr.31802.1.S1_at		Prohibitin-1	1.978	1.0561	0.691545	0.682169	0.999389	0.996448	0.912198	1.02816	0.839712	0.885315	1.01827	0.871657	0.801982	0.96747	0.809707	0.604232	0.952497	0.723358	0.637689	3.27798	2.96347	3.1375	3.07039	8.33333	47.6667	3.05889	5.57491	2.51602	GO:0008150	biological_process	GO:0000004	No GO term	KOG: Prohibitin
Mtr.31954.1.S1_at		Protein SCARECROW Short=AtSCR; AltName: Full=Protein SHOOT GRAVITROPISM 1; AltName: Full=GRAS family protein 20; Short=AtGRAS-20;	2.0334	0.594436	0.0262863	0.209009	0.784962	0.269918	0.799678	0.927697	0.727562	0.87347	0.809413	0.23933	0.585006	1.175	0.457376	0.474481	1.96608	0.00588653	0.0695958	3.36457	4.58496	7.80735	7.08428	20.6667	118	4.36923	6.88264	2.51341	GO:0008356 GO:0009630 GO:0009956 GO:0051457	asymmetric cell division	GO:0003700	transcription factor activity
Mtr.37112.1.S1_at		Peptide transporter PTR3-A Short=AtPTR3;	1.2098	1.28658	0.0301726	0.222958	0.795987	0.0467228	0.630259	1.08715	0.440297	0.828839	0.908094	0.280185	0.61076	1.24703	0.0533873	0.152616	0.720262	0.00701391	0.0780498	3.66676	3.47249	3.47249	3.47249	12.6667	71.6667	3.66297	6.16323	2.50027	GO:0006857	oligopeptide transport	GO:0005215	transporter activity
Mtr.45405.1.S1_at		Glucose-6-phosphate/phosphate translocator 2, chloroplastic Flags: Precursor;	2.9932	0.974692	0.917703	0.738216	1.0034	0.989093	0.911624	1.12855	0.627223	0.860781	1.08642	0.683189	0.765204	1.14861	0.578418	0.525106	0.788796	0.346057	0.498886	4.49185	4.41954	4.39232	4.57894	21.3333	119.667	4.41504	6.90288	2.48784	GO:0015712	hexose phosphate transport	GO:0015297 GO:0015152	antiporter activity	KOG: Glucose-6-phosphate/phosphate and phosphoenolpyruvate/phosphate antiporter
Mtr.35730.1.S1_at		Coatomer subunit zeta-1 AltName: Full=Zeta-1-coat protein; Short=Zeta-1 COP;	1.6338	0.920108	0.519751	0.629585	0.942085	0.643511	0.875501	1.12507	0.365526	0.815305	1.03955	0.712105	0.771203	1.02695	0.836122	0.61154	0.998489	0.990604	0.704153	3.07039	3.05311	3.05311	3.15381	9	50.3333	3.16993	5.65344	2.48352	GO:0006886	intracellular protein transport	GO:0003674	molecular_function	KOG: Vesicle coat complex COPI, zeta subunit
Mtr.11970.1.S1_at		Cysteine-rich receptor-like protein kinase 37 Short=Cysteine-rich RLK37; EC=2.7.11.-; Flags: Precursor;	1.9566	1.16466	0.390082	0.579733	1.26958	0.185889	0.7687	0.93915	0.720609	0.872317	1.12442	0.417407	0.680243	0.765641	0.141662	0.265874	0.940546	0.726926	0.638456	3.21723	3.33628	3.3505	3.30743	13.6667	76.3333	3.77259	6.25424	2.48165	GO:0006468	protein amino acid phosphorylation	GO:0016301 GO:0030246	kinase activity	KOG: Serine/threonine protein kinase
Mtr.1591.1.S1_s_at		Snf1-related protein kinase (KIN11)	2.0321	0.806068	0.505759	0.624535	0.769084	0.419336	0.834155	1.15633	0.652591	0.864099	0.924777	0.766153	0.781488	1.38471	0.319532	0.402629	1.00743	0.981635	0.702009	2.98185	3.15381	5.10852	4.98641	8	44	3	5.45943	2.45943	GO:0006468	protein amino acid phosphorylation	GO:0004672	protein kinase activity	KOG: Serine/threonine protein kinase
Mtr.35718.1.S1_at		Ubiquitin-like protein pmt3/smt3 Flags: Precursor;	2.1012	1.31459	0.105376	0.377488	0.891327	0.480047	0.846442	1.06156	0.712152	0.871337	0.963801	0.780109	0.784032	0.850946	0.325593	0.406274	0.944769	0.725599	0.638137	3.52356	3.39232	3.72247	3.41954	10.3333	56.6667	3.36923	5.82443	2.45519	GO:0016925	protein sumoylation	GO:0005515	protein binding	KOG: Ubiquitin-like proteins
Mtr.38252.1.S1_at		copper amine oxidase, putative	7.1365	0.078404	0.0143353	0.152759	9.98815	0.0244114	0.548458	68.3069	0.000342358	0.113045	77.4996	3.36067e-05	0.00711397	0.191756	0.0930007	0.210605	0.0974907	0.0230508	0.16023	8.84925	6.85798	6.08534	5.76022	20.6667	112.667	4.36923	6.81592	2.44668	GO:0008150	biological_process	GO:0005507	copper ion binding	KOG: Copper amine oxidase
Mtr.27464.1.S1_at		Putative RING-H2 finger protein ATL5D	3.5542	0.704517	0.178399	0.4542	1.37534	0.218428	0.780329	0.685034	0.148048	0.733523	0.961053	0.847237	0.797028	1.17334	0.529258	0.505166	1.28399	0.329733	0.491421	4.24793	3.96347	8.42333	7.05094	21	113.667	4.39232	6.82867	2.43635	GO:0000004	No GO term	GO:0005515 GO:0008270	protein binding
Mtr.46057.1.S1_at		Nitrate/chlorate transporter	1.4159	1.14215	0.375301	0.572811	0.851185	0.285382	0.801368	0.876451	0.378955	0.817755	0.822561	0.12063	0.479278	1.14025	0.381169	0.437792	1.02926	0.845545	0.671145	3.63227	3.56071	3.54844	3.56071	14.6667	78.6667	3.87447	6.29768	2.42321	GO:0009624	response to nematode	GO:0005509 GO:0005215	calcium ion binding	KOG: H+/oligopeptide symporter
Mtr.46839.1.S1_at		Ammonium transporter 2 Short=AtAMT2;	3.8162	1.06594	0.814768	0.713984	0.931864	0.795763	0.893555	1.05323	0.84907	0.885909	0.987604	0.955266	0.816194	1.41716	0.212403	0.329201	0.674488	0.161867	0.38149	4.09592	3.848	3.98185	4.1127	16	85	4	6.40939	2.40939	GO:0015696	ammonium transport	GO:0015398	high affinity ammonium transporter activity	KOG: Ammonia permease
Mtr.4883.1.S1_at		phosphoenolpyruvate carboxykinase	1.2062	1.0516	0.687819	0.681243	1.15217	0.266603	0.799678	0.997969	0.987012	0.899097	1.09755	0.367859	0.658028	0.88994	0.357314	0.424813	0.929295	0.559312	0.583864	3.07039	2.94486	3.05311	3	8.66667	46	3.11548	5.52356	2.40808	GO:0006094	gluconeogenesis	GO:0005524 GO:0004612	ATP binding
Mtr.25270.1.S1_at		Transcriptional regulator SUPERMAN	1.6792	1.03196	0.845582	0.720887	0.93577	0.68178	0.880379	1.07055	0.673759	0.867036	1.00119	0.992798	0.82116	1.20523	0.257853	0.362136	0.802587	0.186037	0.401951	3.47249	3.48543	3.32193	3.59694	12.6667	66.6667	3.66297	6.05889	2.39593	GO:0045449	regulation of transcription	GO:0003676 GO:0003700 GO:0008270	nucleic acid binding
Mtr.47022.1.S1_s_at		expressed protein	12.1595	0.360241	0.0136179	0.148999	0.829282	0.616645	0.871953	0.825803	0.608822	0.85693	0.776937	0.411764	0.678156	2.97308	0.00929255	0.0517304	1.36339	0.4105	0.526355	6.8716	4.8125	12.6598	12.2389	504	2642.67	8.97728	11.3678	2.3905	GO:0008150	biological_process	GO:0003674	molecular_function
Mtr.31878.1.S1_at		26S protease regulatory subunit 4 AltName: Full=P26s4;	1.5448	1.02447	0.853179	0.722682	1.08892	0.516993	0.854379	0.909156	0.469569	0.834997	0.993322	0.949877	0.815557	1.02392	0.85636	0.616632	0.962941	0.772673	0.65179	2.96347	3.03562	2.926	2.94486	8	41.6667	3	5.38082	2.38082	GO:0006499	N-terminal protein myristoylation	GO:0016887	ATPase activity	KOG: 26S proteasome regulatory complex, ATPase RPT2
Mtr.31988.1.S1_at		hypothetical protein predicted by Glimmer/Critica	3.2301	2.18046	0.0181752	0.173421	2.10488	0.0230908	0.546656	0.586829	0.0903021	0.69227	1.15122	0.567057	0.733258	0.851772	0.594149	0.531065	0.435903	0.0128272	0.113239	5	4.7761	3.67807	3.81762	90.6667	471	6.5025	8.87958	2.37708	GO:0016117	carotenoid biosynthetic process	GO:0016767	geranylgeranyl-diphosphate geranylgeranyltransferase activity
Mtr.19547.1.S1_at		ectonucleoside triphosphate diphosphohydrolase 5	1.941	0.834193	0.53136	0.633686	0.904843	0.728721	0.886149	0.848484	0.570072	0.852189	0.838452	0.457444	0.696298	0.92437	0.784869	0.59653	1.68916	0.0834276	0.296433	7.47492	7.73471	6.35755	7.22882	12	62	3.58496	5.9542	2.36923	GO:0009846	pollen germination	GO:0016887 GO:0004551	ATPase activity	KOG: Nucleoside phosphatase
Mtr.927.1.S1_at		calcineurin-like phosphoesterase family protein	1.9148	0.885116	0.552996	0.64083	0.848003	0.425057	0.83523	1.05078	0.808776	0.882093	0.925991	0.646304	0.754952	0.777836	0.230484	0.343073	1.63005	0.0279112	0.17723	6.48382	5.80478	10.2085	9.0588	52.3333	270	5.70966	8.07682	2.36716	GO:0008150	biological_process	GO:0004722	protein serine/threonine phosphatase activity	KOG: Purple acid phosphatase
Mtr.35482.1.S1_at		RuvB-like 2 EC=3.6.1.-; AltName: Full=p47 protein;	1.8925	0.784087	0.0893275	0.354985	0.737128	0.0377275	0.598955	1.10295	0.475947	0.835595	0.871096	0.226358	0.577247	1.19917	0.195221	0.315093	1.30815	0.0631846	0.262467	3.51096	3.30743	3.63227	3.54844	9	46.3333	3.16993	5.53398	2.36405	GO:0000004	No GO term	GO:0003678	DNA helicase activity
Mtr.24556.1.S1_at		Cytokinin-O-glucosyltransferase 2 EC=2.4.1.-; AltName: Full=Zeatin O-glucosyltransferase 2; Short=AtZOG2; AltName: Full=UDP-glucosyl transferase 85A1;	3.1152	0.721052	0.175233	0.451562	1.15588	0.538209	0.858692	0.977142	0.921249	0.892371	1.08455	0.671732	0.761839	1.73466	0.0298834	0.10865	0.707859	0.153513	0.373851	3.82782	3.6893	3.76553	3.87774	13.3333	68	3.73697	6.08746	2.3505	GO:0008152	metabolic process	GO:0015020 GO:0003700 GO:0016757	glucuronosyltransferase activity	KOG: UDP-glucuronosyl and UDP-glucosyl transferase
Mtr.7303.1.S1_at		hypothetical protein predicted by Glimmer/Critica	1.784	1.12297	0.350404	0.561697	0.875164	0.285185	0.801352	0.851445	0.201175	0.766115	0.821922	0.0641857	0.3906	1.34694	0.0255414	0.0987464	0.887233	0.335805	0.494586	3.3505	3.21723	3.23266	3.15381	10	51	3.32193	5.67243	2.3505	GO:0000004	No GO term	GO:0000004	No GO term
Mtr.41610.1.S1_at		copper amine oxidase, putative	2.8081	0.465724	0.11688	0.391714	0.887456	0.798585	0.893557	4.67827	0.00423515	0.343422	2.58318	0.0229406	0.256884	0.892223	0.807422	0.603754	0.57965	0.253719	0.448759	6.2555	5.51412	5.05311	4.47897	14.6667	74.3333	3.87447	6.21594	2.34147	GO:0009834	secondary cell wall biosynthetic process (sensu Magnoliophyta)	GO:0008131	amine oxidase activity	KOG: Copper amine oxidase
Mtr.19547.1.S1_s_at		ectonucleoside triphosphate diphosphohydrolase 5	1.9107	0.815776	0.352828	0.562997	0.827977	0.388082	0.82697	1.0693	0.756782	0.876175	0.922028	0.646439	0.754976	1.27753	0.266727	0.368748	1.08378	0.710151	0.633188	7.26397	7.62644	6.53761	7.16792	17.3333	87.3333	4.11548	6.44846	2.33298	GO:0009846	pollen germination	GO:0016887 GO:0004551	ATPase activity	KOG: Nucleoside phosphatase
Mtr.36016.1.S1_at		hypothetical protein predicted by Glimmer/Critica	2.7107	0.576831	0.17204	0.449079	0.674601	0.321276	0.811604	0.775086	0.516906	0.842558	0.64903	0.187824	0.54831	3.32178	0.00680198	0.0424044	0.998123	0.99616	0.705154	4.74416	3.49825	4.29278	3.67807	25	124.333	4.64386	6.95807	2.31421	GO:0000004	No GO term	GO:0000004	No GO term
Mtr.45027.1.S1_at		Cytokinin-O-glucosyltransferase 1 EC=2.4.1.-; AltName: Full=Zeatin O-glucosyltransferase 1; Short=AtZOG1; AltName: Full=UDP-glucosyl transferase 73C1;	2.2884	1.54087	0.087506	0.352219	0.933995	0.776972	0.89136	0.791173	0.338035	0.812366	0.817355	0.313173	0.630078	1.16139	0.53688	0.508483	0.756202	0.256058	0.450409	3.48543	5.11686	4.91648	4.86295	10.6667	53	3.41504	5.72792	2.31288	GO:0008152	metabolic process	GO:0008194 GO:0016758 GO:0016757	UDP-glycosyltransferase activity	KOG: UDP-glucuronosyl and UDP-glucosyl transferase
Mtr.39050.1.S1_at	MtVAPYRIN	hypothetical protein predicted by Glimmer/Critica	1.4221	1.05285	0.715303	0.688626	1.01303	0.926768	0.906531	1.15622	0.311199	0.806302	1.11116	0.366083	0.656898	1.07849	0.593462	0.530642	0.751886	0.0570889	0.250618	4.8125	7.71012	8.31198	7.94134	92.3333	452.333	6.52878	8.82124	2.29246	GO:0000004	No GO term	GO:0000004	No GO term
Mtr.4243.1.S1_at		hypothetical protein predicted by Glimmer/Critica	1.5847	0.806127	0.18201	0.456759	1.09172	0.5774	0.866491	0.789563	0.145731	0.732003	0.905731	0.443469	0.691295	1.20005	0.25483	0.360142	1.19921	0.256578	0.450668	3.16993	3.1375	3.20163	3.1375	9	44	3.16993	5.45943	2.28951	GO:0015696	ammonium transport	GO:0015398	high affinity ammonium transporter activity
Mtr.20266.1.S1_at		Putative serine/threonine-protein kinase At1g54610 EC=2.7.11.1;	6.6236	1.33096	0.619996	0.662118	3.85983	0.0300742	0.567476	2.99405	0.070878	0.666882	5.11153	0.00290807	0.0941279	0.996669	0.995364	0.650795	0.0652314	0.000207851	0.00773852	4.50462	8.4822	7.31016	7.77083	17.3333	84.6667	4.11548	6.40372	2.28824	GO:0006499 GO:0006468	N-terminal protein myristoylation	GO:0016301	kinase activity	KOG: Cdc2-related protein kinase
Mtr.31911.1.S1_at		transaldolase 1	2.3429	0.734708	0.093257	0.362084	1.01295	0.941395	0.908098	1.03103	0.861483	0.887728	1.02938	0.839578	0.79536	1.50994	0.0299696	0.108862	0.863106	0.405842	0.524205	3.03562	2.926	3.16993	2.96347	8	38.3333	3	5.26053	2.26053	GO:0000004	No GO term	GO:0000004	No GO term	KOG: Transaldolase
Mtr.42352.1.S1_at		Uncharacterized WD repeat-containing protein C2A9.03	1.7086	0.840347	0.289683	0.529914	0.959235	0.796486	0.893555	1.10468	0.539409	0.846643	1.03938	0.769489	0.782444	1.21617	0.235793	0.347015	0.923388	0.622403	0.605811	3.08746	3.05311	3.03562	3.21723	9.33333	44.6667	3.22239	5.48113	2.25873	GO:0008150	biological_process	GO:0003674	molecular_function
Mtr.19752.1.S1_at		Anthocyanin 5-aromatic acyltransferase Short=5AT; EC=2.3.1.153;	3.7217	3.65744	0.0858309	0.349766	2.62036	0.192279	0.771541	0.583127	0.456647	0.83234	1.32663	0.630966	0.750884	0.313408	0.120786	0.243238	0.570936	0.439539	0.537815	4.59096	6.93428	6.15178	6.88753	59	280.667	5.88264	8.13271	2.25007	GO:0008150	biological_process	GO:0016740	transferase activity
Mtr.42981.1.S1_s_at		carbonic anhydrase, putative / carbonate dehydratase, putative	2.767	0.614316	0.0297068	0.22161	1.2051	0.37295	0.824165	1.70658	0.0187167	0.531421	1.61721	0.0108987	0.180482	1.60121	0.0348135	0.119061	0.494323	0.00336766	0.0484475	4.22497	3.96347	4.37851	4.49825	16	76	4	6.24793	2.24793	GO:0015976 GO:0009409	carbon utilization	GO:0004089 GO:0008270	carbonate dehydratase activity	KOG: Predicted carbonic anhydrase involved in protection against oxidative damage
Mtr.4879.1.S1_at		hydrolase, alpha/beta fold family protein	1.6327	1.011	0.945523	0.742866	0.832594	0.26265	0.799678	1.28325	0.133837	0.723812	1.04511	0.73623	0.775488	1.01744	0.914037	0.631411	0.909903	0.557709	0.583119	4	3.01792	2.926	2.98185	7.33333	34.3333	2.87447	5.10154	2.22707	GO:0000004	No GO term	GO:0016788	hydrolase activity, acting on ester bonds
Mtr.43106.1.S1_at		Putative bark agglutinin LECRPA3 Flags: Precursor; Fragment;	10.4111	0.124689	0.000145571	0.0114023	1.28002	0.560908	0.864462	4.31911	0.00299563	0.309665	3.12661	0.0041814	0.114919	0.329941	0.0172567	0.0774619	4.39671	0.0027412	0.0416335	3.71149	11.8719	12.8588	13.1929	16	74.6667	4	6.22239	2.22239	GO:0006468	protein amino acid phosphorylation	GO:0016301	kinase activity
Mtr.31235.1.S1_at		hypothetical protein predicted by Glimmer/Critica	1.7361	0.944797	0.70054	0.685121	1.04022	0.78918	0.893258	0.974767	0.862311	0.888	1.00929	0.938713	0.813205	1.06357	0.676492	0.562135	0.981453	0.898884	0.684087	3.08746	3.08746	3.26303	3.23266	8.66667	40	3.11548	5.32193	2.20645	GO:0000004	No GO term	GO:0000004	No GO term
Mtr.4898.1.S1_at		hypothetical protein predicted by Glimmer/Critica	1.3885	0.92864	0.552174	0.640536	1.21369	0.132242	0.73799	0.890065	0.35381	0.814101	1.05282	0.612145	0.745968	1.09514	0.466825	0.478453	0.910233	0.451713	0.54336	3.48543	3.33628	3.33628	3.58496	11.3333	52	3.5025	5.70044	2.19794	GO:0000004	No GO term	GO:0000004	No GO term
Mtr.31853.1.S1_at		riboflavin kinase	1.5629	1.07426	0.693153	0.682623	0.938652	0.727144	0.886085	1.26279	0.209604	0.770714	1.12001	0.44773	0.692633	0.924114	0.663951	0.557727	0.849825	0.375169	0.511304	3.15381	3.10434	3.26303	3.12102	10.3333	47.3333	3.36923	5.56478	2.19555	GO:0009231	riboflavin biosynthetic process	GO:0003919 GO:0008531	FMN adenylyltransferase activity	KOG: Riboflavin kinase
Mtr.7447.1.S1_at		hypothetical protein predicted by Glimmer/Critica	1.475	0.824649	0.183947	0.458374	0.740544	0.0463135	0.628753	0.95956	0.769743	0.878366	0.79631	0.0620007	0.385618	1.60732	0.00366519	0.0283501	1.06171	0.671631	0.621501	2.98185	2.926	3.21723	3.03562	8.33333	38	3.05889	5.24793	2.18903	GO:0000004	No GO term	GO:0000004	No GO term
Mtr.21659.1.S1_at		hypothetical protein predicted by Glimmer/Critica	1.8818	1.33115	0.254797	0.509806	1.10801	0.677304	0.880364	1.11872	0.649169	0.864027	1.15392	0.479246	0.704246	0.831085	0.455728	0.473483	0.72923	0.210811	0.420444	3.27798	3.52356	3.10434	3.08746	8	36.3333	3	5.18322	2.18322	GO:0000004	No GO term	GO:0000004	No GO term
Mtr.49564.1.S1_at		long-chain-fatty-acid CoA ligase	3.9191	0.715377	0.564876	0.644729	0.674409	0.499334	0.851257	0.835464	0.756438	0.87612	0.682182	0.423256	0.682657	1.12366	0.840424	0.612448	2.20789	0.18404	0.400015	3.23266	5.38888	5.79181	6.62498	10	45.3333	3.32193	5.5025	2.18057	GO:0008152	metabolic process	GO:0003824	catalytic activity	KOG: Long-chain acyl-CoA synthetases (AMP-forming)
Mtr.15928.1.S1_at		MLO protein homolog 1 AltName: Full=OsMLO1;	1.9296	0.869824	0.47501	0.612822	0.929055	0.704499	0.882918	1.22393	0.305104	0.805366	1.08943	0.589676	0.740022	0.72557	0.112348	0.234034	1.39345	0.101514	0.320744	7.32823	5.33628	3.9542	4.43962	124.667	562.333	6.96193	9.13528	2.17335	GO:0008219 GO:0006952	cell death	GO:0005516	calmodulin binding
Mtr.29591.1.S1_at		hypothetical protein predicted by Glimmer/Critica	1.8613	0.847845	0.376345	0.573352	0.990872	0.960282	0.909812	1.22789	0.274548	0.79562	1.13968	0.390388	0.668061	0.959416	0.822124	0.607794	1.01042	0.955112	0.696513	3.51096	3.47249	3.56071	3.54844	12	53.6667	3.58496	5.74595	2.16099	GO:0000004	No GO term	GO:0000004	No GO term
Mtr.4795.1.S1_at		hypothetical protein predicted by Glimmer/Critica	1.9789	1.24925	0.208415	0.476983	0.716051	0.0670733	0.665756	1.08005	0.655895	0.864406	0.84254	0.234238	0.582107	1.12232	0.506039	0.495665	0.922248	0.639632	0.611195	3.01792	2.90689	2.96347	2.90689	7.66667	33.6667	2.9386	5.07325	2.13465	GO:0000004	No GO term	GO:0000004	No GO term
Mtr.50853.1.S1_s_at		Serine carboxypeptidase-like 12 EC=3.4.16.-; Flags: Precursor;	1.5117	0.974361	0.898482	0.734255	0.839693	0.396395	0.828862	0.757793	0.185894	0.760834	0.7398	0.084736	0.430128	0.949036	0.797397	0.600297	1.69952	0.0180153	0.139352	5.20555	5.84298	6.43962	6.25739	97	425.667	6.59991	8.73358	2.13367	GO:0006508	proteolysis	GO:0004185	serine carboxypeptidase activity	KOG: Serine carboxypeptidases (lysosomal cathepsin A)
Mtr.16710.1.S1_at		Annexin-like protein RJ4	4.4771	0.213485	0.00679834	0.101849	0.937723	0.898116	0.904211	0.49352	0.17288	0.753278	0.598301	0.221775	0.574335	7.38997	0.00101023	0.0118049	1.36965	0.533626	0.574267	4.49825	5.43296	8.71356	8.43671	20.6667	90.6667	4.36923	6.5025	2.13327	GO:0000004	No GO term	GO:0005509 GO:0005544	calcium ion binding	KOG: Annexin
Mtr.41459.1.S1_at		cytochrome P450 family protein	1.7679	0.94902	0.730582	0.692842	0.965432	0.816717	0.896487	0.659421	0.0135106	0.481444	0.740042	0.0256622	0.270113	0.691701	0.0256981	0.0991836	2.39288	2.96e-05	0.002142	5.31107	4.84298	4.75489	5.17393	32	140.333	5	7.13271	2.13271	GO:0000004	No GO term	GO:0000004	No GO term	KOG: Cytochrome P450 CYP2 subfamily
Mtr.21416.1.S1_at		ribonuclease T2 family protein	3.5491	1.12571	0.716649	0.688972	0.871536	0.673682	0.879741	0.859022	0.64187	0.863111	0.824505	0.471725	0.702115	1.55374	0.188667	0.309523	0.763669	0.412845	0.527583	3.45943	6.21335	7.04002	5.61765	21	92	4.39232	6.52356	2.13124	GO:0016036 GO:0009611 GO:0009718	cellular response to phosphate starvation	GO:0004540	ribonuclease activity
Mtr.45241.1.S1_at		60S ribosomal protein L5	1.7964	0.858295	0.364326	0.568281	0.922969	0.630764	0.874181	1.22552	0.232101	0.779237	1.08561	0.54725	0.727047	1.0131	0.937577	0.637231	1.01672	0.920483	0.689466	3.03562	2.926	3.07039	2.90689	7.33333	32	2.87447	5	2.12553	GO:0006412 GO:0042254	translation	GO:0003735	structural constituent of ribosome	KOG: 60S ribosomal protein L5
Mtr.31266.1.S1_at		F-box protein At2g32560	1.6679	0.878512	0.409154	0.586949	0.813163	0.195051	0.773149	1.3426	0.0723235	0.668091	1.06027	0.645256	0.754619	0.911032	0.550491	0.514309	1.14445	0.390374	0.517859	5.7252	3.70044	4.47897	4.47249	21.6667	94.3333	4.43741	6.5597	2.12229	GO:0008150	biological_process	GO:0003674	molecular_function
Mtr.26297.1.S1_at		hypothetical protein predicted by Glimmer/Critica	1.4102	0.920686	0.569878	0.646101	0.922513	0.579072	0.866877	1.12251	0.429143	0.827206	1.02355	0.843842	0.79624	0.982129	0.900806	0.628347	1.06796	0.65053	0.614843	4.55459	4.22497	8.79766	7.39232	30.3333	132	4.92283	7.04439	2.12156	GO:0000004	No GO term	GO:0000004	No GO term
Mtr.24165.1.S1_at		Protein kinase APK1B, chloroplastic EC=2.7.11.1; Flags: Precursor;	3.7626	2.0218	0.238176	0.498437	2.54103	0.124346	0.731977	1.43537	0.537859	0.846057	2.36946	0.0849019	0.430259	0.405371	0.135831	0.259862	0.334529	0.0751482	0.282708	5.98413	7.24982	5.47249	5.73064	116.667	507.667	6.86625	8.98774	2.12149	GO:0046777	protein amino acid autophosphorylation	GO:0016301 GO:0004672	kinase activity	KOG: Serine/threonine protein kinase
Mtr.31953.1.S1_at		Coatomer subunit alpha AltName: Full=Alpha-coat protein; Short=Alpha-COP;	1.8281	1.33176	0.113941	0.388343	1.03683	0.835162	0.898577	0.870152	0.428184	0.827052	0.93369	0.629892	0.75044	0.891634	0.512104	0.497931	0.933433	0.692449	0.627814	3.10434	3.08746	3.18587	3.07039	9.66667	42	3.27302	5.39232	2.1193	GO:0006888	ER to Golgi vesicle-mediated transport	GO:0005215	transporter activity	KOG: Vesicle coat complex COPI, alpha subunit
Mtr.1445.1.S1_at		hypothetical protein predicted by Glimmer/Critica	1.9616	1.27607	0.176492	0.452697	0.780764	0.170408	0.76112	0.735798	0.0943658	0.696356	0.691065	0.0186723	0.234176	1.34306	0.106616	0.227501	1.01567	0.929154	0.691265	2.96347	2.82782	2.848	2.96347	7	30.3333	2.80735	4.92283	2.11548	GO:0000004	No GO term	GO:0000004	No GO term
Mtr.15867.1.S1_at		AP2-like ethylene-responsive transcription factor At1g16060	1.4781	0.851102	0.281326	0.524964	0.822052	0.194364	0.772841	1.34829	0.0557721	0.640109	1.071	0.569106	0.733874	1.00571	0.969057	0.64466	1.05405	0.720365	0.636375	5.82018	6.30012	3.82782	4.59694	71.3333	308	6.1565	8.26679	2.11028	GO:0006355 GO:0009887	regulation of transcription, DNA-dependent	GO:0003677 GO:0003700	DNA binding
Mtr.42471.1.S1_at		26S proteasome non-ATPase regulatory subunit 12	1.4622	1.14179	0.445459	0.601707	0.869139	0.420159	0.834155	1.29023	0.152647	0.737344	1.07937	0.588559	0.739822	0.940028	0.71988	0.57653	0.830842	0.290616	0.471859	3.16993	2.926	2.926	2.96347	9	38.6667	3.16993	5.27302	2.10309	GO:0006511	ubiquitin-dependent protein catabolic process	GO:0003674	molecular_function	KOG: 26S proteasome regulatory complex, subunit RPN5/PSMD12
Mtr.45051.1.S1_at		hypothetical protein predicted by Glimmer/Critica	1.6051	1.06452	0.599193	0.656356	0.850325	0.183905	0.768112	0.906888	0.414416	0.823816	0.840928	0.0881639	0.436893	1.53036	0.00229098	0.0208464	0.796001	0.0686695	0.271547	6.75087	5.95187	3.80735	3.85798	91.3333	387	6.51307	8.59619	2.08312	GO:0000004	No GO term	GO:0000004	No GO term
Mtr.46484.1.S1_at		Probable inactive receptor kinase At3g08680 Flags: Precursor;	3.1404	0.719733	0.215456	0.481802	0.764662	0.308115	0.807505	1.34844	0.2581	0.789085	1.02063	0.923003	0.810547	1.77414	0.0393649	0.128057	0.759522	0.29653	0.475385	4.01792	3.30743	3.52356	3.48543	9.66667	40.6667	3.27302	5.34577	2.07276	GO:0006468 GO:0007169	protein amino acid phosphorylation	GO:0005524 GO:0016301 GO:0004674	ATP binding	KOG: Serine/threonine protein kinase
Mtr.38330.1.S1_at		expressed protein	3.5256	0.251117	0.00875512	0.116798	0.815403	0.663575	0.878158	0.287973	0.0160546	0.504354	0.380613	0.0210298	0.247432	0.370635	0.0472747	0.142518	45.7566	4.66282e-07	0.000136341	4.50462	4.84298	10.0685	9.52454	42	176.667	5.39232	7.46489	2.07257	GO:0009793	embryonic development (sensu Magnoliophyta)	GO:0003674	molecular_function
Mtr.31932.1.S1_at		4-hydroxyphenylpyruvate dioxygenase	1.6929	1.18281	0.323691	0.547434	0.801749	0.199148	0.773496	1.24271	0.206305	0.768638	0.997559	0.985729	0.820244	1.02978	0.860889	0.617834	0.824011	0.257676	0.451385	3.15381	3.10434	3.05311	3.05311	8.33333	35	3.05889	5.12928	2.07039	GO:0016117 GO:0010189 GO:0010236	carotenoid biosynthetic process	GO:0003868	4-hydroxyphenylpyruvate dioxygenase activity	KOG: 4-hydroxyphenylpyruvate dioxygenase
Mtr.2296.1.S1_at		Subtilisin-like protease EC=3.4.21.-; AltName: Full=Cucumisin-like serine protease; Flags: Precursor;	3.0167	0.93196	0.815907	0.714381	0.916268	0.772753	0.890712	0.895013	0.714385	0.871486	0.876129	0.593998	0.741779	2.28478	0.0138867	0.0677644	0.572672	0.0801885	0.291501	6.35403	4.69488	3.88753	4.07039	90.6667	377	6.5025	8.55842	2.05592	GO:0006508	proteolysis	GO:0004289	subtilase activity
Mtr.21234.1.S1_at		hypothetical protein predicted by Glimmer/Critica	6.5813	0.263275	0.161521	0.439808	12.5263	0.0136321	0.489485	21.1324	0.00417016	0.342978	41.227	0.000143285	0.0163748	0.035254	0.00213041	0.0198251	0.407014	0.337145	0.495343	3.3505	12.7083	10.7982	11.2453	10.6667	44.3333	3.41504	5.47032	2.05528	GO:0000004	No GO term	GO:0000004	No GO term
Mtr.11310.1.S1_at		hypothetical protein predicted by Glimmer/Critica	10.3862	0.251851	0.000450003	0.020935	0.620029	0.143666	0.745468	0.65489	0.192013	0.763614	0.548345	0.0311515	0.294047	9.2693	2.8336e-06	0.000284413	1.05494	0.865327	0.676294	4.34341	4.8679	9.66178	9.3921	25.3333	105	4.66297	6.71425	2.05128	GO:0000004	No GO term	GO:0000004	No GO term
Mtr.31832.1.S1_at		hypothetical protein predicted by Glimmer/Critica	1.4712	1.17023	0.46042	0.60779	0.915103	0.675078	0.880286	0.857611	0.470564	0.83542	0.850825	0.355379	0.65172	0.951835	0.815208	0.605834	1.14395	0.526716	0.57155	3.15381	3.05311	3.12102	3.07039	8.33333	34.3333	3.05889	5.10154	2.04264	GO:0000004	No GO term	GO:0000004	No GO term
Mtr.31818.1.S1_at		Uncharacterized protein C17orf39 homolog	2.5036	0.867989	0.581164	0.650513	1.12103	0.655597	0.877102	1.03467	0.893848	0.889661	1.10394	0.636511	0.752068	1.24183	0.401847	0.447486	0.799842	0.387678	0.516964	3.15381	2.94486	3.07039	3.1375	9	37	3.16993	5.20945	2.03953	GO:0000004	No GO term	GO:0000004	No GO term	KOG: Vacuolar import and degradation protein
Mtr.27798.1.S1_at		serine carboxypeptidase III, putative	2.5376	0.820465	0.220795	0.486043	0.893176	0.47714	0.846166	0.742325	0.0734022	0.669109	0.760362	0.0466253	0.345086	1.64302	0.00580303	0.0383045	1.11883	0.479773	0.554896	4.69488	5.73606	7.20848	6.05311	51.3333	210.667	5.68182	7.71882	2.03699	GO:0006508	proteolysis	GO:0004185	serine carboxypeptidase activity	KOG: Serine carboxypeptidases (lysosomal cathepsin A)
Mtr.31214.1.S1_at		hypothetical protein predicted by Glimmer/Critica	2.3156	0.877457	0.44389	0.600987	1.08106	0.645951	0.876077	1.11305	0.529141	0.844823	1.1313	0.377748	0.66214	1.07403	0.673631	0.561167	0.881844	0.461139	0.547402	3.41954	3.27798	3.47249	3.53605	9.66667	39.6667	3.27302	5.30986	2.03684	GO:0006952	defense response	GO:0003674	molecular_function
Mtr.24222.1.S1_at		contains EST AU068062(C11732) unknown protein	1.7457	0.873135	0.428486	0.594905	1.39211	0.0655685	0.664004	0.855031	0.36233	0.815174	1.12315	0.406945	0.676013	0.938274	0.707725	0.572685	1.0255	0.881997	0.679867	3.12102	3.12102	3.10434	3.21723	9.66667	39.3333	3.27302	5.29768	2.02466	GO:0000004	No GO term	GO:0000004	No GO term
Mtr.40866.1.S1_at		sigma factor SigB regulation protein RsbQ	3.2694	0.544953	0.412121	0.588228	1.12595	0.871287	0.900846	0.442811	0.275285	0.795838	0.628768	0.441995	0.6907	0.219946	0.052368	0.151116	16.7336	0.00133689	0.0257673	8.64205	7.50383	8.13237	7.76951	152.667	619	7.25424	9.2738	2.01955	GO:0000004	No GO term	GO:0016787	hydrolase activity
Mtr.44766.1.S1_at		Laccase-4 EC=1.10.3.2; AltName: Full=Benzenediol:oxygen oxidoreductase 4; AltName: Full=Urishiol oxidase 4; AltName: Full=Diphenol oxidase 4; Flags: Precursor;	2.5583	0.526894	0.437962	0.598492	0.627291	0.570588	0.865342	0.781464	0.763357	0.877518	0.621706	0.480267	0.704809	0.642317	0.590107	0.529376	6.02767	0.0409028	0.214913	9.81458	8.48059	4.21723	4.45943	61	246	5.93074	7.94251	2.01178	GO:0000004	No GO term	GO:0000004	No GO term	KOG: Multicopper oxidases
Mtr.21491.1.S1_at		Snf1-related protein kinase (KIN11)	2.5158	0.475878	0.152824	0.43116	0.61093	0.333644	0.8145	0.958376	0.932477	0.893877	0.699872	0.389609	0.667708	2.32636	0.107363	0.228391	1.54277	0.393307	0.519059	3.56071	3.64386	6.15785	6.13545	14.6667	59	3.87447	5.88264	2.00817	GO:0006468	protein amino acid phosphorylation	GO:0004672	protein kinase activity	KOG: Serine/threonine protein kinase
Mtr.49845.1.S1_at		hypothetical protein predicted by Glimmer/Critica	5.8753	0.104106	0.00524485	0.0881351	2.79017	0.160482	0.754605	6.39497	0.0173481	0.516256	6.8283	0.00400784	0.112588	0.209922	0.0400308	0.129316	2.56447	0.195467	0.408675	4.43962	4.43962	5.57894	5.26303	34.6667	139.333	5.11548	7.1224	2.00692	GO:0000004	No GO term	GO:0000004	No GO term
Mtr.26972.1.S1_at		hypothetical protein predicted by Glimmer/Critica	2.748	0.994158	0.975245	0.748553	1.16097	0.434021	0.837673	0.998367	0.993094	0.899922	1.10342	0.526069	0.721303	0.797076	0.240596	0.350248	1.08877	0.653518	0.615754	4.71699	4.35755	4.12928	4.1127	36.6667	147.333	5.1964	7.20294	2.00654	GO:0000004	No GO term	GO:0000004	No GO term
Mtr.35700.1.S1_at		hypothetical protein predicted by Glimmer/Critica	2.0187	1.14157	0.643013	0.669207	1.13769	0.651517	0.87668	1.12656	0.676359	0.867246	1.17992	0.480232	0.704791	0.815852	0.478326	0.483399	0.83774	0.536557	0.575117	3.75489	3.6893	3.74416	4.10434	13.3333	53.3333	3.73697	5.73697	2	GO:0000004	No GO term	GO:0000004	No GO term
Mtr.44791.1.S1_at		60S acidic ribosomal protein P2	1.4736	0.800218	0.200821	0.471454	0.952899	0.776166	0.891292	1.85912	0.00199417	0.272411	1.4641	0.0132465	0.199224	0.870345	0.417693	0.455155	0.810485	0.226427	0.431121	3.48543	3.47249	3.45943	3.37851	10.6667	42.6667	3.41504	5.41504	2	GO:0000004	No GO term	GO:0000004	No GO term
Mtr.13887.1.S1_at		tropinone reductase, putative / tropine dehydrogenase, putative	1.3653	0.890269	0.540783	0.636804	1.57043	0.0278785	0.558858	0.807855	0.268403	0.793737	1.17193	0.311869	0.629495	0.972472	0.882531	0.623995	0.910439	0.620729	0.605247	4.05311	3.44626	3.51096	3.51096	23	91	4.52356	6.50779	1.98423	GO:0008152	metabolic process	GO:0016491	oxidoreductase activity	KOG: Reductases with broad range of substrate specificities
Mtr.52115.1.S1_s_at		hypothetical protein predicted by Glimmer/Critica	1.5724	1.4523	0.0191668	0.178486	1.12884	0.40834	0.831688	0.88108	0.3882	0.820521	0.996395	0.975648	0.818767	0.884893	0.4042	0.448659	0.782356	0.105247	0.32547	5.21723	5.27053	4.42626	5	68	266.667	6.08746	8.05889	1.97143	GO:0000004	No GO term	GO:0000004	No GO term
Mtr.31904.1.S1_at		citrate synthase I	1.9385	0.914525	0.59206	0.654012	0.896376	0.512787	0.853651	1.10323	0.55613	0.849454	0.992593	0.956245	0.816297	1.62304	0.00944291	0.05225	0.68127	0.0325237	0.191006	2.98185	3	2.94486	2.98185	8	31.3333	3	4.96963	1.96963	GO:0006635 GO:0006099	fatty acid beta-oxidation	GO:0004108	citrate (Si)-synthase activity	KOG: Citrate synthase
Mtr.2055.1.S1_at		expressed protein	5.827	1.46475	0.553445	0.640887	10.9539	0.00168847	0.250043	1.69057	0.417356	0.824077	6.9995	0.00174781	0.0707792	0.56336	0.376436	0.43541	0.0654411	0.000571427	0.0146483	4.54844	7.69279	5.59694	6.14568	19.3333	74.6667	4.27302	6.22239	1.94937	GO:0007010	cytoskeleton organization and biogenesis	GO:0008017	microtubule binding
Mtr.50349.1.S1_at		Polygalacturonase Short=PG; EC=3.2.1.15; AltName: Full=Pectinase; Flags: Precursor;	2.2067	1.02053	0.941814	0.742185	0.832791	0.513988	0.853983	1.18067	0.553099	0.849283	0.9888	0.960478	0.816654	1.4427	0.200321	0.319538	0.690776	0.19637	0.40923	3.73335	10.5618	8.09961	9.41975	13.3333	51.3333	3.73697	5.68182	1.94486	GO:0005975	carbohydrate metabolic process	GO:0004650	polygalacturonase activity
Mtr.11135.1.S1_at		hypothetical protein predicted by Glimmer/Critica	1.7814	1.41411	0.042964	0.261955	1.02122	0.895349	0.904065	0.721292	0.0546097	0.638562	0.815617	0.132262	0.493528	0.978405	0.891209	0.626294	0.981226	0.905476	0.685752	3.59694	3.64386	3.71149	3.59694	17.6667	68	4.14296	6.08746	1.9445	GO:0000004	No GO term	GO:0000004	No GO term
Mtr.45578.1.S1_at		Agglutinin-2 AltName: Full=Agglutinin II; AltName: Full=ClAII; AltName: Full=LecClAII; Flags: Precursor;	2.2336	0.791645	0.183321	0.457894	1.00915	0.957383	0.90952	0.873033	0.430386	0.82765	0.919018	0.546327	0.726907	1.36413	0.0833819	0.197861	1.05106	0.770397	0.651155	3.96347	3.79701	3.79701	3.82782	28.6667	110	4.8413	6.78136	1.94006	GO:0006468	protein amino acid phosphorylation	GO:0016301 GO:0030246	kinase activity
Mtr.2246.1.S1_at		Nodulin-26 Short=N-26;	8.0502	0.0419825	0.00214882	0.0529353	1.50227	0.643025	0.875501	1.55135	0.617219	0.858349	1.75781	0.434502	0.687431	49.0827	0.000385346	0.00607875	0.208231	0.0879131	0.302473	3.49825	6.48382	10.7053	10.662	11	42	3.45943	5.39232	1.93289	GO:0006810	transport	GO:0015250	water channel activity	KOG: Aquaporin (major intrinsic protein family)
Mtr.41706.1.S1_at		Protein IQ-DOMAIN 31	2.9097	0.554689	0.181438	0.456298	0.501831	0.12182	0.729955	1.12046	0.790613	0.88016	0.681244	0.281313	0.611022	3.52511	0.00894197	0.0503156	0.909544	0.824772	0.666341	3.29278	8.8458	11.601	10.7948	11.3333	43	3.5025	5.42626	1.92376	GO:0000004	No GO term	GO:0005516	calmodulin binding
Mtr.12632.1.S1_at		cytochrome P450 family protein	3.6882	2.7253	0.179858	0.455004	4.24315	0.0605538	0.662033	0.236764	0.0612895	0.651362	1.00308	0.995855	0.821594	0.507097	0.355922	0.424084	0.720264	0.651981	0.615329	6.42626	4.86295	4.81762	5.17393	26.6667	100.333	4.73697	6.64866	1.91169	GO:0006118	electron transport	GO:0019825	oxygen binding	KOG: Cytochrome P450 CYP2 subfamily
Mtr.30156.1.S1_at		Subtilisin inhibitor 1 AltName: Full=Subtilisin inhibitor I; AltName: Full=ASI-I; Contains: RecName: Full=Subtilisin inhibitor 2; AltName: Full=Subtilisin inhibitor II; AltName: Full=ASI-II;	4.748	0.504333	0.241645	0.500296	1.50723	0.476377	0.846012	0.467995	0.196292	0.764525	0.792406	0.619313	0.747642	1.01682	0.976703	0.64615	2.7645	0.0900657	0.305214	7.57516	7.06393	8.53877	8.47492	270.667	1016	8.08037	9.98868	1.90831	GO:0000004	No GO term	GO:0000004	No GO term
Mtr.50087.1.S1_at		expressed protein	2.2806	0.917584	0.596472	0.655343	1.29413	0.125443	0.732508	1.18321	0.306625	0.805438	1.3285	0.0446558	0.339803	0.637947	0.0125832	0.0631473	1.11565	0.501734	0.562883	7.57061	6.79181	8.65069	7.26115	117.333	438.333	6.87447	8.77588	1.90142	GO:0006499	N-terminal protein myristoylation	GO:0003674	molecular_function
Mtr.52185.1.S1_at		expressed protein	2	0.564185	0.0205379	0.184517	0.726286	0.169078	0.760535	1.5025	0.08564	0.687055	1.05994	0.751975	0.778791	1.7522	0.0227802	0.0925404	0.926985	0.73687	0.641615	4.54844	3.83794	4.29278	4.49825	21.3333	79.6667	4.41504	6.3159	1.90087	GO:0000004	No GO term	GO:0000004	No GO term
Mtr.39866.1.S1_at		glutathione peroxidase	1.3204	0.838413	0.113607	0.387931	0.820003	0.0779067	0.678917	1.00909	0.932458	0.893877	0.881381	0.161148	0.523461	1.20462	0.0961867	0.214851	1.19659	0.107647	0.328377	3.1375	3	2.96347	3.41954	8	29.6667	3	4.89077	1.89077	GO:0006979	response to oxidative stress	GO:0004602	glutathione peroxidase activity	KOG: Glutathione peroxidase
Mtr.25150.1.S1_at		Alliin lyase Short=Alliinase; EC=4.4.1.4; AltName: Full=Cysteine sulphoxide lyase; Flags: Precursor; Fragment;	3.785	0.32284	0.0231442	0.196111	0.385696	0.0501421	0.63857	1.33638	0.52712	0.844719	0.64286	0.24549	0.588969	0.872572	0.765054	0.590693	6.8871	0.000597322	0.0150757	3.72247	7.6893	5.3505	6.20359	12	44.3333	3.58496	5.47032	1.88536	GO:0000004	No GO term	GO:0016846	carbon-sulfur lyase activity
Mtr.7714.1.S1_at		Subtilisin-like protease EC=3.4.21.-; AltName: Full=Cucumisin-like serine protease; Flags: Precursor;	1.6445	1.28017	0.0859873	0.350084	0.819779	0.160084	0.754388	0.989434	0.938114	0.8946	0.869739	0.223048	0.574901	0.865267	0.298914	0.389669	1.11301	0.438476	0.537363	3.926	4.84298	3.33628	3.57289	40.3333	148.333	5.3339	7.2127	1.8788	GO:0006508	proteolysis	GO:0004289	subtilase activity
Mtr.35591.1.S1_at		NSFL1 cofactor p47 AltName: Full=p97 cofactor p47;	3.2418	0.524221	0.0299242	0.222179	0.939393	0.819843	0.897037	0.688246	0.186049	0.760861	0.7477	0.206353	0.561826	2.62032	0.00271764	0.0233913	1.126	0.666232	0.619701	3.87774	3.48543	3.82782	3.79701	13	47.6667	3.70044	5.57491	1.87447	GO:0008150	biological_process	GO:0003674	molecular_function
Mtr.2427.1.S1_at		Pleiotropic drug resistance protein 6	1.3748	1.15239	0.400188	0.583592	0.960348	0.808306	0.895535	1.03656	0.829503	0.884435	0.996967	0.982187	0.819999	0.844683	0.319095	0.402325	1.03201	0.850089	0.671949	3.59694	6.75489	4.33628	5.21723	12	44	3.58496	5.45943	1.87447	GO:0000004	No GO term	GO:0042626	ATPase activity, coupled to transmembrane movement of substances	KOG: Pleiotropic drug resistance proteins (PDR1-15), ABC superfamily
Mtr.27152.1.S1_at		Abscisic acid 8'-hydroxylase 4 Short=ABA 8'-hydroxylase 4; EC=1.14.13.93; AltName: Full=Cytochrome P450 707A4;	2.5665	0.446112	0.303231	0.536902	0.789704	0.759539	0.889698	0.529174	0.413836	0.823713	0.558953	0.361674	0.654865	1.69476	0.496693	0.491714	3.16508	0.148726	0.369511	6.2854	6.3906	3.24793	4.15381	21.6667	79.3333	4.43741	6.30986	1.87245	GO:0006118	electron transport	GO:0019825	oxygen binding	KOG: Cytochrome P450 CYP4/CYP19/CYP26 subfamilies
Mtr.43715.1.S1_at		Derlin-1 AltName: Full=AtDerlin1-1;	2.2439	0.47253	0.0435008	0.263326	0.578927	0.129019	0.73486	0.538233	0.0886043	0.690496	0.459617	0.0133995	0.200175	0.515972	0.0707048	0.180024	13.1629	1.50084e-06	0.000303248	4.67243	3.67807	4.19377	3.9542	39	142.333	5.2854	7.15313	1.86773	GO:0006508	proteolysis	GO:0003674	molecular_function	KOG: Predicted membrane protein
Mtr.31671.1.S1_s_at		hypothetical protein predicted by Glimmer/Critica	1.7198	1.01046	0.933786	0.740896	0.952429	0.697769	0.882273	1.06898	0.595909	0.855947	1.01205	0.906758	0.80799	0.99313	0.95609	0.641811	0.978756	0.863885	0.675804	4.03562	4.56682	3.62059	3.56071	22.6667	82	4.5025	6.35755	1.85505	GO:0006355 GO:0009887	regulation of transcription, DNA-dependent	GO:0003677 GO:0003700	DNA binding
Mtr.26976.1.S1_at		hypothetical protein predicted by Glimmer/Critica	1.4412	0.761986	0.0645356	0.314689	0.868064	0.315922	0.810137	1.28895	0.0822143	0.680839	1.07777	0.511518	0.715526	1.10153	0.489198	0.488184	1.0648	0.65192	0.615329	3.01792	2.926	2.96347	3	8	28.6667	3	4.8413	1.8413	GO:0000004	No GO term	GO:0000004	No GO term
Mtr.5856.1.S1_at		Cucumisin EC=3.4.21.25; AltName: Allergen=Cuc m 1; Flags: Precursor;	1.8782	0.839807	0.212578	0.479905	1.0907	0.527305	0.857421	0.95767	0.751615	0.875469	1.02947	0.794518	0.786588	1.51736	0.00707878	0.0435256	0.751298	0.0497357	0.234868	3.23266	3.15381	3.12102	3.20163	24.3333	86.6667	4.60486	6.43741	1.83254	GO:0006508	proteolysis	GO:0004289	subtilase activity
Mtr.20746.1.S1_s_at		BRASSINOSTEROID INSENSITIVE 1-associated receptor kinase 1 Short=BRI1-associated receptor kinase 1; EC=2.7.11.1; AltName: Full=Somatic embryogenesis receptor-like kinase 3; Flags: Precursor;	1.9777	1.61511	0.031359	0.226407	1.15742	0.480829	0.846663	0.80062	0.288718	0.799698	0.950485	0.762671	0.780941	1.16572	0.460022	0.475466	0.573173	0.0146522	0.122866	3	3.03562	2.94486	3.15381	9	32	3.16993	5	1.83007	GO:0006468	protein amino acid phosphorylation	GO:0016301 GO:0030246	kinase activity	KOG: Serine/threonine protein kinase
Mtr.13904.1.S1_at		4-coumarate--CoA ligase family protein / 4-coumaroyl-CoA synthase family protein	3.6274	0.75166	0.266993	0.516452	1.1682	0.539653	0.859189	0.912779	0.717705	0.871934	1.04373	0.835244	0.794359	1.46569	0.143285	0.267102	0.85124	0.525352	0.570912	3.93546	3.98185	5.40939	4.97269	18.6667	66.3333	4.22239	6.05166	1.82927	GO:0009695	jasmonic acid biosynthetic process	GO:0016207 GO:0004321	4-coumarate-CoA ligase activity	KOG: Acyl-CoA synthetase
Mtr.39905.1.S1_at		adenine phosphoribosyltransferase, putative	2.6417	0.62869	0.0519401	0.286234	1.0556	0.809151	0.895841	1.6585	0.0360886	0.596889	1.45259	0.0550867	0.369182	1.18981	0.442014	0.466899	0.763607	0.239167	0.43944	3.26303	3.26303	3.16993	3.27798	10.3333	36.6667	3.36923	5.1964	1.82716	GO:0006168	adenine salvage	GO:0003999 GO:0015114	adenine phosphoribosyltransferase activity	KOG: Adenine phosphoribosyl transferases
Mtr.37059.1.S1_at		acyl-CoA synthetase long-chain family member 5	1.5086	0.963391	0.77911	0.705569	1.19458	0.19326	0.772272	0.888225	0.378335	0.817755	1.0403	0.716177	0.77179	0.914726	0.505293	0.49541	1.06947	0.61454	0.603062	3.23266	2.96347	3.03562	3.08746	8.66667	30.6667	3.11548	4.9386	1.82312	GO:0009651 GO:0001676 GO:0010193	response to salt stress	GO:0004467 GO:0005515	long-chain-fatty-acid-CoA ligase activity	KOG: Long-chain acyl-CoA synthetases (AMP-forming)
Mtr.4765.1.S1_s_at		ATPase, H+ transporting, V0 subunit D isoform 1	1.4933	1.03397	0.792104	0.708455	0.890363	0.365601	0.821931	1.13174	0.335833	0.812127	1.0051	0.960753	0.81676	0.925333	0.542403	0.510805	1.03724	0.773012	0.651839	2.94486	2.88753	3.01792	3.07039	7.66667	27	2.9386	4.75489	1.81629	GO:0015992	proton transport	GO:0046961	hydrogen ion transporting ATPase activity, rotational mechanism	KOG: Vacuolar H+-ATPase V0 sector, subunit d
Mtr.8334.1.S1_at		Intracellular ribonuclease LX Short=RNase LX; EC=3.1.27.1; Flags: Precursor;	2.3675	1.6634	0.0463659	0.271917	0.869667	0.560669	0.864462	0.741216	0.221145	0.7756	0.746217	0.147135	0.509159	0.747608	0.23403	0.345671	1.24748	0.360901	0.505804	3.12102	3.20163	3.37851	3.37851	9	31.6667	3.16993	4.98489	1.81497	GO:0016036 GO:0009611 GO:0009718	cellular response to phosphate starvation	GO:0004540	ribonuclease activity
Mtr.45646.1.S1_at		Agglutinin-2 AltName: Full=Agglutinin II; AltName: Full=ClAII; AltName: Full=LecClAII; Flags: Precursor;	2.1736	1.27388	0.107722	0.379898	0.950996	0.727688	0.886087	1.04123	0.779341	0.879102	0.993458	0.955488	0.816194	0.714219	0.0309873	0.110896	1.10998	0.472571	0.552235	5.11686	4.10434	3.29278	3.49825	68	238.333	6.08746	7.89684	1.80937	GO:0006468	protein amino acid phosphorylation	GO:0016301	kinase activity	KOG: Serine/threonine protein kinase
Mtr.42519.1.S1_at		Sex determination protein tasselseed-2	1.7756	0.889076	0.593921	0.654464	0.855892	0.481955	0.846724	1.044	0.844552	0.885388	0.927712	0.676308	0.763493	1.33265	0.202997	0.321799	0.94455	0.795144	0.657841	8.06501	5.55152	4.51728	4.27053	386.333	1352.67	8.5937	10.4016	1.80789	GO:0008152	metabolic process	GO:0016491	oxidoreductase activity
Mtr.11271.1.S1_at		hypothetical protein predicted by Glimmer/Critica	4.4307	0.639277	0.489434	0.618526	1.97722	0.297256	0.805668	0.764668	0.676939	0.867272	1.3173	0.600817	0.74354	0.649643	0.504942	0.495301	1.59261	0.472459	0.552201	6.42962	6.04876	5.79442	6.11686	284	986.667	8.14975	9.94642	1.79667	GO:0000004	No GO term	GO:0000004	No GO term
Mtr.3624.1.S1_at		MATE efflux family protein	6.1539	0.0832344	0.00288351	0.0628623	0.784395	0.734119	0.886497	2.33186	0.246131	0.784357	1.49563	0.493057	0.709552	25.8878	0.000308083	0.00521903	0.253726	0.0692826	0.272862	3.80735	5.83289	10.2535	9.55401	513.333	1782.67	9.00375	10.7998	1.79607	GO:0006855	multidrug transport	GO:0015297 GO:0015238	antiporter activity	KOG: Uncharacterized membrane protein, predicted efflux pump
Mtr.44578.1.S1_at		GTP-binding protein yptV3	3.0161	1.25744	0.668142	0.676116	4.52391	0.0112702	0.469931	0.327348	0.0497156	0.626871	1.29922	0.549706	0.727673	0.54485	0.264355	0.367088	0.985624	0.978315	0.701148	6.36982	6.01123	5.95652	5.84046	55.3333	191.667	5.79008	7.58246	1.79238	GO:0015031 GO:0007264 GO:0006355	protein transport	GO:0005525	GTP binding	KOG: GTPase Rab18, small G protein superfamily
Mtr.11145.1.S1_at		gibberellin 20-oxidase	3.0887	0.850881	0.523269	0.630918	0.787498	0.348846	0.818292	1.21934	0.434687	0.82842	0.973305	0.8951	0.806719	1.51696	0.112111	0.233747	0.806831	0.398625	0.521395	3.51096	3.05311	3.05311	3.12102	8	27.6667	3	4.79008	1.79008	GO:0007623 GO:0009686 GO:0009639 GO:0009826 GO:0009908 GO:0009739	circadian rhythm	GO:0045544	gibberellin 20-oxidase activity	KOG: Iron/ascorbate family oxidoreductases
Mtr.42828.1.S1_at	MtVAPYRIN	hypothetical protein predicted by Glimmer/Critica	10.7027	0.246033	0.00339991	0.0691891	1.97447	0.113376	0.723513	1.25866	0.578343	0.854263	1.83473	0.0860371	0.432395	1.79771	0.167836	0.290807	0.909763	0.8185	0.664745	8.74584	11.0508	11.1732	11.0451	522.333	1804	9.02883	10.817	1.78816	GO:0006869 GO:0010288	lipid transport	GO:0000062 GO:0032791	acyl-CoA binding
Mtr.17352.1.S1_at		Type I inositol-1,4,5-trisphosphate 5-phosphatase CVP2 EC=3.1.3.56; AltName: Full=Protein COTYLEDON VASCULAR PATTERN 2;	1.4487	0.863538	0.297703	0.533802	1.07154	0.618891	0.871961	0.921582	0.557249	0.849593	0.991657	0.940875	0.813486	1.17381	0.256963	0.361561	0.999028	0.994392	0.704853	3.83794	3.33628	3.67807	3.81762	11.3333	39	3.5025	5.2854	1.7829	GO:0008150	biological_process	GO:0016787	hydrolase activity	KOG: Inositol polyphosphate 5-phosphatase and related proteins
Mtr.31764.1.S1_at		hypothetical protein predicted by Glimmer/Critica	6.6301	0.164508	0.00426272	0.0783177	2.52943	0.104893	0.714365	5.19702	0.00777298	0.41775	5.56994	0.0013542	0.0617617	0.147261	0.00278441	0.0237787	3.14014	0.0502212	0.235891	8.74281	9.28216	8.66249	8.78496	154.333	527.667	7.26991	9.04348	1.77358	GO:0005975 GO:0006013	carbohydrate metabolic process	GO:0004559	alpha-mannosidase activity
Mtr.1466.1.S1_at		hypothetical protein predicted by Glimmer/Critica	1.6775	0.934011	0.63258	0.666534	0.935718	0.641641	0.87533	1.0219	0.878989	0.889617	0.97059	0.797378	0.787315	1.01497	0.916817	0.632031	1.10317	0.493444	0.559325	3.05311	2.90689	3.03562	3.03562	8.33333	28.3333	3.05889	4.82443	1.76553	GO:0000004	No GO term	GO:0000004	No GO term
Mtr.47491.1.S1_s_at		putative cytochrome P450	4.4174	0.655368	0.413665	0.588703	0.696311	0.482492	0.846724	0.429573	0.113187	0.710481	0.447261	0.0685048	0.39909	0.401861	0.0895022	0.206172	12.694	0.000134497	0.00576206	8.11582	7.35491	7.893	7.97728	237.333	799.333	7.89077	9.64265	1.75188	GO:0006118	electron transport	GO:0019825	oxygen binding	KOG: Cytochrome P450 CYP2 subfamily
Mtr.39133.1.S1_at		superoxide dismutase	3.622	0.654282	0.0849866	0.348808	0.951323	0.831348	0.898008	0.851263	0.494969	0.838073	0.868816	0.465968	0.70006	2.09583	0.00569319	0.0377972	0.900507	0.655519	0.616449	3.30743	3.10434	3.16993	3.32193	9	30	3.16993	4.90689	1.73697	GO:0006979 GO:0046688 GO:0010039	response to oxidative stress	GO:0004785	copper, zinc superoxide dismutase activity	KOG: Cu2+/Zn2+ superoxide dismutase SOD1
Mtr.38879.1.S1_at		Glutaredoxin-2	2.6767	0.813096	0.278387	0.523003	0.745335	0.130812	0.737327	1.07674	0.693532	0.868314	0.863589	0.344404	0.646555	1.68105	0.0126999	0.0635507	0.911629	0.622425	0.605811	3.15381	3.03562	2.88753	3.01792	9	30	3.16993	4.90689	1.73697	GO:0006118	electron transport	GO:0008794 GO:0030508	arsenate reductase (glutaredoxin) activity	KOG: Glutaredoxin and related proteins
Mtr.19649.1.S1_at		expressed protein	2.6872	1.04166	0.852378	0.722612	0.817843	0.365615	0.821931	0.94934	0.812708	0.882753	0.844749	0.352898	0.650588	1.05511	0.806879	0.603545	1.17189	0.47318	0.552498	4.47897	5.37156	4.79181	4.75489	23.3333	77.3333	4.54432	6.27302	1.7287	GO:0008150	biological_process	GO:0003674	molecular_function
Mtr.27443.1.S1_at		Subtilisin-like protease EC=3.4.21.-; AltName: Full=Cucumisin-like serine protease; Flags: Precursor;	2.3332	1.15194	0.491921	0.619413	1.07255	0.732077	0.886445	1.06099	0.772166	0.878857	1.08999	0.606875	0.745272	0.973451	0.895187	0.627126	0.783656	0.243301	0.442341	5.47897	4.8679	4.76553	4.70598	71.3333	236.333	6.1565	7.88468	1.72817	GO:0006508	proteolysis	GO:0004289	subtilase activity
Mtr.35757.1.S1_at		Tropinone reductase 1 EC=1.1.1.206; AltName: Full=Tropinone reductase I; Short=TR-I; AltName: Full=Tropine dehydrogenase;	3.4067	0.733062	0.321923	0.546659	1.3134	0.382749	0.825368	1.03704	0.906118	0.890829	1.22875	0.418386	0.68058	1.5591	0.163439	0.286816	0.642377	0.164804	0.383788	5.70598	4.14568	4.1127	4.20163	63.3333	209.667	5.98489	7.71195	1.72706	GO:0008152	metabolic process	GO:0016491	oxidoreductase activity
Mtr.2000.1.S1_at		hypothetical protein predicted by Glimmer/Critica	4.7214	2.06779	0.545939	0.638748	0.65209	0.721223	0.885062	0.583847	0.653777	0.864309	0.525296	0.512669	0.715753	0.0924159	0.0607438	0.164628	13.7449	0.041299	0.215733	6.12516	7.97097	7.09381	7.47411	44.6667	147.667	5.48113	7.2062	1.72507	GO:0000004	No GO term	GO:0000004	No GO term
Mtr.31912.1.S1_at		hypothetical protein predicted by Glimmer/Critica	1.3773	1.08734	0.516784	0.628314	0.975905	0.849256	0.898621	1.13925	0.317509	0.807252	1.07321	0.503059	0.712144	0.856312	0.237463	0.347944	0.965998	0.787607	0.655797	3.36457	3.10434	3.12102	3.18587	10.3333	34	3.36923	5.08746	1.71823	GO:0000004	No GO term	GO:0000004	No GO term
Mtr.31949.1.S1_at		beta-amyrin synthase, putative	1.9054	1.23767	0.367495	0.569702	1.49085	0.102072	0.712593	1.02769	0.906849	0.890865	1.32902	0.149607	0.512381	0.873333	0.563902	0.519833	0.603835	0.0438201	0.222222	3.24793	3.15381	2.88753	2.94486	9.66667	31.6667	3.27302	4.98489	1.71187	GO:0008152	metabolic process	GO:0042300	beta-amyrin synthase activity
Mtr.36022.1.S1_at		lupeol synthase (LUP1) / 2,3-oxidosqualene-triterpenoid cyclase	1.4784	1.20421	0.140314	0.419554	1.02975	0.809423	0.895853	0.880148	0.301841	0.804119	0.936538	0.511532	0.715526	1.04596	0.71199	0.574058	0.875983	0.284871	0.468022	3.36457	3.30743	3.30743	3.21723	10.6667	34.6667	3.41504	5.11548	1.70044	GO:0019745	pentacyclic triterpenoid biosynthetic process	GO:0000250	lanosterol synthase activity	KOG: Oxidosqualene-lanosterol cyclase and related proteins
Mtr.16740.1.S1_at		expressed protein	1.9552	1.40606	0.0163925	0.16407	1.18811	0.192523	0.771541	0.892862	0.383973	0.818335	1.04014	0.708245	0.770327	0.792154	0.0848078	0.199706	0.846343	0.206401	0.417273	4.24793	3.70044	3.43296	3.32193	13.3333	43	3.73697	5.42626	1.6893	GO:0006499	N-terminal protein myristoylation	GO:0003674	molecular_function
Mtr.36222.1.S1_at		hypothetical protein	1.9203	1.30303	0.160475	0.438688	1.1718	0.390638	0.827176	0.803947	0.242383	0.783494	0.960994	0.789596	0.785633	1.17999	0.37067	0.432429	0.690371	0.056319	0.249112	3.10434	2.926	2.94486	3.15381	8	25.6667	3	4.68182	1.68182	GO:0000004	No GO term	GO:0000004	No GO term
Mtr.50799.1.S1_s_at		Laccase-2 EC=1.10.3.2; AltName: Full=Benzenediol:oxygen oxidoreductase 2; AltName: Full=Urishiol oxidase 2; AltName: Full=Diphenol oxidase 2; Flags: Precursor;	3.274	0.600393	0.218789	0.484298	0.647723	0.29187	0.803924	0.897647	0.789693	0.880084	0.696621	0.282905	0.611622	1.30319	0.515539	0.499244	2.19817	0.0660009	0.266921	9.0983	7.88753	4.48543	4.74953	57.6667	184.333	5.84967	7.52617	1.67651	GO:0000004	No GO term	GO:0000004	No GO term	KOG: Multicopper oxidases
Mtr.33632.1.S1_s_at		tetratricopeptide repeat (TPR)-containing protein	1.6799	1.26083	0.283745	0.526225	1.26169	0.282377	0.80087	0.989586	0.960628	0.896963	1.1595	0.398383	0.672299	0.94703	0.797665	0.600371	0.670771	0.0744982	0.28174	4.17792	6.32912	5.26679	5.24413	30.6667	98	4.9386	6.61471	1.67611	GO:0008150	biological_process	GO:0005488	binding	KOG: Uncharacterized protein CLU1/cluA/TIF31 involved in mitochondrial morphology/distribution, also found associated with eIF-3
Mtr.7279.1.S1_s_at		hypothetical protein predicted by Glimmer/Critica	1.6342	1.09679	0.544218	0.638032	0.920098	0.584214	0.868026	0.838649	0.255519	0.787247	0.841285	0.175377	0.537721	0.941051	0.689004	0.566357	1.25559	0.146921	0.367664	6.0917	4.24031	3.47249	3.47249	86.3333	275.333	6.43185	8.10504	1.67319	GO:0000004	No GO term	GO:0000004	No GO term
Mtr.47198.1.S1_s_at		hypothetical protein predicted by Glimmer/Critica	2.8146	0.611443	0.186512	0.459994	2.36278	0.0285488	0.56208	0.804991	0.550905	0.84904	1.53512	0.160278	0.522621	0.766641	0.466337	0.478197	1.1216	0.751353	0.645873	6.61324	5.3505	7.22593	6.11478	53.6667	169.667	5.74595	7.40656	1.6606	GO:0006499	N-terminal protein myristoylation	GO:0003674	molecular_function
Mtr.6885.1.S1_at		hypothetical protein predicted by Glimmer/Critica	2.2396	0.87988	0.464672	0.60872	1.2712	0.179637	0.765564	0.898742	0.540773	0.847302	1.09286	0.533312	0.723618	1.17653	0.355544	0.423903	0.845517	0.340712	0.496754	3.62059	3.58496	3.7761	3.67807	11	34.3333	3.45943	5.10154	1.64211	GO:0000004	No GO term	GO:0000004	No GO term
Mtr.9679.1.S1_at		Thioredoxin H-type 2 Short=Trx-H-2;	5.3339	0.246345	0.0476781	0.275205	0.126817	0.00617466	0.392582	0.0629229	0.000670442	0.157837	0.0399323	2.00162e-05	0.00521085	3.19498	0.0941156	0.212112	159.222	1.04672e-06	0.00023238	11.3808	10.3933	7.93487	9.75221	329.667	1027.67	8.36486	10.0052	1.64029	GO:0000103	sulfate assimilation	GO:0016671	oxidoreductase activity, acting on sulfur group of donors, disulfide as acceptor	KOG: Thioredoxin
Mtr.29871.1.S1_at		Organ-specific protein S2	4.2156	0.545298	0.645844	0.670085	2.82033	0.435116	0.837783	3.76884	0.321021	0.808494	4.83435	0.156076	0.519571	0.367353	0.450659	0.471028	0.469651	0.567591	0.586698	6.12102	8.22978	4.70044	5.7761	76.6667	238.667	6.26053	7.89885	1.63833	GO:0000004	No GO term	GO:0000004	No GO term
Mtr.47977.1.S1_at		nodulin family protein	1.6427	0.791085	0.109443	0.382243	1.21541	0.177151	0.764557	0.977634	0.871839	0.889031	1.12185	0.323015	0.635277	1.10993	0.460893	0.475888	0.958475	0.762546	0.648971	4.18587	3.39232	3.36457	3.30743	39	121.333	5.2854	6.92283	1.63743	GO:0008150	biological_process	GO:0003674	molecular_function
Mtr.31948.1.S1_at		lupeol synthase (LUP1) / 2,3-oxidosqualene-triterpenoid cyclase	1.4667	1.07438	0.634533	0.667101	1.24919	0.152894	0.750879	0.898021	0.478091	0.835759	1.07963	0.53518	0.72395	0.854465	0.304138	0.392829	0.971035	0.845103	0.671031	4.03562	3.848	3.82782	3.70044	12.3333	38.3333	3.62449	5.26053	1.63604	GO:0008152	metabolic process	GO:0003824 GO:0016829	catalytic activity	KOG: Oxidosqualene-lanosterol cyclase and related proteins
Mtr.30759.1.S1_at		hypothetical protein predicted by Glimmer/Critica	2.6161	0.492835	0.0042902	0.0785219	0.655738	0.0638728	0.662583	0.748109	0.189331	0.762074	0.622009	0.0146043	0.207501	0.614795	0.03573	0.120821	6.72779	1.61823e-07	7.46156e-05	5.17792	4.07039	5.97728	5.04002	83.3333	259	6.38082	8.01681	1.63599	GO:0000004	No GO term	GO:0000004	No GO term
Mtr.32580.1.S1_at		glycosyl hydrolase family 38 (alpha-mannosidase)	1.876	0.924268	0.678206	0.678485	1.06536	0.73844	0.886725	1.00664	0.972104	0.897263	1.04773	0.763225	0.780958	1.01772	0.926071	0.634272	0.991294	0.96315	0.697971	5.74147	7.04111	6.69766	6.45121	63.3333	196.333	5.98489	7.61716	1.63227	GO:0005975 GO:0006013	carbohydrate metabolic process	GO:0004559	alpha-mannosidase activity	KOG: Glycosyl hydrolase, family 38 - alpha-mannosidase
Mtr.48070.1.S1_at		hypothetical protein predicted by Glimmer/Critica	1.4035	0.928201	0.44909	0.603387	0.713805	0.00304288	0.312516	1.55285	0.000337902	0.113045	1.07104	0.394348	0.670157	1.07836	0.443556	0.467562	0.901334	0.295536	0.474721	7.37243	4.91648	3.56071	3.96347	130.667	404.667	7.02975	8.66059	1.63084	GO:0030001	metal ion transport	GO:0046872	metal ion binding
Mtr.1464.1.S1_at		hypothetical protein predicted by Glimmer/Critica	1.6463	1.05644	0.641974	0.669078	0.947691	0.649104	0.876495	1.00828	0.944148	0.895466	0.970133	0.752704	0.779019	1.0205	0.86313	0.618389	0.970717	0.800802	0.659606	3.07039	3.07039	3.07039	3.07039	8.33333	25.6667	3.05889	4.68182	1.62293	GO:0000004	No GO term	GO:0000004	No GO term
Mtr.10725.1.S1_at		Putative basic blue protein AltName: Full=Plantacyanin; Flags: Precursor;	6.6549	0.108115	0.0143105	0.152738	1.10724	0.900976	0.904343	0.0576337	0.00286823	0.30859	0.15969	0.0135303	0.200949	2.1475	0.357292	0.424813	67.4938	9.52725e-05	0.00455047	11.342	9.95797	6.12102	7.01123	436.667	1335.33	8.77039	10.383	1.6126	GO:0009856 GO:0048653	pollination	GO:0005507	copper ion binding
Mtr.37912.1.S1_at		NADP-dependent oxidoreductase, putative	9.3585	2.48765	0.151129	0.429349	6.57143	0.00686266	0.405544	1.28032	0.687668	0.867442	4.13669	0.0111893	0.182838	0.0272176	2.33894e-05	0.000937317	1.75542	0.365283	0.507648	7.95768	10.2007	9.0917	9.76055	830	2536	9.69697	11.3083	1.61137	GO:0006979	response to oxidative stress	GO:0032440	2-alkenal reductase activity	KOG: Predicted NAD-dependent oxidoreductase
Mtr.8572.1.S1_at		Thaumatin-like protein 1a AltName: Full=Mdtl1; AltName: Full=Pathogenesis-related protein 5a; Short=PR-5a; AltName: Allergen=Mal d 2; Flags: Precursor;	1.5006	0.769505	0.0833489	0.346234	0.840746	0.238569	0.789446	1.26548	0.116309	0.71172	1.04219	0.725351	0.773623	1.03422	0.81511	0.605801	1.18101	0.257453	0.451303	3.26303	3.44626	3.89724	6.17193	13.6667	41.6667	3.77259	5.38082	1.60823	GO:0051707	response to other organism	GO:0003674	molecular_function
Mtr.45162.1.S1_at		MATE efflux family protein	2.904	1.30601	0.1737	0.450392	1.09158	0.646162	0.876077	0.961048	0.834639	0.885017	1.03244	0.837208	0.794567	1.4198	0.0802467	0.193295	0.514077	0.00279547	0.0421727	4.79181	5.3505	8.95361	8.14873	276.667	840.667	8.11201	9.71539	1.60339	GO:0006879	iron ion homeostasis	GO:0005215	transporter activity	KOG: Uncharacterized membrane protein, predicted efflux pump
Mtr.31826.1.S1_at		calcium transporting ATPase, putative	1.7613	1.19673	0.208243	0.476851	0.837865	0.214799	0.777114	0.932847	0.618318	0.858837	0.848509	0.161312	0.523751	0.995136	0.972004	0.645302	1.07433	0.607438	0.600938	3.16993	3.21723	3.18587	3.21723	9	27.3333	3.16993	4.77259	1.60266	GO:0006812 GO:0008152 GO:0006810	cation transport	GO:0015662 GO:0005516	ATPase activity, coupled to transmembrane movement of ions, phosphorylative mechanism	KOG: P-type ATPase
Mtr.41106.1.S1_at		hypothetical protein predicted by Glimmer/Critica	6.2974	0.479528	0.181675	0.45654	1.46869	0.47535	0.845538	2.29872	0.133479	0.72373	2.25049	0.0776528	0.417957	1.1104	0.844592	0.613776	0.556279	0.281389	0.466025	6.14975	6.94017	6.2075	6.47249	31.6667	96	4.98489	6.58496	1.60007	GO:0008150	biological_process	GO:0005488	binding
Mtr.1983.1.S1_at		Serine carboxypeptidase-like 49 EC=3.4.16.-; Flags: Precursor;	1.7532	1.3515	0.0726029	0.328041	0.790446	0.152609	0.750788	0.928686	0.642478	0.863111	0.813756	0.126574	0.487079	1.34893	0.0742438	0.184955	0.747224	0.0814388	0.293925	3.16993	3.32193	5.34341	3.88753	10.6667	32.3333	3.41504	5.01495	1.59991	GO:0006508	proteolysis	GO:0004185	serine carboxypeptidase activity
Mtr.43585.1.S1_at		1-deoxy-D-xylulose 5-phosphate synthase, putative / 1-deoxyxylulose-5-phosphate synthase, putative / DXP-synthase, putative	3.8106	0.567448	0.365253	0.568592	1.86751	0.31964	0.811351	1.74166	0.375032	0.817608	2.19525	0.133202	0.49387	1.14694	0.824365	0.608446	0.472399	0.235452	0.436787	7.70183	6.79572	6.57894	6.83036	327	990.333	8.35315	9.95177	1.59862	GO:0015995 GO:0019288	chlorophyll biosynthetic process	GO:0008661	1-deoxy-D-xylulose-5-phosphate synthase activity	KOG: Transketolase
Mtr.44903.1.S1_at		expressed protein	1.9599	0.930559	0.728868	0.692359	0.857639	0.462675	0.843667	1.17968	0.430031	0.827604	1.00781	0.96333	0.817237	1.09044	0.676959	0.562321	0.974066	0.899117	0.684139	2.94486	3.03562	3.01792	3.05311	12.6667	38.3333	3.66297	5.26053	1.59756	GO:0008150	biological_process	GO:0003674	molecular_function
Mtr.49882.1.S1_at		Probable ABC2 homolog 6	4.8903	0.222783	0.0276145	0.214375	1.20768	0.763794	0.889943	0.884194	0.844478	0.885388	1.04472	0.931907	0.812126	13.6826	0.000682742	0.00909455	0.307221	0.0746178	0.281917	4.12102	6.08108	8.36019	8.92065	14.3333	43.3333	3.8413	5.43741	1.5961	GO:0000004	No GO term	GO:0005215	transporter activity	KOG: Lipid exporter ABCA1 and related proteins, ABC superfamily
Mtr.33677.1.S1_s_at		Nucleotide pyrophosphatase/phosphodiesterase EC=3.-.-.-; Flags: Fragments;	2.7521	0.981027	0.943499	0.742492	0.912207	0.73435	0.886497	0.772059	0.345699	0.813874	0.791582	0.298338	0.621279	2.04768	0.0163868	0.0750351	0.706826	0.211183	0.420682	7.56758	5.40259	7.44045	5.30378	103	309	6.6865	8.27146	1.58496	GO:0008150	biological_process	GO:0003993 GO:0004722	acid phosphatase activity	KOG: Purple acid phosphatase
Mtr.31023.1.S1_at		hypothetical protein predicted by Glimmer/Critica	2.2519	1.4986	0.158648	0.436474	0.987381	0.963494	0.909898	0.773718	0.361901	0.815174	0.835689	0.432948	0.686787	1.22514	0.468221	0.479126	0.712951	0.23384	0.435653	3.33628	3.36457	3.63227	3.41954	11	33	3.45943	5.04439	1.58496	GO:0000004	No GO term	GO:0000004	No GO term
Mtr.39647.1.S1_at		MATE efflux family protein	2.2045	0.837958	0.656795	0.672865	1.71552	0.186382	0.7687	1.07797	0.849925	0.885909	1.50661	0.217323	0.570722	0.975006	0.949108	0.640204	0.661866	0.306539	0.480824	3.67807	3.81762	6.03122	4.9542	83.3333	247.667	6.38082	7.95226	1.57143	GO:0006879	iron ion homeostasis	GO:0005215	transporter activity	KOG: Uncharacterized membrane protein, predicted efflux pump
Mtr.44131.1.S1_at		Nudix hydrolase 8 Short=AtNUDT8; EC=3.6.1.-;	1.4218	1.11042	0.447333	0.602756	1.29174	0.0755856	0.676137	0.967709	0.810157	0.882274	1.16042	0.194513	0.553112	1.00832	0.951579	0.640804	0.714483	0.0240788	0.164018	4.54844	4.99548	6.56834	6.15583	30.3333	90	4.92283	6.49185	1.56902	GO:0000004	No GO term	GO:0016787	hydrolase activity	KOG: Predicted NUDIX hydrolase FGF-2 and related proteins
Mtr.20257.1.S1_at		Protein strawberry notch homolog 1	2.1113	0.578786	0.0467874	0.272783	0.877684	0.613224	0.871614	0.990982	0.971884	0.897263	0.911177	0.658617	0.758345	2.3983	0.00341379	0.0270608	0.828273	0.467456	0.550256	3.41954	3.26303	3.39232	3.40599	9.66667	28.6667	3.27302	4.8413	1.56828	GO:0006355 GO:0009793	regulation of transcription, DNA-dependent	GO:0003677	DNA binding
Mtr.47098.1.S1_at		Peptide transporter PTR3-A Short=AtPTR3;	2.2258	1.02949	0.927409	0.739695	0.73205	0.335695	0.815349	0.612854	0.139123	0.729031	0.586047	0.0541592	0.366609	2.25728	0.0200779	0.085264	0.959166	0.896036	0.683383	7.20945	4.60881	5.97728	6.61029	142.667	423	7.1565	8.72451	1.56801	GO:0006857	oligopeptide transport	GO:0005215	transporter activity	KOG: H+/oligopeptide symporter
Mtr.1448.1.S1_at		hypothetical protein predicted by Glimmer/Critica	1.7726	0.912065	0.554375	0.641016	1.04338	0.784072	0.892552	0.932488	0.652645	0.864099	0.981876	0.884961	0.804531	1.16947	0.319871	0.402755	0.963609	0.81089	0.662639	3.18587	3.18587	3.26303	3.29278	9.33333	27.6667	3.22239	4.79008	1.56768	GO:0000004	No GO term	GO:0000004	No GO term
Mtr.49256.1.S1_at		Putative eukaryotic translation initiation factor 3 subunit Short=eIF-3;	2.2887	1.07901	0.693	0.682596	0.922271	0.674541	0.880215	1.06012	0.761573	0.87719	0.98509	0.923722	0.810589	1.07422	0.710065	0.573327	0.882405	0.517886	0.568728	5.70874	7.18488	6.04658	6.43796	44.6667	132.333	5.48113	7.04803	1.56691	GO:0008150	biological_process	GO:0005488	binding	KOG: Uncharacterized protein CLU1/cluA/TIF31 involved in mitochondrial morphology/distribution, also found associated with eIF-3
Mtr.47546.1.S1_at		Albumin-1 Short=A1; Contains: RecName: Full=Albumin-1 chain b; Short=A1b; AltName: Full=Leginsulin; Contains: RecName: Full=Albumin-1 chain a; Short=A1a; Flags: Precursor;	2.2498	0.757456	0.543851	0.638032	0.758164	0.54519	0.860637	0.6856	0.411898	0.822811	0.646482	0.250669	0.593019	0.797481	0.620242	0.540511	3.18484	0.0203064	0.149657	7.67878	6.24222	7.72247	7.81186	69.3333	205	6.11548	7.67948	1.564	GO:0000004	No GO term	GO:0000004	No GO term
Mtr.13800.1.S1_at		lipase class 3 family protein	1.521	0.994952	0.964056	0.74652	0.758899	0.0243817	0.548423	1.01002	0.929233	0.893449	0.83755	0.0678152	0.397923	1.34511	0.0167916	0.0761664	0.974819	0.820499	0.665317	7.21626	5.27798	4.79181	4.97728	112.333	331	6.81164	8.37069	1.55905	GO:0006629	lipid metabolic process	GO:0004806	triacylglycerol lipase activity
Mtr.36229.1.S1_at		Expression is repressed by glucose and anaerobic conditions, is induced by L-lactate and is regulated by GRR1, ROX3, HAP1, HXK2 and CYC8	1.5284	0.891888	0.350004	0.561478	0.895481	0.366714	0.822199	0.862081	0.22991	0.778238	0.84153	0.0948528	0.446797	1.77357	0.000209596	0.00404344	0.818912	0.112594	0.333729	3.48543	3.39232	3.20163	3.54844	10.6667	31.3333	3.41504	4.96963	1.55459	GO:0006118	electron transport	GO:0008891	glycolate oxidase activity	KOG: Glycolate oxidase
Mtr.35500.1.S1_at		lipase class 3 family protein	1.6836	1.34165	0.194426	0.466996	0.915405	0.688817	0.881291	1.15315	0.520304	0.843286	1.03673	0.84103	0.795826	0.676632	0.0909871	0.208206	1.04354	0.846576	0.671484	3.87774	3.63227	3.20163	3.18587	46	135	5.52356	7.07682	1.55325	GO:0006629	lipid metabolic process	GO:0004806	triacylglycerol lipase activity
Mtr.43947.1.S1_at	MtERN2	Ethylene-responsive transcription factor RAP2-11 AltName: Full=Protein RELATED TO APETALA2 11;	3.2339	1.14611	0.681623	0.679643	5.09259	0.000151812	0.0928997	0.677176	0.25013	0.785048	2.28258	0.0071844	0.147754	0.354296	0.00606383	0.0393535	0.714115	0.317869	0.486457	9.34341	7.91528	5.47897	6.71425	479	1405.33	8.90388	10.4567	1.55281	GO:0006355	regulation of transcription, DNA-dependent	GO:0003677 GO:0003700	DNA binding
Mtr.16601.1.S1_at		superoxide dismutase	4.8874	1.1756	0.737079	0.694372	0.771285	0.591042	0.869541	1.44018	0.452516	0.831515	1.07256	0.858506	0.799001	0.332555	0.0340988	0.117585	2.30273	0.0979043	0.315233	12.6643	12.8394	11.4033	10.8047	1297.67	3784.33	10.3417	11.8858	1.54412	GO:0006979 GO:0046688 GO:0010039	response to oxidative stress	GO:0004785	copper, zinc superoxide dismutase activity	KOG: Cu2+/Zn2+ superoxide dismutase SOD1
Mtr.41968.1.S1_at		Putative NAC domain-containing protein 9 AltName: Full=ANAC009;	1.6064	0.978055	0.867537	0.72654	1.01345	0.91997	0.906147	0.786138	0.0853617	0.686502	0.859412	0.176133	0.538424	1.07992	0.565302	0.520459	1.18835	0.20656	0.417317	3.20163	3.1375	7.89724	7.14771	11.3333	33	3.5025	5.04439	1.54189	GO:0007275	multicellular organismal development	GO:0003700	transcription factor activity
Mtr.35820.1.S1_x_at		hypothetical protein predicted by Glimmer/Critica	1.412	1.02103	0.904207	0.735504	1.03422	0.845767	0.898621	1.08687	0.631225	0.861247	1.08108	0.582613	0.738035	0.896018	0.528103	0.504701	0.972427	0.871561	0.677589	3.23266	3.30743	3.32193	3.33628	10	28.6667	3.32193	4.8413	1.51937	GO:0000004	No GO term	GO:0000004	No GO term
Mtr.23004.1.S1_at		Putative clathrin assembly protein At5g57200	1.4267	0.945596	0.63727	0.668237	0.899335	0.375691	0.824456	0.992303	0.947884	0.89608	0.926924	0.436375	0.688024	1.03578	0.766461	0.590942	1.14409	0.264773	0.45553	3.23266	3.66676	3.10434	3.24793	9.33333	26.6667	3.22239	4.73697	1.51457	GO:0000004	No GO term	GO:0005488	binding	KOG: Clathrin assembly protein AP180 and related proteins, contain ENTH domain
Mtr.31291.1.S1_at		geranylgeranyl pyrophosphate synthase, putative / GGPP synthetase, putative / farnesyltranstransferase, putative	1.188	0.985257	0.883808	0.730835	1.16523	0.146447	0.747184	0.980372	0.845402	0.885388	1.09279	0.293761	0.619469	1.17984	0.11837	0.240762	0.753052	0.0122882	0.110399	5.64962	4.3147	3.6893	3.83794	341	972.333	8.41363	9.92531	1.51168	GO:0008299	isoprenoid biosynthetic process	GO:0004311	farnesyltranstransferase activity	KOG: Geranylgeranyl pyrophosphate synthase/Polyprenyl synthetase
Mtr.37204.1.S1_at		glutathione S-transferase, putative	1.5776	0.960986	0.763989	0.701542	0.834121	0.183511	0.767727	1.1446	0.315727	0.806856	0.969589	0.775329	0.783441	1.11797	0.404936	0.448908	0.974924	0.84792	0.671648	7.10119	6.46761	3.75489	4.56071	95.3333	269.667	6.57491	8.07503	1.50012	GO:0009407 GO:0009751	toxin catabolic process	GO:0004364	glutathione transferase activity	KOG: Glutathione S-transferase
Mtr.31980.1.S1_at		argininosuccinate synthetase	1.4401	0.837718	0.246831	0.504652	0.924536	0.601303	0.870899	0.975971	0.870797	0.888828	0.933771	0.576485	0.736209	1.04236	0.781643	0.595567	1.26918	0.125438	0.346924	3.1375	3.15381	3.12102	3.15381	9.66667	27.3333	3.27302	4.77259	1.49957	GO:0006526	arginine biosynthetic process	GO:0005524 GO:0004055	ATP binding	KOG: Argininosuccinate synthase
Mtr.31875.1.S1_at		hypothetical protein predicted by Glimmer/Critica	1.9212	0.932675	0.754022	0.698892	0.879187	0.564232	0.864717	1.32658	0.215021	0.772693	1.10801	0.573681	0.735461	1.29045	0.261018	0.364555	0.712383	0.141028	0.362213	2.926	3	2.88753	2.88753	7.66667	21.6667	2.9386	4.43741	1.49881	GO:0000004	No GO term	GO:0000004	No GO term
Mtr.49044.1.S1_at		NAC domain-containing protein 29 AltName: Full=ANAC029; Short=NAC2; AltName: Full=Protein NAC-LIKE, ACTIVATED BY AP3/PI; Short=NAP;	1.9766	0.681518	0.203329	0.47293	1.3973	0.26401	0.799678	1.04218	0.88801	0.889617	1.28476	0.303975	0.62532	0.659775	0.16963	0.292444	1.5272	0.162456	0.38197	5.61765	4.58496	3.73335	3.6893	125	351.667	6.96578	8.45806	1.49228	GO:0009825 GO:0009908	multidimensional cell growth	GO:0003700	transcription factor activity
Mtr.4782.1.S1_at		Multidrug resistance protein 11 AltName: Full=P-glycoprotein 19;	1.8417	0.733235	0.0462519	0.2716	0.913166	0.534872	0.858364	1.42905	0.0244721	0.550363	1.19416	0.149156	0.511926	1.11218	0.468648	0.479365	0.939688	0.669785	0.620994	3.41954	3.49825	3.43296	3.52356	134.333	375.333	7.06967	8.55203	1.48236	GO:0009637 GO:0008361 GO:0009640 GO:0009639 GO:0009733 GO:0009926 GO:0009958 GO:0010218 GO:0048364 GO:0048527 GO:0043481	response to blue light	GO:0042626 GO:0010329	ATPase activity, coupled to transmembrane movement of substances	KOG: Multidrug/pheromone exporter, ABC superfamily
Mtr.26819.1.S1_at		hypothetical protein predicted by Glimmer/Critica	2.8468	0.814127	0.372088	0.571276	0.802448	0.340352	0.815744	1.51778	0.0813625	0.680445	1.14047	0.482469	0.705529	1.14215	0.560966	0.518681	0.88299	0.585951	0.59363	3.15381	3.01792	3.37851	3.12102	8	22.3333	3	4.48113	1.48113	GO:0000004	No GO term	GO:0000004	No GO term
Mtr.8320.1.S1_at		hypothetical protein predicted by Glimmer/Critica	2.4109	0.749774	0.14603	0.425119	0.905384	0.604646	0.870899	1.03376	0.86215	0.887936	0.95683	0.777629	0.78381	1.48046	0.054048	0.15369	0.962547	0.841798	0.670329	3.10434	3.08746	3.01792	3.05311	7.66667	21.3333	2.9386	4.41504	1.47644	GO:0000004	No GO term	GO:0000004	No GO term
Mtr.31283.1.S1_at		hypothetical protein predicted by Glimmer/Critica	2.0566	0.889509	0.497204	0.62124	0.883237	0.471993	0.845025	1.47654	0.0349055	0.59008	1.19366	0.216959	0.57022	0.84421	0.330107	0.408683	1.02112	0.90282	0.684903	3.16993	3.15381	3.24793	3.26303	10	27.6667	3.32193	4.79008	1.46815	GO:0000004	No GO term	GO:0000004	No GO term
Mtr.37006.1.S1_at		hypothetical protein predicted by Glimmer/Critica	2.1076	0.928945	0.702925	0.685846	0.940557	0.750989	0.888143	1.22374	0.303601	0.804948	1.09829	0.553807	0.729028	1.53271	0.0394562	0.128219	0.610207	0.0196895	0.146613	3.73335	3.57289	3.18587	3.39232	12.3333	34	3.62449	5.08746	1.46297	GO:0000004	No GO term	GO:0000004	No GO term
Mtr.4414.1.S1_at		Cysteine-rich receptor-like protein kinase 29 Short=Cysteine-rich RLK29; EC=2.7.11.-; Flags: Precursor;	3.071	0.566036	0.11251	0.386209	1.57569	0.198131	0.773496	0.988505	0.973154	0.897271	1.34369	0.300992	0.623545	1.11422	0.753292	0.587552	1.01797	0.958661	0.696979	7.34696	6.46597	5.69488	5.84046	101	277.667	6.65821	8.11721	1.459	GO:0009737	response to abscisic acid stimulus	GO:0016301	kinase activity
Mtr.4807.1.S1_at		20S proteasome subunit, putative	1.8638	1.21876	0.131299	0.409765	0.972571	0.825617	0.897676	0.880058	0.319165	0.807252	0.901478	0.321876	0.634726	1.00026	0.998348	0.651479	0.958372	0.736517	0.641543	3.23266	3.16993	3.03562	3.10434	9	24.6667	3.16993	4.62449	1.45457	GO:0006511	ubiquitin-dependent protein catabolic process	GO:0008233	peptidase activity	KOG: 20S proteasome, regulatory subunit alpha type PSMA2/PRE8
Mtr.11393.1.S1_at		ornithine aminotransferase (EC 2.6.1.13)	1.6291	0.948518	0.751144	0.697812	1.25849	0.180129	0.7659	1.0026	0.987548	0.899148	1.16766	0.263923	0.601321	1.02056	0.902659	0.628946	0.818724	0.240249	0.440003	3.26303	2.98185	3.12102	3.08746	8.66667	23.6667	3.11548	4.56478	1.44931	GO:0006412	translation	GO:0003735	structural constituent of ribosome	KOG: Ornithine aminotransferase
Mtr.42500.1.S1_at		gibberellin 2-oxidase, putative / GA2-oxidase, putative	3.5707	1.13253	0.759389	0.699917	1.3602	0.452581	0.84146	0.777321	0.537262	0.846057	1.03785	0.910716	0.808489	1.01587	0.969033	0.644657	0.82207	0.63046	0.608692	5.62352	6.14975	6.18982	5.94953	42	114.667	5.39232	6.8413	1.44898	GO:0045487	gibberellic acid catabolic process	GO:0045543	gibberellin 2-beta-dioxygenase activity	KOG: Iron/ascorbate family oxidoreductases
Mtr.37123.1.S1_s_at		contains EST AU161167(C53858)	2.5419	2.22245	0.108936	0.38155	1.38338	0.499468	0.851257	0.503902	0.164281	0.746083	0.786185	0.539264	0.725107	0.40934	0.0759076	0.187479	1.57688	0.346754	0.499294	8.59954	6.45779	4.7866	5.4363	497.667	1357.33	8.95904	10.4066	1.44752	GO:0016121 GO:0016124 GO:0009733 GO:0009926 GO:0009965 GO:0010223	carotene catabolic process	GO:0016702	oxidoreductase activity, acting on single donors with incorporation of molecular oxygen, incorporation of two atoms of oxygen
Mtr.45157.1.S1_at		Uncharacterized protein C1450.16c EC=3.1.1.-;	1.8539	1.22341	0.218333	0.484098	1.02916	0.857198	0.899244	1.14792	0.393385	0.820769	1.11754	0.399591	0.673266	0.726187	0.0593474	0.162073	0.952755	0.76215	0.648798	3.41954	3.18587	3.18587	3.24793	9.33333	25.3333	3.22239	4.66297	1.44057	GO:0006629	lipid metabolic process	GO:0000004	No GO term	KOG: Predicted esterase of the alpha-beta hydrolase superfamily
Mtr.11507.1.S1_at		Cytochrome P450 716B1 EC=1.14.-.-; AltName: Full=Cytochrome P450 CYPA1;	3.9139	4.05502	0.0103767	0.128173	14.6143	4.75153e-05	0.0463559	1.19258	0.718345	0.872016	6.7222	0.000193591	0.0200184	0.119161	0.000457996	0.00689416	0.118743	0.000451258	0.0126006	8.80445	7.80478	6.00675	6.61176	312	845.333	8.2854	9.72338	1.43797	GO:0006118	electron transport	GO:0019825	oxygen binding	KOG: Cytochrome P450 CYP4/CYP19/CYP26 subfamilies
Mtr.22903.1.S1_at		class IV chitinase (CHIV)	1.5127	0.810728	0.106411	0.378368	0.959085	0.737316	0.886725	0.870493	0.274237	0.795609	0.886642	0.246575	0.589674	1.07124	0.581829	0.526336	1.37917	0.0187543	0.14245	6.8392	5.54226	4.59096	4.35755	124.333	335.667	6.95807	8.39089	1.43282	GO:0016998	cell wall catabolic process	GO:0004568	chitinase activity	KOG: Predicted chitinase
Mtr.28153.1.S1_at		Zinc finger protein JACKDAW AltName: Full=ID1-like zinc finger protein 3;	1.5533	0.694472	0.109896	0.382868	0.675725	0.0876462	0.693415	0.991369	0.968335	0.897166	0.765603	0.148222	0.510644	1.10051	0.661957	0.556889	1.95319	0.00694083	0.0775245	3.926	3.57289	5.0917	4.27798	69.6667	186.667	6.1224	7.54432	1.42192	GO:0045449	regulation of transcription	GO:0003676 GO:0003700 GO:0008270	nucleic acid binding	KOG: FOG: Zn-finger
Mtr.31931.1.S1_at		CG11796 gene product from transcript CG11796-RB	2.29	0.861516	0.461735	0.60799	1.29182	0.213895	0.777025	1.05162	0.802186	0.881041	1.22661	0.224095	0.575878	0.748666	0.162881	0.286382	1.14126	0.513311	0.56744	3.48543	3.62059	3.45943	3.6893	12.3333	33	3.62449	5.04439	1.4199	GO:0016117 GO:0010189 GO:0010236	carotenoid biosynthetic process	GO:0003868	4-hydroxyphenylpyruvate dioxygenase activity	KOG: 4-hydroxyphenylpyruvate dioxygenase
Mtr.40562.1.S1_at		F-box/FBD/LRR-repeat protein At1g13570	2.0391	0.936087	0.809125	0.712762	0.729276	0.258044	0.798325	0.837348	0.518717	0.843026	0.719778	0.154339	0.517562	0.627338	0.102823	0.223032	2.78859	0.0016332	0.0293116	7.44211	7.07895	6.848	6.50303	130.667	349	7.02975	8.44708	1.41734	GO:0008150	biological_process	GO:0003674	molecular_function
Mtr.1967.1.S1_at		receptor protein kinase-related	1.994	1.46298	0.142565	0.42162	0.676687	0.133004	0.738833	0.771158	0.307435	0.805438	0.648168	0.0472365	0.346307	0.74884	0.257898	0.362168	1.74921	0.037928	0.206812	4.96809	4.08746	4.48543	4.58496	35	93	5.12928	6.53916	1.40988	GO:0006468	protein amino acid phosphorylation	GO:0016301	kinase activity
Mtr.31070.1.S1_s_at		cytochrome c oxidase family protein	3.8249	2.32826	0.163312	0.441472	0.707781	0.557998	0.863814	0.449235	0.185426	0.760578	0.465853	0.125399	0.485806	1.17709	0.781321	0.595479	1.14759	0.81462	0.663855	9.02652	9.63934	8.62095	7.94075	112.667	299.333	6.81592	8.22561	1.40969	GO:0006118	electron transport	GO:0004129	cytochrome-c oxidase activity	KOG: Cytochrome c oxidase, subunit Vb/COX4
Mtr.39515.1.S1_at		hypothetical protein predicted by Glimmer/Critica	3.4417	0.750035	0.308745	0.540076	0.75341	0.316103	0.810377	1.73067	0.0626633	0.65446	1.19352	0.439849	0.689797	1.82865	0.0427896	0.134361	0.559167	0.0499981	0.235372	3.43296	3.12102	3.18587	3.33628	7.66667	20.3333	2.9386	4.34577	1.40718	GO:0000004	No GO term	GO:0000004	No GO term
Mtr.9895.1.S1_at		Mitogen-activated protein kinase kinase kinase 2 EC=2.7.11.25; AltName: Full=Arabidopsis NPK1-related protein kinase 2;	2.668	1.17387	0.415343	0.588993	1.17832	0.404672	0.830776	0.905725	0.612441	0.85693	1.04433	0.78513	0.785036	0.932002	0.71807	0.575816	0.856455	0.430755	0.534621	5.10434	6.66959	5.86542	7.02459	70	183	6.12928	7.5157	1.38642	GO:0006468	protein amino acid phosphorylation	GO:0016301	kinase activity	KOG: MEKK and related serine/threonine protein kinases
Mtr.20346.1.S1_at		Anthocyanin 3'-O-beta-glucosyltransferase Short=3'GT; EC=2.4.1.238;	1.8156	1.15114	0.286494	0.528009	0.878148	0.32381	0.812184	1.07393	0.583843	0.854872	0.961677	0.712438	0.771203	0.979201	0.871173	0.620789	0.940708	0.638317	0.61088	3.37851	3.26303	3.27798	3.33628	10.3333	27	3.36923	4.75489	1.38565	GO:0051707	response to other organism	GO:0008194 GO:0016758 GO:0010294	UDP-glycosyltransferase activity	KOG: UDP-glucuronosyl and UDP-glucosyl transferase
Mtr.50909.1.S1_at		Cysteine-rich receptor-like protein kinase 8 Short=Cysteine-rich RLK8; EC=2.7.11.-; Flags: Precursor;	1.4865	1.02466	0.889828	0.73209	0.834235	0.31094	0.808175	0.981955	0.917514	0.892191	0.875495	0.361025	0.6546	1.21458	0.278336	0.376069	0.980879	0.912569	0.687836	3.83794	3.65535	3.39232	3.44626	18	46.6667	4.16993	5.54432	1.3744	GO:0006468	protein amino acid phosphorylation	GO:0016301 GO:0030246	kinase activity	KOG: Serine/threonine protein kinase
Mtr.13213.1.S1_at		cytochrome P450 family protein	4.1119	0.508263	0.385434	0.577499	0.517077	0.397327	0.829282	0.369092	0.207582	0.76967	0.331482	0.0940252	0.445513	19.094	0.00139125	0.0147619	0.539913	0.428281	0.53376	3.36457	3.45943	9.06286	7.31832	186.667	478.333	7.54432	8.90187	1.35755	GO:0006118	electron transport	GO:0019825	oxygen binding	KOG: Cytochrome P450 CYP4/CYP19/CYP26 subfamilies
Mtr.12916.1.S1_at		expressed protein	2.471	1.0268	0.898731	0.734327	0.996137	0.985137	0.911228	1.21249	0.360502	0.815174	1.13413	0.462169	0.698569	1.24672	0.297363	0.388811	0.646769	0.0496055	0.234623	3.89724	3.81762	3.6893	3.89724	19	48.3333	4.24793	5.59495	1.34702	GO:0008150	biological_process	GO:0003674	molecular_function
Mtr.11343.1.S1_at		expressed protein	3.3912	4.56579	0.00842053	0.114727	1.21881	0.699151	0.882273	0.518825	0.210852	0.771242	0.736722	0.467689	0.700553	0.705892	0.498575	0.492642	0.490671	0.176514	0.392787	8.28263	8.45409	6.07039	6.73335	836.667	2119.33	9.70851	11.0494	1.34089	GO:0008150	biological_process	GO:0003674	molecular_function
Mtr.4797.1.S1_s_at		hypothetical protein predicted by Glimmer/Critica	5.6809	15.691	0.000142705	0.0112466	33.7818	1.04497e-05	0.0170292	0.18888	0.0081065	0.421543	3.44016	0.0143591	0.205827	0.104111	0.000860674	0.0106057	0.0959369	0.000634716	0.0156676	7.97957	7.69	5.39917	6.19377	573.667	1452.33	9.16407	10.5042	1.34009	GO:0008150	biological_process	GO:0003674	molecular_function
Mtr.20364.1.S1_at	MtANN2	Annexin-like protein RJ4	6.0632	0.17176	0.00532487	0.0886646	1.7727	0.308019	0.807505	0.922512	0.883841	0.889617	1.38805	0.470678	0.701792	3.13824	0.0520577	0.150717	1.13444	0.819349	0.664885	9.37938	10.8925	11.5134	10.5582	532.333	1347	9.05619	10.3955	1.33935	GO:0006970 GO:0006979 GO:0009737	response to osmotic stress	GO:0005509 GO:0004601 GO:0042803	calcium ion binding	KOG: Annexin
Mtr.27929.1.S1_at		calcium-dependent protein kinase isoform 6 (CPK6)	1.4547	1.17231	0.276692	0.521899	1.06643	0.65453	0.876956	1.04548	0.75661	0.876134	1.07522	0.537816	0.724618	0.995704	0.976024	0.646035	0.768387	0.0808308	0.292848	3.60881	5.94486	4.82782	5.22497	27	68	4.75489	6.08746	1.33258	GO:0006499 GO:0006468	N-terminal protein myristoylation	GO:0004674	protein serine/threonine kinase activity	KOG: Ca2+/calmodulin-dependent protein kinase, EF-Hand protein superfamily
Mtr.9366.1.S1_s_at		Organ-specific protein S2	1.9338	1.20124	0.425118	0.59331	1.01055	0.963201	0.909898	0.919398	0.712393	0.871429	0.952154	0.792007	0.786046	0.851216	0.482422	0.485061	1.05261	0.821776	0.665514	3.1375	4.926	2.94486	3.20163	20	50.3333	4.32193	5.65344	1.33151	GO:0000004	No GO term	GO:0000004	No GO term
Mtr.21098.1.S1_at		Oxysterol-binding protein-related protein 8 Short=OSBP-related protein 8; Short=ORP-8;	4.3044	0.290109	0.0169847	0.16675	0.26571	0.0115513	0.471847	5.90535	0.00154586	0.250523	1.35032	0.438223	0.688743	0.394594	0.0621468	0.16709	5.56716	0.002012	0.0336779	3.6893	4.49825	5.33985	5.23649	11	27.6667	3.45943	4.79008	1.33065	GO:0008202	steroid metabolic process	GO:0008142	oxysterol binding	KOG: Oxysterol-binding protein
Mtr.39842.1.S1_at		lipase class 3 family protein	2.9635	0.842229	0.425222	0.593389	1.24101	0.318898	0.811147	0.908939	0.65511	0.864406	1.08361	0.645508	0.754767	1.21933	0.358779	0.425687	0.863254	0.493459	0.559325	6.2891	5.69488	5.2854	5.49825	95.3333	239.667	6.57491	7.90489	1.32998	GO:0006629	lipid metabolic process	GO:0004806	triacylglycerol lipase activity
Mtr.4046.1.S1_at		expressed protein	7.1399	0.188183	0.0119561	0.139198	3.4108	0.0532828	0.647235	1.75157	0.353584	0.814101	3.29248	0.0246766	0.265199	0.827023	0.750198	0.586314	1.07552	0.902722	0.684903	7.82528	9.6077	8.85487	9.11686	75	188.333	6.22882	7.55714	1.32833	GO:0008150	biological_process	GO:0003674	molecular_function
Mtr.19842.1.S1_at		Nodulation-signaling pathway 2 protein	1.9418	0.817073	0.387573	0.578445	0.723354	0.17404	0.763383	0.914502	0.699414	0.868991	0.759202	0.157769	0.521172	0.893085	0.625719	0.542214	2.07163	0.00576591	0.0686209	5.65535	4.53605	4.2854	4.23266	58.3333	146.333	5.86625	7.19311	1.32687	GO:0000004	No GO term	GO:0000004	No GO term
Mtr.7716.1.S1_at		hypothetical protein predicted by Glimmer/Critica	1.8655	2.16305	0.136303	0.415025	1.08671	0.867648	0.899914	0.928988	0.882628	0.889617	1.00635	0.987602	0.82059	0.609023	0.327887	0.407583	0.751931	0.56965	0.587449	3.6893	3.45943	3.43296	3.16993	8.66667	21.6667	3.11548	4.43741	1.32193	GO:0000004	No GO term	GO:0000004	No GO term
Mtr.35322.1.S1_x_at		Cytokinin-O-glucosyltransferase 2 EC=2.4.1.-; AltName: Full=Zeatin O-glucosyltransferase 2; Short=AtZOG2; AltName: Full=UDP-glucosyl transferase 85A1;	1.3228	1.13683	0.440756	0.599494	1.10084	0.5619	0.864641	0.757744	0.10707	0.707631	0.886129	0.375	0.660842	1.19119	0.296983	0.388609	0.885274	0.463423	0.548477	2.90689	2.926	3.24793	3.32193	8	20	3	4.32193	1.32193	GO:0008152	metabolic process	GO:0015020 GO:0016757	glucuronosyltransferase activity	KOG: UDP-glucuronosyl and UDP-glucosyl transferase
Mtr.31820.1.S1_at		7-ethoxycoumarin O-deethylase Short=ECOD; EC=1.14.-.-; AltName: Full=Phenylurea dealkylase; AltName: Full=Cytochrome P450 76B1;	4.0277	10.6369	0.000243271	0.0148694	0.974185	0.958748	0.909612	0.423678	0.1044	0.704427	0.554351	0.166546	0.529274	0.42702	0.107342	0.22837	0.533408	0.225348	0.430227	9.09434	6.24031	4.23266	4.67807	276.667	690	8.11201	9.43045	1.31845	GO:0006118	electron transport	GO:0019825	oxygen binding	KOG: Cytochrome P450 CYP2 subfamily
Mtr.16863.1.S1_at	MtCBF2	Nuclear transcription factor Y subunit C-1 Short=AtNF-YC-1; AltName: Full=Transcriptional activator HAP5A;	2.541	0.97331	0.911561	0.737142	1.6063	0.0661954	0.664208	1.30756	0.280257	0.797657	1.64006	0.0228771	0.256623	0.50798	0.0125509	0.0630802	0.962974	0.876921	0.678909	7.44708	6.86666	7.52904	7.1809	183.667	458	7.52095	8.8392	1.31826	GO:0006355	regulation of transcription, DNA-dependent	GO:0003700	transcription factor activity	KOG: CCAAT-binding factor, subunit C (HAP5)
Mtr.21399.1.S1_at		dehydration-responsive family protein	3.1254	0.914505	0.768355	0.702735	0.933651	0.820906	0.897037	1.46757	0.217268	0.774195	1.23364	0.40163	0.673945	1.15259	0.640518	0.548644	0.692395	0.236126	0.437253	3.76553	3.73335	3.67807	3.64386	15	37.3333	3.90689	5.22239	1.3155	GO:0008150	biological_process	GO:0000004	No GO term
Mtr.20048.1.S1_at		hypothetical protein predicted by Glimmer/Critica	1.8819	1.1533	0.408713	0.586904	0.759278	0.121365	0.72934	1.03507	0.84003	0.885315	0.851625	0.259302	0.597877	0.928235	0.663589	0.557578	1.18857	0.319519	0.487309	8.59246	7.28263	6.14364	6.41616	151	375.333	7.2384	8.55203	1.31362	GO:0030001	metal ion transport	GO:0046872	metal ion binding
Mtr.45105.1.S1_at		hypothetical protein predicted by Glimmer/Critica	1.7849	1.0586	0.699142	0.684646	1.02735	0.854441	0.898768	0.798167	0.13943	0.729367	0.876074	0.279739	0.610665	0.877922	0.381865	0.43818	1.3122	0.0794285	0.290261	2.98185	2.926	2.80735	2.98185	18.6667	46.3333	4.22239	5.53398	1.31159	GO:0000004	No GO term	GO:0000004	No GO term
Mtr.12939.1.S1_at		dihydroxyacetone 3-phosphate reductase (dhaprd)	5.0013	5.20246	0.0069802	0.103216	2.28431	0.139288	0.743888	1.27706	0.650764	0.864027	2.04163	0.119225	0.47695	0.169887	0.004313	0.0315467	0.387849	0.0935565	0.309947	7.6893	7.94251	5.93074	6.61618	188	463.667	7.55459	8.85694	1.30236	GO:0006072	glycerol-3-phosphate metabolic process	GO:0004367	glycerol-3-phosphate dehydrogenase (NAD+) activity	KOG: Glycerol-3-phosphate dehydrogenase/dihydroxyacetone 3-phosphate reductase
Mtr.31871.1.S1_at		pyruvate dehydrogenase E1 component beta subunit, chloroplast	4.8437	7.23096	0.00404483	0.0762491	0.539386	0.308248	0.807557	0.554923	0.330291	0.81059	0.447461	0.112945	0.469214	3.5338	0.0474513	0.142858	0.130747	0.00331707	0.0478729	7.73877	7.3966	5.8679	6.96347	126.333	311.333	6.98109	8.28232	1.30122	GO:0008150	biological_process	GO:0004802	transketolase activity	KOG: Pyruvate dehydrogenase E1, beta subunit
Mtr.19870.1.S1_at	MtLYR1	Putative receptor protein kinase ZmPK1 EC=2.7.11.1; Flags: Precursor;	2.0283	1.09328	0.610193	0.659256	1.20067	0.302416	0.806413	0.956806	0.800089	0.880773	1.09689	0.518442	0.717806	1.23029	0.244833	0.353258	0.647164	0.0224117	0.158017	3.3505	3.03562	2.98185	3.12102	9.33333	23	3.22239	4.52356	1.30117	GO:0016998 GO:0006468	cell wall catabolic process	GO:0016301	kinase activity	KOG: Serine/threonine protein kinase
Mtr.10916.1.S1_s_at		hypothetical protein predicted by Glimmer/Critica	8.5075	0.254516	0.288636	0.529265	0.255328	0.289719	0.803353	0.785893	0.849071	0.885909	0.342748	0.308457	0.627456	3.04293	0.385177	0.439802	6.43472	0.155097	0.375319	3.32193	10.3959	12.4345	12.2451	8.66667	21.3333	3.11548	4.41504	1.29956	GO:0000004	No GO term	GO:0000004	No GO term
Mtr.46166.1.S1_at		gibberellin 2-oxidase, putative / GA2-oxidase, putative	1.5248	0.858654	0.368075	0.569955	1.09886	0.57446	0.866491	0.915271	0.597745	0.855947	1.00383	0.97762	0.819217	0.918883	0.613997	0.538035	1.26017	0.179288	0.395512	7.89603	6.35226	5.41616	5.72792	239.333	587	7.90288	9.19722	1.29434	GO:0009639 GO:0045487	response to red or far red light	GO:0045543	gibberellin 2-beta-dioxygenase activity	KOG: Iron/ascorbate family oxidoreductases
Mtr.1581.1.S1_at		hypothetical protein predicted by Glimmer/Critica	2.3255	0.656152	0.0362433	0.242722	1.32003	0.150788	0.75003	0.671751	0.0463754	0.619743	0.922985	0.600554	0.74354	2.19166	0.000638009	0.00871534	0.784207	0.20489	0.416214	3.40599	3.47249	3.1375	3.23266	9.66667	23.6667	3.27302	4.56478	1.29177	GO:0000004	No GO term	GO:0000004	No GO term
Mtr.7346.1.S1_at		hypothetical protein predicted by Glimmer/Critica	2.425	0.839449	0.451706	0.6043	1.16957	0.499797	0.851257	1.04274	0.855891	0.887006	1.14148	0.485279	0.706726	1.09597	0.691517	0.567173	0.891261	0.6187	0.604485	4.04439	3.74416	3.76553	3.81762	14.3333	35	3.8413	5.12928	1.28798	GO:0000004	No GO term	GO:0000004	No GO term
Mtr.39446.1.S1_s_at		Type I inositol-1,4,5-trisphosphate 5-phosphatase CVP2 EC=3.1.3.56; AltName: Full=Protein COTYLEDON VASCULAR PATTERN 2;	1.8091	1.1676	0.362924	0.567715	1.30607	0.126512	0.73331	0.922306	0.631445	0.861247	1.13213	0.371932	0.659629	0.830473	0.278246	0.376033	0.856124	0.36176	0.506118	3.48543	3.3505	3.54844	3.36457	10.6667	26	3.41504	4.70044	1.2854	GO:0008150	biological_process	GO:0016787	hydrolase activity
Mtr.42709.1.S1_at		Cytokinin-O-glucosyltransferase 2 EC=2.4.1.-; AltName: Full=Zeatin O-glucosyltransferase 2; Short=AtZOG2; AltName: Full=UDP-glucosyl transferase 85A1;	1.7254	0.858592	0.280672	0.524229	1.24852	0.123906	0.731559	1.2423	0.131949	0.721563	1.33993	0.018745	0.234256	0.734974	0.0389107	0.127144	1.02169	0.876985	0.678914	4.06178	6.8936	6.30378	6.22882	36.3333	88.3333	5.18322	6.46489	1.28166	GO:0000004	No GO term	GO:0000004	No GO term	KOG: UDP-glucuronosyl and UDP-glucosyl transferase
Mtr.24203.1.S1_at		gibberellin 20-oxidase	2.1507	0.798394	0.342806	0.557928	0.854171	0.503363	0.851955	1.0209	0.929501	0.893449	0.912751	0.633739	0.751547	0.801925	0.352074	0.421784	1.7911	0.022648	0.158749	7.507	5.04439	7.89664	6.52513	70.6667	171.667	6.14296	7.42347	1.28051	GO:0007623 GO:0009686 GO:0009639 GO:0009826 GO:0009908 GO:0009739	circadian rhythm	GO:0045544	gibberellin 20-oxidase activity	KOG: Iron/ascorbate family oxidoreductases
Mtr.44330.1.S1_at		hypothetical protein	1.5111	1.13518	0.215391	0.481802	0.889426	0.250501	0.794797	0.941495	0.547914	0.848479	0.88842	0.159967	0.522444	1.16348	0.143153	0.267008	0.904161	0.320416	0.487715	3.9542	6.75756	5.95884	6.05311	16.3333	39.6667	4.02975	5.30986	1.28011	GO:0008150	biological_process	GO:0003674	molecular_function
Mtr.26500.1.S1_at	MtPUB1	U-box domain-containing protein 13 EC=6.3.2.-; AltName: Full=Plant U-box protein 13;	1.5696	0.855647	0.336509	0.554482	1.35247	0.0734676	0.671995	0.763956	0.10677	0.706827	1.02203	0.867343	0.801049	1.33392	0.0862042	0.201566	0.84797	0.310193	0.482512	4.78136	5.87774	7.01346	7.33807	35.3333	85.6667	5.14296	6.42066	1.2777	GO:0016567	protein ubiquitination	GO:0005488 GO:0004842	binding	KOG: FOG: Armadillo/beta-catenin-like repeats
Mtr.45169.1.S1_at		O-methyltransferase family 2 protein	3.5228	0.319339	0.0848598	0.34862	0.760605	0.66489	0.878536	5.96558	0.0112052	0.4626	2.74078	0.0643857	0.391217	0.246014	0.0385421	0.126488	2.80528	0.116255	0.337367	3.32193	10.0035	9.46189	10.1487	9.66667	23.3333	3.27302	4.54432	1.2713	GO:0000004	No GO term	GO:0008171	O-methyltransferase activity	KOG: Hydroxyindole-O-methyltransferase and related SAM-dependent methyltransferases
Mtr.7302.1.S1_at		hypothetical protein predicted by Glimmer/Critica	2.1766	0.946181	0.778758	0.705456	1.05542	0.784123	0.892561	1.26108	0.248774	0.78463	1.20998	0.245906	0.589276	1.21708	0.325685	0.406316	0.652432	0.04296	0.22025	3.05311	2.848	2.848	2.96347	9	21.6667	3.16993	4.43741	1.26748	GO:0000004	No GO term	GO:0000004	No GO term
Mtr.32084.1.S1_at		Pleiotropic drug resistance protein 1 AltName: Full=NpPDR1;	2.1526	1.28425	0.304383	0.537538	0.995863	0.986178	0.911228	0.708067	0.162761	0.745875	0.792226	0.243981	0.588157	0.872995	0.572334	0.522897	1.26493	0.333631	0.493344	7.48059	6.35579	5.59395	5.4822	141.667	341	7.14636	8.41363	1.26727	GO:0015691 GO:0006855 GO:0009627 GO:0009817 GO:0031348	cadmium ion transport	GO:0015086 GO:0042626	cadmium ion transporter activity	KOG: Pleiotropic drug resistance proteins (PDR1-15), ABC superfamily
Mtr.9814.1.S1_at		hypothetical protein predicted by Glimmer/Critica	2.6839	1.25717	0.35522	0.563743	0.639782	0.0821386	0.684011	2.82534	0.000573602	0.150509	1.48389	0.0619881	0.385618	0.506299	0.0123449	0.0623471	0.869154	0.567612	0.586702	9.12076	8.37199	5.14568	6.44294	275.667	661.667	8.10678	9.36996	1.26318	GO:0008150	biological_process	GO:0003674	molecular_function
Mtr.7526.1.S1_at		hypothetical protein predicted by Glimmer/Critica	1.6349	0.927618	0.659847	0.673656	1.23832	0.220681	0.782559	1.04684	0.788181	0.879903	1.18889	0.224511	0.575973	0.89813	0.530493	0.505682	0.925936	0.652214	0.615421	3	2.98185	3.08746	3.12102	8.33333	20	3.05889	4.32193	1.26303	GO:0000004	No GO term	GO:0000004	No GO term
Mtr.3805.1.S1_at		Laccase-4 EC=1.10.3.2; AltName: Full=Benzenediol:oxygen oxidoreductase 4; AltName: Full=Urishiol oxidase 4; AltName: Full=Diphenol oxidase 4; AltName: Full=Protein IRREGULAR XYLEM 12; Flags: Precursor;	2.4743	0.698843	0.263579	0.51472	0.735191	0.334551	0.814927	1.016	0.959662	0.896728	0.823245	0.452113	0.694329	1.01749	0.955949	0.641811	1.88277	0.0579644	0.252477	8.63771	7.35755	4.39917	4.90689	94.3333	224.667	6.5597	7.81164	1.25195	GO:0009834	secondary cell wall biosynthetic process (sensu Magnoliophyta)	GO:0005507 GO:0016491	copper ion binding	KOG: Multicopper oxidases
Mtr.29821.1.S1_at		hypothetical protein predicted by Glimmer/Critica	7.4368	0.0675734	5.26724e-05	0.00699516	0.808999	0.669054	0.879069	0.873048	0.783864	0.879774	0.793093	0.567879	0.733375	14.8032	5.26111e-05	0.00163435	1.41542	0.485762	0.556718	4.64386	7.76421	8.74079	8.9431	368.333	875.333	8.52487	9.77369	1.24882	GO:0000004	No GO term	GO:0000004	No GO term
Mtr.18815.1.S1_at		Pleiotropic drug resistance protein 1 AltName: Full=NtPDR1;	1.7361	0.907437	0.657973	0.673083	1.07881	0.729188	0.886149	0.704304	0.123636	0.714408	0.832665	0.313371	0.630082	1.9152	0.00845276	0.0487018	0.757291	0.215449	0.423795	7.80284	6.67525	6.31832	6.10434	276	655.333	8.10852	9.35609	1.24756	GO:0015691 GO:0006855 GO:0009627 GO:0009817 GO:0031348	cadmium ion transport	GO:0015086 GO:0042626	cadmium ion transporter activity	KOG: Pleiotropic drug resistance proteins (PDR1-15), ABC superfamily
Mtr.44300.1.S1_at		Nuclease S1 EC=3.1.30.1; AltName: Full=Endonuclease S1; AltName: Full=Single-stranded-nucleate endonuclease; AltName: Full=Deoxyribonuclease S1; Flags: Precursor;	6.1003	0.462362	0.387973	0.578655	0.207183	0.0894471	0.695841	0.461833	0.387286	0.82031	0.209199	0.04297	0.33399	1.52739	0.63253	0.545058	14.7989	0.00712094	0.078718	3.926	5.00899	9.20823	8.77017	23.3333	55.3333	4.54432	5.79008	1.24576	GO:0006308	DNA catabolic process	GO:0004519 GO:0003676 GO:0000014 GO:0043765	endonuclease activity
Mtr.51564.1.S1_at		beta-galactosidase, putative / lactase, putative	3.8081	3.40353	0.0737224	0.329972	1.06792	0.919298	0.905954	0.725856	0.622666	0.859628	0.843839	0.748873	0.778157	0.385855	0.155855	0.279749	0.982329	0.978066	0.701141	8.18785	6.42962	5.27426	5.1334	75	177.333	6.22882	7.47032	1.2415	GO:0005975 GO:0005990 GO:0019515 GO:0019513	carbohydrate metabolic process	GO:0004565	beta-galactosidase activity	KOG: Beta-galactosidase
Mtr.45021.1.S1_at		Probable inositol transporter 2	3.1551	1.14089	0.551062	0.640174	0.952112	0.823461	0.89737	1.00875	0.968366	0.897166	0.973454	0.880866	0.803675	1.18426	0.446059	0.468771	0.770611	0.246463	0.443742	5.06609	5.03562	6.74281	6.18785	55	130	5.78136	7.02237	1.24101	GO:0008643 GO:0006810	carbohydrate transport	GO:0015144 GO:0005351	carbohydrate transporter activity	KOG: Predicted transporter (major facilitator superfamily)
Mtr.27765.1.S1_at		Peptide transporter PTR2 AltName: Full=Histidine-transporting protein;	5.1375	0.599115	0.339629	0.556322	0.793116	0.661877	0.877893	0.353256	0.0633366	0.655448	0.428172	0.063722	0.389395	1.25545	0.667718	0.5591	4.74529	0.0088902	0.0902011	8.72622	8.6851	10.5005	9.73826	669.333	1580.33	9.38658	10.626	1.23943	GO:0006857	oligopeptide transport	GO:0005215	transporter activity	KOG: H+/oligopeptide symporter
Mtr.7272.1.S1_at		hypothetical protein predicted by Glimmer/Critica	1.855	0.750783	0.0318084	0.228141	1.34885	0.0259233	0.553291	1.09723	0.456101	0.832303	1.29869	0.0184021	0.232955	1.18237	0.18723	0.308179	0.761153	0.0396279	0.211525	3.23266	3.27798	3.33628	3.37851	10.3333	24.3333	3.36923	4.60486	1.23563	GO:0000004	No GO term	GO:0000004	No GO term
Mtr.13692.1.S1_at		Probable purine permease 10 Short=AtPUP10;	2.6765	0.725126	0.082831	0.345595	1.07486	0.682598	0.880716	1.04068	0.820957	0.883878	1.07757	0.604855	0.744384	1.39509	0.0733488	0.18383	0.883726	0.486128	0.556718	3.37851	3.20163	3.49825	3.47249	10.3333	24.3333	3.36923	4.60486	1.23563	GO:0006863	purine transport	GO:0005345	purine transporter activity
Mtr.31934.1.S1_at		hypothetical protein predicted by Glimmer/Critica	1.9977	1.45016	0.054979	0.292829	0.886361	0.510171	0.853062	0.861961	0.419109	0.82427	0.835729	0.237801	0.584201	1.30622	0.155702	0.279574	0.690987	0.0561715	0.248857	3.40599	3.32193	3.79701	3.58496	10.3333	24.3333	3.36923	4.60486	1.23563	GO:0000004	No GO term	GO:0000004	No GO term
Mtr.27658.1.S1_at		hypothetical protein predicted by Glimmer/Critica	3.2968	11.0416	0.00690509	0.102671	2.03858	0.369353	0.823088	0.416126	0.272388	0.795127	0.896123	0.863807	0.80025	0.211406	0.0614769	0.165898	0.505008	0.388708	0.517233	6.78267	6.04439	3.6893	4.73335	61.3333	144.333	5.9386	7.17326	1.23466	GO:0000004	No GO term	GO:0000004	No GO term
Mtr.10076.1.S1_at		proteasome (prosome, macropain) subunit, beta type, 1	1.8071	0.940168	0.709002	0.687224	0.840059	0.299434	0.806095	1.19342	0.292696	0.800237	1.00169	0.989968	0.820827	1.25726	0.178285	0.299926	0.843852	0.311664	0.483526	3.48543	3.23266	3.39232	3.53605	9.66667	22.6667	3.27302	4.5025	1.22948	GO:0006511	ubiquitin-dependent protein catabolic process	GO:0008233	peptidase activity	KOG: 20S proteasome, regulatory subunit beta type PSMB1/PRE7
Mtr.38546.1.S1_at		UDP-glucose:protein transglucosylase	4.9134	2.41777	0.0430483	0.262215	5.07913	0.000986283	0.212358	0.569947	0.180008	0.758442	2.03118	0.0462443	0.34435	0.323672	0.0127635	0.0637825	0.441426	0.0586129	0.253765	9.68194	9.51511	6.96578	8.10434	673	1567.67	9.39446	10.6144	1.21994	GO:0009832	cell wall biosynthetic process (sensu Magnoliophyta)	GO:0016760	cellulose synthase (UDP-forming) activity
Mtr.9355.1.S1_at		Hyoscyamine 6-dioxygenase EC=1.14.11.11; AltName: Full=Hyoscyamine 6-beta-hydroxylase;	1.6751	0.848772	0.489455	0.618526	0.635598	0.0687866	0.666058	1.04255	0.859535	0.887462	0.760068	0.16688	0.529524	0.988261	0.959981	0.642455	1.79911	0.0225348	0.158326	7.42962	6.57894	5.16993	5.96578	507	1177	8.98584	10.2009	1.21506	GO:0009813	flavonoid biosynthetic process	GO:0016706	oxidoreductase activity, acting on paired donors, with incorporation or reduction of molecular oxygen, 2-oxoglutarate as one donor, and incorporation of one atom each of oxygen into both donors	KOG: Iron/ascorbate family oxidoreductases
Mtr.13129.1.S1_at		AMP-dependent synthetase and ligase	1.4242	1.47349	0.0773908	0.33633	0.785539	0.256414	0.797807	0.673666	0.072442	0.668091	0.654247	0.0224803	0.254518	1.09272	0.670987	0.56031	1.17363	0.446157	0.540816	2.94486	3.03562	3.23266	3.08746	8.33333	19.3333	3.05889	4.27302	1.21412	GO:0000004	No GO term	GO:0000004	No GO term
Mtr.24465.1.S1_x_at		Cysteine-rich receptor-like protein kinase 2 Short=Cysteine-rich RLK2; EC=2.7.11.-; Flags: Precursor;	1.6454	1.01995	0.909291	0.736619	1.0525	0.76814	0.890561	0.934845	0.698196	0.868787	0.989255	0.939154	0.813205	1.02062	0.906268	0.629801	0.976327	0.890091	0.681557	6.1918	5.80219	5.04439	4.47897	206.667	479.333	7.69116	8.90489	1.21372	GO:0006468	protein amino acid phosphorylation	GO:0016301	kinase activity	KOG: Serine/threonine protein kinase
Mtr.39703.1.S1_at		TOM (target of myb1) -related protein	2.2443	0.950477	0.779286	0.705675	0.904564	0.581404	0.867397	1.44653	0.0554382	0.639938	1.19631	0.236242	0.583381	0.875184	0.465388	0.477758	0.918738	0.640821	0.611562	3.8679	5.76818	6.7761	6.38543	18	41.6667	4.16993	5.38082	1.2109	GO:0006891 GO:0006886	intra-Golgi vesicle-mediated transport	GO:0008565	protein transporter activity	KOG: Cytosolic sorting protein GGA2/TOM1
Mtr.9363.1.S1_s_at		contains ESTs AU056883(S20951),AU056884(S20951),AU056108(S20293)	1.6732	0.750332	0.103514	0.37505	1.13036	0.471368	0.845025	1.0221	0.896903	0.890082	1.10105	0.488036	0.707803	1.17882	0.336845	0.412342	0.978573	0.897831	0.683835	4.48543	3.80735	5.0045	3.70044	36.6667	84.6667	5.1964	6.40372	1.20732	GO:0000004	No GO term	GO:0000004	No GO term
Mtr.35996.1.S1_at		hypothetical protein predicted by Glimmer/Critica	1.5809	1.21778	0.15844	0.436355	0.97794	0.868882	0.90024	0.808426	0.129938	0.719137	0.855004	0.168948	0.531461	1.14088	0.336676	0.412256	0.910414	0.490599	0.558048	2.94486	2.96347	3	3.05311	8.66667	20	3.11548	4.32193	1.20645	GO:0000004	No GO term	GO:0000004	No GO term
Mtr.31831.1.S1_at		Cytosolic Fe-S cluster assembling factor NBP35 AltName: Full=Nucleotide-binding protein 35;	1.7767	1.21199	0.315786	0.543888	0.980322	0.916015	0.905334	1.32343	0.151007	0.737082	1.18954	0.269123	0.604651	0.948	0.777164	0.594312	0.670849	0.0476173	0.230618	3.21723	3.27798	3.27798	3.27798	10	23	3.32193	4.52356	1.20163	GO:0000004	No GO term	GO:0000166	nucleotide binding	KOG: Predicted ATPase, nucleotide-binding
Mtr.3215.1.S1_at		hypothetical protein predicted by Glimmer/Critica	2.0084	1.24027	0.189722	0.462828	1.18785	0.28953	0.803311	0.953208	0.764151	0.877622	1.08634	0.527561	0.721694	0.94533	0.724994	0.57813	0.753271	0.0906554	0.30603	3.32193	3.59694	3.48543	3.40599	10.6667	24.3333	3.41504	4.60486	1.18982	GO:0006952	defense response	GO:0003674	molecular_function
Mtr.42651.1.S1_at		Agglutinin-2 AltName: Full=Agglutinin II; AltName: Full=ClAII; AltName: Full=LecClAII; Flags: Precursor;	1.5672	0.819588	0.0741181	0.33074	1.17912	0.132846	0.738833	0.917251	0.418086	0.82427	1.05365	0.546508	0.726935	1.0596	0.585043	0.527554	1.06467	0.554814	0.581964	3.18587	3.05311	3.21723	3.12102	8.33333	19	3.05889	4.24793	1.18903	GO:0000004	No GO term	GO:0000004	No GO term
Mtr.4759.1.S1_at		Hypothetical protein C09F12.2	1.9021	0.759903	0.17464	0.450886	1.12909	0.538302	0.858692	0.858534	0.441122	0.828987	0.97947	0.896916	0.807032	1.01813	0.92699	0.634413	1.33338	0.156092	0.37633	2.926	2.90689	2.98185	2.926	8.33333	19	3.05889	4.24793	1.18903	GO:0000004	No GO term	GO:0000004	No GO term
Mtr.34120.1.S1_s_at		Peptide transporter PTR2 AltName: Full=Histidine-transporting protein;	3.0613	1.00144	0.995336	0.752015	0.72094	0.196689	0.773496	1.06045	0.811895	0.88262	0.836101	0.379766	0.662999	1.97376	0.0131268	0.065108	0.661747	0.108728	0.329632	6.83036	7.40259	9.34452	8.23601	371	845.667	8.53528	9.72395	1.18867	GO:0006857	oligopeptide transport	GO:0005215	transporter activity	KOG: H+/oligopeptide symporter
Mtr.26907.1.S1_at		hypothetical protein predicted by Glimmer/Critica	2.6065	2.2426	0.0146911	0.154975	1.33551	0.339951	0.815744	0.760904	0.36667	0.815687	1.01077	0.964952	0.817375	0.658041	0.174304	0.296589	0.666832	0.187546	0.403257	5.57894	5.23266	7.29737	6.67666	63.3333	144	5.98489	7.16993	1.18503	GO:0000004	No GO term	GO:0000004	No GO term
Mtr.41019.1.S1_at		Organ-specific protein S2	2.9061	0.448639	0.229919	0.492407	0.602737	0.441698	0.838426	0.479284	0.268852	0.793737	0.436999	0.134162	0.495193	2.1815	0.242089	0.35145	3.53693	0.0671177	0.269199	10.8686	8.01737	3.6893	4.06178	514.667	1165	9.00749	10.1861	1.17862	GO:0000004	No GO term	GO:0000004	No GO term
Mtr.6537.1.S1_s_at		gibberellin 20-oxidase	2.2091	0.537974	0.0794258	0.339677	0.980986	0.954353	0.909337	1.00404	0.990405	0.899605	0.989941	0.970549	0.817824	0.527201	0.0709957	0.180429	3.57971	0.00147563	0.0274697	6.73742	3.848	6.47086	4.8125	48.3333	109.333	5.59495	6.77259	1.17764	GO:0009686 GO:0009826 GO:0009908 GO:0009740	gibberellic acid biosynthetic process	GO:0016707 GO:0045544	gibberellin 3-beta-dioxygenase activity	KOG: Iron/ascorbate family oxidoreductases
Mtr.20144.1.S1_at		Multidrug and toxin extrusion protein 1 Short=MATE-1; AltName: Full=Solute carrier family 47 member 1;	4.4558	2.68038	0.171035	0.448191	12.3279	0.00225852	0.2801	1.20296	0.791378	0.88016	6.03616	0.00575041	0.132793	0.161215	0.0176522	0.0786843	0.156048	0.0160419	0.129885	6.37504	9.3672	8.02237	8.84925	165.667	374.667	7.37214	8.54946	1.17732	GO:0006855	multidrug transport	GO:0005215	transporter activity	KOG: Uncharacterized membrane protein, predicted efflux pump
Mtr.41946.1.S1_at		cytochrome c oxidase family protein	6.6768	2.59214	0.127059	0.403972	0.777955	0.676504	0.880286	0.639522	0.460379	0.833175	0.627875	0.349249	0.648851	0.897809	0.857499	0.616961	0.863671	0.807217	0.661738	9.78218	10.1541	8.93369	8.50859	208.333	470	7.70275	8.87652	1.17377	GO:0006118	electron transport	GO:0004129	cytochrome-c oxidase activity	KOG: Cytochrome c oxidase, subunit Vb/COX4
Mtr.1484.1.S1_at		DELLA protein RGA2 AltName: Full=RGA-like protein 2; AltName: Full=BrRGA2;	3.4409	0.446401	0.0905735	0.35709	1.16748	0.733461	0.886468	0.732059	0.495332	0.838073	0.900598	0.77783	0.783843	0.985304	0.973977	0.645606	2.66016	0.0443063	0.223063	3.74416	3.7761	3.75489	4.07039	48.3333	109	5.59495	6.76818	1.17324	GO:0009651 GO:0009845 GO:0009737 GO:0009723 GO:0009739 GO:0009938 GO:0042538 GO:0010162 GO:0010187	response to salt stress	GO:0003700	transcription factor activity
Mtr.12141.1.S1_at		Probable peptide transporter At1g52190	9.1187	0.169854	1.42316e-05	0.00313917	1.53382	0.151953	0.750731	4.87859	4.82535e-05	0.0487808	3.82571	3.28014e-05	0.00708668	4.9237	4.53902e-05	0.00149449	0.159796	9.69729e-06	0.00100822	5.1416	10.161	10.769	10.6019	49.3333	111	5.62449	6.79442	1.16993	GO:0006857	oligopeptide transport	GO:0005215	transporter activity	KOG: H+/oligopeptide symporter
Mtr.45502.1.S1_at		NADH dehydrogenase (ubiquinone) Fe-S protein 8	2.0068	0.994255	0.97338	0.747979	1.08452	0.63964	0.875316	0.812825	0.240918	0.782629	0.919368	0.5533	0.728784	1.02623	0.88084	0.623505	1.11179	0.5419	0.577366	3.48543	3.40599	3.59694	3.47249	10.6667	24	3.41504	4.58496	1.16993	GO:0006118	electron transport	GO:0008137	NADH dehydrogenase (ubiquinone) activity	KOG: NADH:ubiquinone oxidoreductase, NDUFS8/23 kDa subunit
Mtr.38714.1.S1_at		Endochitinase EC=3.2.1.14; AltName: Full=MF1 antigen; Flags: Precursor;	6.3781	2.54172	0.163903	0.442322	13.9846	0.000847725	0.20534	0.77313	0.692278	0.86818	4.88956	0.0080058	0.156215	0.151237	0.00955163	0.0526675	0.240607	0.0408795	0.214871	8.92095	10.3253	7.54998	8.05148	492.667	1105.33	8.94447	10.1103	1.1658	GO:0005975	carbohydrate metabolic process	GO:0004553	hydrolase activity, hydrolyzing O-glycosyl compounds	KOG: Chitinase
Mtr.10780.1.S1_at		xyloglucan endotransglycosylase (TCH4)	2.8378	0.663272	0.556632	0.641833	0.654685	0.544326	0.860411	1.99093	0.329128	0.810141	1.19323	0.755725	0.779269	0.486402	0.307791	0.395212	2.37807	0.223714	0.429099	4.46597	8.7039	8.1179	7.52278	216.667	484.333	7.75933	8.91986	1.16052	GO:0009664	cell wall organization and biogenesis (sensu Magnoliophyta)	GO:0016798 GO:0016762	hydrolase activity, acting on glycosyl bonds
Mtr.12033.1.S1_at		Epoxide hydrolase 2 EC=3.3.2.10; AltName: Full=Soluble epoxide hydrolase; Short=SEH; AltName: Full=Epoxide hydratase; AltName: Full=Cytosolic epoxide hydrolase; Short=CEH;	2.4523	1.15351	0.579039	0.649805	1.09361	0.727308	0.886085	1.01437	0.955557	0.896314	1.07162	0.741247	0.776595	0.738619	0.247417	0.355366	1.05803	0.825786	0.666509	8.16239	7.56071	7.16088	7.16491	379	846	8.56605	9.72451	1.15846	GO:0006725	aromatic compound metabolic process	GO:0004301	epoxide hydrolase activity	KOG: Soluble epoxide hydrolase
Mtr.7765.1.S1_at		hypothetical protein predicted by Glimmer/Critica	1.7751	0.85589	0.284574	0.526977	1.10175	0.500209	0.851257	1.13708	0.374149	0.817608	1.16211	0.2091	0.564628	1.08424	0.572737	0.523044	0.86017	0.299725	0.476884	3.18587	2.926	2.8679	3.03562	8.66667	19.3333	3.11548	4.27302	1.15754	GO:0000004	No GO term	GO:0000004	No GO term
Mtr.35995.1.S1_at		hypothetical protein predicted by Glimmer/Critica	1.229	0.692196	0.00187893	0.0489244	0.992916	0.943194	0.908342	0.872383	0.184116	0.760234	0.908685	0.250315	0.592743	1.23981	0.0443984	0.137157	1.34523	0.00843367	0.0872861	3.18587	2.80735	3.47249	3.49825	7.33333	16.3333	2.87447	4.02975	1.15528	GO:0000004	No GO term	GO:0000004	No GO term
Mtr.13368.1.S1_at		cytochrome P450 family protein	1.8037	1.02533	0.88772	0.731751	0.892036	0.521754	0.856481	0.942402	0.738129	0.874731	0.890729	0.428479	0.684889	1.11699	0.534837	0.50756	1.03865	0.830571	0.66779	3.62059	3.10434	3.18587	3.20163	28.6667	63.6667	4.8413	5.99247	1.15116	GO:0006118	electron transport	GO:0019825	oxygen binding	KOG: Cytochrome P450 CYP2 subfamily
Mtr.51442.1.S1_at		Senescence-induced receptor-like serine/threonine-protein kinase AltName: Full=FLG22-induced receptor-like kinase 1; Flags: Precursor;	1.605	1.09419	0.549736	0.639828	1.07341	0.637075	0.874869	0.917647	0.567746	0.851374	0.989982	0.93431	0.812217	0.934145	0.649952	0.552476	0.993231	0.963786	0.698155	3.65535	3.10434	3.08746	2.96347	43.3333	96	5.43741	6.58496	1.14756	GO:0032491	detection of molecule of fungal origin	GO:0016301 GO:0005057 GO:0019199	kinase activity	KOG: Serine/threonine protein kinase
Mtr.44301.1.S1_s_at		Nuclease S1 EC=3.1.30.1; AltName: Full=Endonuclease S1; AltName: Full=Single-stranded-nucleate endonuclease; AltName: Full=Deoxyribonuclease S1; Flags: Precursor;	5.3826	0.754087	0.733991	0.693568	0.192522	0.0612304	0.662578	0.404421	0.284116	0.79814	0.182337	0.0216938	0.250794	1.18335	0.83918	0.612198	14.393	0.00505603	0.0630737	4.2555	4.89724	9.1179	8.21286	18.6667	41.3333	4.22239	5.36923	1.14684	GO:0006308	DNA catabolic process	GO:0004519 GO:0003676 GO:0000014 GO:0043765	endonuclease activity
Mtr.36347.1.S1_at		expressed protein	2.4606	1.01195	0.961338	0.74609	1.19501	0.471228	0.845025	0.993166	0.977683	0.897896	1.12098	0.570366	0.734317	0.845592	0.497179	0.491902	0.984655	0.949701	0.695095	3.27798	3.24793	3.51096	3.3505	36	79.6667	5.16993	6.3159	1.14598	GO:0006541	glutamine metabolic process	GO:0003824	catalytic activity
Mtr.33246.1.S1_at		putative Cf2/Cf5 disease resistance protein	1.4533	1.03608	0.81669	0.714485	0.960695	0.793167	0.893555	1.00459	0.976106	0.897896	0.976596	0.849495	0.797516	1.19402	0.256027	0.361016	0.837574	0.256238	0.450488	4.04439	4.61471	4.2854	4.06178	49.6667	109.667	5.63421	6.77698	1.14278	GO:0006952 GO:0007165 GO:0050832	defense response	GO:0005515	protein binding
Mtr.34494.1.S1_at		PI-PLC X domain-containing protein At5g67130 Flags: Precursor;	2.4407	0.969829	0.850411	0.721954	0.946038	0.73308	0.886445	1.11727	0.497906	0.838933	1.03764	0.780744	0.78408	1.12444	0.473852	0.481426	0.867566	0.387513	0.516964	5.2854	4.46597	4.16993	4.57894	58	128	5.85798	7	1.14202	GO:0007242 GO:0007165	intracellular signaling cascade	GO:0004629	phospholipase C activity
Mtr.9195.1.S1_at		peptidoglycan-binding LysM domain-containing protein	3.6346	0.285453	0.00361118	0.0714062	0.983038	0.963246	0.909898	0.370288	0.0155949	0.502061	0.509808	0.0388703	0.321782	1.06473	0.865901	0.619024	9.0389	2.12643e-05	0.00173648	7.13134	6.59246	9.55036	7.67455	545.667	1202.33	9.09188	10.2316	1.13975	GO:0016998	cell wall catabolic process	GO:0003674	molecular_function
Mtr.12950.1.S1_at		hypothetical protein predicted by Glimmer/Critica	2.1893	0.495221	0.290385	0.530359	0.551124	0.367573	0.822425	2.46167	0.18033	0.75889	1.22552	0.703253	0.769018	2.78381	0.131041	0.254643	0.534664	0.344371	0.498363	4.848	5.76022	4.18587	4.78136	115.667	254.667	6.85383	7.99247	1.13864	GO:0000004	No GO term	GO:0000004	No GO term
Mtr.28546.1.S1_at		Cytochrome P450 716B2 EC=1.14.-.-; AltName: Full=Cytochrome P450 CYPA2;	1.9304	0.95649	0.834828	0.718456	0.966087	0.87149	0.900846	0.869416	0.514588	0.842435	0.890217	0.507235	0.713923	0.634401	0.0461629	0.140517	1.96206	0.00568033	0.0680755	10.5109	8.29324	7.61765	6.76288	546.667	1198.33	9.09452	10.2268	1.1323	GO:0006118	electron transport	GO:0019825	oxygen binding	KOG: Cytochrome P450 CYP4/CYP19/CYP26 subfamilies
Mtr.15585.1.S1_at		superoxide dismutase	4.2074	1.34621	0.450453	0.604155	0.419792	0.038722	0.601203	0.978334	0.955234	0.896314	0.552519	0.0774514	0.417792	1.60762	0.234816	0.346255	1.12507	0.762978	0.649084	10.0933	10.1561	9.76984	9.45635	315.333	691	8.30073	9.43254	1.13181	GO:0006979 GO:0006950 GO:0046688 GO:0010039	response to oxidative stress	GO:0004785	copper, zinc superoxide dismutase activity	KOG: Cu2+/Zn2+ superoxide dismutase SOD1
Mtr.31368.1.S1_at		1-aminocyclopropane-1-carboxylate oxidase homolog 1	2.7677	1.14178	0.712728	0.688001	1.02248	0.95066	0.909043	0.66862	0.272289	0.795127	0.776051	0.39326	0.669724	0.703161	0.334585	0.411091	1.82191	0.109909	0.330691	6.76553	5.05311	3.52356	3.7761	97.6667	213.333	6.60979	7.73697	1.12717	GO:0008150	biological_process	GO:0010302	2-oxoglutarate-dependent dioxygenase activity	KOG: Iron/ascorbate family oxidoreductases
Mtr.50698.1.S1_at		Cysteine-rich receptor-like protein kinase 37 Short=Cysteine-rich RLK37; EC=2.7.11.-; Flags: Precursor;	2.5506	0.94248	0.775318	0.704212	1.25479	0.28285	0.80087	1.02561	0.90291	0.890514	1.18314	0.328153	0.638621	1.05073	0.811483	0.604562	0.78466	0.252462	0.447761	4.74416	4.00899	3.7761	3.80735	26	56.6667	4.70044	5.82443	1.12399	GO:0006468	protein amino acid phosphorylation	GO:0016301	kinase activity	KOG: Serine/threonine protein kinase
Mtr.4987.1.S1_at		hypothetical protein predicted by Glimmer/Critica	4.0288	1.21147	0.738825	0.694711	4.03481	0.0257809	0.552533	2.02022	0.231994	0.779237	4.05024	0.00825323	0.158116	0.12196	0.00197541	0.0187674	0.830326	0.746544	0.644464	3.24793	4.74953	3.7866	3.82782	9.66667	21	3.27302	4.39232	1.1193	GO:0008152	metabolic process	GO:0015020 GO:0016757	glucuronosyltransferase activity
Mtr.3391.1.S1_at		hypothetical protein predicted by Glimmer/Critica	1.7063	0.959336	0.832778	0.717969	0.806214	0.2823	0.80087	1.33713	0.153182	0.737602	1.05136	0.755287	0.779269	0.964806	0.855381	0.616424	1.00222	0.990976	0.70418	3.10434	3.05311	2.926	3.20163	9.66667	21	3.27302	4.39232	1.1193	GO:0006952	defense response	GO:0003674	molecular_function
Mtr.7392.1.S1_at		hypothetical protein predicted by Glimmer/Critica	1.7636	1.2639	0.127038	0.403961	0.849134	0.277209	0.800249	1.12918	0.415452	0.823816	0.972357	0.816146	0.790875	1.11703	0.457335	0.474454	0.738724	0.0540703	0.244303	3.15381	3.24793	3.26303	3.15381	9.66667	21	3.27302	4.39232	1.1193	GO:0000004	No GO term	GO:0000004	No GO term
Mtr.32735.1.S1_at		expressed protein	1.2012	1.0338	0.75974	0.700087	0.992857	0.947335	0.908673	1.05699	0.611128	0.85693	1.03269	0.717179	0.77198	0.923729	0.468698	0.479385	0.997844	0.984132	0.702705	4.04439	5.66107	5.91169	5.92362	279	605.667	8.12412	9.24238	1.11826	GO:0008150	biological_process	GO:0003674	molecular_function
Mtr.31671.1.S1_at		hypothetical protein predicted by Glimmer/Critica	1.4291	1.27128	0.167422	0.445212	0.876469	0.438109	0.83788	1.20503	0.277454	0.796923	1.0371	0.7912	0.785858	0.908279	0.569762	0.521943	0.819982	0.248979	0.445485	4.16993	4.59096	3.26303	3.59694	29.3333	63.6667	4.87447	5.99247	1.118	GO:0006355 GO:0009887	regulation of transcription, DNA-dependent	GO:0003677 GO:0003700	DNA binding
Mtr.27228.1.S1_at		Multidrug resistance protein 12 AltName: Full=P-glycoprotein 14;	1.2792	0.909524	0.414342	0.58876	0.772511	0.0370704	0.594901	0.87755	0.265524	0.793025	0.771705	0.013043	0.197677	1.68358	0.000324364	0.00541403	0.96333	0.745465	0.644228	4.07039	3.79701	3.82782	3.848	188.333	407.667	7.55714	8.67125	1.1141	GO:0006810	transport	GO:0042626	ATPase activity, coupled to transmembrane movement of substances	KOG: Multidrug/pheromone exporter, ABC superfamily
Mtr.25006.1.S1_at		terpene synthase/cyclase family protein	1.9546	1.08506	0.581966	0.650765	0.713793	0.0343462	0.58562	1.00996	0.946421	0.895911	0.803993	0.0851071	0.430891	1.24842	0.146749	0.27063	1.02402	0.872239	0.677657	4.37156	4.44626	3.87774	3.89724	438	947.667	8.77479	9.88824	1.11345	GO:0009686 GO:0009740	gibberellic acid biosynthetic process	GO:0009905	ent-copalyl diphosphate synthase activity
Mtr.24465.1.S1_at		Cysteine-rich receptor-like protein kinase 2 Short=Cysteine-rich RLK2; EC=2.7.11.-; Flags: Precursor;	1.5579	0.756378	0.076568	0.334707	1.27721	0.116409	0.726547	1.20549	0.222669	0.776328	1.33337	0.0297319	0.288578	0.927424	0.615637	0.538747	0.925889	0.607964	0.601005	6.36282	5.61471	4.51728	4.07039	153.333	331.667	7.26053	8.37359	1.11306	GO:0006468	protein amino acid phosphorylation	GO:0016301	kinase activity	KOG: Serine/threonine protein kinase
Mtr.45327.1.S1_at		Vinorine synthase EC=2.3.1.160;	1.6704	1.17978	0.260124	0.512695	1.03745	0.798288	0.893555	0.911842	0.523584	0.844105	0.963661	0.752806	0.779019	0.961802	0.786631	0.597064	0.93159	0.623346	0.606042	4.40599	7.15482	3.33628	3.58496	23.3333	50.3333	4.54432	5.65344	1.10912	GO:0008150	biological_process	GO:0016740	transferase activity
Mtr.1606.1.S1_at		Carotenoid cleavage dioxygenase 8, chloroplastic Short=AtCCD8; Short=AtNCED8; EC=1.13.11.-; AltName: Full=Protein MORE AXILLARY GROWTH 4; AltName: Full=Protein MORE AXILLARY BRANCHING 4; Flags: Precursor;	1.6065	1.14139	0.333813	0.552772	1.10751	0.452684	0.841549	0.92987	0.591131	0.855892	1.0198	0.858607	0.799037	0.874736	0.328228	0.407774	0.972565	0.836494	0.669144	3.96347	3.7866	3.59694	3.47249	42.6667	92	5.41504	6.52356	1.10852	GO:0016121 GO:0016124 GO:0009733 GO:0009926 GO:0009965 GO:0010223	carotene catabolic process	GO:0016702	oxidoreductase activity, acting on single donors with incorporation of molecular oxygen, incorporation of two atoms of oxygen
Mtr.43382.1.S1_at		laccase (diphenol oxidase), putative	10.8704	5.74793	0.000103259	0.00978557	2.14082	0.0389164	0.601294	2.41005	0.0194621	0.532651	2.98587	0.00117669	0.0570917	0.0337109	3.85056e-08	2.28696e-05	1.00026	0.999404	0.705627	12.0425	12.6943	10.4612	11.1608	802	1728.67	9.64746	10.7554	1.10799	GO:0000004	No GO term	GO:0008447 GO:0005507	L-ascorbate oxidase activity	KOG: Multicopper oxidases
Mtr.42682.1.S1_at		Protein SEY1	1.7179	1.1398	0.530886	0.633425	1.02036	0.922618	0.906147	0.994277	0.977926	0.897909	1.00966	0.954761	0.816129	1.0749	0.72824	0.579417	0.804534	0.303078	0.479141	3.1375	3.08746	3.18587	3.26303	8.66667	18.6667	3.11548	4.22239	1.10692	GO:0006888 GO:0030036 GO:0009832 GO:0009932 GO:0010053	ER to Golgi vesicle-mediated transport	GO:0005525	GTP binding	KOG: GTP-binding protein
Mtr.40995.1.S1_at	MtZIP7	Zinc transporter 11 AltName: Full=ZRT/IRT-like protein 11; Flags: Precursor;	3.2254	0.783815	0.332525	0.551966	0.747007	0.249022	0.794797	0.712703	0.183987	0.760234	0.656884	0.0512731	0.359198	0.673385	0.124665	0.247732	3.55869	9.81984e-05	0.00465928	7.8125	7.59917	8.4582	8.3936	1299.33	2789	10.3436	11.4455	1.10198	GO:0006812	cation transport	GO:0008324 GO:0046873	cation transporter activity	KOG: Fe2+/Zn2+ regulated transporter
Mtr.4583.1.S1_at		hypothetical protein predicted by Glimmer/Critica	2.6103	1.08204	0.847161	0.721193	0.666924	0.329529	0.813713	0.464474	0.075529	0.67104	0.457817	0.0307789	0.292579	0.810226	0.608316	0.535998	3.68225	0.00536783	0.065615	8.23458	5.62644	4.10434	4.89239	37	79.3333	5.20945	6.30986	1.1004	GO:0008150	biological_process	GO:0003674	molecular_function
Mtr.42422.1.S1_at		TMV resistance protein N	3.444	0.407136	0.354891	0.563558	2.02409	0.465437	0.844104	2.3368	0.381477	0.817997	2.81774	0.197584	0.55488	0.470577	0.435787	0.463772	1.10352	0.918069	0.689021	7.78725	6.34341	5.23649	5.15381	51	109.333	5.67243	6.77259	1.10016	GO:0006952	defense response	GO:0005524 GO:0000166 GO:0005515 GO:0004888 GO:0017111	ATP binding
Mtr.156.1.S1_at		copalyl diphosphate synthase / CPS / ent-kaurene synthetase A (GA1)	2.6503	1.65873	0.132948	0.411565	3.59171	0.00109575	0.216202	0.51395	0.0539635	0.636344	1.50481	0.136938	0.497608	0.731737	0.342556	0.416052	0.44632	0.0228409	0.159387	6.36282	5.27053	3.75489	3.8679	528.667	1126.67	9.04621	10.1378	1.09163	GO:0009686 GO:0009740	gibberellic acid biosynthetic process	GO:0009905	ent-copalyl diphosphate synthase activity
Mtr.31936.1.S1_at		COP9 signalosome complex subunit 5 EC=3.4.-.-;	2.1309	0.903396	0.609854	0.659204	1.37109	0.126011	0.732561	0.837577	0.377516	0.817755	1.09663	0.570818	0.734458	1.16583	0.443432	0.467517	0.826794	0.344575	0.498432	3.10434	2.94486	2.96347	2.94486	8	17	3	4.08746	1.08746	GO:0009640	photomorphogenesis	GO:0003674	molecular_function	KOG: COP9 signalosome, subunit CSN5
Mtr.7741.1.S1_at		Probable peptide transporter At1g52190	5.9684	0.134746	1.77206e-05	0.00356088	1.19216	0.598747	0.870899	2.31059	0.0214932	0.541321	1.96504	0.0228682	0.256623	3.83521	0.000893049	0.0108597	0.70249	0.297045	0.475664	4.43296	9.50124	9.9969	10.0494	32.3333	68.6667	5.01495	6.10154	1.08659	GO:0006857	oligopeptide transport	GO:0005215	transporter activity
Mtr.37835.1.S1_at		Protein SRG1 AltName: Full=Protein SENESCENCE-RELATED GENE 1; Short=AtSRG1;	6.5853	0.557328	0.398877	0.583215	0.989187	0.987332	0.911398	0.7705	0.704055	0.869997	0.834387	0.74647	0.777739	0.145261	0.0116443	0.0601801	16.2064	0.000847838	0.0188343	8.86326	7.40769	8.12309	8.39146	166.333	353	7.37793	8.46352	1.08559	GO:0000004	No GO term	GO:0005506 GO:0016216	iron ion binding	KOG: Iron/ascorbate family oxidoreductases
Mtr.35594.1.S1_at		SWR1-complex protein 4	1.4725	0.886141	0.483704	0.616283	1.0999	0.579984	0.867397	0.991619	0.960789	0.896975	1.05958	0.679708	0.764339	1.09817	0.586199	0.527879	0.942168	0.728364	0.638928	3.32193	3.29278	3.18587	3.45943	8.33333	17.6667	3.05889	4.14296	1.08406	GO:0006499 GO:0006355	N-terminal protein myristoylation	GO:0003677 GO:0003700	DNA binding
Mtr.39886.1.S1_at		glycosyl transferase family 17 protein	1.9645	0.903089	0.544176	0.638032	0.830539	0.275898	0.800249	1.07331	0.672818	0.866955	0.926239	0.576235	0.736157	1.11415	0.520448	0.501503	1.11491	0.517841	0.568728	4.84298	7.03562	6.44128	6.41785	51.3333	108.333	5.68182	6.75933	1.07751	GO:0006487	protein amino acid N-linked glycosylation	GO:0008375 GO:0016757	acetylglucosaminyltransferase activity
Mtr.409.1.S1_at		expressed protein	2.3753	0.956528	0.832382	0.717925	0.866604	0.498365	0.850802	1.3096	0.210667	0.771117	1.08803	0.623834	0.748848	0.650839	0.0546819	0.154614	1.41537	0.112707	0.333845	5.87036	6.05961	5.75489	5.73064	230.667	485.667	7.84967	8.92382	1.07416	GO:0008150	biological_process	GO:0003674	molecular_function
Mtr.18673.1.S1_at		Epoxide hydrolase 2 EC=3.3.2.10; AltName: Full=Soluble epoxide hydrolase; Short=SEH; AltName: Full=Epoxide hydratase; AltName: Full=Cytosolic epoxide hydrolase; Short=CEH;	2.6588	3.75288	0.00481199	0.0842936	1.17156	0.698765	0.882273	0.971225	0.942973	0.895119	1.08991	0.796353	0.787042	0.443796	0.060874	0.164806	0.527676	0.131796	0.353015	5.7866	5.96116	6.02237	5.71149	55	115.667	5.78136	6.85383	1.07247	GO:0006725	aromatic compound metabolic process	GO:0004301	epoxide hydrolase activity	KOG: Soluble epoxide hydrolase
Mtr.12418.1.S1_at		expressed protein	3.3573	3.23268	0.0347341	0.237952	2.20893	0.137992	0.743708	1.49461	0.439535	0.828839	2.21721	0.0728988	0.408887	0.335667	0.047398	0.142747	0.279139	0.0232942	0.161196	6.82273	7.32012	6.39917	5.87774	60.6667	127.333	5.92283	6.99247	1.06963	GO:0000004	No GO term	GO:0000004	No GO term
Mtr.20259.1.S1_at		Senescence-induced receptor-like serine/threonine-protein kinase AltName: Full=FLG22-induced receptor-like kinase 1; Flags: Precursor;	1.5068	1.15006	0.416518	0.589614	0.950064	0.76375	0.889943	0.846614	0.335418	0.812127	0.864886	0.304763	0.625745	0.964745	0.833085	0.611098	1.12055	0.506772	0.564647	2.90689	2.94486	3.05311	2.98185	10.3333	21.6667	3.36923	4.43741	1.06817	GO:0006468	protein amino acid phosphorylation	GO:0005524 GO:0004672	ATP binding	KOG: Serine/threonine protein kinase
Mtr.31873.1.S1_at		Syntaxin-132 Short=AtSYP132;	8.4499	0.0632195	2.64755e-05	0.00445678	3.26717	0.0226848	0.54438	5.4701	0.00236886	0.284619	6.83562	0.000138755	0.0162336	1.55798	0.357477	0.424855	0.568095	0.244636	0.442924	7.51491	10.297	9.12309	9.50482	140.667	294.667	7.13614	8.20294	1.0668	GO:0006886 GO:0006944	intracellular protein transport	GO:0005484	SNAP receptor activity	KOG: SNARE protein Syntaxin 1 and related proteins
Mtr.29092.1.S1_s_at		hypothetical protein predicted by Glimmer/Critica	1.5308	0.929277	0.538727	0.636206	0.88269	0.301299	0.806235	1.13223	0.303532	0.804941	0.999603	0.996727	0.82184	1.06864	0.577495	0.524821	1.00758	0.949195	0.694996	3.3505	3.53605	3.58496	3.52356	15.3333	32	3.9386	5	1.0614	GO:0000004	No GO term	GO:0000004	No GO term
Mtr.28305.1.S1_at		phytoene dehydrogenase, chloroplast / phytoene desaturase (PDS)	1.7693	1.12212	0.438286	0.598636	0.994509	0.970154	0.910234	0.859474	0.311788	0.806311	0.90066	0.389779	0.667708	1.34335	0.0591278	0.161768	0.776123	0.100023	0.318489	3.63227	3.23266	3.24793	3.26303	16	33.3333	4	5.05889	1.05889	GO:0016120	carotene biosynthetic process	GO:0016166	phytoene dehydrogenase activity	KOG: Amine oxidase
Mtr.31837.1.S1_at		hypothetical protein predicted by Glimmer/Critica	2.2931	0.908508	0.638837	0.668472	1.17296	0.43815	0.83788	0.943788	0.776684	0.879102	1.07014	0.684411	0.765382	1.0929	0.663741	0.557635	0.909769	0.643659	0.612685	3.01792	2.96347	3.01792	3.1375	8.33333	17.3333	3.05889	4.11548	1.05658	GO:0008150	biological_process	GO:0005488 GO:0008270	binding
Mtr.14779.1.S1_x_at		hypothetical protein predicted by Glimmer/Critica	7.8693	0.44798	0.0949755	0.364346	1.82902	0.200371	0.773496	0.443442	0.0912203	0.69418	0.869702	0.709923	0.770828	13.1669	3.8045e-05	0.00131521	0.209027	0.00334657	0.0481826	7.25077	6.71012	7.22014	7.46189	79.3333	164	6.30986	7.35755	1.0477	GO:0000004	No GO term	GO:0000004	No GO term
Mtr.17367.1.S1_at		Copper chaperone for superoxide dismutase AltName: Full=Superoxide dismutase copper chaperone;	5.9243	1.83059	0.18817	0.461612	2.06684	0.118479	0.728074	2.10535	0.110109	0.708996	2.66535	0.0151201	0.211168	0.537614	0.177409	0.299315	0.233512	0.00461746	0.0595053	9.09882	9.30834	8.25786	7.78463	129	266.667	7.01123	8.05889	1.04767	GO:0006878	copper ion homeostasis	GO:0016532	superoxide dismutase copper chaperone activity	KOG: Copper chaperone for superoxide dismutase
Mtr.50907.1.S1_at		Beta-galactosidase 8 Short=Lactase 8; EC=3.2.1.23; AltName: Full=Protein AR782; Flags: Precursor;	3.2329	1.09276	0.780366	0.705922	1.05816	0.858854	0.899285	0.851837	0.615259	0.857857	0.933122	0.78985	0.785661	1.12871	0.703842	0.571097	0.899467	0.739241	0.642356	8.48864	6.9542	9.23194	7.41278	166.667	344.333	7.38082	8.42766	1.04684	GO:0005975	carbohydrate metabolic process	GO:0004565	beta-galactosidase activity	KOG: Beta-galactosidase
Mtr.32297.1.S1_at		hypothetical protein predicted by Glimmer/Critica	1.8517	0.999931	0.999709	0.7531	1.12554	0.535336	0.858364	0.903318	0.593432	0.855947	1.01111	0.943071	0.81394	0.939721	0.743358	0.583806	1.04672	0.809816	0.662419	5.48543	5.24793	3.3505	3.16993	96.3333	198.333	6.58996	7.63178	1.04182	GO:0000004	No GO term	GO:0000004	No GO term
Mtr.48743.1.S1_at		ribonuclease T2 family protein	2.0809	0.910855	0.709362	0.687338	0.973307	0.913815	0.905334	1.17691	0.51753	0.842616	1.09478	0.658274	0.758318	0.76956	0.303274	0.392319	1.24542	0.385907	0.516422	3.62059	3.96347	5.54844	3.89724	12	24.6667	3.58496	4.62449	1.03953	GO:0016036 GO:0009611 GO:0009718	cellular response to phosphate starvation	GO:0004540	ribonuclease activity
Mtr.13953.1.S1_at		Peroxidase 2 EC=1.11.1.7; AltName: Full=Plasma membrane-bound peroxidase 2; Short=pmPOX2; Flags: Precursor;	2.6356	1.2658	0.65554	0.672442	0.531964	0.241578	0.791193	0.828926	0.7222	0.872408	0.579338	0.216076	0.569599	0.628762	0.384348	0.43942	2.84938	0.061132	0.258575	3.93546	5.30378	3.48543	4.35755	26.3333	54	4.71882	5.75489	1.03607	GO:0000004	No GO term	GO:0000004	No GO term
Mtr.4975.1.S1_s_at		Protein SRG1 AltName: Full=Protein SENESCENCE-RELATED GENE 1; Short=AtSRG1;	2.364	0.550113	0.168624	0.446136	0.98008	0.961826	0.909898	0.609313	0.249192	0.78463	0.709144	0.324603	0.636441	0.575448	0.201036	0.320263	5.28982	0.00105657	0.0219652	8.64205	7.47168	8.73674	8.6125	283	580	8.14466	9.17991	1.03525	GO:0008152	metabolic process	GO:0016491	oxidoreductase activity	KOG: Iron/ascorbate family oxidoreductases
Mtr.11831.1.S1_at		Putative disease resistance RPP13-like protein 1	3.7186	0.63783	0.311486	0.541099	0.619771	0.282653	0.80087	0.37472	0.0369931	0.597985	0.377826	0.0139623	0.203549	0.322451	0.0185335	0.081015	20.936	3.35491e-06	0.000512802	7.41278	7.31288	7.34252	7.22207	283.333	579.667	8.14636	9.17908	1.03272	GO:0006952	defense response	GO:0005524 GO:0005515	ATP binding	KOG: Apoptotic ATPase
Mtr.24415.1.S1_at		putative alpha-amylase	2.2877	1.01538	0.931789	0.740582	1.03521	0.846173	0.898621	0.765747	0.14843	0.73412	0.856531	0.296219	0.620609	1.43544	0.0567107	0.157963	0.865514	0.422841	0.531121	3.82782	4.72247	5.926	5.1127	16.3333	33.3333	4.02975	5.05889	1.02915	GO:0009737 GO:0009739	response to abscisic acid stimulus	GO:0004556	alpha-amylase activity	KOG: Alpha-amylase
Mtr.31502.1.S1_at		expressed protein	1.4163	1.04898	0.732336	0.693096	0.949609	0.711601	0.883958	0.863926	0.303162	0.804714	0.876357	0.256972	0.59674	1.41494	0.0229106	0.0927753	0.821248	0.171526	0.388621	8.26209	6.23074	4.49825	5.36457	66.3333	135	6.05166	7.07682	1.02515	GO:0008150	biological_process	GO:0003674	molecular_function
Mtr.30700.1.S1_at		Probable disease resistance protein At5g66900	1.718	1.09836	0.58517	0.651947	0.89079	0.502139	0.851774	0.965217	0.836118	0.885085	0.904205	0.474617	0.702715	0.997685	0.989189	0.649541	1.06136	0.728216	0.63887	3.49825	3.52356	3.1375	3.45943	29	59	4.85798	5.88264	1.02466	GO:0006952	defense response	GO:0005524 GO:0005515	ATP binding
Mtr.4423.1.S1_at		Cysteine-rich receptor-like protein kinase 29 Short=Cysteine-rich RLK29; EC=2.7.11.-; Flags: Precursor;	1.8278	1.02368	0.876669	0.728762	1.00022	0.998829	0.912288	0.981346	0.900629	0.890392	0.98767	0.919737	0.810156	0.977573	0.880459	0.623391	1.01804	0.905599	0.685773	3.66676	3.67807	3.51096	3.27798	21	42.6667	4.39232	5.41504	1.02272	GO:0009737	response to abscisic acid stimulus	GO:0016301	kinase activity
Mtr.41660.1.S1_at		hypothetical protein predicted by Glimmer/Critica	7.1809	3.42397	0.0138198	0.150088	4.81463	0.00283393	0.302984	2.60142	0.0470938	0.620446	5.39323	0.000292139	0.0257237	0.0190898	1.82365e-07	5.71553e-05	1.22151	0.657683	0.61683	9.2329	8.70009	7.29554	7.14771	252.333	512.667	7.97919	9.00188	1.02269	GO:0000004	No GO term	GO:0000004	No GO term
Mtr.27208.1.S1_at		Aquaporin-4 Short=AQP-4; AltName: Full=WCH4; AltName: Full=Mercurial-insensitive water channel; Short=MIWC;	2.4594	1.1022	0.635844	0.667715	0.755475	0.183772	0.767938	1.0322	0.877044	0.889513	0.847204	0.329011	0.639074	1.29412	0.219576	0.334591	0.899043	0.604816	0.600022	3.67807	3.58496	3.53605	3.73335	11.3333	23	3.5025	4.52356	1.02106	GO:0009651	response to salt stress	GO:0015250	water channel activity
Mtr.31848.1.S1_at		glyoxal oxidase precursor, putative	1.4633	0.95773	0.755723	0.699136	0.99907	0.994644	0.911993	0.980815	0.888882	0.889617	0.986556	0.904824	0.807722	0.910074	0.49989	0.493087	1.17084	0.265149	0.45577	3.37851	3.53605	3.36457	3.49825	12.3333	25	3.62449	4.64386	1.01937	GO:0008150	biological_process	GO:0003674	molecular_function
Mtr.9363.1.S1_at		contains ESTs AU056883(S20951),AU056884(S20951),AU056108(S20293)	1.7772	0.949116	0.768302	0.702735	0.948561	0.765791	0.890168	1.11892	0.52834	0.844823	1.0405	0.783808	0.784727	1.05854	0.748323	0.585469	0.937793	0.717332	0.635381	3.05311	3.05311	3.33628	3.07039	12.6667	25.6667	3.66297	4.68182	1.01886	GO:0000004	No GO term	GO:0000004	No GO term
Mtr.37883.1.S1_at		Beta-1,4-mannosyl-glycoprotein 4-beta-N-acetylglucosaminyltransferase EC=2.4.1.144; AltName: Full=N-glycosyl-oligosaccharide-glycoprotein N-acetylglucosaminyltransferase III; Short=N-acetylglucosaminyltransferase III; Short=GlcNAc-T III; Short=GNT-III;	7.4598	0.268869	0.00218668	0.0535105	2.43581	0.0246917	0.550114	2.55684	0.0188343	0.531621	3.38504	0.000776248	0.044938	2.52594	0.0201634	0.0855942	0.236423	0.0010414	0.0217917	5.89482	7.79442	6.89724	7.30743	73.6667	148.667	6.20294	7.21594	1.013	GO:0006487	protein amino acid N-linked glycosylation	GO:0008375 GO:0016757	acetylglucosaminyltransferase activity
Mtr.47498.1.S1_s_at		cytochrome P450 family protein	1.5678	0.865327	0.313765	0.542626	1.15733	0.309037	0.807642	0.936445	0.642987	0.863111	1.0551	0.642864	0.753874	1.11273	0.453498	0.472405	0.958277	0.763055	0.649104	3.94486	3.26303	3.27798	3.16993	54.6667	110	5.77259	6.78136	1.00877	GO:0006118	electron transport	GO:0019825	oxygen binding	KOG: Cytochrome P450 CYP2 subfamily
Mtr.35949.1.S1_at		Dynein light chain roadblock-type 2 AltName: Full=Dynein light chain 2B, cytoplasmic;	1.6871	0.963952	0.828884	0.717199	0.89281	0.507277	0.852696	1.28726	0.15085	0.737082	1.0972	0.506456	0.713565	1.16876	0.364861	0.42892	0.772312	0.142229	0.363406	2.98185	2.82782	2.90689	2.7866	7.33333	14.6667	2.87447	3.87447	1	GO:0000004	No GO term	GO:0000004	No GO term	KOG: Dynein-associated protein Roadblock
Mtr.35558.1.S1_at		syntenic homolog of Saccharomyces cerevisiae YDL006W (PTC1)	1.8835	0.806149	0.302055	0.535902	0.939018	0.759351	0.889698	1.29562	0.21836	0.774828	1.13964	0.439637	0.689569	1.00039	0.998468	0.651526	1.01921	0.926085	0.690707	2.90689	3.07039	3.03562	2.94486	8	16	3	4	1	GO:0008150	biological_process	GO:0004722	protein serine/threonine phosphatase activity	KOG: Serine/threonine protein phosphatase
Mtr.26955.1.S1_at		hypothetical protein predicted by Glimmer/Critica	1.9298	0.847812	0.329971	0.550908	1.01388	0.934151	0.907293	1.06325	0.713681	0.871486	1.05135	0.713692	0.771266	1.1006	0.567587	0.521105	0.99414	0.97189	0.700033	3.1375	2.96347	2.8679	3.08746	8	16	3	4	1	GO:0000004	No GO term	GO:0000004	No GO term
Mtr.47492.1.S1_at		cytochrome P450 family protein	2.2104	0.812898	0.492403	0.619558	0.555273	0.063875	0.662583	0.74189	0.326489	0.810141	0.553644	0.0263156	0.273081	1.18706	0.568896	0.521653	2.51563	0.0067165	0.0756769	5.52356	3.97269	3.66676	3.65535	27.6667	55.3333	4.79008	5.79008	1	GO:0006118	electron transport	GO:0019825	oxygen binding	KOG: Cytochrome P450 CYP2 subfamily
Mtr.11679.1.S1_at		pyruvate kinase	2.9494	0.701726	0.183947	0.458374	0.917759	0.740573	0.887041	1.15197	0.586382	0.855262	1.0378	0.86066	0.799475	1.86263	0.0271074	0.102499	0.723663	0.222831	0.428472	6.18982	7.02569	5.926	6.50779	94.6667	189.333	6.56478	7.56478	1	GO:0006633 GO:0006096 GO:0048316	fatty acid biosynthetic process	GO:0004743	pyruvate kinase activity	KOG: Pyruvate kinase
Mtr.28433.1.S1_at		Putative disease resistance protein At4g11170	1.648	1.09167	0.501644	0.622927	0.69926	0.0130849	0.486157	0.99614	0.976188	0.897896	0.78579	0.0347862	0.307401	1.3921	0.0200405	0.0852142	0.944667	0.661413	0.617986	4	5.62936	4.9542	5.03562	22.6667	45.3333	4.5025	5.5025	1	GO:0006952	defense response	GO:0005524 GO:0005515 GO:0004888	ATP binding
Mtr.35593.1.S1_at		hypothetical protein predicted by Glimmer/Critica	1.5759	1.1053	0.567779	0.645617	1.06707	0.710171	0.883487	0.929433	0.675443	0.867222	0.994504	0.969106	0.81779	0.917729	0.62367	0.541811	0.994024	0.972565	0.700103	3.03562	2.94486	2.98185	2.926	7.66667	15.3333	2.9386	3.9386	1	GO:0000004	No GO term	GO:0000004	No GO term
Mtr.43823.1.S1_at		Epoxide hydrolase 2 EC=3.3.2.10; AltName: Full=Soluble epoxide hydrolase; Short=SEH; AltName: Full=Epoxide hydratase; AltName: Full=Cytosolic epoxide hydrolase; Short=CEH;	6.4926	9.22968	0.000598831	0.0247667	3.46923	0.0289722	0.563773	0.308853	0.0376201	0.599142	1.0471	0.914456	0.809077	0.0414238	1.64747e-05	0.000768461	2.44106	0.103945	0.323839	6.1334	8.32688	8.73437	8.59059	391	780.333	8.61102	9.60795	0.996922	GO:0006725	aromatic compound metabolic process	GO:0004301	epoxide hydrolase activity	KOG: Soluble epoxide hydrolase
